# Supplementary material for: Differential proteomics profiling identifies LDPs and biological functions in high-fat diet-induced fatty livers
Source: J Lipid Res. 2017 Mar 29;58(4):681–94. doi: 10.1194/jlr.M071407 (PMC5392744; doi:10.1194/jlr.M071407)
Supplement: Supplemental Data [file 10.1194_M071407_jlr.M071407-1.xlsx]

## Sheet: S1-Raw data from Skylin 
		Supplemental Table S1-1. Raw data from Skylin of 9 proteins analyzed in PRM runs
Peptide Sequence	Protein Name	Replicate Name	Precursor Mz	Precursor Charge	Product Mz	Product Charge	Fragment Ion	Retention Time	Area	Background	Peak Rank	Mass Error PPM
ISGLIYEETR	gi|306482623|ref|NP_001182350.1|	HFD_LDP_PRM_5per_F1_R1	590.814	2	1067.54	1	y9	51.22	77097520	0	3	-1
ISGLIYEETR	gi|306482623|ref|NP_001182350.1|	HFD_LDP_PRM_5per_F1_R2	590.814	2	1067.54	1	y9	51.06	59336772	0	3	-0.5
ISGLIYEETR	gi|306482623|ref|NP_001182350.1|	HFD_WTE_PRM_5per_F1_R1	590.814	2	1067.54	1	y9	49.82	676939	0	3	-30.1
ISGLIYEETR	gi|306482623|ref|NP_001182350.1|	HFD_WTE_PRM_5per_F1_R2	590.814	2	1067.54	1	y9	48.11	14652673	0	3	0
ISGLIYEETR	gi|306482623|ref|NP_001182350.1|	WT_LDP_PRM_5per_F1_R1	590.814	2	1067.54	1	y9	50.55	20977670	0	3	-0.9
ISGLIYEETR	gi|306482623|ref|NP_001182350.1|	WT_LDP_PRM_5per_F1_R2	590.814	2	1067.54	1	y9	49.73	29637210	0	3	0.3
ISGLIYEETR	gi|306482623|ref|NP_001182350.1|	WT_WTE_PRM_5per_F1_R1	590.814	2	1067.54	1	y9	49.02	28683028	0	3	-0.7
ISGLIYEETR	gi|306482623|ref|NP_001182350.1|	WT_WTE_PRM_5per_F1_R2	590.814	2	1067.54	1	y9	48.35	22974932	0	3	0
ISGLIYEETR	gi|306482623|ref|NP_001182350.1|	HFD_LDP_PRM_5per_F1_R1	590.814	2	810.399	1	y6	51.22	94805536	0	2	-0.1
ISGLIYEETR	gi|306482623|ref|NP_001182350.1|	HFD_LDP_PRM_5per_F1_R2	590.814	2	810.399	1	y6	51.07	71082040	0	2	-1.2
ISGLIYEETR	gi|306482623|ref|NP_001182350.1|	HFD_WTE_PRM_5per_F1_R1	590.814	2	810.399	1	y6	49.91	2828807	754338	1	-0.3
ISGLIYEETR	gi|306482623|ref|NP_001182350.1|	HFD_WTE_PRM_5per_F1_R2	590.814	2	810.399	1	y6	48.11	18090922	180070	2	-0.5
ISGLIYEETR	gi|306482623|ref|NP_001182350.1|	WT_LDP_PRM_5per_F1_R1	590.814	2	810.399	1	y6	50.55	25173522	222229	2	-0.4
ISGLIYEETR	gi|306482623|ref|NP_001182350.1|	WT_LDP_PRM_5per_F1_R2	590.814	2	810.399	1	y6	49.73	35289356	0	2	-0.4
ISGLIYEETR	gi|306482623|ref|NP_001182350.1|	WT_WTE_PRM_5per_F1_R1	590.814	2	810.399	1	y6	48.97	34950868	315344	2	-1.2
ISGLIYEETR	gi|306482623|ref|NP_001182350.1|	WT_WTE_PRM_5per_F1_R2	590.814	2	810.399	1	y6	48.35	27627930	240468	2	-0.1
ISGLIYEETR	gi|306482623|ref|NP_001182350.1|	HFD_LDP_PRM_5per_F1_R1	590.814	2	534.252	1	y4	51.22	23960416	0	4	-2.2
ISGLIYEETR	gi|306482623|ref|NP_001182350.1|	HFD_LDP_PRM_5per_F1_R2	590.814	2	534.252	1	y4	51.07	18271136	0	4	-1.8
ISGLIYEETR	gi|306482623|ref|NP_001182350.1|	HFD_WTE_PRM_5per_F1_R1	590.814	2	534.252	1	y4	49.84	1175694	313527	2	-24.4
ISGLIYEETR	gi|306482623|ref|NP_001182350.1|	HFD_WTE_PRM_5per_F1_R2	590.814	2	534.252	1	y4	48.11	4668255	0	4	-1.2
ISGLIYEETR	gi|306482623|ref|NP_001182350.1|	WT_LDP_PRM_5per_F1_R1	590.814	2	534.252	1	y4	50.55	6482810	0	4	-2.2
ISGLIYEETR	gi|306482623|ref|NP_001182350.1|	WT_LDP_PRM_5per_F1_R2	590.814	2	534.252	1	y4	49.73	9163577	65330	4	-0.8
ISGLIYEETR	gi|306482623|ref|NP_001182350.1|	WT_WTE_PRM_5per_F1_R1	590.814	2	534.252	1	y4	49.02	8945193	120880	4	-2.3
ISGLIYEETR	gi|306482623|ref|NP_001182350.1|	WT_WTE_PRM_5per_F1_R2	590.814	2	534.252	1	y4	48.35	7138814	0	4	-0.8
ISGLIYEETR	gi|306482623|ref|NP_001182350.1|	HFD_LDP_PRM_5per_F1_R1	590.814	2	405.209	1	y3	51.22	14104896	0	5	0.2
ISGLIYEETR	gi|306482623|ref|NP_001182350.1|	HFD_LDP_PRM_5per_F1_R2	590.814	2	405.209	1	y3	51.07	10137312	0	5	-0.4
ISGLIYEETR	gi|306482623|ref|NP_001182350.1|	HFD_WTE_PRM_5per_F1_R1	590.814	2	405.209	1	y3	49.9	43511	39829	5	2
ISGLIYEETR	gi|306482623|ref|NP_001182350.1|	HFD_WTE_PRM_5per_F1_R2	590.814	2	405.209	1	y3	48.11	2478560	225359	5	0.4
ISGLIYEETR	gi|306482623|ref|NP_001182350.1|	WT_LDP_PRM_5per_F1_R1	590.814	2	405.209	1	y3	50.55	3676228	0	5	0
ISGLIYEETR	gi|306482623|ref|NP_001182350.1|	WT_LDP_PRM_5per_F1_R2	590.814	2	405.209	1	y3	49.73	5134223	0	5	0.1
ISGLIYEETR	gi|306482623|ref|NP_001182350.1|	WT_WTE_PRM_5per_F1_R1	590.814	2	405.209	1	y3	48.97	5167634	124451	5	-0.1
ISGLIYEETR	gi|306482623|ref|NP_001182350.1|	WT_WTE_PRM_5per_F1_R2	590.814	2	405.209	1	y3	48.32	3871697	198542	5	1.2
VDATEQTDLAK	gi|86198316|ref|NP_033917.2|	HFD_LDP_PRM_5per_F1_R1	595.799	2	1091.52	1	y10	24.39	6045875	0	4	-1.4
VDATEQTDLAK	gi|86198316|ref|NP_033917.2|	HFD_LDP_PRM_5per_F1_R2	595.799	2	1091.52	1	y10	24.91	2751633	3378	4	-1.5
VDATEQTDLAK	gi|86198316|ref|NP_033917.2|	HFD_WTE_PRM_5per_F1_R1	595.799	2	1091.52	1	y10	22.45	11237125	0	4	-4.3
VDATEQTDLAK	gi|86198316|ref|NP_033917.2|	HFD_WTE_PRM_5per_F1_R2	595.799	2	1091.52	1	y10	22.89	9075201	0	4	-3
VDATEQTDLAK	gi|86198316|ref|NP_033917.2|	WT_LDP_PRM_5per_F1_R1	595.799	2	1091.52	1	y10	25.15	2480701	0	4	-2.2
VDATEQTDLAK	gi|86198316|ref|NP_033917.2|	WT_LDP_PRM_5per_F1_R2	595.799	2	1091.52	1	y10	24.15	2258594	0	4	-1.3
VDATEQTDLAK	gi|86198316|ref|NP_033917.2|	WT_WTE_PRM_5per_F1_R1	595.799	2	1091.52	1	y10	23.58	10663086	114858	4	-4.7
VDATEQTDLAK	gi|86198316|ref|NP_033917.2|	WT_WTE_PRM_5per_F1_R2	595.799	2	1091.52	1	y10	22.9	10550393	100004	4	-0.5
VDATEQTDLAK	gi|86198316|ref|NP_033917.2|	HFD_LDP_PRM_5per_F1_R1	595.799	2	976.495	1	y9	24.39	7491217	0	2	-1.3
VDATEQTDLAK	gi|86198316|ref|NP_033917.2|	HFD_LDP_PRM_5per_F1_R2	595.799	2	976.495	1	y9	24.91	3311160	4069	1	-2
VDATEQTDLAK	gi|86198316|ref|NP_033917.2|	HFD_WTE_PRM_5per_F1_R1	595.799	2	976.495	1	y9	22.45	13077910	0	2	-3.4
VDATEQTDLAK	gi|86198316|ref|NP_033917.2|	HFD_WTE_PRM_5per_F1_R2	595.799	2	976.495	1	y9	22.89	10210835	62874	2	-3.2
VDATEQTDLAK	gi|86198316|ref|NP_033917.2|	WT_LDP_PRM_5per_F1_R1	595.799	2	976.495	1	y9	25.14	3051265	0	2	-2.2
VDATEQTDLAK	gi|86198316|ref|NP_033917.2|	WT_LDP_PRM_5per_F1_R2	595.799	2	976.495	1	y9	24.16	2760251	0	1	-1.3
VDATEQTDLAK	gi|86198316|ref|NP_033917.2|	WT_WTE_PRM_5per_F1_R1	595.799	2	976.495	1	y9	23.59	12472824	0	2	-4.2
VDATEQTDLAK	gi|86198316|ref|NP_033917.2|	WT_WTE_PRM_5per_F1_R2	595.799	2	976.495	1	y9	22.9	12406398	66281	1	-0.7
VDATEQTDLAK	gi|86198316|ref|NP_033917.2|	HFD_LDP_PRM_5per_F1_R1	595.799	2	905.457	1	y8	24.39	6631571	0	3	-2.1
VDATEQTDLAK	gi|86198316|ref|NP_033917.2|	HFD_LDP_PRM_5per_F1_R2	595.799	2	905.457	1	y8	24.91	2951674	0	3	-1.2
VDATEQTDLAK	gi|86198316|ref|NP_033917.2|	HFD_WTE_PRM_5per_F1_R1	595.799	2	905.457	1	y8	22.45	12001244	126297	3	-3.4
VDATEQTDLAK	gi|86198316|ref|NP_033917.2|	HFD_WTE_PRM_5per_F1_R2	595.799	2	905.457	1	y8	22.89	9687734	0	3	-2.4
VDATEQTDLAK	gi|86198316|ref|NP_033917.2|	WT_LDP_PRM_5per_F1_R1	595.799	2	905.457	1	y8	25.15	2801955	0	3	-2.2
VDATEQTDLAK	gi|86198316|ref|NP_033917.2|	WT_LDP_PRM_5per_F1_R2	595.799	2	905.457	1	y8	24.17	2463134	0	3	-0.9
VDATEQTDLAK	gi|86198316|ref|NP_033917.2|	WT_WTE_PRM_5per_F1_R1	595.799	2	905.457	1	y8	23.59	11857780	0	3	-4.7
VDATEQTDLAK	gi|86198316|ref|NP_033917.2|	WT_WTE_PRM_5per_F1_R2	595.799	2	905.457	1	y8	22.9	11282508	308866	3	-0.8
VDATEQTDLAK	gi|86198316|ref|NP_033917.2|	HFD_LDP_PRM_5per_F1_R1	595.799	2	804.41	1	y7	24.42	7541179	0	1	-2.1
VDATEQTDLAK	gi|86198316|ref|NP_033917.2|	HFD_LDP_PRM_5per_F1_R2	595.799	2	804.41	1	y7	24.91	3234305	0	2	-2.2
VDATEQTDLAK	gi|86198316|ref|NP_033917.2|	HFD_WTE_PRM_5per_F1_R1	595.799	2	804.41	1	y7	22.45	13162974	39103	1	-3.3
VDATEQTDLAK	gi|86198316|ref|NP_033917.2|	HFD_WTE_PRM_5per_F1_R2	595.799	2	804.41	1	y7	22.89	10278748	71056	1	-2.3
VDATEQTDLAK	gi|86198316|ref|NP_033917.2|	WT_LDP_PRM_5per_F1_R1	595.799	2	804.41	1	y7	25.14	3056872	0	1	-2.6
VDATEQTDLAK	gi|86198316|ref|NP_033917.2|	WT_LDP_PRM_5per_F1_R2	595.799	2	804.41	1	y7	24.17	2695424	111546	2	-1.7
VDATEQTDLAK	gi|86198316|ref|NP_033917.2|	WT_WTE_PRM_5per_F1_R1	595.799	2	804.41	1	y7	23.59	12579929	0	1	-4.6
VDATEQTDLAK	gi|86198316|ref|NP_033917.2|	WT_WTE_PRM_5per_F1_R2	595.799	2	804.41	1	y7	22.9	12133173	322881	2	-1.5
VDATEQTDLAK	gi|86198316|ref|NP_033917.2|	HFD_LDP_PRM_5per_F1_R1	595.799	2	675.367	1	y6	24.4	4444690	75938	5	0
VDATEQTDLAK	gi|86198316|ref|NP_033917.2|	HFD_LDP_PRM_5per_F1_R2	595.799	2	675.367	1	y6	24.91	1939493	0	5	0.2
VDATEQTDLAK	gi|86198316|ref|NP_033917.2|	HFD_WTE_PRM_5per_F1_R1	595.799	2	675.367	1	y6	22.45	8272887	0	5	-1.9
VDATEQTDLAK	gi|86198316|ref|NP_033917.2|	HFD_WTE_PRM_5per_F1_R2	595.799	2	675.367	1	y6	22.89	6370445	0	5	-1
VDATEQTDLAK	gi|86198316|ref|NP_033917.2|	WT_LDP_PRM_5per_F1_R1	595.799	2	675.367	1	y6	25.14	1891926	0	5	-1.5
VDATEQTDLAK	gi|86198316|ref|NP_033917.2|	WT_LDP_PRM_5per_F1_R2	595.799	2	675.367	1	y6	24.15	1729311	0	5	-0.5
VDATEQTDLAK	gi|86198316|ref|NP_033917.2|	WT_WTE_PRM_5per_F1_R1	595.799	2	675.367	1	y6	23.59	7976558	0	5	-3.5
VDATEQTDLAK	gi|86198316|ref|NP_033917.2|	WT_WTE_PRM_5per_F1_R2	595.799	2	675.367	1	y6	22.9	7633910	112735	5	-0.5
VDATEQTDLAK	gi|86198316|ref|NP_033917.2|	HFD_LDP_PRM_5per_F1_R1	595.799	2	218.15	1	y2	24.34	2374022	215152	6	-0.8
VDATEQTDLAK	gi|86198316|ref|NP_033917.2|	HFD_LDP_PRM_5per_F1_R2	595.799	2	218.15	1	y2	24.91	1128085	0	6	-0.7
VDATEQTDLAK	gi|86198316|ref|NP_033917.2|	HFD_WTE_PRM_5per_F1_R1	595.799	2	218.15	1	y2	22.45	4921221	0	6	-0.7
VDATEQTDLAK	gi|86198316|ref|NP_033917.2|	HFD_WTE_PRM_5per_F1_R2	595.799	2	218.15	1	y2	22.89	3648308	0	6	-0.6
VDATEQTDLAK	gi|86198316|ref|NP_033917.2|	WT_LDP_PRM_5per_F1_R1	595.799	2	218.15	1	y2	25.16	1020264	0	6	-0.9
VDATEQTDLAK	gi|86198316|ref|NP_033917.2|	WT_LDP_PRM_5per_F1_R2	595.799	2	218.15	1	y2	24.17	881836	0	6	-0.4
VDATEQTDLAK	gi|86198316|ref|NP_033917.2|	WT_WTE_PRM_5per_F1_R1	595.799	2	218.15	1	y2	23.58	4432810	0	6	-2.1
VDATEQTDLAK	gi|86198316|ref|NP_033917.2|	WT_WTE_PRM_5per_F1_R2	595.799	2	218.15	1	y2	22.9	4260744	159090	6	-0.6
TFDAIVMDPK	gi|86198316|ref|NP_033917.2|	HFD_LDP_PRM_5per_F1_R1	568.786	2	888.45	1	y8	57.83	5302716	0	1	-1.5
TFDAIVMDPK	gi|86198316|ref|NP_033917.2|	HFD_LDP_PRM_5per_F1_R2	568.786	2	888.45	1	y8	57.49	3278148	0	1	-1.5
TFDAIVMDPK	gi|86198316|ref|NP_033917.2|	HFD_WTE_PRM_5per_F1_R1	568.786	2	888.45	1	y8	54.42	3061859	415064	1	-1.1
TFDAIVMDPK	gi|86198316|ref|NP_033917.2|	HFD_WTE_PRM_5per_F1_R2	568.786	2	888.45	1	y8	54.88	2384676	132269	1	-0.9
TFDAIVMDPK	gi|86198316|ref|NP_033917.2|	WT_LDP_PRM_5per_F1_R1	568.786	2	888.45	1	y8	57	3382270	0	1	-0.8
TFDAIVMDPK	gi|86198316|ref|NP_033917.2|	WT_LDP_PRM_5per_F1_R2	568.786	2	888.45	1	y8	56.37	5028860	0	1	-1
TFDAIVMDPK	gi|86198316|ref|NP_033917.2|	WT_WTE_PRM_5per_F1_R1	568.786	2	888.45	1	y8	55.38	3473360	0	1	-1.9
TFDAIVMDPK	gi|86198316|ref|NP_033917.2|	WT_WTE_PRM_5per_F1_R2	568.786	2	888.45	1	y8	54.93	4329381	0	1	0.2
TFDAIVMDPK	gi|86198316|ref|NP_033917.2|	HFD_LDP_PRM_5per_F1_R1	568.786	2	773.423	1	y7	57.83	1698506	0	3	-0.6
TFDAIVMDPK	gi|86198316|ref|NP_033917.2|	HFD_LDP_PRM_5per_F1_R2	568.786	2	773.423	1	y7	57.5	951692	0	3	0.4
TFDAIVMDPK	gi|86198316|ref|NP_033917.2|	HFD_WTE_PRM_5per_F1_R1	568.786	2	773.423	1	y7	54.42	889863	305856	3	-0.2
TFDAIVMDPK	gi|86198316|ref|NP_033917.2|	HFD_WTE_PRM_5per_F1_R2	568.786	2	773.423	1	y7	54.9	804054	0	3	0.7
TFDAIVMDPK	gi|86198316|ref|NP_033917.2|	WT_LDP_PRM_5per_F1_R1	568.786	2	773.423	1	y7	56.99	1086131	0	3	-0.8
TFDAIVMDPK	gi|86198316|ref|NP_033917.2|	WT_LDP_PRM_5per_F1_R2	568.786	2	773.423	1	y7	56.34	1540876	0	3	-0.6
TFDAIVMDPK	gi|86198316|ref|NP_033917.2|	WT_WTE_PRM_5per_F1_R1	568.786	2	773.423	1	y7	55.38	1176160	0	3	-0.8
TFDAIVMDPK	gi|86198316|ref|NP_033917.2|	WT_WTE_PRM_5per_F1_R2	568.786	2	773.423	1	y7	54.93	1401841	0	3	0.5
TFDAIVMDPK	gi|86198316|ref|NP_033917.2|	HFD_LDP_PRM_5per_F1_R1	568.786	2	589.301	1	y5	57.83	2205441	513998	2	-0.3
TFDAIVMDPK	gi|86198316|ref|NP_033917.2|	HFD_LDP_PRM_5per_F1_R2	568.786	2	589.301	1	y5	57.46	1453065	0	2	4
TFDAIVMDPK	gi|86198316|ref|NP_033917.2|	HFD_WTE_PRM_5per_F1_R1	568.786	2	589.301	1	y5	54.38	1736869	0	2	0
TFDAIVMDPK	gi|86198316|ref|NP_033917.2|	HFD_WTE_PRM_5per_F1_R2	568.786	2	589.301	1	y5	54.88	1089942	206969	2	0
TFDAIVMDPK	gi|86198316|ref|NP_033917.2|	WT_LDP_PRM_5per_F1_R1	568.786	2	589.301	1	y5	57	1738748	0	2	-0.4
TFDAIVMDPK	gi|86198316|ref|NP_033917.2|	WT_LDP_PRM_5per_F1_R2	568.786	2	589.301	1	y5	56.39	2576634	25383	2	-1
TFDAIVMDPK	gi|86198316|ref|NP_033917.2|	WT_WTE_PRM_5per_F1_R1	568.786	2	589.301	1	y5	55.4	1886056	0	2	-1.3
TFDAIVMDPK	gi|86198316|ref|NP_033917.2|	WT_WTE_PRM_5per_F1_R2	568.786	2	589.301	1	y5	54.93	2010897	260567	2	0.9
EPEPTDTTTYK	gi|140969946|ref|NP_001077360.1|	HFD_LDP_PRM_5per_F1_R1	641.296	2	926.447	1	y8	24.34	5514153	0	2	-2.8
EPEPTDTTTYK	gi|140969946|ref|NP_001077360.1|	HFD_LDP_PRM_5per_F1_R2	641.296	2	926.447	1	y8	25.02	3892640	0	2	-2.8
EPEPTDTTTYK	gi|140969946|ref|NP_001077360.1|	HFD_WTE_PRM_5per_F1_R1	641.296	2	926.447	1	y8	22.76	3780289	0	2	-2.3
EPEPTDTTTYK	gi|140969946|ref|NP_001077360.1|	HFD_WTE_PRM_5per_F1_R2	641.296	2	926.447	1	y8	23.08	2551758	0	2	-3.3
EPEPTDTTTYK	gi|140969946|ref|NP_001077360.1|	WT_LDP_PRM_5per_F1_R1	641.296	2	926.447	1	y8	25.33	350105	112434	1	-2.3
EPEPTDTTTYK	gi|140969946|ref|NP_001077360.1|	WT_LDP_PRM_5per_F1_R2	641.296	2	926.447	1	y8	24.28	1516439	0	2	0.9
EPEPTDTTTYK	gi|140969946|ref|NP_001077360.1|	WT_WTE_PRM_5per_F1_R1	641.296	2	926.447	1	y8	23.89	3245944	0	2	-1.1
EPEPTDTTTYK	gi|140969946|ref|NP_001077360.1|	WT_WTE_PRM_5per_F1_R2	641.296	2	926.447	1	y8	23.08	4222235	0	2	0.4
EPEPTDTTTYK	gi|140969946|ref|NP_001077360.1|	HFD_LDP_PRM_5per_F1_R1	641.296	2	829.394	1	y7	24.34	2600866	0	3	0.8
EPEPTDTTTYK	gi|140969946|ref|NP_001077360.1|	HFD_LDP_PRM_5per_F1_R2	641.296	2	829.394	1	y7	25.04	1713916	3856	4	-1.8
EPEPTDTTTYK	gi|140969946|ref|NP_001077360.1|	HFD_WTE_PRM_5per_F1_R1	641.296	2	829.394	1	y7	22.72	1775392	0	4	-1.3
EPEPTDTTTYK	gi|140969946|ref|NP_001077360.1|	HFD_WTE_PRM_5per_F1_R2	641.296	2	829.394	1	y7	23.06	1198904	0	3	-3.9
EPEPTDTTTYK	gi|140969946|ref|NP_001077360.1|	WT_LDP_PRM_5per_F1_R1	641.296	2	829.394	1	y7	25.34	145200	58235	3	-2.1
EPEPTDTTTYK	gi|140969946|ref|NP_001077360.1|	WT_LDP_PRM_5per_F1_R2	641.296	2	829.394	1	y7	24.31	682830	19661	3	1.6
EPEPTDTTTYK	gi|140969946|ref|NP_001077360.1|	WT_WTE_PRM_5per_F1_R1	641.296	2	829.394	1	y7	23.9	1554760	0	3	-0.5
EPEPTDTTTYK	gi|140969946|ref|NP_001077360.1|	WT_WTE_PRM_5per_F1_R2	641.296	2	829.394	1	y7	23.14	1928077	0	3	0.5
EPEPTDTTTYK	gi|140969946|ref|NP_001077360.1|	HFD_LDP_PRM_5per_F1_R1	641.296	2	728.346	1	y6	24.34	2595610	0	4	-1.1
EPEPTDTTTYK	gi|140969946|ref|NP_001077360.1|	HFD_LDP_PRM_5per_F1_R2	641.296	2	728.346	1	y6	25.03	1720468	0	3	-1
EPEPTDTTTYK	gi|140969946|ref|NP_001077360.1|	HFD_WTE_PRM_5per_F1_R1	641.296	2	728.346	1	y6	22.74	1780275	0	3	-1.2
EPEPTDTTTYK	gi|140969946|ref|NP_001077360.1|	HFD_WTE_PRM_5per_F1_R2	641.296	2	728.346	1	y6	23.07	1195230	0	4	-2.6
EPEPTDTTTYK	gi|140969946|ref|NP_001077360.1|	WT_LDP_PRM_5per_F1_R1	641.296	2	728.346	1	y6	25.36	115204	84601	4	-1.5
EPEPTDTTTYK	gi|140969946|ref|NP_001077360.1|	WT_LDP_PRM_5per_F1_R2	641.296	2	728.346	1	y6	24.31	664136	0	4	1.7
EPEPTDTTTYK	gi|140969946|ref|NP_001077360.1|	WT_WTE_PRM_5per_F1_R1	641.296	2	728.346	1	y6	23.89	1502917	0	4	-0.2
EPEPTDTTTYK	gi|140969946|ref|NP_001077360.1|	WT_WTE_PRM_5per_F1_R2	641.296	2	728.346	1	y6	23.09	1919848	0	4	1.2
TLEDFDLGTTEK	gi|256220113|ref|NP_083832.2|	HFD_LDP_PRM_5per_F1_R1	684.83	2	1154.52	1	y10	57.64	2549089	0	1	-2.3
TLEDFDLGTTEK	gi|256220113|ref|NP_083832.2|	HFD_LDP_PRM_5per_F1_R2	684.83	2	1154.52	1	y10	57.46	1852177	0	1	-2.6
TLEDFDLGTTEK	gi|256220113|ref|NP_083832.2|	HFD_WTE_PRM_5per_F1_R1	684.83	2	1154.52	1	y10	54.57	8415848	0	1	-2
TLEDFDLGTTEK	gi|256220113|ref|NP_083832.2|	HFD_WTE_PRM_5per_F1_R2	684.83	2	1154.52	1	y10	55	5842086	0	1	-3.5
TLEDFDLGTTEK	gi|256220113|ref|NP_083832.2|	WT_LDP_PRM_5per_F1_R1	684.83	2	1154.52	1	y10	56.92	1598344	0	1	-1.3
TLEDFDLGTTEK	gi|256220113|ref|NP_083832.2|	WT_LDP_PRM_5per_F1_R2	684.83	2	1154.52	1	y10	56.43	1936226	0	1	-1.3
TLEDFDLGTTEK	gi|256220113|ref|NP_083832.2|	WT_WTE_PRM_5per_F1_R1	684.83	2	1154.52	1	y10	55.42	5878670	0	1	-3.5
TLEDFDLGTTEK	gi|256220113|ref|NP_083832.2|	WT_WTE_PRM_5per_F1_R2	684.83	2	1154.52	1	y10	54.97	4837328	0	1	-2.2
TLEDFDLGTTEK	gi|256220113|ref|NP_083832.2|	HFD_LDP_PRM_5per_F1_R1	684.83	2	1025.48	1	y9	57.64	1330805	0	2	-2
TLEDFDLGTTEK	gi|256220113|ref|NP_083832.2|	HFD_LDP_PRM_5per_F1_R2	684.83	2	1025.48	1	y9	57.46	1020765	0	2	-2.3
TLEDFDLGTTEK	gi|256220113|ref|NP_083832.2|	HFD_WTE_PRM_5per_F1_R1	684.83	2	1025.48	1	y9	54.48	4938603	0	2	-2.2
TLEDFDLGTTEK	gi|256220113|ref|NP_083832.2|	HFD_WTE_PRM_5per_F1_R2	684.83	2	1025.48	1	y9	55	3505416	0	2	-2.5
TLEDFDLGTTEK	gi|256220113|ref|NP_083832.2|	WT_LDP_PRM_5per_F1_R1	684.83	2	1025.48	1	y9	56.93	797631	0	2	-1.2
TLEDFDLGTTEK	gi|256220113|ref|NP_083832.2|	WT_LDP_PRM_5per_F1_R2	684.83	2	1025.48	1	y9	56.42	1011683	0	2	-1.5
TLEDFDLGTTEK	gi|256220113|ref|NP_083832.2|	WT_WTE_PRM_5per_F1_R1	684.83	2	1025.48	1	y9	55.48	3500158	0	2	-2.3
TLEDFDLGTTEK	gi|256220113|ref|NP_083832.2|	WT_WTE_PRM_5per_F1_R2	684.83	2	1025.48	1	y9	54.98	2847109	0	2	-1.3
TLEDFDLGTTEK	gi|256220113|ref|NP_083832.2|	HFD_LDP_PRM_5per_F1_R1	684.83	2	910.452	1	y8	57.65	789842	45924	4	-3.3
TLEDFDLGTTEK	gi|256220113|ref|NP_083832.2|	HFD_LDP_PRM_5per_F1_R2	684.83	2	910.452	1	y8	57.47	573558	0	4	-1.1
TLEDFDLGTTEK	gi|256220113|ref|NP_083832.2|	HFD_WTE_PRM_5per_F1_R1	684.83	2	910.452	1	y8	54.48	3179327	374357	4	-2.6
TLEDFDLGTTEK	gi|256220113|ref|NP_083832.2|	HFD_WTE_PRM_5per_F1_R2	684.83	2	910.452	1	y8	55.02	2082753	182013	4	-4
TLEDFDLGTTEK	gi|256220113|ref|NP_083832.2|	WT_LDP_PRM_5per_F1_R1	684.83	2	910.452	1	y8	56.92	504963	0	3	-0.4
TLEDFDLGTTEK	gi|256220113|ref|NP_083832.2|	WT_LDP_PRM_5per_F1_R2	684.83	2	910.452	1	y8	56.43	671246	0	3	-6
TLEDFDLGTTEK	gi|256220113|ref|NP_083832.2|	WT_WTE_PRM_5per_F1_R1	684.83	2	910.452	1	y8	55.48	2008477	290949	4	-5.1
TLEDFDLGTTEK	gi|256220113|ref|NP_083832.2|	WT_WTE_PRM_5per_F1_R2	684.83	2	910.452	1	y8	54.98	1595957	335276	4	-3.1
LSDYFPKPYPNPEAAR	gi|13385006|ref|NP_079843.1|	HFD_LDP_PRM_5per_F1_R1	622.312	3	1239.65	1	y11	56.46	856022	0	4	-1
LSDYFPKPYPNPEAAR	gi|13385006|ref|NP_079843.1|	HFD_LDP_PRM_5per_F1_R2	622.312	3	1239.65	1	y11	56.12	255663	0	4	-4.6
LSDYFPKPYPNPEAAR	gi|13385006|ref|NP_079843.1|	HFD_WTE_PRM_5per_F1_R1	622.312	3	1239.65	1	y11	53.31	6682362	0	4	-0.2
LSDYFPKPYPNPEAAR	gi|13385006|ref|NP_079843.1|	HFD_WTE_PRM_5per_F1_R2	622.312	3	1239.65	1	y11	53.77	5248673	0	4	-1.3
LSDYFPKPYPNPEAAR	gi|13385006|ref|NP_079843.1|	WT_LDP_PRM_5per_F1_R1	622.312	3	1239.65	1	y11	55.6	1058981	0	4	-3
LSDYFPKPYPNPEAAR	gi|13385006|ref|NP_079843.1|	WT_LDP_PRM_5per_F1_R2	622.312	3	1239.65	1	y11	55.14	1405454	0	4	1
LSDYFPKPYPNPEAAR	gi|13385006|ref|NP_079843.1|	WT_WTE_PRM_5per_F1_R1	622.312	3	1239.65	1	y11	54.01	9195050	0	4	-0.9
LSDYFPKPYPNPEAAR	gi|13385006|ref|NP_079843.1|	WT_WTE_PRM_5per_F1_R2	622.312	3	1239.65	1	y11	53.69	6894559	0	4	-0.9
LSDYFPKPYPNPEAAR	gi|13385006|ref|NP_079843.1|	HFD_LDP_PRM_5per_F1_R1	622.312	3	754.384	1	y7	56.46	2178425	0	2	0.7
LSDYFPKPYPNPEAAR	gi|13385006|ref|NP_079843.1|	HFD_LDP_PRM_5per_F1_R2	622.312	3	754.384	1	y7	56.11	875249	0	2	-1.3
LSDYFPKPYPNPEAAR	gi|13385006|ref|NP_079843.1|	HFD_WTE_PRM_5per_F1_R1	622.312	3	754.384	1	y7	53.28	14946070	2596334	2	-0.7
LSDYFPKPYPNPEAAR	gi|13385006|ref|NP_079843.1|	HFD_WTE_PRM_5per_F1_R2	622.312	3	754.384	1	y7	53.77	13448920	498857	2	-1
LSDYFPKPYPNPEAAR	gi|13385006|ref|NP_079843.1|	WT_LDP_PRM_5per_F1_R1	622.312	3	754.384	1	y7	55.67	2628234	89719	2	-1.3
LSDYFPKPYPNPEAAR	gi|13385006|ref|NP_079843.1|	WT_LDP_PRM_5per_F1_R2	622.312	3	754.384	1	y7	55.14	3620020	0	2	-0.2
LSDYFPKPYPNPEAAR	gi|13385006|ref|NP_079843.1|	WT_WTE_PRM_5per_F1_R1	622.312	3	754.384	1	y7	54.01	22105498	972215	2	-1.3
LSDYFPKPYPNPEAAR	gi|13385006|ref|NP_079843.1|	WT_WTE_PRM_5per_F1_R2	622.312	3	754.384	1	y7	53.66	15589326	1586908	2	-0.5
LSDYFPKPYPNPEAAR	gi|13385006|ref|NP_079843.1|	HFD_LDP_PRM_5per_F1_R1	622.312	3	543.289	1	y5	56.46	2982923	0	1	0.3
LSDYFPKPYPNPEAAR	gi|13385006|ref|NP_079843.1|	HFD_LDP_PRM_5per_F1_R2	622.312	3	543.289	1	y5	56.08	1291276	0	1	-0.4
LSDYFPKPYPNPEAAR	gi|13385006|ref|NP_079843.1|	HFD_WTE_PRM_5per_F1_R1	622.312	3	543.289	1	y5	53.28	21966232	1107816	1	0.3
LSDYFPKPYPNPEAAR	gi|13385006|ref|NP_079843.1|	HFD_WTE_PRM_5per_F1_R2	622.312	3	543.289	1	y5	53.77	18324630	133051	1	-0.2
LSDYFPKPYPNPEAAR	gi|13385006|ref|NP_079843.1|	WT_LDP_PRM_5per_F1_R1	622.312	3	543.289	1	y5	55.66	3498387	0	1	0.1
LSDYFPKPYPNPEAAR	gi|13385006|ref|NP_079843.1|	WT_LDP_PRM_5per_F1_R2	622.312	3	543.289	1	y5	55.14	4685223	0	1	-0.3
LSDYFPKPYPNPEAAR	gi|13385006|ref|NP_079843.1|	WT_WTE_PRM_5per_F1_R1	622.312	3	543.289	1	y5	54.01	30071554	0	1	-0.6
LSDYFPKPYPNPEAAR	gi|13385006|ref|NP_079843.1|	WT_WTE_PRM_5per_F1_R2	622.312	3	543.289	1	y5	53.64	22925736	0	1	0.2
FGYVDFESAEDLEK	gi|84875537|ref|NP_035010.3|	HFD_LDP_PRM_5per_F1_R1	824.872	2	368.16	1	b3	65.01	1839608	0	1	-0.3
FGYVDFESAEDLEK	gi|84875537|ref|NP_035010.3|	HFD_LDP_PRM_5per_F1_R2	824.872	2	368.16	1	b3	64.84	1427147	0	1	0
FGYVDFESAEDLEK	gi|84875537|ref|NP_035010.3|	HFD_WTE_PRM_5per_F1_R1	824.872	2	368.16	1	b3	64.09	3153864	0	1	0
FGYVDFESAEDLEK	gi|84875537|ref|NP_035010.3|	HFD_WTE_PRM_5per_F1_R2	824.872	2	368.16	1	b3	64.24	2484291	77427	1	-2.1
FGYVDFESAEDLEK	gi|84875537|ref|NP_035010.3|	WT_LDP_PRM_5per_F1_R1	824.872	2	368.16	1	b3	64.76	2113720	0	1	-0.3
FGYVDFESAEDLEK	gi|84875537|ref|NP_035010.3|	WT_LDP_PRM_5per_F1_R2	824.872	2	368.16	1	b3	64.57	2710777	39194	1	-1.8
FGYVDFESAEDLEK	gi|84875537|ref|NP_035010.3|	WT_WTE_PRM_5per_F1_R1	824.872	2	368.16	1	b3	64.3	4467403	0	1	-1.4
FGYVDFESAEDLEK	gi|84875537|ref|NP_035010.3|	WT_WTE_PRM_5per_F1_R2	824.872	2	368.16	1	b3	64.33	3097802	0	1	0.4
FGYVDFESAEDLEK	gi|84875537|ref|NP_035010.3|	HFD_LDP_PRM_5per_F1_R1	824.872	2	1182.52	1	y10	65.01	1746629	0	2	-0.5
FGYVDFESAEDLEK	gi|84875537|ref|NP_035010.3|	HFD_LDP_PRM_5per_F1_R2	824.872	2	1182.52	1	y10	64.81	1317879	0	2	-1
FGYVDFESAEDLEK	gi|84875537|ref|NP_035010.3|	HFD_WTE_PRM_5per_F1_R1	824.872	2	1182.52	1	y10	64.09	2587754	0	2	-0.1
FGYVDFESAEDLEK	gi|84875537|ref|NP_035010.3|	HFD_WTE_PRM_5per_F1_R2	824.872	2	1182.52	1	y10	64.25	2101381	0	2	-5
FGYVDFESAEDLEK	gi|84875537|ref|NP_035010.3|	WT_LDP_PRM_5per_F1_R1	824.872	2	1182.52	1	y10	64.76	1984124	0	2	-3.7
FGYVDFESAEDLEK	gi|84875537|ref|NP_035010.3|	WT_LDP_PRM_5per_F1_R2	824.872	2	1182.52	1	y10	64.57	2284600	78030	2	-4.8
FGYVDFESAEDLEK	gi|84875537|ref|NP_035010.3|	WT_WTE_PRM_5per_F1_R1	824.872	2	1182.52	1	y10	64.31	3646179	0	2	-4.2
FGYVDFESAEDLEK	gi|84875537|ref|NP_035010.3|	WT_WTE_PRM_5per_F1_R2	824.872	2	1182.52	1	y10	64.33	2556451	0	2	-1.2
FGYVDFESAEDLEK	gi|84875537|ref|NP_035010.3|	HFD_LDP_PRM_5per_F1_R1	824.872	2	1067.49	1	y9	65.01	775640	0	3	0.6
FGYVDFESAEDLEK	gi|84875537|ref|NP_035010.3|	HFD_LDP_PRM_5per_F1_R2	824.872	2	1067.49	1	y9	64.82	642285	0	3	1.5
FGYVDFESAEDLEK	gi|84875537|ref|NP_035010.3|	HFD_WTE_PRM_5per_F1_R1	824.872	2	1067.49	1	y9	64.09	1537549	57082	3	2.6
FGYVDFESAEDLEK	gi|84875537|ref|NP_035010.3|	HFD_WTE_PRM_5per_F1_R2	824.872	2	1067.49	1	y9	64.24	962702	248702	4	-3
FGYVDFESAEDLEK	gi|84875537|ref|NP_035010.3|	WT_LDP_PRM_5per_F1_R1	824.872	2	1067.49	1	y9	64.76	881865	0	3	-3.7
FGYVDFESAEDLEK	gi|84875537|ref|NP_035010.3|	WT_LDP_PRM_5per_F1_R2	824.872	2	1067.49	1	y9	64.55	1196172	0	3	-2.9
FGYVDFESAEDLEK	gi|84875537|ref|NP_035010.3|	WT_WTE_PRM_5per_F1_R1	824.872	2	1067.49	1	y9	64.31	1859897	0	3	-3.3
FGYVDFESAEDLEK	gi|84875537|ref|NP_035010.3|	WT_WTE_PRM_5per_F1_R2	824.872	2	1067.49	1	y9	64.33	1208734	84357	3	0
FGYVDFESAEDLEK	gi|84875537|ref|NP_035010.3|	HFD_LDP_PRM_5per_F1_R1	824.872	2	920.421	1	y8	65.01	673399	0	4	-1.2
FGYVDFESAEDLEK	gi|84875537|ref|NP_035010.3|	HFD_LDP_PRM_5per_F1_R2	824.872	2	920.421	1	y8	64.81	514211	0	4	-0.9
FGYVDFESAEDLEK	gi|84875537|ref|NP_035010.3|	HFD_WTE_PRM_5per_F1_R1	824.872	2	920.421	1	y8	64.08	1171562	320235	4	-0.3
FGYVDFESAEDLEK	gi|84875537|ref|NP_035010.3|	HFD_WTE_PRM_5per_F1_R2	824.872	2	920.421	1	y8	64.25	985775	166579	3	-5
FGYVDFESAEDLEK	gi|84875537|ref|NP_035010.3|	WT_LDP_PRM_5per_F1_R1	824.872	2	920.421	1	y8	64.76	807650	0	4	-2.9
FGYVDFESAEDLEK	gi|84875537|ref|NP_035010.3|	WT_LDP_PRM_5per_F1_R2	824.872	2	920.421	1	y8	64.57	995897	0	4	-2.7
FGYVDFESAEDLEK	gi|84875537|ref|NP_035010.3|	WT_WTE_PRM_5per_F1_R1	824.872	2	920.421	1	y8	64.31	1672654	161592	4	-3.4
FGYVDFESAEDLEK	gi|84875537|ref|NP_035010.3|	WT_WTE_PRM_5per_F1_R2	824.872	2	920.421	1	y8	64.33	1117889	144909	4	-2.6
FGYVDFESAEDLEK	gi|84875537|ref|NP_035010.3|	HFD_LDP_PRM_5per_F1_R1	824.872	2	704.346	1	y6	65.01	481830	6671	5	-2.2
FGYVDFESAEDLEK	gi|84875537|ref|NP_035010.3|	HFD_LDP_PRM_5per_F1_R2	824.872	2	704.346	1	y6	64.81	245702	126397	5	3.3
FGYVDFESAEDLEK	gi|84875537|ref|NP_035010.3|	HFD_WTE_PRM_5per_F1_R1	824.872	2	704.346	1	y6	64.1	570399	303250	5	-4.1
FGYVDFESAEDLEK	gi|84875537|ref|NP_035010.3|	HFD_WTE_PRM_5per_F1_R2	824.872	2	704.346	1	y6	64.23	555985	209841	5	-10.3
FGYVDFESAEDLEK	gi|84875537|ref|NP_035010.3|	WT_LDP_PRM_5per_F1_R1	824.872	2	704.346	1	y6	64.76	565051	124148	5	-9.3
FGYVDFESAEDLEK	gi|84875537|ref|NP_035010.3|	WT_LDP_PRM_5per_F1_R2	824.872	2	704.346	1	y6	64.57	681895	160355	5	-9.4
FGYVDFESAEDLEK	gi|84875537|ref|NP_035010.3|	WT_WTE_PRM_5per_F1_R1	824.872	2	704.346	1	y6	64.29	936737	214315	5	-6.6
FGYVDFESAEDLEK	gi|84875537|ref|NP_035010.3|	WT_WTE_PRM_5per_F1_R2	824.872	2	704.346	1	y6	64.32	712915	12767	5	-3.2
NLSFNITEDELK	gi|84875537|ref|NP_035010.3|	HFD_LDP_PRM_5per_F1_R1	711.859	2	228.134	1	b2	64.17	3529077	776451	1	-0.1
NLSFNITEDELK	gi|84875537|ref|NP_035010.3|	HFD_LDP_PRM_5per_F1_R2	711.859	2	228.134	1	b2	63.95	2764275	814129	1	-0.9
NLSFNITEDELK	gi|84875537|ref|NP_035010.3|	HFD_WTE_PRM_5per_F1_R1	711.859	2	228.134	1	b2	63.07	3102015	1656923	1	0.2
NLSFNITEDELK	gi|84875537|ref|NP_035010.3|	HFD_WTE_PRM_5per_F1_R2	711.859	2	228.134	1	b2	63.22	3141546	2158154	2	0.3
NLSFNITEDELK	gi|84875537|ref|NP_035010.3|	WT_LDP_PRM_5per_F1_R1	711.859	2	228.134	1	b2	63.85	1411185	299747	1	-0.3
NLSFNITEDELK	gi|84875537|ref|NP_035010.3|	WT_LDP_PRM_5per_F1_R2	711.859	2	228.134	1	b2	63.6	1704847	247497	1	-0.3
NLSFNITEDELK	gi|84875537|ref|NP_035010.3|	WT_WTE_PRM_5per_F1_R1	711.859	2	228.134	1	b2	63.36	3445796	1099962	1	-0.7
NLSFNITEDELK	gi|84875537|ref|NP_035010.3|	WT_WTE_PRM_5per_F1_R2	711.859	2	228.134	1	b2	63.32	4084595	916887	1	0.4
NLSFNITEDELK	gi|84875537|ref|NP_035010.3|	HFD_LDP_PRM_5per_F1_R1	711.859	2	1108.55	1	y9	64.17	1528355	0	3	-1.3
NLSFNITEDELK	gi|84875537|ref|NP_035010.3|	HFD_LDP_PRM_5per_F1_R2	711.859	2	1108.55	1	y9	63.94	1307075	0	3	-0.4
NLSFNITEDELK	gi|84875537|ref|NP_035010.3|	HFD_WTE_PRM_5per_F1_R1	711.859	2	1108.55	1	y9	63.06	1420857	0	4	3.9
NLSFNITEDELK	gi|84875537|ref|NP_035010.3|	HFD_WTE_PRM_5per_F1_R2	711.859	2	1108.55	1	y9	63.03	4309330	0	1	53.7
NLSFNITEDELK	gi|84875537|ref|NP_035010.3|	WT_LDP_PRM_5per_F1_R1	711.859	2	1108.55	1	y9	63.85	518644	0	4	-2.4
NLSFNITEDELK	gi|84875537|ref|NP_035010.3|	WT_LDP_PRM_5per_F1_R2	711.859	2	1108.55	1	y9	63.6	677336	0	4	-1.7
NLSFNITEDELK	gi|84875537|ref|NP_035010.3|	WT_WTE_PRM_5per_F1_R1	711.859	2	1108.55	1	y9	63.25	1787110	25690	4	21.3
NLSFNITEDELK	gi|84875537|ref|NP_035010.3|	WT_WTE_PRM_5per_F1_R2	711.859	2	1108.55	1	y9	63.32	1684758	196612	4	15
NLSFNITEDELK	gi|84875537|ref|NP_035010.3|	HFD_LDP_PRM_5per_F1_R1	711.859	2	734.357	1	y6	64.17	2526427	0	2	-0.5
NLSFNITEDELK	gi|84875537|ref|NP_035010.3|	HFD_LDP_PRM_5per_F1_R2	711.859	2	734.357	1	y6	63.95	2050275	0	2	-1.4
NLSFNITEDELK	gi|84875537|ref|NP_035010.3|	HFD_WTE_PRM_5per_F1_R1	711.859	2	734.357	1	y6	63.06	1905440	415486	3	1.4
NLSFNITEDELK	gi|84875537|ref|NP_035010.3|	HFD_WTE_PRM_5per_F1_R2	711.859	2	734.357	1	y6	63.24	2074782	344750	4	2.5
NLSFNITEDELK	gi|84875537|ref|NP_035010.3|	WT_LDP_PRM_5per_F1_R1	711.859	2	734.357	1	y6	63.85	568975	527626	3	-2
NLSFNITEDELK	gi|84875537|ref|NP_035010.3|	WT_LDP_PRM_5per_F1_R2	711.859	2	734.357	1	y6	63.6	840847	378794	3	-0.6
NLSFNITEDELK	gi|84875537|ref|NP_035010.3|	WT_WTE_PRM_5per_F1_R1	711.859	2	734.357	1	y6	63.36	2198853	182098	2	0.7
NLSFNITEDELK	gi|84875537|ref|NP_035010.3|	WT_WTE_PRM_5per_F1_R2	711.859	2	734.357	1	y6	63.32	2362774	225145	3	2
AEVLDSTK	gi|13385168|ref|NP_079986.1|	HFD_LDP_PRM_5per_F1_R1	431.729	2	201.087	1	b2	15.67	9349769	130231	1	0.3
AEVLDSTK	gi|13385168|ref|NP_079986.1|	HFD_LDP_PRM_5per_F1_R2	431.729	2	201.087	1	b2	16.05	7967163	0	2	0
AEVLDSTK	gi|13385168|ref|NP_079986.1|	HFD_WTE_PRM_5per_F1_R1	431.729	2	201.087	1	b2	14.76	481249	398285	2	1.7
AEVLDSTK	gi|13385168|ref|NP_079986.1|	HFD_WTE_PRM_5per_F1_R2	431.729	2	201.087	1	b2	14.93	13907861	258211	1	0.5
AEVLDSTK	gi|13385168|ref|NP_079986.1|	WT_LDP_PRM_5per_F1_R1	431.729	2	201.087	1	b2	16.16	5292537	88683	2	0
AEVLDSTK	gi|13385168|ref|NP_079986.1|	WT_LDP_PRM_5per_F1_R2	431.729	2	201.087	1	b2	15.49	5333923	0	1	0.5
AEVLDSTK	gi|13385168|ref|NP_079986.1|	WT_WTE_PRM_5per_F1_R1	431.729	2	201.087	1	b2	15.17	32049476	0	1	-0.6
AEVLDSTK	gi|13385168|ref|NP_079986.1|	WT_WTE_PRM_5per_F1_R2	431.729	2	201.087	1	b2	14.88	23315226	5466	1	0.2
AEVLDSTK	gi|13385168|ref|NP_079986.1|	HFD_LDP_PRM_5per_F1_R1	431.729	2	791.415	1	y7	15.67	897925	0	5	-0.8
AEVLDSTK	gi|13385168|ref|NP_079986.1|	HFD_LDP_PRM_5per_F1_R2	431.729	2	791.415	1	y7	16.05	796010	0	5	-1.6
AEVLDSTK	gi|13385168|ref|NP_079986.1|	HFD_WTE_PRM_5per_F1_R1	431.729	2	791.415	1	y7	14.69	0	0	0	#N/A
AEVLDSTK	gi|13385168|ref|NP_079986.1|	HFD_WTE_PRM_5per_F1_R2	431.729	2	791.415	1	y7	14.98	1415120	0	5	-0.1
AEVLDSTK	gi|13385168|ref|NP_079986.1|	WT_LDP_PRM_5per_F1_R1	431.729	2	791.415	1	y7	16.12	509821	0	5	-0.6
AEVLDSTK	gi|13385168|ref|NP_079986.1|	WT_LDP_PRM_5per_F1_R2	431.729	2	791.415	1	y7	15.49	533766	0	5	-1.3
AEVLDSTK	gi|13385168|ref|NP_079986.1|	WT_WTE_PRM_5per_F1_R1	431.729	2	791.415	1	y7	15.17	3088823	0	5	-2.1
AEVLDSTK	gi|13385168|ref|NP_079986.1|	WT_WTE_PRM_5per_F1_R2	431.729	2	791.415	1	y7	14.87	2266538	0	5	-1.4
AEVLDSTK	gi|13385168|ref|NP_079986.1|	HFD_LDP_PRM_5per_F1_R1	431.729	2	662.372	1	y6	15.68	6945127	9005	2	-18.3
AEVLDSTK	gi|13385168|ref|NP_079986.1|	HFD_LDP_PRM_5per_F1_R2	431.729	2	662.372	1	y6	16.05	8244506	0	1	-0.8
AEVLDSTK	gi|13385168|ref|NP_079986.1|	HFD_WTE_PRM_5per_F1_R1	431.729	2	662.372	1	y6	14.8	514261	123259	1	-4.4
AEVLDSTK	gi|13385168|ref|NP_079986.1|	HFD_WTE_PRM_5per_F1_R2	431.729	2	662.372	1	y6	14.98	13655992	54450	2	0.3
AEVLDSTK	gi|13385168|ref|NP_079986.1|	WT_LDP_PRM_5per_F1_R1	431.729	2	662.372	1	y6	16.16	5367717	0	1	0.5
AEVLDSTK	gi|13385168|ref|NP_079986.1|	WT_LDP_PRM_5per_F1_R2	431.729	2	662.372	1	y6	15.49	5327379	27935	2	2.2
AEVLDSTK	gi|13385168|ref|NP_079986.1|	WT_WTE_PRM_5per_F1_R1	431.729	2	662.372	1	y6	15.17	29506678	0	2	-1.1
AEVLDSTK	gi|13385168|ref|NP_079986.1|	WT_WTE_PRM_5per_F1_R2	431.729	2	662.372	1	y6	14.88	22057422	0	2	-0.3
AEVLDSTK	gi|13385168|ref|NP_079986.1|	HFD_LDP_PRM_5per_F1_R1	431.729	2	450.219	1	y4	15.65	3800510	0	3	-0.2
AEVLDSTK	gi|13385168|ref|NP_079986.1|	HFD_LDP_PRM_5per_F1_R2	431.729	2	450.219	1	y4	16.05	3401689	0	3	-0.1
AEVLDSTK	gi|13385168|ref|NP_079986.1|	HFD_WTE_PRM_5per_F1_R1	431.729	2	450.219	1	y4	14.76	371514	87176	3	-25.3
AEVLDSTK	gi|13385168|ref|NP_079986.1|	HFD_WTE_PRM_5per_F1_R2	431.729	2	450.219	1	y4	14.98	6112232	0	3	-0.2
AEVLDSTK	gi|13385168|ref|NP_079986.1|	WT_LDP_PRM_5per_F1_R1	431.729	2	450.219	1	y4	16.16	2390044	0	3	-0.8
AEVLDSTK	gi|13385168|ref|NP_079986.1|	WT_LDP_PRM_5per_F1_R2	431.729	2	450.219	1	y4	15.49	2302551	0	3	0.2
AEVLDSTK	gi|13385168|ref|NP_079986.1|	WT_WTE_PRM_5per_F1_R1	431.729	2	450.219	1	y4	15.17	13723184	0	3	-1.3
AEVLDSTK	gi|13385168|ref|NP_079986.1|	WT_WTE_PRM_5per_F1_R2	431.729	2	450.219	1	y4	14.88	10032928	0	3	-0.2
AEVLDSTK	gi|13385168|ref|NP_079986.1|	HFD_LDP_PRM_5per_F1_R1	431.729	2	335.193	1	y3	15.65	3029910	0	4	0
AEVLDSTK	gi|13385168|ref|NP_079986.1|	HFD_LDP_PRM_5per_F1_R2	431.729	2	335.193	1	y3	16.05	2653688	0	4	-0.7
AEVLDSTK	gi|13385168|ref|NP_079986.1|	HFD_WTE_PRM_5per_F1_R1	431.729	2	335.193	1	y3	14.75	115172	0	4	-0.2
AEVLDSTK	gi|13385168|ref|NP_079986.1|	HFD_WTE_PRM_5per_F1_R2	431.729	2	335.193	1	y3	14.93	4686054	0	4	-0.2
AEVLDSTK	gi|13385168|ref|NP_079986.1|	WT_LDP_PRM_5per_F1_R1	431.729	2	335.193	1	y3	16.16	1813039	52964	4	-0.5
AEVLDSTK	gi|13385168|ref|NP_079986.1|	WT_LDP_PRM_5per_F1_R2	431.729	2	335.193	1	y3	15.49	1807167	0	4	0.1
AEVLDSTK	gi|13385168|ref|NP_079986.1|	WT_WTE_PRM_5per_F1_R1	431.729	2	335.193	1	y3	15.17	10933904	4065	4	-1.3
AEVLDSTK	gi|13385168|ref|NP_079986.1|	WT_WTE_PRM_5per_F1_R2	431.729	2	335.193	1	y3	14.88	7686798	76867	4	-0.5
EIDQEAAVEVSQLR	gi|13385168|ref|NP_079986.1|	HFD_LDP_PRM_5per_F1_R1	793.905	2	1344.68	1	y12	59.01	2682271	0	5	-1.7
EIDQEAAVEVSQLR	gi|13385168|ref|NP_079986.1|	HFD_LDP_PRM_5per_F1_R2	793.905	2	1344.68	1	y12	58.74	1608343	0	5	-2.4
EIDQEAAVEVSQLR	gi|13385168|ref|NP_079986.1|	HFD_WTE_PRM_5per_F1_R1	793.905	2	1344.68	1	y12	56.61	2400889	0	5	-1.8
EIDQEAAVEVSQLR	gi|13385168|ref|NP_079986.1|	HFD_WTE_PRM_5per_F1_R2	793.905	2	1344.68	1	y12	57.03	2755827	94479	5	-2.5
EIDQEAAVEVSQLR	gi|13385168|ref|NP_079986.1|	WT_LDP_PRM_5per_F1_R1	793.905	2	1344.68	1	y12	58.56	959481	0	5	-1.6
EIDQEAAVEVSQLR	gi|13385168|ref|NP_079986.1|	WT_LDP_PRM_5per_F1_R2	793.905	2	1344.68	1	y12	57.97	935131	0	5	0.3
EIDQEAAVEVSQLR	gi|13385168|ref|NP_079986.1|	WT_WTE_PRM_5per_F1_R1	793.905	2	1344.68	1	y12	57.38	2709075	0	5	-5.4
EIDQEAAVEVSQLR	gi|13385168|ref|NP_079986.1|	WT_WTE_PRM_5per_F1_R2	793.905	2	1344.68	1	y12	56.88	2942008	0	5	-2.1
EIDQEAAVEVSQLR	gi|13385168|ref|NP_079986.1|	HFD_LDP_PRM_5per_F1_R1	793.905	2	901.51	1	y8	59	11115658	0	1	-0.3
EIDQEAAVEVSQLR	gi|13385168|ref|NP_079986.1|	HFD_LDP_PRM_5per_F1_R2	793.905	2	901.51	1	y8	58.73	6199768	0	1	-1.2
EIDQEAAVEVSQLR	gi|13385168|ref|NP_079986.1|	HFD_WTE_PRM_5per_F1_R1	793.905	2	901.51	1	y8	56.61	10118561	0	1	0.3
EIDQEAAVEVSQLR	gi|13385168|ref|NP_079986.1|	HFD_WTE_PRM_5per_F1_R2	793.905	2	901.51	1	y8	57.03	11025445	133323	1	0
EIDQEAAVEVSQLR	gi|13385168|ref|NP_079986.1|	WT_LDP_PRM_5per_F1_R1	793.905	2	901.51	1	y8	58.5	4101283	0	1	0.7
EIDQEAAVEVSQLR	gi|13385168|ref|NP_079986.1|	WT_LDP_PRM_5per_F1_R2	793.905	2	901.51	1	y8	57.97	3792546	0	1	0.3
EIDQEAAVEVSQLR	gi|13385168|ref|NP_079986.1|	WT_WTE_PRM_5per_F1_R1	793.905	2	901.51	1	y8	57.38	11068647	0	1	-1.6
EIDQEAAVEVSQLR	gi|13385168|ref|NP_079986.1|	WT_WTE_PRM_5per_F1_R2	793.905	2	901.51	1	y8	56.94	11503490	0	1	0.1
EIDQEAAVEVSQLR	gi|13385168|ref|NP_079986.1|	HFD_LDP_PRM_5per_F1_R1	793.905	2	830.473	1	y7	59	9468903	0	2	-1.6
EIDQEAAVEVSQLR	gi|13385168|ref|NP_079986.1|	HFD_LDP_PRM_5per_F1_R2	793.905	2	830.473	1	y7	58.73	5623116	0	2	-1
EIDQEAAVEVSQLR	gi|13385168|ref|NP_079986.1|	HFD_WTE_PRM_5per_F1_R1	793.905	2	830.473	1	y7	56.61	8662451	195130	2	-0.9
EIDQEAAVEVSQLR	gi|13385168|ref|NP_079986.1|	HFD_WTE_PRM_5per_F1_R2	793.905	2	830.473	1	y7	57.03	9821145	0	2	-0.6
EIDQEAAVEVSQLR	gi|13385168|ref|NP_079986.1|	WT_LDP_PRM_5per_F1_R1	793.905	2	830.473	1	y7	58.51	3531650	0	2	-0.8
EIDQEAAVEVSQLR	gi|13385168|ref|NP_079986.1|	WT_LDP_PRM_5per_F1_R2	793.905	2	830.473	1	y7	57.97	3245272	0	2	0
EIDQEAAVEVSQLR	gi|13385168|ref|NP_079986.1|	WT_WTE_PRM_5per_F1_R1	793.905	2	830.473	1	y7	57.37	9492136	0	2	-1.8
EIDQEAAVEVSQLR	gi|13385168|ref|NP_079986.1|	WT_WTE_PRM_5per_F1_R2	793.905	2	830.473	1	y7	56.88	10338123	0	2	-0.6
EIDQEAAVEVSQLR	gi|13385168|ref|NP_079986.1|	HFD_LDP_PRM_5per_F1_R1	793.905	2	602.362	1	y5	59	4406219	0	4	-0.1
EIDQEAAVEVSQLR	gi|13385168|ref|NP_079986.1|	HFD_LDP_PRM_5per_F1_R2	793.905	2	602.362	1	y5	58.73	2479609	0	4	-0.3
EIDQEAAVEVSQLR	gi|13385168|ref|NP_079986.1|	HFD_WTE_PRM_5per_F1_R1	793.905	2	602.362	1	y5	56.61	4193283	85194	4	-3.9
EIDQEAAVEVSQLR	gi|13385168|ref|NP_079986.1|	HFD_WTE_PRM_5per_F1_R2	793.905	2	602.362	1	y5	57.07	4549420	0	4	-2.9
EIDQEAAVEVSQLR	gi|13385168|ref|NP_079986.1|	WT_LDP_PRM_5per_F1_R1	793.905	2	602.362	1	y5	58.51	1480343	36489	4	2.3
EIDQEAAVEVSQLR	gi|13385168|ref|NP_079986.1|	WT_LDP_PRM_5per_F1_R2	793.905	2	602.362	1	y5	57.97	1456908	0	4	2.6
EIDQEAAVEVSQLR	gi|13385168|ref|NP_079986.1|	WT_WTE_PRM_5per_F1_R1	793.905	2	602.362	1	y5	57.38	4571228	64329	4	-7
EIDQEAAVEVSQLR	gi|13385168|ref|NP_079986.1|	WT_WTE_PRM_5per_F1_R2	793.905	2	602.362	1	y5	56.94	4542565	49656	4	-1.7
EIDQEAAVEVSQLR	gi|13385168|ref|NP_079986.1|	HFD_LDP_PRM_5per_F1_R1	793.905	2	503.294	1	y4	59	5334523	0	3	-0.5
EIDQEAAVEVSQLR	gi|13385168|ref|NP_079986.1|	HFD_LDP_PRM_5per_F1_R2	793.905	2	503.294	1	y4	58.73	3006429	0	3	-0.9
EIDQEAAVEVSQLR	gi|13385168|ref|NP_079986.1|	HFD_WTE_PRM_5per_F1_R1	793.905	2	503.294	1	y4	56.61	5244455	0	3	-3.9
EIDQEAAVEVSQLR	gi|13385168|ref|NP_079986.1|	HFD_WTE_PRM_5per_F1_R2	793.905	2	503.294	1	y4	57.03	5971157	0	3	-4.2
EIDQEAAVEVSQLR	gi|13385168|ref|NP_079986.1|	WT_LDP_PRM_5per_F1_R1	793.905	2	503.294	1	y4	58.51	1828997	0	3	0.5
EIDQEAAVEVSQLR	gi|13385168|ref|NP_079986.1|	WT_LDP_PRM_5per_F1_R2	793.905	2	503.294	1	y4	57.97	1720426	0	3	0.6
EIDQEAAVEVSQLR	gi|13385168|ref|NP_079986.1|	WT_WTE_PRM_5per_F1_R1	793.905	2	503.294	1	y4	57.37	5471317	0	3	-1.9
EIDQEAAVEVSQLR	gi|13385168|ref|NP_079986.1|	WT_WTE_PRM_5per_F1_R2	793.905	2	503.294	1	y4	56.94	5779604	138303	3	-1.7
DPQHDLDR	gi|13385168|ref|NP_079986.1|	HFD_LDP_PRM_5per_F1_R1	498.231	2	655.316	1	y5	13.94	5335294	1266373	1	1
DPQHDLDR	gi|13385168|ref|NP_079986.1|	HFD_LDP_PRM_5per_F1_R2	498.231	2	655.316	1	y5	14.78	8479699	182792	1	-0.3
DPQHDLDR	gi|13385168|ref|NP_079986.1|	HFD_WTE_PRM_5per_F1_R1	498.231	2	655.316	1	y5	13.28	21316004	1241002	1	-0.1
DPQHDLDR	gi|13385168|ref|NP_079986.1|	HFD_WTE_PRM_5per_F1_R2	498.231	2	655.316	1	y5	13.64	19913706	366418	1	0.2
DPQHDLDR	gi|13385168|ref|NP_079986.1|	WT_LDP_PRM_5per_F1_R1	498.231	2	655.316	1	y5	15.06	7159424	0	1	0.2
DPQHDLDR	gi|13385168|ref|NP_079986.1|	WT_LDP_PRM_5per_F1_R2	498.231	2	655.316	1	y5	14.13	6337480	1010758	1	-0.5
DPQHDLDR	gi|13385168|ref|NP_079986.1|	WT_WTE_PRM_5per_F1_R1	498.231	2	655.316	1	y5	13.83	19612500	757565	1	-1
DPQHDLDR	gi|13385168|ref|NP_079986.1|	WT_WTE_PRM_5per_F1_R2	498.231	2	655.316	1	y5	13.51	26869954	49814	1	0
DPQHDLDR	gi|13385168|ref|NP_079986.1|	HFD_LDP_PRM_5per_F1_R1	498.231	2	518.257	1	y4	13.94	2298940	649787	3	0.2
DPQHDLDR	gi|13385168|ref|NP_079986.1|	HFD_LDP_PRM_5per_F1_R2	498.231	2	518.257	1	y4	14.77	3849327	0	3	0.2
DPQHDLDR	gi|13385168|ref|NP_079986.1|	HFD_WTE_PRM_5per_F1_R1	498.231	2	518.257	1	y4	13.32	9734073	545633	3	-1.8
DPQHDLDR	gi|13385168|ref|NP_079986.1|	HFD_WTE_PRM_5per_F1_R2	498.231	2	518.257	1	y4	13.71	8048580	1126760	3	-0.1
DPQHDLDR	gi|13385168|ref|NP_079986.1|	WT_LDP_PRM_5per_F1_R1	498.231	2	518.257	1	y4	15.04	2211060	898389	3	3.1
DPQHDLDR	gi|13385168|ref|NP_079986.1|	WT_LDP_PRM_5per_F1_R2	498.231	2	518.257	1	y4	14.13	2261921	834518	3	2.9
DPQHDLDR	gi|13385168|ref|NP_079986.1|	WT_WTE_PRM_5per_F1_R1	498.231	2	518.257	1	y4	13.83	9163739	0	3	-1.1
DPQHDLDR	gi|13385168|ref|NP_079986.1|	WT_WTE_PRM_5per_F1_R2	498.231	2	518.257	1	y4	13.49	11734341	486856	3	0
DPQHDLDR	gi|13385168|ref|NP_079986.1|	HFD_LDP_PRM_5per_F1_R1	498.231	2	403.23	1	y3	13.94	1792842	264532	4	0.4
DPQHDLDR	gi|13385168|ref|NP_079986.1|	HFD_LDP_PRM_5per_F1_R2	498.231	2	403.23	1	y3	14.68	2645577	0	4	0
DPQHDLDR	gi|13385168|ref|NP_079986.1|	HFD_WTE_PRM_5per_F1_R1	498.231	2	403.23	1	y3	13.33	6999958	5979	4	-0.3
DPQHDLDR	gi|13385168|ref|NP_079986.1|	HFD_WTE_PRM_5per_F1_R2	498.231	2	403.23	1	y3	13.71	6211372	0	4	0.3
DPQHDLDR	gi|13385168|ref|NP_079986.1|	WT_LDP_PRM_5per_F1_R1	498.231	2	403.23	1	y3	15.04	2112870	0	4	0
DPQHDLDR	gi|13385168|ref|NP_079986.1|	WT_LDP_PRM_5per_F1_R2	498.231	2	403.23	1	y3	14.14	2085675	0	4	0.4
DPQHDLDR	gi|13385168|ref|NP_079986.1|	WT_WTE_PRM_5per_F1_R1	498.231	2	403.23	1	y3	13.83	6378841	0	4	-0.9
DPQHDLDR	gi|13385168|ref|NP_079986.1|	WT_WTE_PRM_5per_F1_R2	498.231	2	403.23	1	y3	13.51	8373162	0	4	0
DPQHDLDR	gi|13385168|ref|NP_079986.1|	HFD_LDP_PRM_5per_F1_R1	498.231	2	440.717	2	y7	13.94	4437344	1079665	2	1.6
DPQHDLDR	gi|13385168|ref|NP_079986.1|	HFD_LDP_PRM_5per_F1_R2	498.231	2	440.717	2	y7	14.68	7208509	212327	2	0.4
DPQHDLDR	gi|13385168|ref|NP_079986.1|	HFD_WTE_PRM_5per_F1_R1	498.231	2	440.717	2	y7	13.27	19461188	431097	2	0.6
DPQHDLDR	gi|13385168|ref|NP_079986.1|	HFD_WTE_PRM_5per_F1_R2	498.231	2	440.717	2	y7	13.65	17228856	700948	2	0.4
DPQHDLDR	gi|13385168|ref|NP_079986.1|	WT_LDP_PRM_5per_F1_R1	498.231	2	440.717	2	y7	15.05	5148069	1348084	2	3.5
DPQHDLDR	gi|13385168|ref|NP_079986.1|	WT_LDP_PRM_5per_F1_R2	498.231	2	440.717	2	y7	14.13	5444481	1053725	2	0.5
DPQHDLDR	gi|13385168|ref|NP_079986.1|	WT_WTE_PRM_5per_F1_R1	498.231	2	440.717	2	y7	13.86	16928058	508776	2	-0.6
DPQHDLDR	gi|13385168|ref|NP_079986.1|	WT_WTE_PRM_5per_F1_R2	498.231	2	440.717	2	y7	13.49	23030762	690860	2	0.2
ELDALDANDELTPLGR	gi|150456419|ref|NP_031868.2|	HFD_LDP_PRM_5per_F1_R1	871.434	2	429.198	1	b4	63.7	1074375	0	3	-29.9
ELDALDANDELTPLGR	gi|150456419|ref|NP_031868.2|	HFD_LDP_PRM_5per_F1_R2	871.434	2	429.198	1	b4	63.51	759130	0	3	-29.5
ELDALDANDELTPLGR	gi|150456419|ref|NP_031868.2|	HFD_WTE_PRM_5per_F1_R1	871.434	2	429.198	1	b4	62.55	1279515	797131	4	-20.3
ELDALDANDELTPLGR	gi|150456419|ref|NP_031868.2|	HFD_WTE_PRM_5per_F1_R2	871.434	2	429.198	1	b4	62.73	1175440	369831	3	-6.8
ELDALDANDELTPLGR	gi|150456419|ref|NP_031868.2|	WT_LDP_PRM_5per_F1_R1	871.434	2	429.198	1	b4	63.27	419279	99666	4	-8.6
ELDALDANDELTPLGR	gi|150456419|ref|NP_031868.2|	WT_LDP_PRM_5per_F1_R2	871.434	2	429.198	1	b4	63.04	384634	232095	4	-15.7
ELDALDANDELTPLGR	gi|150456419|ref|NP_031868.2|	WT_WTE_PRM_5per_F1_R1	871.434	2	429.198	1	b4	62.8	1162857	280636	4	-7.5
ELDALDANDELTPLGR	gi|150456419|ref|NP_031868.2|	WT_WTE_PRM_5per_F1_R2	871.434	2	429.198	1	b4	62.79	1064115	269917	4	-19.8
ELDALDANDELTPLGR	gi|150456419|ref|NP_031868.2|	HFD_LDP_PRM_5per_F1_R1	871.434	2	1200.59	1	y11	63.6	1894593	0	2	-1.8
ELDALDANDELTPLGR	gi|150456419|ref|NP_031868.2|	HFD_LDP_PRM_5per_F1_R2	871.434	2	1200.59	1	y11	63.4	1362900	0	2	-2.9
ELDALDANDELTPLGR	gi|150456419|ref|NP_031868.2|	HFD_WTE_PRM_5per_F1_R1	871.434	2	1200.59	1	y11	62.55	2506199	544573	2	1.4
ELDALDANDELTPLGR	gi|150456419|ref|NP_031868.2|	HFD_WTE_PRM_5per_F1_R2	871.434	2	1200.59	1	y11	62.74	2030515	0	2	-3
ELDALDANDELTPLGR	gi|150456419|ref|NP_031868.2|	WT_LDP_PRM_5per_F1_R1	871.434	2	1200.59	1	y11	63.27	1213324	0	2	-3
ELDALDANDELTPLGR	gi|150456419|ref|NP_031868.2|	WT_LDP_PRM_5per_F1_R2	871.434	2	1200.59	1	y11	63.02	1196573	38166	2	-2.3
ELDALDANDELTPLGR	gi|150456419|ref|NP_031868.2|	WT_WTE_PRM_5per_F1_R1	871.434	2	1200.59	1	y11	62.8	2948049	0	2	-2.4
ELDALDANDELTPLGR	gi|150456419|ref|NP_031868.2|	WT_WTE_PRM_5per_F1_R2	871.434	2	1200.59	1	y11	62.76	2888315	0	2	-4.8
ELDALDANDELTPLGR	gi|150456419|ref|NP_031868.2|	HFD_LDP_PRM_5per_F1_R1	871.434	2	1085.56	1	y10	63.59	1001751	0	4	-5.1
ELDALDANDELTPLGR	gi|150456419|ref|NP_031868.2|	HFD_LDP_PRM_5per_F1_R2	871.434	2	1085.56	1	y10	63.4	666545	0	4	-1.6
ELDALDANDELTPLGR	gi|150456419|ref|NP_031868.2|	HFD_WTE_PRM_5per_F1_R1	871.434	2	1085.56	1	y10	62.56	1651605	0	3	-0.3
ELDALDANDELTPLGR	gi|150456419|ref|NP_031868.2|	HFD_WTE_PRM_5per_F1_R2	871.434	2	1085.56	1	y10	62.74	1005133	0	4	-2.2
ELDALDANDELTPLGR	gi|150456419|ref|NP_031868.2|	WT_LDP_PRM_5per_F1_R1	871.434	2	1085.56	1	y10	63.27	527380	88299	3	-1.7
ELDALDANDELTPLGR	gi|150456419|ref|NP_031868.2|	WT_LDP_PRM_5per_F1_R2	871.434	2	1085.56	1	y10	63.02	634538	0	3	-1.3
ELDALDANDELTPLGR	gi|150456419|ref|NP_031868.2|	WT_WTE_PRM_5per_F1_R1	871.434	2	1085.56	1	y10	62.8	1584081	0	3	-2
ELDALDANDELTPLGR	gi|150456419|ref|NP_031868.2|	WT_WTE_PRM_5per_F1_R2	871.434	2	1085.56	1	y10	62.75	1535489	0	3	-2.6
ELDALDANDELTPLGR	gi|150456419|ref|NP_031868.2|	HFD_LDP_PRM_5per_F1_R1	871.434	2	442.277	1	y4	63.6	2763606	0	1	0
ELDALDANDELTPLGR	gi|150456419|ref|NP_031868.2|	HFD_LDP_PRM_5per_F1_R2	871.434	2	442.277	1	y4	63.4	1917386	0	1	0.1
ELDALDANDELTPLGR	gi|150456419|ref|NP_031868.2|	HFD_WTE_PRM_5per_F1_R1	871.434	2	442.277	1	y4	62.55	4798483	165944	1	-0.7
ELDALDANDELTPLGR	gi|150456419|ref|NP_031868.2|	HFD_WTE_PRM_5per_F1_R2	871.434	2	442.277	1	y4	62.74	3218795	59721	1	-1.5
ELDALDANDELTPLGR	gi|150456419|ref|NP_031868.2|	WT_LDP_PRM_5per_F1_R1	871.434	2	442.277	1	y4	63.27	1743876	57814	1	-1.3
ELDALDANDELTPLGR	gi|150456419|ref|NP_031868.2|	WT_LDP_PRM_5per_F1_R2	871.434	2	442.277	1	y4	63.02	1598500	145967	1	-0.5
ELDALDANDELTPLGR	gi|150456419|ref|NP_031868.2|	WT_WTE_PRM_5per_F1_R1	871.434	2	442.277	1	y4	62.8	4535531	0	1	-0.7
ELDALDANDELTPLGR	gi|150456419|ref|NP_031868.2|	WT_WTE_PRM_5per_F1_R2	871.434	2	442.277	1	y4	62.78	4206240	42387	1	-1.3
DIQDSLTVSNEVQTAK	gi|6671672|ref|NP_031630.1|	HFD_LDP_PRM_5per_F1_R1	874.439	2	876.442	1	y8	51.91	4496106	0	1	-1.7
DIQDSLTVSNEVQTAK	gi|6671672|ref|NP_031630.1|	HFD_LDP_PRM_5per_F1_R2	874.439	2	876.442	1	y8	51.55	4861111	0	1	0.8
DIQDSLTVSNEVQTAK	gi|6671672|ref|NP_031630.1|	HFD_WTE_PRM_5per_F1_R1	874.439	2	876.442	1	y8	47.86	95507496	0	1	-5.2
DIQDSLTVSNEVQTAK	gi|6671672|ref|NP_031630.1|	HFD_WTE_PRM_5per_F1_R2	874.439	2	876.442	1	y8	48.54	81978224	0	1	-2.1
DIQDSLTVSNEVQTAK	gi|6671672|ref|NP_031630.1|	WT_LDP_PRM_5per_F1_R1	874.439	2	876.442	1	y8	50.69	53158624	0	1	-3.4
DIQDSLTVSNEVQTAK	gi|6671672|ref|NP_031630.1|	WT_LDP_PRM_5per_F1_R2	874.439	2	876.442	1	y8	49.93	60908016	0	1	0.2
DIQDSLTVSNEVQTAK	gi|6671672|ref|NP_031630.1|	WT_WTE_PRM_5per_F1_R1	874.439	2	876.442	1	y8	50.54	12909486	0	1	-2.7
DIQDSLTVSNEVQTAK	gi|6671672|ref|NP_031630.1|	WT_WTE_PRM_5per_F1_R2	874.439	2	876.442	1	y8	48.73	67246536	0	1	-2.7
EEEAIQLDGLNASQIR	gi|6755863|ref|NP_035761.1|	HFD_LDP_PRM_5per_F1_R1	893.453	2	388.135	1	b3	62	5630638	142411	6	-0.5
EEEAIQLDGLNASQIR	gi|6755863|ref|NP_035761.1|	HFD_LDP_PRM_5per_F1_R2	893.453	2	388.135	1	b3	61.84	3568328	50286	6	-2.2
EEEAIQLDGLNASQIR	gi|6755863|ref|NP_035761.1|	HFD_WTE_PRM_5per_F1_R1	893.453	2	388.135	1	b3	60.7	1271094	3537	5	0.1
EEEAIQLDGLNASQIR	gi|6755863|ref|NP_035761.1|	HFD_WTE_PRM_5per_F1_R2	893.453	2	388.135	1	b3	60.95	1023148	0	5	-0.5
EEEAIQLDGLNASQIR	gi|6755863|ref|NP_035761.1|	WT_LDP_PRM_5per_F1_R1	893.453	2	388.135	1	b3	61.73	1029569	0	5	-0.4
EEEAIQLDGLNASQIR	gi|6755863|ref|NP_035761.1|	WT_LDP_PRM_5per_F1_R2	893.453	2	388.135	1	b3	61.37	1207028	0	5	-2
EEEAIQLDGLNASQIR	gi|6755863|ref|NP_035761.1|	WT_WTE_PRM_5per_F1_R1	893.453	2	388.135	1	b3	61.1	1816907	0	6	-1.2
EEEAIQLDGLNASQIR	gi|6755863|ref|NP_035761.1|	WT_WTE_PRM_5per_F1_R2	893.453	2	388.135	1	b3	60.99	1741992	0	6	-0.2
EEEAIQLDGLNASQIR	gi|6755863|ref|NP_035761.1|	HFD_LDP_PRM_5per_F1_R1	893.453	2	459.172	1	b4	62.01	8293950	496125	7797825	-0.2
EEEAIQLDGLNASQIR	gi|6755863|ref|NP_035761.1|	HFD_LDP_PRM_5per_F1_R2	893.453	2	459.172	1	b4	61.84	5674612	196381	5478231	-1.6
EEEAIQLDGLNASQIR	gi|6755863|ref|NP_035761.1|	HFD_WTE_PRM_5per_F1_R1	893.453	2	459.172	1	b4	60.7	1087126	1342073	-254947	0
EEEAIQLDGLNASQIR	gi|6755863|ref|NP_035761.1|	HFD_WTE_PRM_5per_F1_R2	893.453	2	459.172	1	b4	60.95	847580	833751	13829	-0.3
EEEAIQLDGLNASQIR	gi|6755863|ref|NP_035761.1|	WT_LDP_PRM_5per_F1_R1	893.453	2	459.172	1	b4	61.73	897848	989081	-91233	-3
EEEAIQLDGLNASQIR	gi|6755863|ref|NP_035761.1|	WT_LDP_PRM_5per_F1_R2	893.453	2	459.172	1	b4	61.36	811324	1264397	-453073	-3.4
EEEAIQLDGLNASQIR	gi|6755863|ref|NP_035761.1|	WT_WTE_PRM_5per_F1_R1	893.453	2	459.172	1	b4	61.11	2342743	844274	1498469	3.2
EEEAIQLDGLNASQIR	gi|6755863|ref|NP_035761.1|	WT_WTE_PRM_5per_F1_R2	893.453	2	459.172	1	b4	61	1892674	1096255	796419	0
EEEAIQLDGLNASQIR	gi|6755863|ref|NP_035761.1|	HFD_LDP_PRM_5per_F1_R1	893.453	2	1214.65	1	y11	62.01	16201018	400414	15800604	0.2
EEEAIQLDGLNASQIR	gi|6755863|ref|NP_035761.1|	HFD_LDP_PRM_5per_F1_R2	893.453	2	1214.65	1	y11	61.84	11487535	0	11487535	0.2
EEEAIQLDGLNASQIR	gi|6755863|ref|NP_035761.1|	HFD_WTE_PRM_5per_F1_R1	893.453	2	1214.65	1	y11	60.69	3008237	973599	2034638	-0.2
EEEAIQLDGLNASQIR	gi|6755863|ref|NP_035761.1|	HFD_WTE_PRM_5per_F1_R2	893.453	2	1214.65	1	y11	60.95	2307642	774113	1533529	0
EEEAIQLDGLNASQIR	gi|6755863|ref|NP_035761.1|	WT_LDP_PRM_5per_F1_R1	893.453	2	1214.65	1	y11	61.73	2487575	1022112	1465463	-0.9
EEEAIQLDGLNASQIR	gi|6755863|ref|NP_035761.1|	WT_LDP_PRM_5per_F1_R2	893.453	2	1214.65	1	y11	61.37	2927982	1043642	1884340	1.4
EEEAIQLDGLNASQIR	gi|6755863|ref|NP_035761.1|	WT_WTE_PRM_5per_F1_R1	893.453	2	1214.65	1	y11	61.11	4733713	795879	3937834	-2.1
EEEAIQLDGLNASQIR	gi|6755863|ref|NP_035761.1|	WT_WTE_PRM_5per_F1_R2	893.453	2	1214.65	1	y11	60.99	4554165	991741	3562424	0.1
EEEAIQLDGLNASQIR	gi|6755863|ref|NP_035761.1|	HFD_LDP_PRM_5per_F1_R1	893.453	2	1086.59	1	y10	62.01	13150999	0	13150999	-0.8
EEEAIQLDGLNASQIR	gi|6755863|ref|NP_035761.1|	HFD_LDP_PRM_5per_F1_R2	893.453	2	1086.59	1	y10	61.84	8663880	55579	8608301	-1.1
EEEAIQLDGLNASQIR	gi|6755863|ref|NP_035761.1|	HFD_WTE_PRM_5per_F1_R1	893.453	2	1086.59	1	y10	60.69	2227348	698361	1528987	-0.4
EEEAIQLDGLNASQIR	gi|6755863|ref|NP_035761.1|	HFD_WTE_PRM_5per_F1_R2	893.453	2	1086.59	1	y10	60.95	2008598	329064	1679534	-0.1
EEEAIQLDGLNASQIR	gi|6755863|ref|NP_035761.1|	WT_LDP_PRM_5per_F1_R1	893.453	2	1086.59	1	y10	61.73	2295887	109114	2186773	-2.6
EEEAIQLDGLNASQIR	gi|6755863|ref|NP_035761.1|	WT_LDP_PRM_5per_F1_R2	893.453	2	1086.59	1	y10	61.38	2687035	169337	2517698	-0.8
EEEAIQLDGLNASQIR	gi|6755863|ref|NP_035761.1|	WT_WTE_PRM_5per_F1_R1	893.453	2	1086.59	1	y10	61.11	3546134	579447	2966687	-1.7
EEEAIQLDGLNASQIR	gi|6755863|ref|NP_035761.1|	WT_WTE_PRM_5per_F1_R2	893.453	2	1086.59	1	y10	61	3845142	240811	3604331	-1.1
EEEAIQLDGLNASQIR	gi|6755863|ref|NP_035761.1|	HFD_LDP_PRM_5per_F1_R1	893.453	2	973.506	1	y9	62.01	15298597	0	2	-0.8
EEEAIQLDGLNASQIR	gi|6755863|ref|NP_035761.1|	HFD_LDP_PRM_5per_F1_R2	893.453	2	973.506	1	y9	61.84	10085245	0	2	-1.4
EEEAIQLDGLNASQIR	gi|6755863|ref|NP_035761.1|	HFD_WTE_PRM_5per_F1_R1	893.453	2	973.506	1	y9	60.69	3553847	0	1	-1
EEEAIQLDGLNASQIR	gi|6755863|ref|NP_035761.1|	HFD_WTE_PRM_5per_F1_R2	893.453	2	973.506	1	y9	60.95	2728097	0	1	-0.5
EEEAIQLDGLNASQIR	gi|6755863|ref|NP_035761.1|	WT_LDP_PRM_5per_F1_R1	893.453	2	973.506	1	y9	61.73	2845314	0	1	-1.5
EEEAIQLDGLNASQIR	gi|6755863|ref|NP_035761.1|	WT_LDP_PRM_5per_F1_R2	893.453	2	973.506	1	y9	61.37	3210158	0	1	-0.7
EEEAIQLDGLNASQIR	gi|6755863|ref|NP_035761.1|	WT_WTE_PRM_5per_F1_R1	893.453	2	973.506	1	y9	61.11	4571889	0	2	-1.4
EEEAIQLDGLNASQIR	gi|6755863|ref|NP_035761.1|	WT_WTE_PRM_5per_F1_R2	893.453	2	973.506	1	y9	60.99	4650601	0	1	-1
EEEAIQLDGLNASQIR	gi|6755863|ref|NP_035761.1|	HFD_LDP_PRM_5per_F1_R1	893.453	2	858.479	1	y8	62.01	12155787	0	4	-0.1
EEEAIQLDGLNASQIR	gi|6755863|ref|NP_035761.1|	HFD_LDP_PRM_5per_F1_R2	893.453	2	858.479	1	y8	61.84	7767392	0	4	-1.2
EEEAIQLDGLNASQIR	gi|6755863|ref|NP_035761.1|	HFD_WTE_PRM_5per_F1_R1	893.453	2	858.479	1	y8	60.7	2845850	0	3	-0.5
EEEAIQLDGLNASQIR	gi|6755863|ref|NP_035761.1|	HFD_WTE_PRM_5per_F1_R2	893.453	2	858.479	1	y8	60.95	1943061	232923	1710138	0.6
EEEAIQLDGLNASQIR	gi|6755863|ref|NP_035761.1|	WT_LDP_PRM_5per_F1_R1	893.453	2	858.479	1	y8	61.73	2018633	55327	1963306	0.3
EEEAIQLDGLNASQIR	gi|6755863|ref|NP_035761.1|	WT_LDP_PRM_5per_F1_R2	893.453	2	858.479	1	y8	61.38	2266776	195564	2071212	0.6
EEEAIQLDGLNASQIR	gi|6755863|ref|NP_035761.1|	WT_WTE_PRM_5per_F1_R1	893.453	2	858.479	1	y8	61.11	3782184	5553	3776631	-1.4
EEEAIQLDGLNASQIR	gi|6755863|ref|NP_035761.1|	WT_WTE_PRM_5per_F1_R2	893.453	2	858.479	1	y8	61	3761954	0	4	-0.2
EAESSPFVER	gi|6755863|ref|NP_035761.1|	HFD_LDP_PRM_5per_F1_R1	575.772	2	950.458	1	y8	35.21	3639599	0	5	-1
EAESSPFVER	gi|6755863|ref|NP_035761.1|	HFD_LDP_PRM_5per_F1_R2	575.772	2	950.458	1	y8	35.85	3217671	0	5	-1.6
EAESSPFVER	gi|6755863|ref|NP_035761.1|	HFD_WTE_PRM_5per_F1_R1	575.772	2	950.458	1	y8	32.59	15639468	809704	5	-0.1
EAESSPFVER	gi|6755863|ref|NP_035761.1|	HFD_WTE_PRM_5per_F1_R2	575.772	2	950.458	1	y8	33.25	17999530	0	5	-0.6
EAESSPFVER	gi|6755863|ref|NP_035761.1|	WT_LDP_PRM_5per_F1_R1	575.772	2	950.458	1	y8	35.62	5786443	0	5	-1.6
EAESSPFVER	gi|6755863|ref|NP_035761.1|	WT_LDP_PRM_5per_F1_R2	575.772	2	950.458	1	y8	34.84	6917909	0	5	0.1
EAESSPFVER	gi|6755863|ref|NP_035761.1|	WT_WTE_PRM_5per_F1_R1	575.772	2	950.458	1	y8	33.64	19921770	0	5	-1.5
EAESSPFVER	gi|6755863|ref|NP_035761.1|	WT_WTE_PRM_5per_F1_R2	575.772	2	950.458	1	y8	33.19	22012820	341892	5	-0.2
EAESSPFVER	gi|6755863|ref|NP_035761.1|	HFD_LDP_PRM_5per_F1_R1	575.772	2	821.415	1	y7	35.15	7336001	0	2	-0.7
EAESSPFVER	gi|6755863|ref|NP_035761.1|	HFD_LDP_PRM_5per_F1_R2	575.772	2	821.415	1	y7	35.85	6446845	0	2	-1.1
EAESSPFVER	gi|6755863|ref|NP_035761.1|	HFD_WTE_PRM_5per_F1_R1	575.772	2	821.415	1	y7	32.6	30847696	1313618	2	0
EAESSPFVER	gi|6755863|ref|NP_035761.1|	HFD_WTE_PRM_5per_F1_R2	575.772	2	821.415	1	y7	33.25	34300612	576232	2	-0.8
EAESSPFVER	gi|6755863|ref|NP_035761.1|	WT_LDP_PRM_5per_F1_R1	575.772	2	821.415	1	y7	35.62	11454870	0	2	-1.5
EAESSPFVER	gi|6755863|ref|NP_035761.1|	WT_LDP_PRM_5per_F1_R2	575.772	2	821.415	1	y7	34.84	13820767	0	2	0.1
EAESSPFVER	gi|6755863|ref|NP_035761.1|	WT_WTE_PRM_5per_F1_R1	575.772	2	821.415	1	y7	33.64	39247692	0	2	-1.5
EAESSPFVER	gi|6755863|ref|NP_035761.1|	WT_WTE_PRM_5per_F1_R2	575.772	2	821.415	1	y7	33.19	43347120	297728	2	-0.2
EAESSPFVER	gi|6755863|ref|NP_035761.1|	HFD_LDP_PRM_5per_F1_R1	575.772	2	734.383	1	y6	35.21	4477226	0	3	-0.3
EAESSPFVER	gi|6755863|ref|NP_035761.1|	HFD_LDP_PRM_5per_F1_R2	575.772	2	734.383	1	y6	35.85	3870656	0	3	-0.9
EAESSPFVER	gi|6755863|ref|NP_035761.1|	HFD_WTE_PRM_5per_F1_R1	575.772	2	734.383	1	y6	32.59	19115636	1394988	3	0.2
EAESSPFVER	gi|6755863|ref|NP_035761.1|	HFD_WTE_PRM_5per_F1_R2	575.772	2	734.383	1	y6	33.25	20518252	1388809	3	-0.8
EAESSPFVER	gi|6755863|ref|NP_035761.1|	WT_LDP_PRM_5per_F1_R1	575.772	2	734.383	1	y6	35.62	6914522	0	4	-1.2
EAESSPFVER	gi|6755863|ref|NP_035761.1|	WT_LDP_PRM_5per_F1_R2	575.772	2	734.383	1	y6	34.84	8212459	55511	4	0.2
EAESSPFVER	gi|6755863|ref|NP_035761.1|	WT_WTE_PRM_5per_F1_R1	575.772	2	734.383	1	y6	33.66	24120560	56575	3	-1.6
EAESSPFVER	gi|6755863|ref|NP_035761.1|	WT_WTE_PRM_5per_F1_R2	575.772	2	734.383	1	y6	33.16	26920004	414078	3	-0.1
EAESSPFVER	gi|6755863|ref|NP_035761.1|	HFD_LDP_PRM_5per_F1_R1	575.772	2	647.351	1	y5	35.21	15242551	0	1	-0.2
EAESSPFVER	gi|6755863|ref|NP_035761.1|	HFD_LDP_PRM_5per_F1_R2	575.772	2	647.351	1	y5	35.85	13623762	0	1	-1.3
EAESSPFVER	gi|6755863|ref|NP_035761.1|	HFD_WTE_PRM_5per_F1_R1	575.772	2	647.351	1	y5	32.59	58272336	12305038	1	0.2
EAESSPFVER	gi|6755863|ref|NP_035761.1|	HFD_WTE_PRM_5per_F1_R2	575.772	2	647.351	1	y5	33.25	64040324	10651314	1	-1
EAESSPFVER	gi|6755863|ref|NP_035761.1|	WT_LDP_PRM_5per_F1_R1	575.772	2	647.351	1	y5	35.62	23631612	0	1	-0.8
EAESSPFVER	gi|6755863|ref|NP_035761.1|	WT_LDP_PRM_5per_F1_R2	575.772	2	647.351	1	y5	34.84	28659166	0	1	0.1
EAESSPFVER	gi|6755863|ref|NP_035761.1|	WT_WTE_PRM_5per_F1_R1	575.772	2	647.351	1	y5	33.64	70550152	12816873	1	-1.3
EAESSPFVER	gi|6755863|ref|NP_035761.1|	WT_WTE_PRM_5per_F1_R2	575.772	2	647.351	1	y5	33.19	81337360	11125319	1	-0.1
IQEITEQLDITTSEYEK	gi|183396771|ref|NP_034607.3|	HFD_LDP_PRM_5per_F1_R1	1020.5	2	242.15	1	b2	62.82	7424572	0	2	-0.2
IQEITEQLDITTSEYEK	gi|183396771|ref|NP_034607.3|	HFD_LDP_PRM_5per_F1_R2	1020.5	2	242.15	1	b2	62.7	3537135	0	2	-1.3
IQEITEQLDITTSEYEK	gi|183396771|ref|NP_034607.3|	HFD_WTE_PRM_5per_F1_R1	1020.5	2	242.15	1	b2	61.86	6136652	1475390	2	-0.7
IQEITEQLDITTSEYEK	gi|183396771|ref|NP_034607.3|	HFD_WTE_PRM_5per_F1_R2	1020.5	2	242.15	1	b2	62.1	10370819	1093605	2	-0.6
IQEITEQLDITTSEYEK	gi|183396771|ref|NP_034607.3|	WT_LDP_PRM_5per_F1_R1	1020.5	2	242.15	1	b2	62.54	3158024	0	2	-0.7
IQEITEQLDITTSEYEK	gi|183396771|ref|NP_034607.3|	WT_LDP_PRM_5per_F1_R2	1020.5	2	242.15	1	b2	62.31	3399799	256889	2	-1.5
IQEITEQLDITTSEYEK	gi|183396771|ref|NP_034607.3|	WT_WTE_PRM_5per_F1_R1	1020.5	2	242.15	1	b2	62.12	4904912	1023668	2	-1.3
IQEITEQLDITTSEYEK	gi|183396771|ref|NP_034607.3|	WT_WTE_PRM_5per_F1_R2	1020.5	2	242.15	1	b2	62.09	13175579	1099382	2	-0.4
IQEITEQLDITTSEYEK	gi|183396771|ref|NP_034607.3|	HFD_LDP_PRM_5per_F1_R1	1020.5	2	371.193	1	b3	62.82	8977055	0	1	0
IQEITEQLDITTSEYEK	gi|183396771|ref|NP_034607.3|	HFD_LDP_PRM_5per_F1_R2	1020.5	2	371.193	1	b3	62.7	4226157	0	1	-1.5
IQEITEQLDITTSEYEK	gi|183396771|ref|NP_034607.3|	HFD_WTE_PRM_5per_F1_R1	1020.5	2	371.193	1	b3	61.86	8091140	26431	1	-0.2
IQEITEQLDITTSEYEK	gi|183396771|ref|NP_034607.3|	HFD_WTE_PRM_5per_F1_R2	1020.5	2	371.193	1	b3	62.1	13093714	5257	1	-0.1
IQEITEQLDITTSEYEK	gi|183396771|ref|NP_034607.3|	WT_LDP_PRM_5per_F1_R1	1020.5	2	371.193	1	b3	62.54	4342066	0	1	-0.6
IQEITEQLDITTSEYEK	gi|183396771|ref|NP_034607.3|	WT_LDP_PRM_5per_F1_R2	1020.5	2	371.193	1	b3	62.29	4736022	0	1	-1.6
IQEITEQLDITTSEYEK	gi|183396771|ref|NP_034607.3|	WT_WTE_PRM_5per_F1_R1	1020.5	2	371.193	1	b3	62.12	7091820	25519	1	-0.7
IQEITEQLDITTSEYEK	gi|183396771|ref|NP_034607.3|	WT_WTE_PRM_5per_F1_R2	1020.5	2	371.193	1	b3	62.09	16873558	145135	1	0
IQEITEQLDITTSEYEK	gi|183396771|ref|NP_034607.3|	HFD_LDP_PRM_5per_F1_R1	1020.5	2	484.277	1	b4	62.8	1178413	0	9	-2.1
IQEITEQLDITTSEYEK	gi|183396771|ref|NP_034607.3|	HFD_LDP_PRM_5per_F1_R2	1020.5	2	484.277	1	b4	62.7	613771	0	8	-3.3
IQEITEQLDITTSEYEK	gi|183396771|ref|NP_034607.3|	HFD_WTE_PRM_5per_F1_R1	1020.5	2	484.277	1	b4	61.86	956132	0	9	0
IQEITEQLDITTSEYEK	gi|183396771|ref|NP_034607.3|	HFD_WTE_PRM_5per_F1_R2	1020.5	2	484.277	1	b4	62.1	1538635	0	9	0
IQEITEQLDITTSEYEK	gi|183396771|ref|NP_034607.3|	WT_LDP_PRM_5per_F1_R1	1020.5	2	484.277	1	b4	62.54	475226	0	9	-0.7
IQEITEQLDITTSEYEK	gi|183396771|ref|NP_034607.3|	WT_LDP_PRM_5per_F1_R2	1020.5	2	484.277	1	b4	62.29	559736	0	9	-0.5
IQEITEQLDITTSEYEK	gi|183396771|ref|NP_034607.3|	WT_WTE_PRM_5per_F1_R1	1020.5	2	484.277	1	b4	62.14	880442	0	9	0.2
IQEITEQLDITTSEYEK	gi|183396771|ref|NP_034607.3|	WT_WTE_PRM_5per_F1_R2	1020.5	2	484.277	1	b4	62.09	2105144	0	9	0.2
IQEITEQLDITTSEYEK	gi|183396771|ref|NP_034607.3|	HFD_LDP_PRM_5per_F1_R1	1020.5	2	1326.64	1	y11	62.83	1365231	0	7	-1.4
IQEITEQLDITTSEYEK	gi|183396771|ref|NP_034607.3|	HFD_LDP_PRM_5per_F1_R2	1020.5	2	1326.64	1	y11	62.73	653751	0	7	-2.4
IQEITEQLDITTSEYEK	gi|183396771|ref|NP_034607.3|	HFD_WTE_PRM_5per_F1_R1	1020.5	2	1326.64	1	y11	61.85	1002280	0	8	-3.2
IQEITEQLDITTSEYEK	gi|183396771|ref|NP_034607.3|	HFD_WTE_PRM_5per_F1_R2	1020.5	2	1326.64	1	y11	62.06	1675865	0	8	-1
IQEITEQLDITTSEYEK	gi|183396771|ref|NP_034607.3|	WT_LDP_PRM_5per_F1_R1	1020.5	2	1326.64	1	y11	62.54	689640	0	7	-1.3
IQEITEQLDITTSEYEK	gi|183396771|ref|NP_034607.3|	WT_LDP_PRM_5per_F1_R2	1020.5	2	1326.64	1	y11	62.32	745454	0	6	-4.8
IQEITEQLDITTSEYEK	gi|183396771|ref|NP_034607.3|	WT_WTE_PRM_5per_F1_R1	1020.5	2	1326.64	1	y11	62.12	1027429	0	7	-2.1
IQEITEQLDITTSEYEK	gi|183396771|ref|NP_034607.3|	WT_WTE_PRM_5per_F1_R2	1020.5	2	1326.64	1	y11	62.08	2221383	0	8	0.9
IQEITEQLDITTSEYEK	gi|183396771|ref|NP_034607.3|	HFD_LDP_PRM_5per_F1_R1	1020.5	2	1198.58	1	y10	62.82	2275534	0	5	-0.1
IQEITEQLDITTSEYEK	gi|183396771|ref|NP_034607.3|	HFD_LDP_PRM_5per_F1_R2	1020.5	2	1198.58	1	y10	62.72	1045181	0	5	-2
IQEITEQLDITTSEYEK	gi|183396771|ref|NP_034607.3|	HFD_WTE_PRM_5per_F1_R1	1020.5	2	1198.58	1	y10	61.86	2857203	188912	3	4.5
IQEITEQLDITTSEYEK	gi|183396771|ref|NP_034607.3|	HFD_WTE_PRM_5per_F1_R2	1020.5	2	1198.58	1	y10	62.1	4080536	0	5	5
IQEITEQLDITTSEYEK	gi|183396771|ref|NP_034607.3|	WT_LDP_PRM_5per_F1_R1	1020.5	2	1198.58	1	y10	62.54	1100699	0	5	-3.3
IQEITEQLDITTSEYEK	gi|183396771|ref|NP_034607.3|	WT_LDP_PRM_5per_F1_R2	1020.5	2	1198.58	1	y10	62.31	1296004	40022	5	-0.3
IQEITEQLDITTSEYEK	gi|183396771|ref|NP_034607.3|	WT_WTE_PRM_5per_F1_R1	1020.5	2	1198.58	1	y10	62.14	2147815	128737	5	2.1
IQEITEQLDITTSEYEK	gi|183396771|ref|NP_034607.3|	WT_WTE_PRM_5per_F1_R2	1020.5	2	1198.58	1	y10	62.09	5031191	0	5	4.5
IQEITEQLDITTSEYEK	gi|183396771|ref|NP_034607.3|	HFD_LDP_PRM_5per_F1_R1	1020.5	2	1085.5	1	y9	62.79	3096679	0	3	-1.9
IQEITEQLDITTSEYEK	gi|183396771|ref|NP_034607.3|	HFD_LDP_PRM_5per_F1_R2	1020.5	2	1085.5	1	y9	62.73	1344894	0	4	-1.4
IQEITEQLDITTSEYEK	gi|183396771|ref|NP_034607.3|	HFD_WTE_PRM_5per_F1_R1	1020.5	2	1085.5	1	y9	61.86	2642815	44816	4	0.2
IQEITEQLDITTSEYEK	gi|183396771|ref|NP_034607.3|	HFD_WTE_PRM_5per_F1_R2	1020.5	2	1085.5	1	y9	62.1	4201825	0	4	0
IQEITEQLDITTSEYEK	gi|183396771|ref|NP_034607.3|	WT_LDP_PRM_5per_F1_R1	1020.5	2	1085.5	1	y9	62.54	1393925	0	4	-2.1
IQEITEQLDITTSEYEK	gi|183396771|ref|NP_034607.3|	WT_LDP_PRM_5per_F1_R2	1020.5	2	1085.5	1	y9	62.31	1584396	0	3	-1.5
IQEITEQLDITTSEYEK	gi|183396771|ref|NP_034607.3|	WT_WTE_PRM_5per_F1_R1	1020.5	2	1085.5	1	y9	62.12	2315262	0	4	-1.1
IQEITEQLDITTSEYEK	gi|183396771|ref|NP_034607.3|	WT_WTE_PRM_5per_F1_R2	1020.5	2	1085.5	1	y9	62.09	5500726	0	4	-0.3
VGGTSDVEVNEK	gi|183396771|ref|NP_034607.3|	HFD_LDP_PRM_5per_F1_R1	617.302	2	1134.53	1	y11	21.44	8575988	0	2	-1.3
VGGTSDVEVNEK	gi|183396771|ref|NP_034607.3|	HFD_LDP_PRM_5per_F1_R2	617.302	2	1134.53	1	y11	22.19	8106873	0	2	-3.5
VGGTSDVEVNEK	gi|183396771|ref|NP_034607.3|	HFD_WTE_PRM_5per_F1_R1	617.302	2	1134.53	1	y11	19.77	36602564	584143	2	-1.3
VGGTSDVEVNEK	gi|183396771|ref|NP_034607.3|	HFD_WTE_PRM_5per_F1_R2	617.302	2	1134.53	1	y11	20.23	33306204	0	2	-1.9
VGGTSDVEVNEK	gi|183396771|ref|NP_034607.3|	WT_LDP_PRM_5per_F1_R1	617.302	2	1134.53	1	y11	22.26	11320427	0	2	-0.3
VGGTSDVEVNEK	gi|183396771|ref|NP_034607.3|	WT_LDP_PRM_5per_F1_R2	617.302	2	1134.53	1	y11	21.19	9599587	0	2	1
VGGTSDVEVNEK	gi|183396771|ref|NP_034607.3|	WT_WTE_PRM_5per_F1_R1	617.302	2	1134.53	1	y11	20.61	34110076	326745	1	-2.2
VGGTSDVEVNEK	gi|183396771|ref|NP_034607.3|	WT_WTE_PRM_5per_F1_R2	617.302	2	1134.53	1	y11	19.93	38580436	0	2	-0.7
VGGTSDVEVNEK	gi|183396771|ref|NP_034607.3|	HFD_LDP_PRM_5per_F1_R1	617.302	2	919.437	1	y8	21.44	8888125	0	1	-1
VGGTSDVEVNEK	gi|183396771|ref|NP_034607.3|	HFD_LDP_PRM_5per_F1_R2	617.302	2	919.437	1	y8	22.19	8284574	0	1	-3.9
VGGTSDVEVNEK	gi|183396771|ref|NP_034607.3|	HFD_WTE_PRM_5per_F1_R1	617.302	2	919.437	1	y8	19.77	38490872	774998	1	0
VGGTSDVEVNEK	gi|183396771|ref|NP_034607.3|	HFD_WTE_PRM_5per_F1_R2	617.302	2	919.437	1	y8	20.23	34806192	312612	1	-1.4
VGGTSDVEVNEK	gi|183396771|ref|NP_034607.3|	WT_LDP_PRM_5per_F1_R1	617.302	2	919.437	1	y8	22.28	11497170	0	1	0.8
VGGTSDVEVNEK	gi|183396771|ref|NP_034607.3|	WT_LDP_PRM_5per_F1_R2	617.302	2	919.437	1	y8	21.19	9678367	0	1	2.1
VGGTSDVEVNEK	gi|183396771|ref|NP_034607.3|	WT_WTE_PRM_5per_F1_R1	617.302	2	919.437	1	y8	20.55	33718848	1732977	2	-1.7
VGGTSDVEVNEK	gi|183396771|ref|NP_034607.3|	WT_WTE_PRM_5per_F1_R2	617.302	2	919.437	1	y8	19.97	39852728	235237	1	0.3
VGGTSDVEVNEK	gi|183396771|ref|NP_034607.3|	HFD_LDP_PRM_5per_F1_R1	617.302	2	832.405	1	y7	21.44	4661869	975508	5	-1.7
VGGTSDVEVNEK	gi|183396771|ref|NP_034607.3|	HFD_LDP_PRM_5per_F1_R2	617.302	2	832.405	1	y7	22.19	5801670	1347394	3	6.5
VGGTSDVEVNEK	gi|183396771|ref|NP_034607.3|	HFD_WTE_PRM_5per_F1_R1	617.302	2	832.405	1	y7	19.77	21851378	2138293	4	-0.9
VGGTSDVEVNEK	gi|183396771|ref|NP_034607.3|	HFD_WTE_PRM_5per_F1_R2	617.302	2	832.405	1	y7	20.23	19321006	2797693	4	-1.5
VGGTSDVEVNEK	gi|183396771|ref|NP_034607.3|	WT_LDP_PRM_5per_F1_R1	617.302	2	832.405	1	y7	22.32	6331764	1086404	4	0.5
VGGTSDVEVNEK	gi|183396771|ref|NP_034607.3|	WT_LDP_PRM_5per_F1_R2	617.302	2	832.405	1	y7	21.19	5271103	920752	4	1.9
VGGTSDVEVNEK	gi|183396771|ref|NP_034607.3|	WT_WTE_PRM_5per_F1_R1	617.302	2	832.405	1	y7	20.61	20516730	2123628	4	-1.2
VGGTSDVEVNEK	gi|183396771|ref|NP_034607.3|	WT_WTE_PRM_5per_F1_R2	617.302	2	832.405	1	y7	19.97	23003684	2377221	4	-0.3
VGGTSDVEVNEK	gi|183396771|ref|NP_034607.3|	HFD_LDP_PRM_5per_F1_R1	617.302	2	717.378	1	y6	21.44	4691905	493020	4	-1.4
VGGTSDVEVNEK	gi|183396771|ref|NP_034607.3|	HFD_LDP_PRM_5per_F1_R2	617.302	2	717.378	1	y6	22.17	4991082	889271	5	3.8
VGGTSDVEVNEK	gi|183396771|ref|NP_034607.3|	HFD_WTE_PRM_5per_F1_R1	617.302	2	717.378	1	y6	19.77	21663460	962412	5	-0.3
VGGTSDVEVNEK	gi|183396771|ref|NP_034607.3|	HFD_WTE_PRM_5per_F1_R2	617.302	2	717.378	1	y6	20.23	19227346	1645918	5	-1.2
VGGTSDVEVNEK	gi|183396771|ref|NP_034607.3|	WT_LDP_PRM_5per_F1_R1	617.302	2	717.378	1	y6	22.28	6018144	740412	5	0.2
VGGTSDVEVNEK	gi|183396771|ref|NP_034607.3|	WT_LDP_PRM_5per_F1_R2	617.302	2	717.378	1	y6	21.19	5002302	724574	5	1.6
VGGTSDVEVNEK	gi|183396771|ref|NP_034607.3|	WT_WTE_PRM_5per_F1_R1	617.302	2	717.378	1	y6	20.55	19333778	1526582	5	-1.2
VGGTSDVEVNEK	gi|183396771|ref|NP_034607.3|	WT_WTE_PRM_5per_F1_R2	617.302	2	717.378	1	y6	19.97	22526704	1426295	5	0.1
VGGTSDVEVNEK	gi|183396771|ref|NP_034607.3|	HFD_LDP_PRM_5per_F1_R1	617.302	2	489.267	1	y4	21.44	4617457	0	6	-0.4
VGGTSDVEVNEK	gi|183396771|ref|NP_034607.3|	HFD_LDP_PRM_5per_F1_R2	617.302	2	489.267	1	y4	22.19	4023279	0	6	-1.2
VGGTSDVEVNEK	gi|183396771|ref|NP_034607.3|	HFD_WTE_PRM_5per_F1_R1	617.302	2	489.267	1	y4	19.77	19902822	442193	6	1.3
VGGTSDVEVNEK	gi|183396771|ref|NP_034607.3|	HFD_WTE_PRM_5per_F1_R2	617.302	2	489.267	1	y4	20.23	18518768	261428	6	0.1
VGGTSDVEVNEK	gi|183396771|ref|NP_034607.3|	WT_LDP_PRM_5per_F1_R1	617.302	2	489.267	1	y4	22.28	5564194	208632	6	2.4
VGGTSDVEVNEK	gi|183396771|ref|NP_034607.3|	WT_LDP_PRM_5per_F1_R2	617.302	2	489.267	1	y4	21.19	4811660	0	6	3.5
VGGTSDVEVNEK	gi|183396771|ref|NP_034607.3|	WT_WTE_PRM_5per_F1_R1	617.302	2	489.267	1	y4	20.55	17996074	402941	6	0.1
VGGTSDVEVNEK	gi|183396771|ref|NP_034607.3|	WT_WTE_PRM_5per_F1_R2	617.302	2	489.267	1	y4	19.97	21032748	517209	6	1.5
DGEEAGAYDGPR	gi|112293264|ref|NP_031978.2|	HFD_LDP_PRM_5per_F1_R1	618.76	2	173.056	1	b2	26.68	8264543	372247	5	0.2
DGEEAGAYDGPR	gi|112293264|ref|NP_031978.2|	HFD_LDP_PRM_5per_F1_R2	618.76	2	173.056	1	b2	27.98	7991713	0	5	1.1
DGEEAGAYDGPR	gi|112293264|ref|NP_031978.2|	HFD_WTE_PRM_5per_F1_R1	618.76	2	173.056	1	b2	25.35	16530377	1159738	5	0.6
DGEEAGAYDGPR	gi|112293264|ref|NP_031978.2|	HFD_WTE_PRM_5per_F1_R2	618.76	2	173.056	1	b2	25.86	19158932	3934410	5	0.5
DGEEAGAYDGPR	gi|112293264|ref|NP_031978.2|	WT_LDP_PRM_5per_F1_R1	618.76	2	173.056	1	b2	27.86	6983248	0	5	0.6
DGEEAGAYDGPR	gi|112293264|ref|NP_031978.2|	WT_LDP_PRM_5per_F1_R2	618.76	2	173.056	1	b2	27.22	8129169	0	5	1.3
DGEEAGAYDGPR	gi|112293264|ref|NP_031978.2|	WT_WTE_PRM_5per_F1_R1	618.76	2	173.056	1	b2	26.51	25430060	776060	5	-0.8
DGEEAGAYDGPR	gi|112293264|ref|NP_031978.2|	WT_WTE_PRM_5per_F1_R2	618.76	2	173.056	1	b2	26.17	25190024	1382613	4	0.4
DGEEAGAYDGPR	gi|112293264|ref|NP_031978.2|	HFD_LDP_PRM_5per_F1_R1	618.76	2	431.141	1	b4	26.68	3038582	0	7	-0.4
DGEEAGAYDGPR	gi|112293264|ref|NP_031978.2|	HFD_LDP_PRM_5per_F1_R2	618.76	2	431.141	1	b4	28.01	2947324	0	7	2.6
DGEEAGAYDGPR	gi|112293264|ref|NP_031978.2|	HFD_WTE_PRM_5per_F1_R1	618.76	2	431.141	1	b4	25.36	5908737	0	7	-0.1
DGEEAGAYDGPR	gi|112293264|ref|NP_031978.2|	HFD_WTE_PRM_5per_F1_R2	618.76	2	431.141	1	b4	25.77	8158143	0	7	-0.3
DGEEAGAYDGPR	gi|112293264|ref|NP_031978.2|	WT_LDP_PRM_5per_F1_R1	618.76	2	431.141	1	b4	27.86	2486100	0	7	0.6
DGEEAGAYDGPR	gi|112293264|ref|NP_031978.2|	WT_LDP_PRM_5per_F1_R2	618.76	2	431.141	1	b4	27.21	2937677	0	7	0.7
DGEEAGAYDGPR	gi|112293264|ref|NP_031978.2|	WT_WTE_PRM_5per_F1_R1	618.76	2	431.141	1	b4	26.55	9402609	0	7	-1.4
DGEEAGAYDGPR	gi|112293264|ref|NP_031978.2|	WT_WTE_PRM_5per_F1_R2	618.76	2	431.141	1	b4	26.17	9608150	2921	7	-0.1
DGEEAGAYDGPR	gi|112293264|ref|NP_031978.2|	HFD_LDP_PRM_5per_F1_R1	618.76	2	935.422	1	y9	26.68	9069610	0	4	-1.1
DGEEAGAYDGPR	gi|112293264|ref|NP_031978.2|	HFD_LDP_PRM_5per_F1_R2	618.76	2	935.422	1	y9	27.96	9045402	0	4	-1.2
DGEEAGAYDGPR	gi|112293264|ref|NP_031978.2|	HFD_WTE_PRM_5per_F1_R1	618.76	2	935.422	1	y9	25.36	17007184	1042762	4	-0.6
DGEEAGAYDGPR	gi|112293264|ref|NP_031978.2|	HFD_WTE_PRM_5per_F1_R2	618.76	2	935.422	1	y9	25.86	20139190	5195927	4	-0.9
DGEEAGAYDGPR	gi|112293264|ref|NP_031978.2|	WT_LDP_PRM_5per_F1_R1	618.76	2	935.422	1	y9	27.92	7790173	0	4	0.1
DGEEAGAYDGPR	gi|112293264|ref|NP_031978.2|	WT_LDP_PRM_5per_F1_R2	618.76	2	935.422	1	y9	27.22	9104210	0	4	-0.1
DGEEAGAYDGPR	gi|112293264|ref|NP_031978.2|	WT_WTE_PRM_5per_F1_R1	618.76	2	935.422	1	y9	26.51	26259758	2096465	4	-2
DGEEAGAYDGPR	gi|112293264|ref|NP_031978.2|	WT_WTE_PRM_5per_F1_R2	618.76	2	935.422	1	y9	26.2	24395596	4435524	5	-0.6
DGEEAGAYDGPR	gi|112293264|ref|NP_031978.2|	HFD_LDP_PRM_5per_F1_R1	618.76	2	806.379	1	y8	26.64	17560814	494925	3	-1.7
DGEEAGAYDGPR	gi|112293264|ref|NP_031978.2|	HFD_LDP_PRM_5per_F1_R2	618.76	2	806.379	1	y8	27.93	17478592	0	3	-0.3
DGEEAGAYDGPR	gi|112293264|ref|NP_031978.2|	HFD_WTE_PRM_5per_F1_R1	618.76	2	806.379	1	y8	25.35	33097796	2216891	3	-0.2
DGEEAGAYDGPR	gi|112293264|ref|NP_031978.2|	HFD_WTE_PRM_5per_F1_R2	618.76	2	806.379	1	y8	25.77	47793540	0	3	-0.3
DGEEAGAYDGPR	gi|112293264|ref|NP_031978.2|	WT_LDP_PRM_5per_F1_R1	618.76	2	806.379	1	y8	27.86	15318639	0	3	-0.1
DGEEAGAYDGPR	gi|112293264|ref|NP_031978.2|	WT_LDP_PRM_5per_F1_R2	618.76	2	806.379	1	y8	27.22	17889362	0	3	0.2
DGEEAGAYDGPR	gi|112293264|ref|NP_031978.2|	WT_WTE_PRM_5per_F1_R1	618.76	2	806.379	1	y8	26.55	53916392	509112	3	-1.3
DGEEAGAYDGPR	gi|112293264|ref|NP_031978.2|	WT_WTE_PRM_5per_F1_R2	618.76	2	806.379	1	y8	26.2	54051572	1713795	3	-0.2
DGEEAGAYDGPR	gi|112293264|ref|NP_031978.2|	HFD_LDP_PRM_5per_F1_R1	618.76	2	735.342	1	y7	26.68	25618012	0	1	-0.5
DGEEAGAYDGPR	gi|112293264|ref|NP_031978.2|	HFD_LDP_PRM_5per_F1_R2	618.76	2	735.342	1	y7	27.93	24846390	0	1	-0.6
DGEEAGAYDGPR	gi|112293264|ref|NP_031978.2|	HFD_WTE_PRM_5per_F1_R1	618.76	2	735.342	1	y7	25.35	47160828	2949665	1	0.3
DGEEAGAYDGPR	gi|112293264|ref|NP_031978.2|	HFD_WTE_PRM_5per_F1_R2	618.76	2	735.342	1	y7	25.76	67281280	212672	1	-0.2
DGEEAGAYDGPR	gi|112293264|ref|NP_031978.2|	WT_LDP_PRM_5per_F1_R1	618.76	2	735.342	1	y7	27.86	21713338	202571	1	0.6
DGEEAGAYDGPR	gi|112293264|ref|NP_031978.2|	WT_LDP_PRM_5per_F1_R2	618.76	2	735.342	1	y7	27.22	25430762	0	1	0.3
DGEEAGAYDGPR	gi|112293264|ref|NP_031978.2|	WT_WTE_PRM_5per_F1_R1	618.76	2	735.342	1	y7	26.54	75724672	931336	1	-1.1
DGEEAGAYDGPR	gi|112293264|ref|NP_031978.2|	WT_WTE_PRM_5per_F1_R2	618.76	2	735.342	1	y7	26.21	76484752	2217593	1	-0.1
DGEEAGAYDGPR	gi|112293264|ref|NP_031978.2|	HFD_LDP_PRM_5per_F1_R1	618.76	2	607.283	1	y5	26.68	7264122	0	6	0.1
DGEEAGAYDGPR	gi|112293264|ref|NP_031978.2|	HFD_LDP_PRM_5per_F1_R2	618.76	2	607.283	1	y5	27.99	7086582	0	6	0.3
DGEEAGAYDGPR	gi|112293264|ref|NP_031978.2|	HFD_WTE_PRM_5per_F1_R1	618.76	2	607.283	1	y5	25.36	15258159	324814	6	4
DGEEAGAYDGPR	gi|112293264|ref|NP_031978.2|	HFD_WTE_PRM_5per_F1_R2	618.76	2	607.283	1	y5	25.73	19013716	1302169	6	1
DGEEAGAYDGPR	gi|112293264|ref|NP_031978.2|	WT_LDP_PRM_5per_F1_R1	618.76	2	607.283	1	y5	27.92	6220490	0	6	1.2
DGEEAGAYDGPR	gi|112293264|ref|NP_031978.2|	WT_LDP_PRM_5per_F1_R2	618.76	2	607.283	1	y5	27.21	7187530	0	6	0.9
DGEEAGAYDGPR	gi|112293264|ref|NP_031978.2|	WT_WTE_PRM_5per_F1_R1	618.76	2	607.283	1	y5	26.51	22418074	0	6	-0.6
DGEEAGAYDGPR	gi|112293264|ref|NP_031978.2|	WT_WTE_PRM_5per_F1_R2	618.76	2	607.283	1	y5	26.25	21236004	1620742	6	0.3
SEPIPESNEGPVK	gi|112293264|ref|NP_031978.2|	HFD_LDP_PRM_5per_F1_R1	691.844	2	217.082	1	b2	34.87	31632350	460341	4	-1.4
SEPIPESNEGPVK	gi|112293264|ref|NP_031978.2|	HFD_LDP_PRM_5per_F1_R2	691.844	2	217.082	1	b2	35.06	25757414	38835	4	-0.4
SEPIPESNEGPVK	gi|112293264|ref|NP_031978.2|	HFD_WTE_PRM_5per_F1_R1	691.844	2	217.082	1	b2	32.82	39953768	450862	4	-1.1
SEPIPESNEGPVK	gi|112293264|ref|NP_031978.2|	HFD_WTE_PRM_5per_F1_R2	691.844	2	217.082	1	b2	33.41	41309824	826045	4	-0.8
SEPIPESNEGPVK	gi|112293264|ref|NP_031978.2|	WT_LDP_PRM_5per_F1_R1	691.844	2	217.082	1	b2	34.99	10922427	0	4	-2
SEPIPESNEGPVK	gi|112293264|ref|NP_031978.2|	WT_LDP_PRM_5per_F1_R2	691.844	2	217.082	1	b2	34.29	11102058	0	4	-0.4
SEPIPESNEGPVK	gi|112293264|ref|NP_031978.2|	WT_WTE_PRM_5per_F1_R1	691.844	2	217.082	1	b2	33.49	46556052	889095	4	-1.7
SEPIPESNEGPVK	gi|112293264|ref|NP_031978.2|	WT_WTE_PRM_5per_F1_R2	691.844	2	217.082	1	b2	33.05	47674312	1376650	4	-0.7
SEPIPESNEGPVK	gi|112293264|ref|NP_031978.2|	HFD_LDP_PRM_5per_F1_R1	691.844	2	314.135	1	b3	34.87	43683216	386038	3	-0.5
SEPIPESNEGPVK	gi|112293264|ref|NP_031978.2|	HFD_LDP_PRM_5per_F1_R2	691.844	2	314.135	1	b3	35.06	36204344	0	3	-0.7
SEPIPESNEGPVK	gi|112293264|ref|NP_031978.2|	HFD_WTE_PRM_5per_F1_R1	691.844	2	314.135	1	b3	32.82	55092124	299566	3	-0.8
SEPIPESNEGPVK	gi|112293264|ref|NP_031978.2|	HFD_WTE_PRM_5per_F1_R2	691.844	2	314.135	1	b3	33.36	57221308	527826	3	-1.1
SEPIPESNEGPVK	gi|112293264|ref|NP_031978.2|	WT_LDP_PRM_5per_F1_R1	691.844	2	314.135	1	b3	34.99	14892271	0	3	-1.3
SEPIPESNEGPVK	gi|112293264|ref|NP_031978.2|	WT_LDP_PRM_5per_F1_R2	691.844	2	314.135	1	b3	34.29	15606922	0	3	-0.6
SEPIPESNEGPVK	gi|112293264|ref|NP_031978.2|	WT_WTE_PRM_5per_F1_R1	691.844	2	314.135	1	b3	33.49	63744532	111614	3	-2.1
SEPIPESNEGPVK	gi|112293264|ref|NP_031978.2|	WT_WTE_PRM_5per_F1_R2	691.844	2	314.135	1	b3	33.05	67400008	367926	3	-0.9
SEPIPESNEGPVK	gi|112293264|ref|NP_031978.2|	HFD_LDP_PRM_5per_F1_R1	691.844	2	427.219	1	b4	34.87	7279832	83418	8	0.8
SEPIPESNEGPVK	gi|112293264|ref|NP_031978.2|	HFD_LDP_PRM_5per_F1_R2	691.844	2	427.219	1	b4	35.03	6148261	16310	8	0.8
SEPIPESNEGPVK	gi|112293264|ref|NP_031978.2|	HFD_WTE_PRM_5per_F1_R1	691.844	2	427.219	1	b4	32.82	9132031	0	8	1.1
SEPIPESNEGPVK	gi|112293264|ref|NP_031978.2|	HFD_WTE_PRM_5per_F1_R2	691.844	2	427.219	1	b4	33.35	9906398	11369	8	0.6
SEPIPESNEGPVK	gi|112293264|ref|NP_031978.2|	WT_LDP_PRM_5per_F1_R1	691.844	2	427.219	1	b4	34.99	2474585	132793	8	-1
SEPIPESNEGPVK	gi|112293264|ref|NP_031978.2|	WT_LDP_PRM_5per_F1_R2	691.844	2	427.219	1	b4	34.29	2489290	215814	8	-0.3
SEPIPESNEGPVK	gi|112293264|ref|NP_031978.2|	WT_WTE_PRM_5per_F1_R1	691.844	2	427.219	1	b4	33.49	10843346	0	8	-1
SEPIPESNEGPVK	gi|112293264|ref|NP_031978.2|	WT_WTE_PRM_5per_F1_R2	691.844	2	427.219	1	b4	33.05	11715985	0	8	0.4
SEPIPESNEGPVK	gi|112293264|ref|NP_031978.2|	HFD_LDP_PRM_5per_F1_R1	691.844	2	1166.61	1	y11	34.87	15760114	0	5	-0.2
SEPIPESNEGPVK	gi|112293264|ref|NP_031978.2|	HFD_LDP_PRM_5per_F1_R2	691.844	2	1166.61	1	y11	35.04	13130608	0	5	-0.1
SEPIPESNEGPVK	gi|112293264|ref|NP_031978.2|	HFD_WTE_PRM_5per_F1_R1	691.844	2	1166.61	1	y11	32.82	18319838	0	5	0
SEPIPESNEGPVK	gi|112293264|ref|NP_031978.2|	HFD_WTE_PRM_5per_F1_R2	691.844	2	1166.61	1	y11	33.37	20107862	0	5	-0.4
SEPIPESNEGPVK	gi|112293264|ref|NP_031978.2|	WT_LDP_PRM_5per_F1_R1	691.844	2	1166.61	1	y11	34.99	5477479	0	5	-1
SEPIPESNEGPVK	gi|112293264|ref|NP_031978.2|	WT_LDP_PRM_5per_F1_R2	691.844	2	1166.61	1	y11	34.29	5666361	0	5	-0.6
SEPIPESNEGPVK	gi|112293264|ref|NP_031978.2|	WT_WTE_PRM_5per_F1_R1	691.844	2	1166.61	1	y11	33.49	22127450	142641	5	-1.3
SEPIPESNEGPVK	gi|112293264|ref|NP_031978.2|	WT_WTE_PRM_5per_F1_R2	691.844	2	1166.61	1	y11	33.05	23444864	0	5	-0.1
SEPIPESNEGPVK	gi|112293264|ref|NP_031978.2|	HFD_LDP_PRM_5per_F1_R1	691.844	2	1069.55	1	y10	34.87	4020196	0	10	-0.9
SEPIPESNEGPVK	gi|112293264|ref|NP_031978.2|	HFD_LDP_PRM_5per_F1_R2	691.844	2	1069.55	1	y10	35.06	3348445	0	10	-0.8
SEPIPESNEGPVK	gi|112293264|ref|NP_031978.2|	HFD_WTE_PRM_5per_F1_R1	691.844	2	1069.55	1	y10	32.82	4825629	0	10	-0.2
SEPIPESNEGPVK	gi|112293264|ref|NP_031978.2|	HFD_WTE_PRM_5per_F1_R2	691.844	2	1069.55	1	y10	33.37	5152967	0	10	-0.6
SEPIPESNEGPVK	gi|112293264|ref|NP_031978.2|	WT_LDP_PRM_5per_F1_R1	691.844	2	1069.55	1	y10	34.99	1423390	0	10	-1.5
SEPIPESNEGPVK	gi|112293264|ref|NP_031978.2|	WT_LDP_PRM_5per_F1_R2	691.844	2	1069.55	1	y10	34.26	1436789	0	10	-1.5
SEPIPESNEGPVK	gi|112293264|ref|NP_031978.2|	WT_WTE_PRM_5per_F1_R1	691.844	2	1069.55	1	y10	33.49	5822990	0	10	-1.4
SEPIPESNEGPVK	gi|112293264|ref|NP_031978.2|	WT_WTE_PRM_5per_F1_R2	691.844	2	1069.55	1	y10	33.05	6096936	0	10	-0.3
SEPIPESNEGPVK	gi|112293264|ref|NP_031978.2|	HFD_LDP_PRM_5per_F1_R1	691.844	2	859.416	1	y8	34.87	5180827	0	9	-0.3
SEPIPESNEGPVK	gi|112293264|ref|NP_031978.2|	HFD_LDP_PRM_5per_F1_R2	691.844	2	859.416	1	y8	35.01	4039351	0	9	-0.2
SEPIPESNEGPVK	gi|112293264|ref|NP_031978.2|	HFD_WTE_PRM_5per_F1_R1	691.844	2	859.416	1	y8	32.82	6244723	0	9	-0.7
SEPIPESNEGPVK	gi|112293264|ref|NP_031978.2|	HFD_WTE_PRM_5per_F1_R2	691.844	2	859.416	1	y8	33.4	6561795	0	9	-1.1
SEPIPESNEGPVK	gi|112293264|ref|NP_031978.2|	WT_LDP_PRM_5per_F1_R1	691.844	2	859.416	1	y8	35.05	1753773	0	9	-1.4
SEPIPESNEGPVK	gi|112293264|ref|NP_031978.2|	WT_LDP_PRM_5per_F1_R2	691.844	2	859.416	1	y8	34.29	1797989	0	9	-0.4
SEPIPESNEGPVK	gi|112293264|ref|NP_031978.2|	WT_WTE_PRM_5per_F1_R1	691.844	2	859.416	1	y8	33.49	7516605	0	9	-1.2
SEPIPESNEGPVK	gi|112293264|ref|NP_031978.2|	WT_WTE_PRM_5per_F1_R2	691.844	2	859.416	1	y8	33.05	7717721	0	9	-0.1
SEPIPESNEGPVK	gi|112293264|ref|NP_031978.2|	HFD_LDP_PRM_5per_F1_R1	691.844	2	730.373	1	y7	34.87	11767973	0	6	-0.3
SEPIPESNEGPVK	gi|112293264|ref|NP_031978.2|	HFD_LDP_PRM_5per_F1_R2	691.844	2	730.373	1	y7	35.06	9237734	0	6	-0.7
SEPIPESNEGPVK	gi|112293264|ref|NP_031978.2|	HFD_WTE_PRM_5per_F1_R1	691.844	2	730.373	1	y7	32.82	14184570	0	6	-0.7
SEPIPESNEGPVK	gi|112293264|ref|NP_031978.2|	HFD_WTE_PRM_5per_F1_R2	691.844	2	730.373	1	y7	33.37	15350330	0	6	-1.1
SEPIPESNEGPVK	gi|112293264|ref|NP_031978.2|	WT_LDP_PRM_5per_F1_R1	691.844	2	730.373	1	y7	34.99	3957587	0	6	-1
SEPIPESNEGPVK	gi|112293264|ref|NP_031978.2|	WT_LDP_PRM_5per_F1_R2	691.844	2	730.373	1	y7	34.29	4103996	0	6	-0.8
SEPIPESNEGPVK	gi|112293264|ref|NP_031978.2|	WT_WTE_PRM_5per_F1_R1	691.844	2	730.373	1	y7	33.49	16732619	0	6	-2.1
SEPIPESNEGPVK	gi|112293264|ref|NP_031978.2|	WT_WTE_PRM_5per_F1_R2	691.844	2	730.373	1	y7	33.05	17549204	0	6	-1
YSDMIVAAIQAEK	gi|31560697|ref|NP_032223.2|	HFD_LDP_PRM_5per_F1_R1	719.866	2	366.13	1	b3	64.37	3184048	34897	1	0
YSDMIVAAIQAEK	gi|31560697|ref|NP_032223.2|	HFD_LDP_PRM_5per_F1_R2	719.866	2	366.13	1	b3	64.14	2147407	0	2	-0.9
YSDMIVAAIQAEK	gi|31560697|ref|NP_032223.2|	HFD_WTE_PRM_5per_F1_R1	719.866	2	366.13	1	b3	62.72	9478	0	6	6.9
YSDMIVAAIQAEK	gi|31560697|ref|NP_032223.2|	HFD_WTE_PRM_5per_F1_R2	719.866	2	366.13	1	b3	63.37	413140	0	1	6.1
YSDMIVAAIQAEK	gi|31560697|ref|NP_032223.2|	WT_LDP_PRM_5per_F1_R1	719.866	2	366.13	1	b3	64.02	3781530	0	1	-0.1
YSDMIVAAIQAEK	gi|31560697|ref|NP_032223.2|	WT_LDP_PRM_5per_F1_R2	719.866	2	366.13	1	b3	63.73	3719042	0	1	0.4
YSDMIVAAIQAEK	gi|31560697|ref|NP_032223.2|	WT_WTE_PRM_5per_F1_R1	719.866	2	366.13	1	b3	63.51	814771	0	1	1.9
YSDMIVAAIQAEK	gi|31560697|ref|NP_032223.2|	WT_WTE_PRM_5per_F1_R2	719.866	2	366.13	1	b3	63.49	928572	0	1	2.5
GVGASGSFR	gi|31560697|ref|NP_032223.2|	HFD_LDP_PRM_5per_F1_R1	419.214	2	214.119	1	b3	21.44	1514867	0	3	-1.3
GVGASGSFR	gi|31560697|ref|NP_032223.2|	HFD_LDP_PRM_5per_F1_R2	419.214	2	214.119	1	b3	22.37	1533182	0	3	-1.4
GVGASGSFR	gi|31560697|ref|NP_032223.2|	HFD_WTE_PRM_5per_F1_R1	419.214	2	214.119	1	b3	19.47	2987173	0	3	-0.9
GVGASGSFR	gi|31560697|ref|NP_032223.2|	HFD_WTE_PRM_5per_F1_R2	419.214	2	214.119	1	b3	20.07	2689648	90273	3	-0.5
GVGASGSFR	gi|31560697|ref|NP_032223.2|	WT_LDP_PRM_5per_F1_R1	419.214	2	214.119	1	b3	22.4	1767984	0	3	-1.2
GVGASGSFR	gi|31560697|ref|NP_032223.2|	WT_LDP_PRM_5per_F1_R2	419.214	2	214.119	1	b3	21.34	2132361	0	3	-0.3
GVGASGSFR	gi|31560697|ref|NP_032223.2|	WT_WTE_PRM_5per_F1_R1	419.214	2	214.119	1	b3	20.51	3474899	0	3	-1.6
GVGASGSFR	gi|31560697|ref|NP_032223.2|	WT_WTE_PRM_5per_F1_R2	419.214	2	214.119	1	b3	19.87	3656520	0	3	-0.3
GVGASGSFR	gi|31560697|ref|NP_032223.2|	HFD_LDP_PRM_5per_F1_R1	419.214	2	681.331	1	y7	21.44	7998998	40242	1	-0.4
GVGASGSFR	gi|31560697|ref|NP_032223.2|	HFD_LDP_PRM_5per_F1_R2	419.214	2	681.331	1	y7	22.38	7784040	0	1	-1.8
GVGASGSFR	gi|31560697|ref|NP_032223.2|	HFD_WTE_PRM_5per_F1_R1	419.214	2	681.331	1	y7	19.58	7820219	0	1	2.5
GVGASGSFR	gi|31560697|ref|NP_032223.2|	HFD_WTE_PRM_5per_F1_R2	419.214	2	681.331	1	y7	20.09	6976904	0	1	6.9
GVGASGSFR	gi|31560697|ref|NP_032223.2|	WT_LDP_PRM_5per_F1_R1	419.214	2	681.331	1	y7	22.4	9254405	0	1	-1.2
GVGASGSFR	gi|31560697|ref|NP_032223.2|	WT_LDP_PRM_5per_F1_R2	419.214	2	681.331	1	y7	21.34	11106061	0	1	0.3
GVGASGSFR	gi|31560697|ref|NP_032223.2|	WT_WTE_PRM_5per_F1_R1	419.214	2	681.331	1	y7	20.53	10765795	116992	1	0.6
GVGASGSFR	gi|31560697|ref|NP_032223.2|	WT_WTE_PRM_5per_F1_R2	419.214	2	681.331	1	y7	19.87	11409889	231998	1	4.8
GVGASGSFR	gi|31560697|ref|NP_032223.2|	HFD_LDP_PRM_5per_F1_R1	419.214	2	553.273	1	y5	21.44	3152844	39930	2	0
GVGASGSFR	gi|31560697|ref|NP_032223.2|	HFD_LDP_PRM_5per_F1_R2	419.214	2	553.273	1	y5	22.38	3075094	26782	2	-0.7
GVGASGSFR	gi|31560697|ref|NP_032223.2|	HFD_WTE_PRM_5per_F1_R1	419.214	2	553.273	1	y5	19.58	4045441	0	2	-2.8
GVGASGSFR	gi|31560697|ref|NP_032223.2|	HFD_WTE_PRM_5per_F1_R2	419.214	2	553.273	1	y5	20.09	3711025	0	2	1.6
GVGASGSFR	gi|31560697|ref|NP_032223.2|	WT_LDP_PRM_5per_F1_R1	419.214	2	553.273	1	y5	22.39	4014410	0	2	-0.5
GVGASGSFR	gi|31560697|ref|NP_032223.2|	WT_LDP_PRM_5per_F1_R2	419.214	2	553.273	1	y5	21.34	4581497	147557	2	1
GVGASGSFR	gi|31560697|ref|NP_032223.2|	WT_WTE_PRM_5per_F1_R1	419.214	2	553.273	1	y5	20.55	5180566	0	2	-2.3
GVGASGSFR	gi|31560697|ref|NP_032223.2|	WT_WTE_PRM_5per_F1_R2	419.214	2	553.273	1	y5	19.87	5582388	0	2	-0.4
TLPAQGMGTAEVLER	gi|31543694|ref|NP_033189.2|	HFD_LDP_PRM_5per_F1_R1	786.906	2	1190.58	1	y11	56.87	330218	0	4	-1.6
TLPAQGMGTAEVLER	gi|31543694|ref|NP_033189.2|	HFD_LDP_PRM_5per_F1_R2	786.906	2	1190.58	1	y11	56.53	500980	0	4	-2.8
TLPAQGMGTAEVLER	gi|31543694|ref|NP_033189.2|	HFD_WTE_PRM_5per_F1_R1	786.906	2	1190.58	1	y11	54.28	559695	85469	3	13
TLPAQGMGTAEVLER	gi|31543694|ref|NP_033189.2|	HFD_WTE_PRM_5per_F1_R2	786.906	2	1190.58	1	y11	54.67	722443	0	2	10
TLPAQGMGTAEVLER	gi|31543694|ref|NP_033189.2|	WT_LDP_PRM_5per_F1_R1	786.906	2	1190.58	1	y11	56.27	589795	0	4	9.3
TLPAQGMGTAEVLER	gi|31543694|ref|NP_033189.2|	WT_LDP_PRM_5per_F1_R2	786.906	2	1190.58	1	y11	55.66	590110	0	4	9.1
TLPAQGMGTAEVLER	gi|31543694|ref|NP_033189.2|	WT_WTE_PRM_5per_F1_R1	786.906	2	1190.58	1	y11	54.92	738811	0	3	10.6
TLPAQGMGTAEVLER	gi|31543694|ref|NP_033189.2|	WT_WTE_PRM_5per_F1_R2	786.906	2	1190.58	1	y11	54.64	1020762	0	3	10
TLPAQGMGTAEVLER	gi|31543694|ref|NP_033189.2|	HFD_LDP_PRM_5per_F1_R1	786.906	2	874.463	1	y8	56.86	875563	0	3	-1.8
TLPAQGMGTAEVLER	gi|31543694|ref|NP_033189.2|	HFD_LDP_PRM_5per_F1_R2	786.906	2	874.463	1	y8	56.52	1328142	0	3	-1.6
TLPAQGMGTAEVLER	gi|31543694|ref|NP_033189.2|	HFD_WTE_PRM_5per_F1_R1	786.906	2	874.463	1	y8	54.16	613154	0	2	-7.2
TLPAQGMGTAEVLER	gi|31543694|ref|NP_033189.2|	HFD_WTE_PRM_5per_F1_R2	786.906	2	874.463	1	y8	54.63	472655	0	4	-6.8
TLPAQGMGTAEVLER	gi|31543694|ref|NP_033189.2|	WT_LDP_PRM_5per_F1_R1	786.906	2	874.463	1	y8	56.26	798017	120806	3	-1
TLPAQGMGTAEVLER	gi|31543694|ref|NP_033189.2|	WT_LDP_PRM_5per_F1_R2	786.906	2	874.463	1	y8	55.64	961314	0	3	2.2
TLPAQGMGTAEVLER	gi|31543694|ref|NP_033189.2|	WT_WTE_PRM_5per_F1_R1	786.906	2	874.463	1	y8	54.9	710056	0	4	-5.7
TLPAQGMGTAEVLER	gi|31543694|ref|NP_033189.2|	WT_WTE_PRM_5per_F1_R2	786.906	2	874.463	1	y8	54.64	995676	0	4	-4.6
TLPAQGMGTAEVLER	gi|31543694|ref|NP_033189.2|	HFD_LDP_PRM_5per_F1_R1	786.906	2	679.84	2	y13	56.87	1432997	0	1	-0.3
TLPAQGMGTAEVLER	gi|31543694|ref|NP_033189.2|	HFD_LDP_PRM_5per_F1_R2	786.906	2	679.84	2	y13	56.55	2296983	0	1	-1.1
TLPAQGMGTAEVLER	gi|31543694|ref|NP_033189.2|	HFD_WTE_PRM_5per_F1_R1	786.906	2	679.84	2	y13	54.19	462579	648039	4	0.1
TLPAQGMGTAEVLER	gi|31543694|ref|NP_033189.2|	HFD_WTE_PRM_5per_F1_R2	786.906	2	679.84	2	y13	54.57	678541	492047	3	-1.9
TLPAQGMGTAEVLER	gi|31543694|ref|NP_033189.2|	WT_LDP_PRM_5per_F1_R1	786.906	2	679.84	2	y13	56.31	1581014	0	1	0.4
TLPAQGMGTAEVLER	gi|31543694|ref|NP_033189.2|	WT_LDP_PRM_5per_F1_R2	786.906	2	679.84	2	y13	55.63	1708819	0	1	1.2
TLPAQGMGTAEVLER	gi|31543694|ref|NP_033189.2|	WT_WTE_PRM_5per_F1_R1	786.906	2	679.84	2	y13	54.93	1719020	0	1	-6.3
TLPAQGMGTAEVLER	gi|31543694|ref|NP_033189.2|	WT_WTE_PRM_5per_F1_R2	786.906	2	679.84	2	y13	54.64	2047312	434923	1	-4.5
DTVTTGLTGAVNVAK	gi|157041252|ref|NP_065593.2|	HFD_LDP_PRM_5per_F1_R1	723.894	2	1131.64	1	y12	53.08	1308932	0	3	-1.9
DTVTTGLTGAVNVAK	gi|157041252|ref|NP_065593.2|	HFD_LDP_PRM_5per_F1_R2	723.894	2	1131.64	1	y12	52.8	826466	0	3	-2.8
DTVTTGLTGAVNVAK	gi|157041252|ref|NP_065593.2|	HFD_WTE_PRM_5per_F1_R1	723.894	2	1131.64	1	y12	50.1	846502	0	5	2.2
DTVTTGLTGAVNVAK	gi|157041252|ref|NP_065593.2|	HFD_WTE_PRM_5per_F1_R2	723.894	2	1131.64	1	y12	50.65	1199307	0	4	0.9
DTVTTGLTGAVNVAK	gi|157041252|ref|NP_065593.2|	WT_LDP_PRM_5per_F1_R1	723.894	2	1131.64	1	y12	52.58	2168517	0	5	-1.4
DTVTTGLTGAVNVAK	gi|157041252|ref|NP_065593.2|	WT_LDP_PRM_5per_F1_R2	723.894	2	1131.64	1	y12	51.86	2401070	0	5	-1.4
DTVTTGLTGAVNVAK	gi|157041252|ref|NP_065593.2|	WT_WTE_PRM_5per_F1_R1	723.894	2	1131.64	1	y12	50.78	1189387	0	1	-104.8
DTVTTGLTGAVNVAK	gi|157041252|ref|NP_065593.2|	WT_WTE_PRM_5per_F1_R2	723.894	2	1131.64	1	y12	50.41	1243006	0	1	-103.7
DTVTTGLTGAVNVAK	gi|157041252|ref|NP_065593.2|	HFD_LDP_PRM_5per_F1_R1	723.894	2	1030.59	1	y11	53.08	1295565	0	4	-1
DTVTTGLTGAVNVAK	gi|157041252|ref|NP_065593.2|	HFD_LDP_PRM_5per_F1_R2	723.894	2	1030.59	1	y11	52.76	824733	0	4	-3.4
DTVTTGLTGAVNVAK	gi|157041252|ref|NP_065593.2|	HFD_WTE_PRM_5per_F1_R1	723.894	2	1030.59	1	y11	50.1	939064	0	3	2.1
DTVTTGLTGAVNVAK	gi|157041252|ref|NP_065593.2|	HFD_WTE_PRM_5per_F1_R2	723.894	2	1030.59	1	y11	50.65	1296476	0	3	-2.3
DTVTTGLTGAVNVAK	gi|157041252|ref|NP_065593.2|	WT_LDP_PRM_5per_F1_R1	723.894	2	1030.59	1	y11	52.58	2315665	0	4	-1.1
DTVTTGLTGAVNVAK	gi|157041252|ref|NP_065593.2|	WT_LDP_PRM_5per_F1_R2	723.894	2	1030.59	1	y11	51.86	2504017	0	4	-1.5
DTVTTGLTGAVNVAK	gi|157041252|ref|NP_065593.2|	WT_WTE_PRM_5per_F1_R1	723.894	2	1030.59	1	y11	50.46	360494	0	2	-92.2
DTVTTGLTGAVNVAK	gi|157041252|ref|NP_065593.2|	WT_WTE_PRM_5per_F1_R2	723.894	2	1030.59	1	y11	50.12	0	0	0	#N/A
DTVTTGLTGAVNVAK	gi|157041252|ref|NP_065593.2|	HFD_LDP_PRM_5per_F1_R1	723.894	2	929.541	1	y10	53.08	1988797	0	2	-1
DTVTTGLTGAVNVAK	gi|157041252|ref|NP_065593.2|	HFD_LDP_PRM_5per_F1_R2	723.894	2	929.541	1	y10	52.78	1189241	0	1	-0.6
DTVTTGLTGAVNVAK	gi|157041252|ref|NP_065593.2|	HFD_WTE_PRM_5per_F1_R1	723.894	2	929.541	1	y10	50.14	1336053	0	2	2.4
DTVTTGLTGAVNVAK	gi|157041252|ref|NP_065593.2|	HFD_WTE_PRM_5per_F1_R2	723.894	2	929.541	1	y10	50.64	1856857	0	2	-0.2
DTVTTGLTGAVNVAK	gi|157041252|ref|NP_065593.2|	WT_LDP_PRM_5per_F1_R1	723.894	2	929.541	1	y10	52.53	3478564	0	2	-0.6
DTVTTGLTGAVNVAK	gi|157041252|ref|NP_065593.2|	WT_LDP_PRM_5per_F1_R2	723.894	2	929.541	1	y10	51.87	3547212	0	2	-0.3
DTVTTGLTGAVNVAK	gi|157041252|ref|NP_065593.2|	WT_WTE_PRM_5per_F1_R1	723.894	2	929.541	1	y10	50.58	356342	0	3	-66.7
DTVTTGLTGAVNVAK	gi|157041252|ref|NP_065593.2|	WT_WTE_PRM_5per_F1_R2	723.894	2	929.541	1	y10	50.13	20730	0	5	-35.5
DTVTTGLTGAVNVAK	gi|157041252|ref|NP_065593.2|	HFD_LDP_PRM_5per_F1_R1	723.894	2	759.436	1	y8	53.08	2020423	0	1	-0.7
DTVTTGLTGAVNVAK	gi|157041252|ref|NP_065593.2|	HFD_LDP_PRM_5per_F1_R2	723.894	2	759.436	1	y8	52.76	1141412	0	2	-1
DTVTTGLTGAVNVAK	gi|157041252|ref|NP_065593.2|	HFD_WTE_PRM_5per_F1_R1	723.894	2	759.436	1	y8	50.12	1468673	0	1	2.5
DTVTTGLTGAVNVAK	gi|157041252|ref|NP_065593.2|	HFD_WTE_PRM_5per_F1_R2	723.894	2	759.436	1	y8	50.62	1869811	154725	1	1.5
DTVTTGLTGAVNVAK	gi|157041252|ref|NP_065593.2|	WT_LDP_PRM_5per_F1_R1	723.894	2	759.436	1	y8	52.58	3500132	0	1	-0.2
DTVTTGLTGAVNVAK	gi|157041252|ref|NP_065593.2|	WT_LDP_PRM_5per_F1_R2	723.894	2	759.436	1	y8	51.86	3639353	0	1	0.7
DTVTTGLTGAVNVAK	gi|157041252|ref|NP_065593.2|	WT_WTE_PRM_5per_F1_R1	723.894	2	759.436	1	y8	50.64	342730	0	4	-80.3
DTVTTGLTGAVNVAK	gi|157041252|ref|NP_065593.2|	WT_WTE_PRM_5per_F1_R2	723.894	2	759.436	1	y8	50.28	207023	0	2	-76.4
DTVTTGLTGAVNVAK	gi|157041252|ref|NP_065593.2|	HFD_LDP_PRM_5per_F1_R1	723.894	2	658.388	1	y7	53.08	704367	881130	6	0.1
DTVTTGLTGAVNVAK	gi|157041252|ref|NP_065593.2|	HFD_LDP_PRM_5per_F1_R2	723.894	2	658.388	1	y7	52.75	296876	628060	6	0.4
DTVTTGLTGAVNVAK	gi|157041252|ref|NP_065593.2|	HFD_WTE_PRM_5per_F1_R1	723.894	2	658.388	1	y7	50.12	920122	0	4	2.8
DTVTTGLTGAVNVAK	gi|157041252|ref|NP_065593.2|	HFD_WTE_PRM_5per_F1_R2	723.894	2	658.388	1	y7	50.62	1124807	164221	5	0.9
DTVTTGLTGAVNVAK	gi|157041252|ref|NP_065593.2|	WT_LDP_PRM_5per_F1_R1	723.894	2	658.388	1	y7	52.52	2387184	49373	3	-0.2
DTVTTGLTGAVNVAK	gi|157041252|ref|NP_065593.2|	WT_LDP_PRM_5per_F1_R2	723.894	2	658.388	1	y7	51.86	2617455	0	3	0
DTVTTGLTGAVNVAK	gi|157041252|ref|NP_065593.2|	WT_WTE_PRM_5per_F1_R1	723.894	2	658.388	1	y7	50.7	127468	0	6	-65.7
DTVTTGLTGAVNVAK	gi|157041252|ref|NP_065593.2|	WT_WTE_PRM_5per_F1_R2	723.894	2	658.388	1	y7	50.33	116368	0	3	-50.5
DTVTTGLTGAVNVAK	gi|157041252|ref|NP_065593.2|	HFD_LDP_PRM_5per_F1_R1	723.894	2	431.261	1	y4	53.08	769964	0	5	0
DTVTTGLTGAVNVAK	gi|157041252|ref|NP_065593.2|	HFD_LDP_PRM_5per_F1_R2	723.894	2	431.261	1	y4	52.76	412940	0	5	-0.5
DTVTTGLTGAVNVAK	gi|157041252|ref|NP_065593.2|	HFD_WTE_PRM_5per_F1_R1	723.894	2	431.261	1	y4	50.12	598783	49994	6	-5.3
DTVTTGLTGAVNVAK	gi|157041252|ref|NP_065593.2|	HFD_WTE_PRM_5per_F1_R2	723.894	2	431.261	1	y4	50.6	550730	364479	6	-0.7
DTVTTGLTGAVNVAK	gi|157041252|ref|NP_065593.2|	WT_LDP_PRM_5per_F1_R1	723.894	2	431.261	1	y4	52.51	1212547	0	6	7.3
DTVTTGLTGAVNVAK	gi|157041252|ref|NP_065593.2|	WT_LDP_PRM_5per_F1_R2	723.894	2	431.261	1	y4	51.86	1320011	0	6	3.5
DTVTTGLTGAVNVAK	gi|157041252|ref|NP_065593.2|	WT_WTE_PRM_5per_F1_R1	723.894	2	431.261	1	y4	50.79	159972	0	5	-76.6
DTVTTGLTGAVNVAK	gi|157041252|ref|NP_065593.2|	WT_WTE_PRM_5per_F1_R2	723.894	2	431.261	1	y4	50.31	76587	0	4	-59.5
DTVTTGLTGAMNVAK	gi|157041252|ref|NP_065593.2|	HFD_LDP_PRM_5per_F1_R1	739.88	2	217.082	1	b2	57.42	264689	185117	5	-1
DTVTTGLTGAMNVAK	gi|157041252|ref|NP_065593.2|	HFD_LDP_PRM_5per_F1_R2	739.88	2	217.082	1	b2	57.18	393062	12952	1	-0.6
DTVTTGLTGAMNVAK	gi|157041252|ref|NP_065593.2|	HFD_WTE_PRM_5per_F1_R1	739.88	2	217.082	1	b2	#N/A	#N/A	#N/A	#N/A	#N/A
DTVTTGLTGAMNVAK	gi|157041252|ref|NP_065593.2|	HFD_WTE_PRM_5per_F1_R2	739.88	2	217.082	1	b2	55	39013	75699	1	-3.8
DTVTTGLTGAMNVAK	gi|157041252|ref|NP_065593.2|	WT_LDP_PRM_5per_F1_R1	739.88	2	217.082	1	b2	56.93	1063233	0	4	-0.9
DTVTTGLTGAMNVAK	gi|157041252|ref|NP_065593.2|	WT_LDP_PRM_5per_F1_R2	739.88	2	217.082	1	b2	56.44	1145475	0	3	-0.2
DTVTTGLTGAMNVAK	gi|157041252|ref|NP_065593.2|	WT_WTE_PRM_5per_F1_R1	739.88	2	217.082	1	b2	55.21	103215	152056	2	-1.3
DTVTTGLTGAMNVAK	gi|157041252|ref|NP_065593.2|	WT_WTE_PRM_5per_F1_R2	739.88	2	217.082	1	b2	56.34	70158	40319	2	7.4
LQESLPILQQPTEK	gi|13385312|ref|NP_080112.1|	HFD_LDP_PRM_5per_F1_R1	812.451	2	242.15	1	b2	61.5	28551172	1800218	2	-0.5
LQESLPILQQPTEK	gi|13385312|ref|NP_080112.1|	HFD_LDP_PRM_5per_F1_R2	812.451	2	242.15	1	b2	61.39	17233842	1372422	2	-1
LQESLPILQQPTEK	gi|13385312|ref|NP_080112.1|	HFD_WTE_PRM_5per_F1_R1	812.451	2	242.15	1	b2	59.58	8203282	1904688	2	0
LQESLPILQQPTEK	gi|13385312|ref|NP_080112.1|	HFD_WTE_PRM_5per_F1_R2	812.451	2	242.15	1	b2	59.95	7046520	1940193	2	0
LQESLPILQQPTEK	gi|13385312|ref|NP_080112.1|	WT_LDP_PRM_5per_F1_R1	812.451	2	242.15	1	b2	61.13	36749536	709181	2	-0.1
LQESLPILQQPTEK	gi|13385312|ref|NP_080112.1|	WT_LDP_PRM_5per_F1_R2	812.451	2	242.15	1	b2	60.8	35550796	2559864	2	0
LQESLPILQQPTEK	gi|13385312|ref|NP_080112.1|	WT_WTE_PRM_5per_F1_R1	812.451	2	242.15	1	b2	60.26	4423533	2285282	2	-1.4
LQESLPILQQPTEK	gi|13385312|ref|NP_080112.1|	WT_WTE_PRM_5per_F1_R2	812.451	2	242.15	1	b2	59.96	4412520	2273522	2	-0.2
LQESLPILQQPTEK	gi|13385312|ref|NP_080112.1|	HFD_LDP_PRM_5per_F1_R1	812.451	2	458.225	1	b4	61.5	4416722	0	4	0.7
LQESLPILQQPTEK	gi|13385312|ref|NP_080112.1|	HFD_LDP_PRM_5per_F1_R2	812.451	2	458.225	1	b4	61.28	2575412	0	4	0.3
LQESLPILQQPTEK	gi|13385312|ref|NP_080112.1|	HFD_WTE_PRM_5per_F1_R1	812.451	2	458.225	1	b4	59.49	1712907	0	4	3
LQESLPILQQPTEK	gi|13385312|ref|NP_080112.1|	HFD_WTE_PRM_5per_F1_R2	812.451	2	458.225	1	b4	59.98	1509946	0	4	0
LQESLPILQQPTEK	gi|13385312|ref|NP_080112.1|	WT_LDP_PRM_5per_F1_R1	812.451	2	458.225	1	b4	61.19	9540138	0	4	5.7
LQESLPILQQPTEK	gi|13385312|ref|NP_080112.1|	WT_LDP_PRM_5per_F1_R2	812.451	2	458.225	1	b4	60.8	9673674	0	4	6.4
LQESLPILQQPTEK	gi|13385312|ref|NP_080112.1|	WT_WTE_PRM_5per_F1_R1	812.451	2	458.225	1	b4	60.36	781989	0	4	0.4
LQESLPILQQPTEK	gi|13385312|ref|NP_080112.1|	WT_WTE_PRM_5per_F1_R2	812.451	2	458.225	1	b4	60.03	668428	155951	5	1.8
LQESLPILQQPTEK	gi|13385312|ref|NP_080112.1|	HFD_LDP_PRM_5per_F1_R1	812.451	2	1382.75	1	y12	61.42	3818867	0	6	-2.9
LQESLPILQQPTEK	gi|13385312|ref|NP_080112.1|	HFD_LDP_PRM_5per_F1_R2	812.451	2	1382.75	1	y12	61.28	2470896	0	6	-2.1
LQESLPILQQPTEK	gi|13385312|ref|NP_080112.1|	HFD_WTE_PRM_5per_F1_R1	812.451	2	1382.75	1	y12	59.59	1280456	0	6	-13.7
LQESLPILQQPTEK	gi|13385312|ref|NP_080112.1|	HFD_WTE_PRM_5per_F1_R2	812.451	2	1382.75	1	y12	60.07	1134119	0	6	-11.6
LQESLPILQQPTEK	gi|13385312|ref|NP_080112.1|	WT_LDP_PRM_5per_F1_R1	812.451	2	1382.75	1	y12	61.22	7662676	0	6	-1.3
LQESLPILQQPTEK	gi|13385312|ref|NP_080112.1|	WT_LDP_PRM_5per_F1_R2	812.451	2	1382.75	1	y12	60.8	7544214	0	6	-1.7
LQESLPILQQPTEK	gi|13385312|ref|NP_080112.1|	WT_WTE_PRM_5per_F1_R1	812.451	2	1382.75	1	y12	60.26	514505	0	6	-10.6
LQESLPILQQPTEK	gi|13385312|ref|NP_080112.1|	WT_WTE_PRM_5per_F1_R2	812.451	2	1382.75	1	y12	60.11	650709	0	6	-19.8
LQESLPILQQPTEK	gi|13385312|ref|NP_080112.1|	HFD_LDP_PRM_5per_F1_R1	812.451	2	1053.59	1	y9	61.49	35013400	0	1	-1.3
LQESLPILQQPTEK	gi|13385312|ref|NP_080112.1|	HFD_LDP_PRM_5per_F1_R2	812.451	2	1053.59	1	y9	61.28	21086862	0	1	-2.1
LQESLPILQQPTEK	gi|13385312|ref|NP_080112.1|	HFD_WTE_PRM_5per_F1_R1	812.451	2	1053.59	1	y9	59.52	10545756	615962	1	-5.9
LQESLPILQQPTEK	gi|13385312|ref|NP_080112.1|	HFD_WTE_PRM_5per_F1_R2	812.451	2	1053.59	1	y9	59.96	9565848	152819	1	-5.2
LQESLPILQQPTEK	gi|13385312|ref|NP_080112.1|	WT_LDP_PRM_5per_F1_R1	812.451	2	1053.59	1	y9	61.19	64202244	0	1	-0.3
LQESLPILQQPTEK	gi|13385312|ref|NP_080112.1|	WT_LDP_PRM_5per_F1_R2	812.451	2	1053.59	1	y9	60.8	64123780	941373	1	-0.2
LQESLPILQQPTEK	gi|13385312|ref|NP_080112.1|	WT_WTE_PRM_5per_F1_R1	812.451	2	1053.59	1	y9	60.26	6320812	0	1	-8.2
LQESLPILQQPTEK	gi|13385312|ref|NP_080112.1|	WT_WTE_PRM_5per_F1_R2	812.451	2	1053.59	1	y9	59.98	6752372	0	1	-6.6
LQESLPILQQPTEK	gi|13385312|ref|NP_080112.1|	HFD_LDP_PRM_5per_F1_R1	812.451	2	843.457	1	y7	61.58	4099323	280728	5	2.9
LQESLPILQQPTEK	gi|13385312|ref|NP_080112.1|	HFD_LDP_PRM_5per_F1_R2	812.451	2	843.457	1	y7	61.33	2548884	0	5	2
LQESLPILQQPTEK	gi|13385312|ref|NP_080112.1|	HFD_WTE_PRM_5per_F1_R1	812.451	2	843.457	1	y7	59.53	1350712	0	5	0.4
LQESLPILQQPTEK	gi|13385312|ref|NP_080112.1|	HFD_WTE_PRM_5per_F1_R2	812.451	2	843.457	1	y7	59.99	1146800	0	5	-1
LQESLPILQQPTEK	gi|13385312|ref|NP_080112.1|	WT_LDP_PRM_5per_F1_R1	812.451	2	843.457	1	y7	61.25	8179182	334014	5	1
LQESLPILQQPTEK	gi|13385312|ref|NP_080112.1|	WT_LDP_PRM_5per_F1_R2	812.451	2	843.457	1	y7	60.8	8375030	277543	5	1.4
LQESLPILQQPTEK	gi|13385312|ref|NP_080112.1|	WT_WTE_PRM_5per_F1_R1	812.451	2	843.457	1	y7	60.2	624356	0	5	-4.3
LQESLPILQQPTEK	gi|13385312|ref|NP_080112.1|	WT_WTE_PRM_5per_F1_R2	812.451	2	843.457	1	y7	60.05	829248	0	4	-4.7
LQESLPILQQPTEK	gi|13385312|ref|NP_080112.1|	HFD_LDP_PRM_5per_F1_R1	812.451	2	474.256	1	y4	61.49	10408832	0	3	-2
LQESLPILQQPTEK	gi|13385312|ref|NP_080112.1|	HFD_LDP_PRM_5per_F1_R2	812.451	2	474.256	1	y4	61.28	6003706	0	3	0.3
LQESLPILQQPTEK	gi|13385312|ref|NP_080112.1|	HFD_WTE_PRM_5per_F1_R1	812.451	2	474.256	1	y4	59.61	3360726	15607	3	0.1
LQESLPILQQPTEK	gi|13385312|ref|NP_080112.1|	HFD_WTE_PRM_5per_F1_R2	812.451	2	474.256	1	y4	59.96	2865153	118979	3	1.3
LQESLPILQQPTEK	gi|13385312|ref|NP_080112.1|	WT_LDP_PRM_5per_F1_R1	812.451	2	474.256	1	y4	61.21	20089856	0	3	-4.9
LQESLPILQQPTEK	gi|13385312|ref|NP_080112.1|	WT_LDP_PRM_5per_F1_R2	812.451	2	474.256	1	y4	60.8	20347770	0	3	-4.9
LQESLPILQQPTEK	gi|13385312|ref|NP_080112.1|	WT_WTE_PRM_5per_F1_R1	812.451	2	474.256	1	y4	60.21	1955520	0	3	-2.7
LQESLPILQQPTEK	gi|13385312|ref|NP_080112.1|	WT_WTE_PRM_5per_F1_R2	812.451	2	474.256	1	y4	59.95	2126491	0	3	0.2
DVVELTDDTFDK	gi|58037267|ref|NP_082235.1|	HFD_LDP_PRM_5per_F1_R1	698.828	2	215.103	1	b2	59.95	19811942	182767	1	-0.9
DVVELTDDTFDK	gi|58037267|ref|NP_082235.1|	HFD_LDP_PRM_5per_F1_R2	698.828	2	215.103	1	b2	59.8	13251129	0	1	-0.5
DVVELTDDTFDK	gi|58037267|ref|NP_082235.1|	HFD_WTE_PRM_5per_F1_R1	698.828	2	215.103	1	b2	57.91	5325847	618044	1	-0.7
DVVELTDDTFDK	gi|58037267|ref|NP_082235.1|	HFD_WTE_PRM_5per_F1_R2	698.828	2	215.103	1	b2	58.34	5279767	732576	1	0
DVVELTDDTFDK	gi|58037267|ref|NP_082235.1|	WT_LDP_PRM_5per_F1_R1	698.828	2	215.103	1	b2	59.59	6440781	0	1	-0.5
DVVELTDDTFDK	gi|58037267|ref|NP_082235.1|	WT_LDP_PRM_5per_F1_R2	698.828	2	215.103	1	b2	59.16	6013260	0	1	-0.2
DVVELTDDTFDK	gi|58037267|ref|NP_082235.1|	WT_WTE_PRM_5per_F1_R1	698.828	2	215.103	1	b2	58.67	6533130	0	1	-1.5
DVVELTDDTFDK	gi|58037267|ref|NP_082235.1|	WT_WTE_PRM_5per_F1_R2	698.828	2	215.103	1	b2	58.29	8985276	54931	1	0
DVVELTDDTFDK	gi|58037267|ref|NP_082235.1|	HFD_LDP_PRM_5per_F1_R1	698.828	2	954.441	1	y8	59.95	9710385	0	2	-0.6
DVVELTDDTFDK	gi|58037267|ref|NP_082235.1|	HFD_LDP_PRM_5per_F1_R2	698.828	2	954.441	1	y8	59.8	6455506	0	2	-0.5
DVVELTDDTFDK	gi|58037267|ref|NP_082235.1|	HFD_WTE_PRM_5per_F1_R1	698.828	2	954.441	1	y8	57.91	2730821	315843	3	1.5
DVVELTDDTFDK	gi|58037267|ref|NP_082235.1|	HFD_WTE_PRM_5per_F1_R2	698.828	2	954.441	1	y8	58.34	3195586	0	2	2.9
DVVELTDDTFDK	gi|58037267|ref|NP_082235.1|	WT_LDP_PRM_5per_F1_R1	698.828	2	954.441	1	y8	59.59	3083899	0	2	-1.1
DVVELTDDTFDK	gi|58037267|ref|NP_082235.1|	WT_LDP_PRM_5per_F1_R2	698.828	2	954.441	1	y8	59.16	2939122	0	2	-1.6
DVVELTDDTFDK	gi|58037267|ref|NP_082235.1|	WT_WTE_PRM_5per_F1_R1	698.828	2	954.441	1	y8	58.65	3155176	0	3	-2.3
DVVELTDDTFDK	gi|58037267|ref|NP_082235.1|	WT_WTE_PRM_5per_F1_R2	698.828	2	954.441	1	y8	58.29	4632309	0	2	0.5
DVVELTDDTFDK	gi|58037267|ref|NP_082235.1|	HFD_LDP_PRM_5per_F1_R1	698.828	2	841.357	1	y7	59.95	9698561	0	3	-1.1
DVVELTDDTFDK	gi|58037267|ref|NP_082235.1|	HFD_LDP_PRM_5per_F1_R2	698.828	2	841.357	1	y7	59.8	6258935	0	3	-0.5
DVVELTDDTFDK	gi|58037267|ref|NP_082235.1|	HFD_WTE_PRM_5per_F1_R1	698.828	2	841.357	1	y7	57.91	2835445	0	2	3.8
DVVELTDDTFDK	gi|58037267|ref|NP_082235.1|	HFD_WTE_PRM_5per_F1_R2	698.828	2	841.357	1	y7	58.38	3088345	0	3	5.1
DVVELTDDTFDK	gi|58037267|ref|NP_082235.1|	WT_LDP_PRM_5per_F1_R1	698.828	2	841.357	1	y7	59.59	2939979	0	3	-1.3
DVVELTDDTFDK	gi|58037267|ref|NP_082235.1|	WT_LDP_PRM_5per_F1_R2	698.828	2	841.357	1	y7	59.15	2851063	0	3	-1.3
DVVELTDDTFDK	gi|58037267|ref|NP_082235.1|	WT_WTE_PRM_5per_F1_R1	698.828	2	841.357	1	y7	58.67	3220884	0	2	-1.5
DVVELTDDTFDK	gi|58037267|ref|NP_082235.1|	WT_WTE_PRM_5per_F1_R2	698.828	2	841.357	1	y7	58.29	4421755	56343	3	0.6
DVVELTDDTFDK	gi|58037267|ref|NP_082235.1|	HFD_LDP_PRM_5per_F1_R1	698.828	2	740.31	1	y6	59.98	3392166	0	4	-1
DVVELTDDTFDK	gi|58037267|ref|NP_082235.1|	HFD_LDP_PRM_5per_F1_R2	698.828	2	740.31	1	y6	59.8	2253191	0	4	-1.1
DVVELTDDTFDK	gi|58037267|ref|NP_082235.1|	HFD_WTE_PRM_5per_F1_R1	698.828	2	740.31	1	y6	57.91	773776	244760	4	-4.8
DVVELTDDTFDK	gi|58037267|ref|NP_082235.1|	HFD_WTE_PRM_5per_F1_R2	698.828	2	740.31	1	y6	58.33	911319	66612	4	4.1
DVVELTDDTFDK	gi|58037267|ref|NP_082235.1|	WT_LDP_PRM_5per_F1_R1	698.828	2	740.31	1	y6	59.59	953174	113728	4	-6.3
DVVELTDDTFDK	gi|58037267|ref|NP_082235.1|	WT_LDP_PRM_5per_F1_R2	698.828	2	740.31	1	y6	59.15	1014582	0	4	-3.4
DVVELTDDTFDK	gi|58037267|ref|NP_082235.1|	WT_WTE_PRM_5per_F1_R1	698.828	2	740.31	1	y6	58.67	1125770	46849	4	-2.8
DVVELTDDTFDK	gi|58037267|ref|NP_082235.1|	WT_WTE_PRM_5per_F1_R2	698.828	2	740.31	1	y6	58.29	1367563	159093	4	-2.8
GESPVDYDGGR	gi|58037267|ref|NP_082235.1|	HFD_LDP_PRM_5per_F1_R1	576.252	2	187.071	1	b2	28.61	9510809	253164	4	0.6
GESPVDYDGGR	gi|58037267|ref|NP_082235.1|	HFD_LDP_PRM_5per_F1_R2	576.252	2	187.071	1	b2	29.59	6358756	195773	4	0.1
GESPVDYDGGR	gi|58037267|ref|NP_082235.1|	HFD_WTE_PRM_5per_F1_R1	576.252	2	187.071	1	b2	26.9	17181178	721909	3	0.6
GESPVDYDGGR	gi|58037267|ref|NP_082235.1|	HFD_WTE_PRM_5per_F1_R2	576.252	2	187.071	1	b2	27.15	15009547	344211	4	-0.7
GESPVDYDGGR	gi|58037267|ref|NP_082235.1|	WT_LDP_PRM_5per_F1_R1	576.252	2	187.071	1	b2	29.36	11079313	68286	4	0
GESPVDYDGGR	gi|58037267|ref|NP_082235.1|	WT_LDP_PRM_5per_F1_R2	576.252	2	187.071	1	b2	28.73	11599202	185479	4	0.8
GESPVDYDGGR	gi|58037267|ref|NP_082235.1|	WT_WTE_PRM_5per_F1_R1	576.252	2	187.071	1	b2	28.03	22239778	0	4	-0.9
GESPVDYDGGR	gi|58037267|ref|NP_082235.1|	WT_WTE_PRM_5per_F1_R2	576.252	2	187.071	1	b2	27.69	24259364	67375	4	0.1
GESPVDYDGGR	gi|58037267|ref|NP_082235.1|	HFD_LDP_PRM_5per_F1_R1	576.252	2	965.432	1	y9	28.59	3394572	0	7	-1.9
GESPVDYDGGR	gi|58037267|ref|NP_082235.1|	HFD_LDP_PRM_5per_F1_R2	576.252	2	965.432	1	y9	29.59	2267800	0	7	-2.8
GESPVDYDGGR	gi|58037267|ref|NP_082235.1|	HFD_WTE_PRM_5per_F1_R1	576.252	2	965.432	1	y9	26.87	6146412	51395	8	-2.9
GESPVDYDGGR	gi|58037267|ref|NP_082235.1|	HFD_WTE_PRM_5per_F1_R2	576.252	2	965.432	1	y9	27.11	5321243	129441	8	-3
GESPVDYDGGR	gi|58037267|ref|NP_082235.1|	WT_LDP_PRM_5per_F1_R1	576.252	2	965.432	1	y9	29.35	3960377	26159	7	-2.7
GESPVDYDGGR	gi|58037267|ref|NP_082235.1|	WT_LDP_PRM_5per_F1_R2	576.252	2	965.432	1	y9	28.72	4158583	49320	8	-1.6
GESPVDYDGGR	gi|58037267|ref|NP_082235.1|	WT_WTE_PRM_5per_F1_R1	576.252	2	965.432	1	y9	28.03	7687956	0	7	-3.2
GESPVDYDGGR	gi|58037267|ref|NP_082235.1|	WT_WTE_PRM_5per_F1_R2	576.252	2	965.432	1	y9	27.69	8536049	0	8	-1.2
GESPVDYDGGR	gi|58037267|ref|NP_082235.1|	HFD_LDP_PRM_5per_F1_R1	576.252	2	878.4	1	y8	28.61	9611985	0	3	-1.7
GESPVDYDGGR	gi|58037267|ref|NP_082235.1|	HFD_LDP_PRM_5per_F1_R2	576.252	2	878.4	1	y8	29.59	6473048	0	3	-1.2
GESPVDYDGGR	gi|58037267|ref|NP_082235.1|	HFD_WTE_PRM_5per_F1_R1	576.252	2	878.4	1	y8	26.9	16992576	2108608	4	-0.9
GESPVDYDGGR	gi|58037267|ref|NP_082235.1|	HFD_WTE_PRM_5per_F1_R2	576.252	2	878.4	1	y8	27.16	16916546	684687	3	0.4
GESPVDYDGGR	gi|58037267|ref|NP_082235.1|	WT_LDP_PRM_5per_F1_R1	576.252	2	878.4	1	y8	29.4	11299578	0	3	-2.1
GESPVDYDGGR	gi|58037267|ref|NP_082235.1|	WT_LDP_PRM_5per_F1_R2	576.252	2	878.4	1	y8	28.72	12108084	0	3	-0.4
GESPVDYDGGR	gi|58037267|ref|NP_082235.1|	WT_WTE_PRM_5per_F1_R1	576.252	2	878.4	1	y8	28.03	23090492	54056	3	-1.7
GESPVDYDGGR	gi|58037267|ref|NP_082235.1|	WT_WTE_PRM_5per_F1_R2	576.252	2	878.4	1	y8	27.69	25140538	291474	3	0.1
GESPVDYDGGR	gi|58037267|ref|NP_082235.1|	HFD_LDP_PRM_5per_F1_R1	576.252	2	781.348	1	y7	28.61	8007907	0	5	-1.5
GESPVDYDGGR	gi|58037267|ref|NP_082235.1|	HFD_LDP_PRM_5per_F1_R2	576.252	2	781.348	1	y7	29.59	5297925	0	5	-1.4
GESPVDYDGGR	gi|58037267|ref|NP_082235.1|	HFD_WTE_PRM_5per_F1_R1	576.252	2	781.348	1	y7	26.91	14599225	186349	5	-2.2
GESPVDYDGGR	gi|58037267|ref|NP_082235.1|	HFD_WTE_PRM_5per_F1_R2	576.252	2	781.348	1	y7	27.15	12796573	0	5	-1.8
GESPVDYDGGR	gi|58037267|ref|NP_082235.1|	WT_LDP_PRM_5per_F1_R1	576.252	2	781.348	1	y7	29.35	9472177	0	5	-2.3
GESPVDYDGGR	gi|58037267|ref|NP_082235.1|	WT_LDP_PRM_5per_F1_R2	576.252	2	781.348	1	y7	28.72	10029873	0	5	-1
GESPVDYDGGR	gi|58037267|ref|NP_082235.1|	WT_WTE_PRM_5per_F1_R1	576.252	2	781.348	1	y7	28.03	18406682	0	5	-2.7
GESPVDYDGGR	gi|58037267|ref|NP_082235.1|	WT_WTE_PRM_5per_F1_R2	576.252	2	781.348	1	y7	27.69	20262646	0	5	-0.8
GESPVDYDGGR	gi|58037267|ref|NP_082235.1|	HFD_LDP_PRM_5per_F1_R1	576.252	2	682.279	1	y6	28.61	18235494	0	1	-0.2
GESPVDYDGGR	gi|58037267|ref|NP_082235.1|	HFD_LDP_PRM_5per_F1_R2	576.252	2	682.279	1	y6	29.6	12013390	0	1	-1.6
GESPVDYDGGR	gi|58037267|ref|NP_082235.1|	HFD_WTE_PRM_5per_F1_R1	576.252	2	682.279	1	y6	26.91	32352416	751509	1	-1.3
GESPVDYDGGR	gi|58037267|ref|NP_082235.1|	HFD_WTE_PRM_5per_F1_R2	576.252	2	682.279	1	y6	27.16	28261250	0	1	-1.6
GESPVDYDGGR	gi|58037267|ref|NP_082235.1|	WT_LDP_PRM_5per_F1_R1	576.252	2	682.279	1	y6	29.4	21127210	0	1	-0.9
GESPVDYDGGR	gi|58037267|ref|NP_082235.1|	WT_LDP_PRM_5per_F1_R2	576.252	2	682.279	1	y6	28.72	22460026	0	1	-0.3
GESPVDYDGGR	gi|58037267|ref|NP_082235.1|	WT_WTE_PRM_5per_F1_R1	576.252	2	682.279	1	y6	28.03	41195772	0	1	-1.9
GESPVDYDGGR	gi|58037267|ref|NP_082235.1|	WT_WTE_PRM_5per_F1_R2	576.252	2	682.279	1	y6	27.69	44921744	0	1	-0.2
GESPVDYDGGR	gi|58037267|ref|NP_082235.1|	HFD_LDP_PRM_5per_F1_R1	576.252	2	404.189	1	y4	28.61	2780422	0	9	-0.2
GESPVDYDGGR	gi|58037267|ref|NP_082235.1|	HFD_LDP_PRM_5per_F1_R2	576.252	2	404.189	1	y4	29.59	1841998	0	9	-0.7
GESPVDYDGGR	gi|58037267|ref|NP_082235.1|	HFD_WTE_PRM_5per_F1_R1	576.252	2	404.189	1	y4	26.87	5220720	0	9	-0.5
GESPVDYDGGR	gi|58037267|ref|NP_082235.1|	HFD_WTE_PRM_5per_F1_R2	576.252	2	404.189	1	y4	27.16	4564691	0	9	-1.1
GESPVDYDGGR	gi|58037267|ref|NP_082235.1|	WT_LDP_PRM_5per_F1_R1	576.252	2	404.189	1	y4	29.36	3288906	0	9	-0.9
GESPVDYDGGR	gi|58037267|ref|NP_082235.1|	WT_LDP_PRM_5per_F1_R2	576.252	2	404.189	1	y4	28.71	3542539	0	9	0
GESPVDYDGGR	gi|58037267|ref|NP_082235.1|	WT_WTE_PRM_5per_F1_R1	576.252	2	404.189	1	y4	28.04	6549453	0	9	-1.6
GESPVDYDGGR	gi|58037267|ref|NP_082235.1|	WT_WTE_PRM_5per_F1_R2	576.252	2	404.189	1	y4	27.69	7243686	0	9	-0.2
GESPVDYDGGR	gi|58037267|ref|NP_082235.1|	HFD_LDP_PRM_5per_F1_R1	576.252	2	289.162	1	y3	28.61	7312179	0	6	-0.3
GESPVDYDGGR	gi|58037267|ref|NP_082235.1|	HFD_LDP_PRM_5per_F1_R2	576.252	2	289.162	1	y3	29.59	4591095	0	6	-0.2
GESPVDYDGGR	gi|58037267|ref|NP_082235.1|	HFD_WTE_PRM_5per_F1_R1	576.252	2	289.162	1	y3	26.87	13204918	816981	6	-0.1
GESPVDYDGGR	gi|58037267|ref|NP_082235.1|	HFD_WTE_PRM_5per_F1_R2	576.252	2	289.162	1	y3	27.17	11831356	132876	6	-0.5
GESPVDYDGGR	gi|58037267|ref|NP_082235.1|	WT_LDP_PRM_5per_F1_R1	576.252	2	289.162	1	y3	29.4	8549820	0	6	-0.8
GESPVDYDGGR	gi|58037267|ref|NP_082235.1|	WT_LDP_PRM_5per_F1_R2	576.252	2	289.162	1	y3	28.73	8884601	0	6	0.3
GESPVDYDGGR	gi|58037267|ref|NP_082235.1|	WT_WTE_PRM_5per_F1_R1	576.252	2	289.162	1	y3	28.03	17053750	0	6	-1.2
GESPVDYDGGR	gi|58037267|ref|NP_082235.1|	WT_WTE_PRM_5per_F1_R2	576.252	2	289.162	1	y3	27.69	18376150	168797	6	0
GSTAPVGGGSFPTITPR	gi|58037267|ref|NP_082235.1|	HFD_LDP_PRM_5per_F1_R1	801.418	2	246.108	1	b3	56.57	1921046	0	8	-0.1
GSTAPVGGGSFPTITPR	gi|58037267|ref|NP_082235.1|	HFD_LDP_PRM_5per_F1_R2	801.418	2	246.108	1	b3	56.2	1812593	0	8	-1.3
GSTAPVGGGSFPTITPR	gi|58037267|ref|NP_082235.1|	HFD_WTE_PRM_5per_F1_R1	801.418	2	246.108	1	b3	53.7	9248200	0	8	-0.3
GSTAPVGGGSFPTITPR	gi|58037267|ref|NP_082235.1|	HFD_WTE_PRM_5per_F1_R2	801.418	2	246.108	1	b3	54.07	7941600	63892	8	-2.1
GSTAPVGGGSFPTITPR	gi|58037267|ref|NP_082235.1|	WT_LDP_PRM_5per_F1_R1	801.418	2	246.108	1	b3	55.84	3724099	0	8	0.7
GSTAPVGGGSFPTITPR	gi|58037267|ref|NP_082235.1|	WT_LDP_PRM_5per_F1_R2	801.418	2	246.108	1	b3	55.14	4395386	0	8	-0.7
GSTAPVGGGSFPTITPR	gi|58037267|ref|NP_082235.1|	WT_WTE_PRM_5per_F1_R1	801.418	2	246.108	1	b3	54.2	9492738	203522	8	-2.6
GSTAPVGGGSFPTITPR	gi|58037267|ref|NP_082235.1|	WT_WTE_PRM_5per_F1_R2	801.418	2	246.108	1	b3	54.11	11094498	0	8	-1.7
GSTAPVGGGSFPTITPR	gi|58037267|ref|NP_082235.1|	HFD_LDP_PRM_5per_F1_R1	801.418	2	317.146	1	b4	56.57	1763350	0	9	-0.5
GSTAPVGGGSFPTITPR	gi|58037267|ref|NP_082235.1|	HFD_LDP_PRM_5per_F1_R2	801.418	2	317.146	1	b4	56.2	1681034	0	9	-0.8
GSTAPVGGGSFPTITPR	gi|58037267|ref|NP_082235.1|	HFD_WTE_PRM_5per_F1_R1	801.418	2	317.146	1	b4	53.73	8278069	0	9	0
GSTAPVGGGSFPTITPR	gi|58037267|ref|NP_082235.1|	HFD_WTE_PRM_5per_F1_R2	801.418	2	317.146	1	b4	54.07	7335305	0	9	-2
GSTAPVGGGSFPTITPR	gi|58037267|ref|NP_082235.1|	WT_LDP_PRM_5per_F1_R1	801.418	2	317.146	1	b4	55.84	3551968	0	9	0
GSTAPVGGGSFPTITPR	gi|58037267|ref|NP_082235.1|	WT_LDP_PRM_5per_F1_R2	801.418	2	317.146	1	b4	55.15	4035633	0	9	-0.4
GSTAPVGGGSFPTITPR	gi|58037267|ref|NP_082235.1|	WT_WTE_PRM_5per_F1_R1	801.418	2	317.146	1	b4	54.2	8560689	0	9	-2.5
GSTAPVGGGSFPTITPR	gi|58037267|ref|NP_082235.1|	WT_WTE_PRM_5per_F1_R2	801.418	2	317.146	1	b4	54.08	9822138	0	9	-1.5
GSTAPVGGGSFPTITPR	gi|58037267|ref|NP_082235.1|	HFD_LDP_PRM_5per_F1_R1	801.418	2	684.331	1	b9	56.57	4901907	0	4	86.6
GSTAPVGGGSFPTITPR	gi|58037267|ref|NP_082235.1|	HFD_LDP_PRM_5per_F1_R2	801.418	2	684.331	1	b9	56.18	3490309	0	5	77.9
GSTAPVGGGSFPTITPR	gi|58037267|ref|NP_082235.1|	HFD_WTE_PRM_5per_F1_R1	801.418	2	684.331	1	b9	53.73	19679322	395295	4	82.7
GSTAPVGGGSFPTITPR	gi|58037267|ref|NP_082235.1|	HFD_WTE_PRM_5per_F1_R2	801.418	2	684.331	1	b9	54.08	16133859	0	4	78.1
GSTAPVGGGSFPTITPR	gi|58037267|ref|NP_082235.1|	WT_LDP_PRM_5per_F1_R1	801.418	2	684.331	1	b9	55.84	9528213	8860	4	87.2
GSTAPVGGGSFPTITPR	gi|58037267|ref|NP_082235.1|	WT_LDP_PRM_5per_F1_R2	801.418	2	684.331	1	b9	55.13	9408778	0	4	83.1
GSTAPVGGGSFPTITPR	gi|58037267|ref|NP_082235.1|	WT_WTE_PRM_5per_F1_R1	801.418	2	684.331	1	b9	54.22	20899954	0	4	82.9
GSTAPVGGGSFPTITPR	gi|58037267|ref|NP_082235.1|	WT_WTE_PRM_5per_F1_R2	801.418	2	684.331	1	b9	54.11	22189822	0	4	80.2
GSTAPVGGGSFPTITPR	gi|58037267|ref|NP_082235.1|	HFD_LDP_PRM_5per_F1_R1	801.418	2	1089.57	1	y11	56.57	13909600	0	2	-1.3
GSTAPVGGGSFPTITPR	gi|58037267|ref|NP_082235.1|	HFD_LDP_PRM_5per_F1_R2	801.418	2	1089.57	1	y11	56.12	12951250	255018	2	-2.1
GSTAPVGGGSFPTITPR	gi|58037267|ref|NP_082235.1|	HFD_WTE_PRM_5per_F1_R1	801.418	2	1089.57	1	y11	53.69	64703400	0	1	-0.9
GSTAPVGGGSFPTITPR	gi|58037267|ref|NP_082235.1|	HFD_WTE_PRM_5per_F1_R2	801.418	2	1089.57	1	y11	54.07	55201840	247403	2	-2.1
GSTAPVGGGSFPTITPR	gi|58037267|ref|NP_082235.1|	WT_LDP_PRM_5per_F1_R1	801.418	2	1089.57	1	y11	55.84	27976498	0	2	-0.6
GSTAPVGGGSFPTITPR	gi|58037267|ref|NP_082235.1|	WT_LDP_PRM_5per_F1_R2	801.418	2	1089.57	1	y11	55.14	31624048	0	2	0
GSTAPVGGGSFPTITPR	gi|58037267|ref|NP_082235.1|	WT_WTE_PRM_5per_F1_R1	801.418	2	1089.57	1	y11	54.22	64833676	373787	2	-2.4
GSTAPVGGGSFPTITPR	gi|58037267|ref|NP_082235.1|	WT_WTE_PRM_5per_F1_R2	801.418	2	1089.57	1	y11	54.11	73377808	0	2	-0.9
GSTAPVGGGSFPTITPR	gi|58037267|ref|NP_082235.1|	HFD_LDP_PRM_5per_F1_R1	801.418	2	1032.55	1	y10	56.57	3906265	0	6	-1.3
GSTAPVGGGSFPTITPR	gi|58037267|ref|NP_082235.1|	HFD_LDP_PRM_5per_F1_R2	801.418	2	1032.55	1	y10	56.2	3459294	0	6	-2.3
GSTAPVGGGSFPTITPR	gi|58037267|ref|NP_082235.1|	HFD_WTE_PRM_5per_F1_R1	801.418	2	1032.55	1	y10	53.69	15089071	3134163	6	-0.4
GSTAPVGGGSFPTITPR	gi|58037267|ref|NP_082235.1|	HFD_WTE_PRM_5per_F1_R2	801.418	2	1032.55	1	y10	54.07	15530148	424652	6	-4.2
GSTAPVGGGSFPTITPR	gi|58037267|ref|NP_082235.1|	WT_LDP_PRM_5per_F1_R1	801.418	2	1032.55	1	y10	55.84	8097733	0	5	-3.8
GSTAPVGGGSFPTITPR	gi|58037267|ref|NP_082235.1|	WT_LDP_PRM_5per_F1_R2	801.418	2	1032.55	1	y10	55.14	8462491	425195	6	-1.5
GSTAPVGGGSFPTITPR	gi|58037267|ref|NP_082235.1|	WT_WTE_PRM_5per_F1_R1	801.418	2	1032.55	1	y10	54.22	18773940	123576	5	-5.7
GSTAPVGGGSFPTITPR	gi|58037267|ref|NP_082235.1|	WT_WTE_PRM_5per_F1_R2	801.418	2	1032.55	1	y10	54.11	17682524	3694971	7	-1.1
GSTAPVGGGSFPTITPR	gi|58037267|ref|NP_082235.1|	HFD_LDP_PRM_5per_F1_R1	801.418	2	373.219	1	y3	56.57	3973325	0	5	-1.8
GSTAPVGGGSFPTITPR	gi|58037267|ref|NP_082235.1|	HFD_LDP_PRM_5per_F1_R2	801.418	2	373.219	1	y3	56.12	3722650	0	4	-1.3
GSTAPVGGGSFPTITPR	gi|58037267|ref|NP_082235.1|	HFD_WTE_PRM_5per_F1_R1	801.418	2	373.219	1	y3	53.7	18470556	0	5	-0.2
GSTAPVGGGSFPTITPR	gi|58037267|ref|NP_082235.1|	HFD_WTE_PRM_5per_F1_R2	801.418	2	373.219	1	y3	54.07	15972110	0	5	-1.2
GSTAPVGGGSFPTITPR	gi|58037267|ref|NP_082235.1|	WT_LDP_PRM_5per_F1_R1	801.418	2	373.219	1	y3	55.84	7894844	0	6	-0.7
GSTAPVGGGSFPTITPR	gi|58037267|ref|NP_082235.1|	WT_LDP_PRM_5per_F1_R2	801.418	2	373.219	1	y3	55.14	8917754	0	5	-0.1
GSTAPVGGGSFPTITPR	gi|58037267|ref|NP_082235.1|	WT_WTE_PRM_5per_F1_R1	801.418	2	373.219	1	y3	54.2	18651786	0	6	-1.5
GSTAPVGGGSFPTITPR	gi|58037267|ref|NP_082235.1|	WT_WTE_PRM_5per_F1_R2	801.418	2	373.219	1	y3	54.11	21550952	8051	5	-0.4
GSTAPVGGGSFPTITPR	gi|58037267|ref|NP_082235.1|	HFD_LDP_PRM_5per_F1_R1	801.418	2	643.349	2	y13	56.57	9617770	0	3	-0.9
GSTAPVGGGSFPTITPR	gi|58037267|ref|NP_082235.1|	HFD_LDP_PRM_5per_F1_R2	801.418	2	643.349	2	y13	56.12	9399249	0	3	-1
GSTAPVGGGSFPTITPR	gi|58037267|ref|NP_082235.1|	HFD_WTE_PRM_5per_F1_R1	801.418	2	643.349	2	y13	53.73	45432820	0	3	-0.2
GSTAPVGGGSFPTITPR	gi|58037267|ref|NP_082235.1|	HFD_WTE_PRM_5per_F1_R2	801.418	2	643.349	2	y13	54.07	40007008	271114	3	-1.3
GSTAPVGGGSFPTITPR	gi|58037267|ref|NP_082235.1|	WT_LDP_PRM_5per_F1_R1	801.418	2	643.349	2	y13	55.84	20135920	396626	3	-0.2
GSTAPVGGGSFPTITPR	gi|58037267|ref|NP_082235.1|	WT_LDP_PRM_5per_F1_R2	801.418	2	643.349	2	y13	55.15	23171364	0	3	-0.1
GSTAPVGGGSFPTITPR	gi|58037267|ref|NP_082235.1|	WT_WTE_PRM_5per_F1_R1	801.418	2	643.349	2	y13	54.2	44486900	690172	3	-2.1
GSTAPVGGGSFPTITPR	gi|58037267|ref|NP_082235.1|	WT_WTE_PRM_5per_F1_R2	801.418	2	643.349	2	y13	54.11	53965400	361329	3	-0.8
DSVASTVSGVVDK	gi|116235489|ref|NP_031434.3|	HFD_LDP_PRM_5per_F1_R1	632.325	2	203.066	1	b2	51.61	93551488	0	5	-0.7
DSVASTVSGVVDK	gi|116235489|ref|NP_031434.3|	HFD_LDP_PRM_5per_F1_R2	632.325	2	203.066	1	b2	51.35	69285776	340234	5	-0.3
DSVASTVSGVVDK	gi|116235489|ref|NP_031434.3|	HFD_WTE_PRM_5per_F1_R1	632.325	2	203.066	1	b2	48.53	20655892	300958	5	-0.3
DSVASTVSGVVDK	gi|116235489|ref|NP_031434.3|	HFD_WTE_PRM_5per_F1_R2	632.325	2	203.066	1	b2	48.99	17123448	481976	5	-0.2
DSVASTVSGVVDK	gi|116235489|ref|NP_031434.3|	WT_LDP_PRM_5per_F1_R1	632.325	2	203.066	1	b2	50.86	167114400	0	5	-1
DSVASTVSGVVDK	gi|116235489|ref|NP_031434.3|	WT_LDP_PRM_5per_F1_R2	632.325	2	203.066	1	b2	50.23	173448912	0	5	0
DSVASTVSGVVDK	gi|116235489|ref|NP_031434.3|	WT_WTE_PRM_5per_F1_R1	632.325	2	203.066	1	b2	49.72	2035745	0	5	-0.5
DSVASTVSGVVDK	gi|116235489|ref|NP_031434.3|	WT_WTE_PRM_5per_F1_R2	632.325	2	203.066	1	b2	49.23	1907562	0	5	0.1
DSVASTVSGVVDK	gi|116235489|ref|NP_031434.3|	HFD_LDP_PRM_5per_F1_R1	632.325	2	302.135	1	b3	51.61	131245560	465277	3	-1
DSVASTVSGVVDK	gi|116235489|ref|NP_031434.3|	HFD_LDP_PRM_5per_F1_R2	632.325	2	302.135	1	b3	51.35	95204808	4617204	3	-0.3
DSVASTVSGVVDK	gi|116235489|ref|NP_031434.3|	HFD_WTE_PRM_5per_F1_R1	632.325	2	302.135	1	b3	48.53	28498024	0	3	-0.4
DSVASTVSGVVDK	gi|116235489|ref|NP_031434.3|	HFD_WTE_PRM_5per_F1_R2	632.325	2	302.135	1	b3	48.98	24520730	0	3	-0.4
DSVASTVSGVVDK	gi|116235489|ref|NP_031434.3|	WT_LDP_PRM_5per_F1_R1	632.325	2	302.135	1	b3	50.86	226644192	0	3	-1.1
DSVASTVSGVVDK	gi|116235489|ref|NP_031434.3|	WT_LDP_PRM_5per_F1_R2	632.325	2	302.135	1	b3	50.23	238574496	0	3	0
DSVASTVSGVVDK	gi|116235489|ref|NP_031434.3|	WT_WTE_PRM_5per_F1_R1	632.325	2	302.135	1	b3	49.8	2204816	272559	3	-1.7
DSVASTVSGVVDK	gi|116235489|ref|NP_031434.3|	WT_WTE_PRM_5per_F1_R2	632.325	2	302.135	1	b3	49.22	2486425	346971	3	-0.7
DSVASTVSGVVDK	gi|116235489|ref|NP_031434.3|	HFD_LDP_PRM_5per_F1_R1	632.325	2	962.515	1	y10	51.61	197740816	0	1	-0.2
DSVASTVSGVVDK	gi|116235489|ref|NP_031434.3|	HFD_LDP_PRM_5per_F1_R2	632.325	2	962.515	1	y10	51.36	151097744	0	1	-0.6
DSVASTVSGVVDK	gi|116235489|ref|NP_031434.3|	HFD_WTE_PRM_5per_F1_R1	632.325	2	962.515	1	y10	48.55	39192104	2462534	1	-0.6
DSVASTVSGVVDK	gi|116235489|ref|NP_031434.3|	HFD_WTE_PRM_5per_F1_R2	632.325	2	962.515	1	y10	49	35728236	1134627	1	-1.3
DSVASTVSGVVDK	gi|116235489|ref|NP_031434.3|	WT_LDP_PRM_5per_F1_R1	632.325	2	962.515	1	y10	50.86	351656288	0	1	-0.5
DSVASTVSGVVDK	gi|116235489|ref|NP_031434.3|	WT_LDP_PRM_5per_F1_R2	632.325	2	962.515	1	y10	50.23	364490848	0	1	-0.1
DSVASTVSGVVDK	gi|116235489|ref|NP_031434.3|	WT_WTE_PRM_5per_F1_R1	632.325	2	962.515	1	y10	49.72	3403765	596088	2	-2.1
DSVASTVSGVVDK	gi|116235489|ref|NP_031434.3|	WT_WTE_PRM_5per_F1_R2	632.325	2	962.515	1	y10	49.22	3501396	250833	1	0
DSVASTVSGVVDK	gi|116235489|ref|NP_031434.3|	HFD_LDP_PRM_5per_F1_R1	632.325	2	891.478	1	y9	51.61	187905072	0	2	-0.2
DSVASTVSGVVDK	gi|116235489|ref|NP_031434.3|	HFD_LDP_PRM_5per_F1_R2	632.325	2	891.478	1	y9	51.36	145196928	0	2	-0.2
DSVASTVSGVVDK	gi|116235489|ref|NP_031434.3|	HFD_WTE_PRM_5per_F1_R1	632.325	2	891.478	1	y9	48.55	37724996	1677951	2	-0.2
DSVASTVSGVVDK	gi|116235489|ref|NP_031434.3|	HFD_WTE_PRM_5per_F1_R2	632.325	2	891.478	1	y9	48.98	33960812	1039021	2	-0.8
DSVASTVSGVVDK	gi|116235489|ref|NP_031434.3|	WT_LDP_PRM_5per_F1_R1	632.325	2	891.478	1	y9	50.86	336648064	0	2	-0.4
DSVASTVSGVVDK	gi|116235489|ref|NP_031434.3|	WT_LDP_PRM_5per_F1_R2	632.325	2	891.478	1	y9	50.23	350265984	0	2	0.1
DSVASTVSGVVDK	gi|116235489|ref|NP_031434.3|	WT_WTE_PRM_5per_F1_R1	632.325	2	891.478	1	y9	49.75	3525678	253387	1	-2.4
DSVASTVSGVVDK	gi|116235489|ref|NP_031434.3|	WT_WTE_PRM_5per_F1_R2	632.325	2	891.478	1	y9	49.23	3238554	546737	2	0.2
DSVASTVSGVVDK	gi|116235489|ref|NP_031434.3|	HFD_LDP_PRM_5per_F1_R1	632.325	2	703.398	1	y7	51.61	67529832	0	6	-0.3
DSVASTVSGVVDK	gi|116235489|ref|NP_031434.3|	HFD_LDP_PRM_5per_F1_R2	632.325	2	703.398	1	y7	51.35	48137796	1893153	6	-0.4
DSVASTVSGVVDK	gi|116235489|ref|NP_031434.3|	HFD_WTE_PRM_5per_F1_R1	632.325	2	703.398	1	y7	48.53	13532953	335094	6	-0.2
DSVASTVSGVVDK	gi|116235489|ref|NP_031434.3|	HFD_WTE_PRM_5per_F1_R2	632.325	2	703.398	1	y7	48.98	11845173	508409	6	-0.4
DSVASTVSGVVDK	gi|116235489|ref|NP_031434.3|	WT_LDP_PRM_5per_F1_R1	632.325	2	703.398	1	y7	50.86	119461704	0	6	-0.3
DSVASTVSGVVDK	gi|116235489|ref|NP_031434.3|	WT_LDP_PRM_5per_F1_R2	632.325	2	703.398	1	y7	50.23	120725984	1952075	6	0
DSVASTVSGVVDK	gi|116235489|ref|NP_031434.3|	WT_WTE_PRM_5per_F1_R1	632.325	2	703.398	1	y7	49.75	1359923	0	6	0.8
DSVASTVSGVVDK	gi|116235489|ref|NP_031434.3|	WT_WTE_PRM_5per_F1_R2	632.325	2	703.398	1	y7	49.22	1278214	0	6	4.8
DSVASTVSGVVDK	gi|116235489|ref|NP_031434.3|	HFD_LDP_PRM_5per_F1_R1	632.325	2	604.33	1	y6	51.61	113146800	0	4	0.3
DSVASTVSGVVDK	gi|116235489|ref|NP_031434.3|	HFD_LDP_PRM_5per_F1_R2	632.325	2	604.33	1	y6	51.35	84451960	0	4	0
DSVASTVSGVVDK	gi|116235489|ref|NP_031434.3|	HFD_WTE_PRM_5per_F1_R1	632.325	2	604.33	1	y6	48.53	23649064	0	4	0.7
DSVASTVSGVVDK	gi|116235489|ref|NP_031434.3|	HFD_WTE_PRM_5per_F1_R2	632.325	2	604.33	1	y6	48.98	20437504	218297	4	0.4
DSVASTVSGVVDK	gi|116235489|ref|NP_031434.3|	WT_LDP_PRM_5per_F1_R1	632.325	2	604.33	1	y6	50.86	203057168	389847	4	0
DSVASTVSGVVDK	gi|116235489|ref|NP_031434.3|	WT_LDP_PRM_5per_F1_R2	632.325	2	604.33	1	y6	50.23	207983184	1048147	4	0.3
DSVASTVSGVVDK	gi|116235489|ref|NP_031434.3|	WT_WTE_PRM_5per_F1_R1	632.325	2	604.33	1	y6	49.72	2152611	0	4	-0.1
DSVASTVSGVVDK	gi|116235489|ref|NP_031434.3|	WT_WTE_PRM_5per_F1_R2	632.325	2	604.33	1	y6	49.23	1961028	0	4	4
DSVASTVSGVVDK	gi|116235489|ref|NP_031434.3|	HFD_LDP_PRM_5per_F1_R1	632.325	2	517.298	1	y5	51.62	48399256	0	8	-0.3
DSVASTVSGVVDK	gi|116235489|ref|NP_031434.3|	HFD_LDP_PRM_5per_F1_R2	632.325	2	517.298	1	y5	51.31	36356600	0	8	-0.4
DSVASTVSGVVDK	gi|116235489|ref|NP_031434.3|	HFD_WTE_PRM_5per_F1_R1	632.325	2	517.298	1	y5	48.55	9117753	1678911	8	-1.1
DSVASTVSGVVDK	gi|116235489|ref|NP_031434.3|	HFD_WTE_PRM_5per_F1_R2	632.325	2	517.298	1	y5	49.03	7824068	1252018	8	-1.3
DSVASTVSGVVDK	gi|116235489|ref|NP_031434.3|	WT_LDP_PRM_5per_F1_R1	632.325	2	517.298	1	y5	50.86	86658632	131114	8	-0.7
DSVASTVSGVVDK	gi|116235489|ref|NP_031434.3|	WT_LDP_PRM_5per_F1_R2	632.325	2	517.298	1	y5	50.23	90556112	0	8	-0.1
DSVASTVSGVVDK	gi|116235489|ref|NP_031434.3|	WT_WTE_PRM_5per_F1_R1	632.325	2	517.298	1	y5	49.71	871043	212214	8	-16.8
DSVASTVSGVVDK	gi|116235489|ref|NP_031434.3|	WT_WTE_PRM_5per_F1_R2	632.325	2	517.298	1	y5	49.19	639287	266577	8	-17.5
DSVASTVSGVVDK	gi|116235489|ref|NP_031434.3|	HFD_LDP_PRM_5per_F1_R1	632.325	2	262.14	1	y2	51.6	55825456	0	7	-0.9
DSVASTVSGVVDK	gi|116235489|ref|NP_031434.3|	HFD_LDP_PRM_5per_F1_R2	632.325	2	262.14	1	y2	51.35	40911888	0	7	-0.3
DSVASTVSGVVDK	gi|116235489|ref|NP_031434.3|	HFD_WTE_PRM_5per_F1_R1	632.325	2	262.14	1	y2	48.53	12133912	0	7	-0.5
DSVASTVSGVVDK	gi|116235489|ref|NP_031434.3|	HFD_WTE_PRM_5per_F1_R2	632.325	2	262.14	1	y2	49	10315156	0	7	-0.4
DSVASTVSGVVDK	gi|116235489|ref|NP_031434.3|	WT_LDP_PRM_5per_F1_R1	632.325	2	262.14	1	y2	50.86	99638408	0	7	-1.2
DSVASTVSGVVDK	gi|116235489|ref|NP_031434.3|	WT_LDP_PRM_5per_F1_R2	632.325	2	262.14	1	y2	50.23	102905768	0	7	0
DSVASTVSGVVDK	gi|116235489|ref|NP_031434.3|	WT_WTE_PRM_5per_F1_R1	632.325	2	262.14	1	y2	49.73	981900	0	7	-3.4
DSVASTVSGVVDK	gi|116235489|ref|NP_031434.3|	WT_WTE_PRM_5per_F1_R2	632.325	2	262.14	1	y2	49.21	982386	0	7	-3.1
VEGFDMVQKPSNYER	gi|116235489|ref|NP_031434.3|	HFD_LDP_PRM_5per_F1_R1	899.925	2	1120.57	1	y9	51.19	411058	0	4	-4.3
VEGFDMVQKPSNYER	gi|116235489|ref|NP_031434.3|	HFD_LDP_PRM_5per_F1_R2	899.925	2	1120.57	1	y9	50.96	175882	0	4	-5
VEGFDMVQKPSNYER	gi|116235489|ref|NP_031434.3|	HFD_WTE_PRM_5per_F1_R1	899.925	2	1120.57	1	y9	49.45	3797	0	3	-53.6
VEGFDMVQKPSNYER	gi|116235489|ref|NP_031434.3|	HFD_WTE_PRM_5per_F1_R2	899.925	2	1120.57	1	y9	50.11	15047	0	2	-23.7
VEGFDMVQKPSNYER	gi|116235489|ref|NP_031434.3|	WT_LDP_PRM_5per_F1_R1	899.925	2	1120.57	1	y9	50.52	3229197	0	5	-0.7
VEGFDMVQKPSNYER	gi|116235489|ref|NP_031434.3|	WT_LDP_PRM_5per_F1_R2	899.925	2	1120.57	1	y9	49.71	3653548	0	5	0
VEGFDMVQKPSNYER	gi|116235489|ref|NP_031434.3|	WT_WTE_PRM_5per_F1_R1	899.925	2	1120.57	1	y9	50.89	8882	0	4	-43
VEGFDMVQKPSNYER	gi|116235489|ref|NP_031434.3|	WT_WTE_PRM_5per_F1_R2	899.925	2	1120.57	1	y9	50.43	0	0	0	#N/A
VEGFDMVQKPSNYER	gi|116235489|ref|NP_031434.3|	HFD_LDP_PRM_5per_F1_R1	899.925	2	893.448	1	y7	51.18	794549	0	3	-1.7
VEGFDMVQKPSNYER	gi|116235489|ref|NP_031434.3|	HFD_LDP_PRM_5per_F1_R2	899.925	2	893.448	1	y7	50.96	356284	0	3	-3.8
VEGFDMVQKPSNYER	gi|116235489|ref|NP_031434.3|	HFD_WTE_PRM_5per_F1_R1	899.925	2	893.448	1	y7	49.54	25488	0	2	50.4
VEGFDMVQKPSNYER	gi|116235489|ref|NP_031434.3|	HFD_WTE_PRM_5per_F1_R2	899.925	2	893.448	1	y7	50.2	7277	0	3	42.3
VEGFDMVQKPSNYER	gi|116235489|ref|NP_031434.3|	WT_LDP_PRM_5per_F1_R1	899.925	2	893.448	1	y7	50.5	5360214	16148	3	-0.1
VEGFDMVQKPSNYER	gi|116235489|ref|NP_031434.3|	WT_LDP_PRM_5per_F1_R2	899.925	2	893.448	1	y7	49.72	6018048	107	3	0.2
VEGFDMVQKPSNYER	gi|116235489|ref|NP_031434.3|	WT_WTE_PRM_5per_F1_R1	899.925	2	893.448	1	y7	50.88	17900	0	2	3.1
VEGFDMVQKPSNYER	gi|116235489|ref|NP_031434.3|	WT_WTE_PRM_5per_F1_R2	899.925	2	893.448	1	y7	50.51	41692	0	2	43.4
VEGFDMVQKPSNYER	gi|116235489|ref|NP_031434.3|	HFD_LDP_PRM_5per_F1_R1	899.925	2	765.353	1	y6	51.23	2673396	0	1	-1.7
VEGFDMVQKPSNYER	gi|116235489|ref|NP_031434.3|	HFD_LDP_PRM_5per_F1_R2	899.925	2	765.353	1	y6	50.96	1250121	0	1	-1.8
VEGFDMVQKPSNYER	gi|116235489|ref|NP_031434.3|	HFD_WTE_PRM_5per_F1_R1	899.925	2	765.353	1	y6	49.57	72209	95433	1	24.8
VEGFDMVQKPSNYER	gi|116235489|ref|NP_031434.3|	HFD_WTE_PRM_5per_F1_R2	899.925	2	765.353	1	y6	50.09	238087	5100	1	17.3
VEGFDMVQKPSNYER	gi|116235489|ref|NP_031434.3|	WT_LDP_PRM_5per_F1_R1	899.925	2	765.353	1	y6	50.5	16723235	25730	1	-1.1
VEGFDMVQKPSNYER	gi|116235489|ref|NP_031434.3|	WT_LDP_PRM_5per_F1_R2	899.925	2	765.353	1	y6	49.71	18566372	231879	1	0
VEGFDMVQKPSNYER	gi|116235489|ref|NP_031434.3|	WT_WTE_PRM_5per_F1_R1	899.925	2	765.353	1	y6	50.82	92579	0	1	25.1
VEGFDMVQKPSNYER	gi|116235489|ref|NP_031434.3|	WT_WTE_PRM_5per_F1_R2	899.925	2	765.353	1	y6	50.51	423961	0	1	31.5
VEGFDMVQKPSNYER	gi|116235489|ref|NP_031434.3|	HFD_LDP_PRM_5per_F1_R1	899.925	2	850.391	2	y14	51.26	92010	0	6	-0.1
VEGFDMVQKPSNYER	gi|116235489|ref|NP_031434.3|	HFD_LDP_PRM_5per_F1_R2	899.925	2	850.391	2	y14	50.95	28872	0	6	-2.8
VEGFDMVQKPSNYER	gi|116235489|ref|NP_031434.3|	HFD_WTE_PRM_5per_F1_R1	899.925	2	850.391	2	y14	49.45	0	0	0	#N/A
VEGFDMVQKPSNYER	gi|116235489|ref|NP_031434.3|	HFD_WTE_PRM_5per_F1_R2	899.925	2	850.391	2	y14	49.98	0	0	0	#N/A
VEGFDMVQKPSNYER	gi|116235489|ref|NP_031434.3|	WT_LDP_PRM_5per_F1_R1	899.925	2	850.391	2	y14	50.52	1263352	0	6	0
VEGFDMVQKPSNYER	gi|116235489|ref|NP_031434.3|	WT_LDP_PRM_5per_F1_R2	899.925	2	850.391	2	y14	49.71	1485350	0	6	1
VEGFDMVQKPSNYER	gi|116235489|ref|NP_031434.3|	WT_WTE_PRM_5per_F1_R1	899.925	2	850.391	2	y14	50.67	12386	0	3	-8.2
VEGFDMVQKPSNYER	gi|116235489|ref|NP_031434.3|	WT_WTE_PRM_5per_F1_R2	899.925	2	850.391	2	y14	50.43	0	0	0	#N/A
VEGFDMVQKPSNYER	gi|116235489|ref|NP_031434.3|	HFD_LDP_PRM_5per_F1_R1	899.925	2	785.87	2	y13	51.23	357353	0	5	-3.4
VEGFDMVQKPSNYER	gi|116235489|ref|NP_031434.3|	HFD_LDP_PRM_5per_F1_R2	899.925	2	785.87	2	y13	50.96	175780	0	5	-4.1
VEGFDMVQKPSNYER	gi|116235489|ref|NP_031434.3|	HFD_WTE_PRM_5per_F1_R1	899.925	2	785.87	2	y13	49.45	0	0	0	#N/A
VEGFDMVQKPSNYER	gi|116235489|ref|NP_031434.3|	HFD_WTE_PRM_5per_F1_R2	899.925	2	785.87	2	y13	49.98	0	0	0	#N/A
VEGFDMVQKPSNYER	gi|116235489|ref|NP_031434.3|	WT_LDP_PRM_5per_F1_R1	899.925	2	785.87	2	y13	50.5	3554461	0	4	-0.4
VEGFDMVQKPSNYER	gi|116235489|ref|NP_031434.3|	WT_LDP_PRM_5per_F1_R2	899.925	2	785.87	2	y13	49.75	3992213	0	4	0.2
VEGFDMVQKPSNYER	gi|116235489|ref|NP_031434.3|	WT_WTE_PRM_5per_F1_R1	899.925	2	785.87	2	y13	50.42	0	0	0	#N/A
VEGFDMVQKPSNYER	gi|116235489|ref|NP_031434.3|	WT_WTE_PRM_5per_F1_R2	899.925	2	785.87	2	y13	50.58	5516	0	3	26.1
EVSDGVLTSSK	gi|116235489|ref|NP_031434.3|	HFD_LDP_PRM_5per_F1_R1	561.288	2	229.118	1	b2	29.8	86650112	1551969	6	-0.8
EVSDGVLTSSK	gi|116235489|ref|NP_031434.3|	HFD_LDP_PRM_5per_F1_R2	561.288	2	229.118	1	b2	30.43	48996716	239261	6	-0.8
EVSDGVLTSSK	gi|116235489|ref|NP_031434.3|	HFD_WTE_PRM_5per_F1_R1	561.288	2	229.118	1	b2	27.59	8643694	74253	6	-0.7
EVSDGVLTSSK	gi|116235489|ref|NP_031434.3|	HFD_WTE_PRM_5per_F1_R2	561.288	2	229.118	1	b2	27.9	6305761	362912	6	-1.3
EVSDGVLTSSK	gi|116235489|ref|NP_031434.3|	WT_LDP_PRM_5per_F1_R1	561.288	2	229.118	1	b2	30.27	64588068	372514	6	-1.2
EVSDGVLTSSK	gi|116235489|ref|NP_031434.3|	WT_LDP_PRM_5per_F1_R2	561.288	2	229.118	1	b2	29.5	70728968	430263	6	-0.4
EVSDGVLTSSK	gi|116235489|ref|NP_031434.3|	WT_WTE_PRM_5per_F1_R1	561.288	2	229.118	1	b2	28.64	943893	379725	7	-3.9
EVSDGVLTSSK	gi|116235489|ref|NP_031434.3|	WT_WTE_PRM_5per_F1_R2	561.288	2	229.118	1	b2	28.27	658480	555241	7	-4.3
EVSDGVLTSSK	gi|116235489|ref|NP_031434.3|	HFD_LDP_PRM_5per_F1_R1	561.288	2	893.457	1	y9	29.82	345891552	0	1	-1.9
EVSDGVLTSSK	gi|116235489|ref|NP_031434.3|	HFD_LDP_PRM_5per_F1_R2	561.288	2	893.457	1	y9	30.43	194783392	0	1	-0.9
EVSDGVLTSSK	gi|116235489|ref|NP_031434.3|	HFD_WTE_PRM_5per_F1_R1	561.288	2	893.457	1	y9	27.59	34094012	207982	1	-1.7
EVSDGVLTSSK	gi|116235489|ref|NP_031434.3|	HFD_WTE_PRM_5per_F1_R2	561.288	2	893.457	1	y9	27.9	26529444	0	1	-1.8
EVSDGVLTSSK	gi|116235489|ref|NP_031434.3|	WT_LDP_PRM_5per_F1_R1	561.288	2	893.457	1	y9	30.27	257546992	40720	1	-2.2
EVSDGVLTSSK	gi|116235489|ref|NP_031434.3|	WT_LDP_PRM_5per_F1_R2	561.288	2	893.457	1	y9	29.49	288968608	0	1	-0.6
EVSDGVLTSSK	gi|116235489|ref|NP_031434.3|	WT_WTE_PRM_5per_F1_R1	561.288	2	893.457	1	y9	28.65	3824943	0	1	0.1
EVSDGVLTSSK	gi|116235489|ref|NP_031434.3|	WT_WTE_PRM_5per_F1_R2	561.288	2	893.457	1	y9	28.26	3565701	207918	1	-1.9
EVSDGVLTSSK	gi|116235489|ref|NP_031434.3|	HFD_LDP_PRM_5per_F1_R1	561.288	2	691.398	1	y7	29.82	203277632	0	4	-0.1
EVSDGVLTSSK	gi|116235489|ref|NP_031434.3|	HFD_LDP_PRM_5per_F1_R2	561.288	2	691.398	1	y7	30.43	110006568	0	4	-0.3
EVSDGVLTSSK	gi|116235489|ref|NP_031434.3|	HFD_WTE_PRM_5per_F1_R1	561.288	2	691.398	1	y7	27.59	19466722	0	4	-0.6
EVSDGVLTSSK	gi|116235489|ref|NP_031434.3|	HFD_WTE_PRM_5per_F1_R2	561.288	2	691.398	1	y7	27.9	15012362	0	4	-1.2
EVSDGVLTSSK	gi|116235489|ref|NP_031434.3|	WT_LDP_PRM_5per_F1_R1	561.288	2	691.398	1	y7	30.27	147392096	21580	4	-0.6
EVSDGVLTSSK	gi|116235489|ref|NP_031434.3|	WT_LDP_PRM_5per_F1_R2	561.288	2	691.398	1	y7	29.49	164914768	0	4	0.1
EVSDGVLTSSK	gi|116235489|ref|NP_031434.3|	WT_WTE_PRM_5per_F1_R1	561.288	2	691.398	1	y7	28.65	2178996	0	4	0.1
EVSDGVLTSSK	gi|116235489|ref|NP_031434.3|	WT_WTE_PRM_5per_F1_R2	561.288	2	691.398	1	y7	28.26	2034202	0	4	-2.5
EVSDGVLTSSK	gi|116235489|ref|NP_031434.3|	HFD_LDP_PRM_5per_F1_R1	561.288	2	634.377	1	y6	29.78	43702556	0	8	-0.6
EVSDGVLTSSK	gi|116235489|ref|NP_031434.3|	HFD_LDP_PRM_5per_F1_R2	561.288	2	634.377	1	y6	30.43	24244804	72304	8	-0.9
EVSDGVLTSSK	gi|116235489|ref|NP_031434.3|	HFD_WTE_PRM_5per_F1_R1	561.288	2	634.377	1	y6	27.59	4234080	0	8	-0.9
EVSDGVLTSSK	gi|116235489|ref|NP_031434.3|	HFD_WTE_PRM_5per_F1_R2	561.288	2	634.377	1	y6	27.88	3227025	0	8	-1.3
EVSDGVLTSSK	gi|116235489|ref|NP_031434.3|	WT_LDP_PRM_5per_F1_R1	561.288	2	634.377	1	y6	30.27	32453004	0	8	-1.1
EVSDGVLTSSK	gi|116235489|ref|NP_031434.3|	WT_LDP_PRM_5per_F1_R2	561.288	2	634.377	1	y6	29.51	36071024	0	8	-0.3
EVSDGVLTSSK	gi|116235489|ref|NP_031434.3|	WT_WTE_PRM_5per_F1_R1	561.288	2	634.377	1	y6	28.62	364325	0	8	2.5
EVSDGVLTSSK	gi|116235489|ref|NP_031434.3|	WT_WTE_PRM_5per_F1_R2	561.288	2	634.377	1	y6	28.23	352567	0	8	-2.7
EVSDGVLTSSK	gi|116235489|ref|NP_031434.3|	HFD_LDP_PRM_5per_F1_R1	561.288	2	535.309	1	y5	29.82	305448448	0	2	-0.9
EVSDGVLTSSK	gi|116235489|ref|NP_031434.3|	HFD_LDP_PRM_5per_F1_R2	561.288	2	535.309	1	y5	30.4	167782464	445807	2	0.1
EVSDGVLTSSK	gi|116235489|ref|NP_031434.3|	HFD_WTE_PRM_5per_F1_R1	561.288	2	535.309	1	y5	27.59	29210844	0	2	0
EVSDGVLTSSK	gi|116235489|ref|NP_031434.3|	HFD_WTE_PRM_5per_F1_R2	561.288	2	535.309	1	y5	27.91	22379694	61141	2	-0.2
EVSDGVLTSSK	gi|116235489|ref|NP_031434.3|	WT_LDP_PRM_5per_F1_R1	561.288	2	535.309	1	y5	30.27	219396784	1866151	2	-1.1
EVSDGVLTSSK	gi|116235489|ref|NP_031434.3|	WT_LDP_PRM_5per_F1_R2	561.288	2	535.309	1	y5	29.49	245065648	2617082	2	0.4
EVSDGVLTSSK	gi|116235489|ref|NP_031434.3|	WT_WTE_PRM_5per_F1_R1	561.288	2	535.309	1	y5	28.64	3123998	0	2	1.4
EVSDGVLTSSK	gi|116235489|ref|NP_031434.3|	WT_WTE_PRM_5per_F1_R2	561.288	2	535.309	1	y5	28.27	3058592	0	2	0
EVSDGVLTSSK	gi|116235489|ref|NP_031434.3|	HFD_LDP_PRM_5per_F1_R1	561.288	2	422.225	1	y4	29.82	207983568	0	3	-0.1
EVSDGVLTSSK	gi|116235489|ref|NP_031434.3|	HFD_LDP_PRM_5per_F1_R2	561.288	2	422.225	1	y4	30.4	112641736	0	3	0
EVSDGVLTSSK	gi|116235489|ref|NP_031434.3|	HFD_WTE_PRM_5per_F1_R1	561.288	2	422.225	1	y4	27.59	20099098	0	3	0
EVSDGVLTSSK	gi|116235489|ref|NP_031434.3|	HFD_WTE_PRM_5per_F1_R2	561.288	2	422.225	1	y4	27.9	15445674	0	3	-0.5
EVSDGVLTSSK	gi|116235489|ref|NP_031434.3|	WT_LDP_PRM_5per_F1_R1	561.288	2	422.225	1	y4	30.27	150242000	357768	3	-0.4
EVSDGVLTSSK	gi|116235489|ref|NP_031434.3|	WT_LDP_PRM_5per_F1_R2	561.288	2	422.225	1	y4	29.49	169239888	8960	3	0.4
EVSDGVLTSSK	gi|116235489|ref|NP_031434.3|	WT_WTE_PRM_5per_F1_R1	561.288	2	422.225	1	y4	28.66	2262736	0	3	0.4
EVSDGVLTSSK	gi|116235489|ref|NP_031434.3|	WT_WTE_PRM_5per_F1_R2	561.288	2	422.225	1	y4	28.23	2126604	0	3	-1.4
EVSDGVLTSSK	gi|116235489|ref|NP_031434.3|	HFD_LDP_PRM_5per_F1_R1	561.288	2	321.177	1	y3	29.82	145144576	0	5	0
EVSDGVLTSSK	gi|116235489|ref|NP_031434.3|	HFD_LDP_PRM_5per_F1_R2	561.288	2	321.177	1	y3	30.4	77428536	31680	5	0
EVSDGVLTSSK	gi|116235489|ref|NP_031434.3|	HFD_WTE_PRM_5per_F1_R1	561.288	2	321.177	1	y3	27.59	14254456	0	5	0
EVSDGVLTSSK	gi|116235489|ref|NP_031434.3|	HFD_WTE_PRM_5per_F1_R2	561.288	2	321.177	1	y3	27.91	10513427	0	5	-0.6
EVSDGVLTSSK	gi|116235489|ref|NP_031434.3|	WT_LDP_PRM_5per_F1_R1	561.288	2	321.177	1	y3	30.27	105595296	610181	5	-0.7
EVSDGVLTSSK	gi|116235489|ref|NP_031434.3|	WT_LDP_PRM_5per_F1_R2	561.288	2	321.177	1	y3	29.49	116681672	819150	5	0
EVSDGVLTSSK	gi|116235489|ref|NP_031434.3|	WT_WTE_PRM_5per_F1_R1	561.288	2	321.177	1	y3	28.64	1507852	0	6	-0.1
EVSDGVLTSSK	gi|116235489|ref|NP_031434.3|	WT_WTE_PRM_5per_F1_R2	561.288	2	321.177	1	y3	28.28	1403056	0	6	-0.8
EVSDGVLTSSK	gi|116235489|ref|NP_031434.3|	HFD_LDP_PRM_5per_F1_R1	561.288	2	234.145	1	y2	29.82	65056508	0	7	-1.8
EVSDGVLTSSK	gi|116235489|ref|NP_031434.3|	HFD_LDP_PRM_5per_F1_R2	561.288	2	234.145	1	y2	30.4	34793444	13123	7	-1.2
EVSDGVLTSSK	gi|116235489|ref|NP_031434.3|	HFD_WTE_PRM_5per_F1_R1	561.288	2	234.145	1	y2	27.59	4764301	2251290	7	-0.2
EVSDGVLTSSK	gi|116235489|ref|NP_031434.3|	HFD_WTE_PRM_5per_F1_R2	561.288	2	234.145	1	y2	27.9	4245964	1335197	7	-0.8
EVSDGVLTSSK	gi|116235489|ref|NP_031434.3|	WT_LDP_PRM_5per_F1_R1	561.288	2	234.145	1	y2	30.27	47477392	311068	7	-1.3
EVSDGVLTSSK	gi|116235489|ref|NP_031434.3|	WT_LDP_PRM_5per_F1_R2	561.288	2	234.145	1	y2	29.5	52656196	332411	7	-0.2
EVSDGVLTSSK	gi|116235489|ref|NP_031434.3|	WT_WTE_PRM_5per_F1_R1	561.288	2	234.145	1	y2	28.57	1868443	167681	5	-1.7
EVSDGVLTSSK	gi|116235489|ref|NP_031434.3|	WT_WTE_PRM_5per_F1_R2	561.288	2	234.145	1	y2	28.12	1440221	657771	5	-1.8
LTQDQDVDVK	gi|8394027|ref|NP_058587.1|	HFD_LDP_PRM_5per_F1_R1	580.793	2	215.139	1	b2	22.82	281582	991669	-710087	-0.7
LTQDQDVDVK	gi|8394027|ref|NP_058587.1|	HFD_LDP_PRM_5per_F1_R2	580.793	2	215.139	1	b2	23.52	259096	504504	-245408	-0.8
LTQDQDVDVK	gi|8394027|ref|NP_058587.1|	HFD_WTE_PRM_5per_F1_R1	580.793	2	215.139	1	b2	20.81	2014133	1702887	311246	0
LTQDQDVDVK	gi|8394027|ref|NP_058587.1|	HFD_WTE_PRM_5per_F1_R2	580.793	2	215.139	1	b2	21.29	1577352	2184764	-607412	0
LTQDQDVDVK	gi|8394027|ref|NP_058587.1|	WT_LDP_PRM_5per_F1_R1	580.793	2	215.139	1	b2	23.54	1779882	0	1779882	-1.2
LTQDQDVDVK	gi|8394027|ref|NP_058587.1|	WT_LDP_PRM_5per_F1_R2	580.793	2	215.139	1	b2	22.41	1444236	334546	1109690	-0.8
LTQDQDVDVK	gi|8394027|ref|NP_058587.1|	WT_WTE_PRM_5per_F1_R1	580.793	2	215.139	1	b2	21.79	3782134	209648	3572486	-0.9
LTQDQDVDVK	gi|8394027|ref|NP_058587.1|	WT_WTE_PRM_5per_F1_R2	580.793	2	215.139	1	b2	21.12	2930038	1535038	1395000	-0.1
LTQDQDVDVK	gi|8394027|ref|NP_058587.1|	HFD_LDP_PRM_5per_F1_R1	580.793	2	458.225	1	b4	22.8	80532	0	80532	26
LTQDQDVDVK	gi|8394027|ref|NP_058587.1|	HFD_LDP_PRM_5per_F1_R2	580.793	2	458.225	1	b4	23.56	65955	0	65955	29
LTQDQDVDVK	gi|8394027|ref|NP_058587.1|	HFD_WTE_PRM_5per_F1_R1	580.793	2	458.225	1	b4	20.79	334888	67023	267865	-59.5
LTQDQDVDVK	gi|8394027|ref|NP_058587.1|	HFD_WTE_PRM_5per_F1_R2	580.793	2	458.225	1	b4	21.29	296790	39795	256995	-62.5
LTQDQDVDVK	gi|8394027|ref|NP_058587.1|	WT_LDP_PRM_5per_F1_R1	580.793	2	458.225	1	b4	23.56	125609	60430	65179	-70.4
LTQDQDVDVK	gi|8394027|ref|NP_058587.1|	WT_LDP_PRM_5per_F1_R2	580.793	2	458.225	1	b4	22.4	171390	0	171390	-59.6
LTQDQDVDVK	gi|8394027|ref|NP_058587.1|	WT_WTE_PRM_5per_F1_R1	580.793	2	458.225	1	b4	21.78	320221	0	320221	-62.5
LTQDQDVDVK	gi|8394027|ref|NP_058587.1|	WT_WTE_PRM_5per_F1_R2	580.793	2	458.225	1	b4	21.17	235976	129073	106903	-59.7
LTQDQDVDVK	gi|8394027|ref|NP_058587.1|	HFD_LDP_PRM_5per_F1_R1	580.793	2	818.389	1	y7	22.72	562275	0	562275	0.1
LTQDQDVDVK	gi|8394027|ref|NP_058587.1|	HFD_LDP_PRM_5per_F1_R2	580.793	2	818.389	1	y7	23.48	292558	0	292558	-1.8
LTQDQDVDVK	gi|8394027|ref|NP_058587.1|	HFD_WTE_PRM_5per_F1_R1	580.793	2	818.389	1	y7	20.79	6542739	85120	6457619	5.8
LTQDQDVDVK	gi|8394027|ref|NP_058587.1|	HFD_WTE_PRM_5per_F1_R2	580.793	2	818.389	1	y7	21.27	6169829	409822	5760007	4.4
LTQDQDVDVK	gi|8394027|ref|NP_058587.1|	WT_LDP_PRM_5per_F1_R1	580.793	2	818.389	1	y7	23.54	3431144	0	2	-1.4
LTQDQDVDVK	gi|8394027|ref|NP_058587.1|	WT_LDP_PRM_5per_F1_R2	580.793	2	818.389	1	y7	22.42	3343715	0	2	-2.3
LTQDQDVDVK	gi|8394027|ref|NP_058587.1|	WT_WTE_PRM_5per_F1_R1	580.793	2	818.389	1	y7	21.78	4726955	0	2	0.2
LTQDQDVDVK	gi|8394027|ref|NP_058587.1|	WT_WTE_PRM_5per_F1_R2	580.793	2	818.389	1	y7	21.12	6365527	0	2	3.8
LTQDQDVDVK	gi|8394027|ref|NP_058587.1|	HFD_LDP_PRM_5per_F1_R1	580.793	2	246.181	1	y2	22.73	622935	0	1	-1.2
LTQDQDVDVK	gi|8394027|ref|NP_058587.1|	HFD_LDP_PRM_5per_F1_R2	580.793	2	246.181	1	y2	23.47	382238	0	1	-1.3
LTQDQDVDVK	gi|8394027|ref|NP_058587.1|	HFD_WTE_PRM_5per_F1_R1	580.793	2	246.181	1	y2	20.78	6135545	170751	2	-0.1
LTQDQDVDVK	gi|8394027|ref|NP_058587.1|	HFD_WTE_PRM_5per_F1_R2	580.793	2	246.181	1	y2	21.25	6139848	465145	2	-0.1
LTQDQDVDVK	gi|8394027|ref|NP_058587.1|	WT_LDP_PRM_5per_F1_R1	580.793	2	246.181	1	y2	23.55	3689622	0	1	-1.2
LTQDQDVDVK	gi|8394027|ref|NP_058587.1|	WT_LDP_PRM_5per_F1_R2	580.793	2	246.181	1	y2	22.4	3458417	32102	1	-0.8
LTQDQDVDVK	gi|8394027|ref|NP_058587.1|	WT_WTE_PRM_5per_F1_R1	580.793	2	246.181	1	y2	21.79	5413632	0	1	-0.7
LTQDQDVDVK	gi|8394027|ref|NP_058587.1|	WT_WTE_PRM_5per_F1_R2	580.793	2	246.181	1	y2	21.12	6365655	16176	1	-0.2
DASDDLDDLNFFNQK	gi|14149756|ref|NP_080306.1|	HFD_LDP_PRM_5per_F1_R1	878.887	2	1140.53	1	y9	67.38	638893	0	1	-2.7
DASDDLDDLNFFNQK	gi|14149756|ref|NP_080306.1|	HFD_LDP_PRM_5per_F1_R2	878.887	2	1140.53	1	y9	67.29	429579	0	1	-1.7
DASDDLDDLNFFNQK	gi|14149756|ref|NP_080306.1|	HFD_WTE_PRM_5per_F1_R1	878.887	2	1140.53	1	y9	66.72	1159836	118799	1	0.2
DASDDLDDLNFFNQK	gi|14149756|ref|NP_080306.1|	HFD_WTE_PRM_5per_F1_R2	878.887	2	1140.53	1	y9	66.92	1020784	0	1	0.5
DASDDLDDLNFFNQK	gi|14149756|ref|NP_080306.1|	WT_LDP_PRM_5per_F1_R1	878.887	2	1140.53	1	y9	67.19	964849	0	1	-1.2
DASDDLDDLNFFNQK	gi|14149756|ref|NP_080306.1|	WT_LDP_PRM_5per_F1_R2	878.887	2	1140.53	1	y9	67.09	1455175	0	3	0
DASDDLDDLNFFNQK	gi|14149756|ref|NP_080306.1|	WT_WTE_PRM_5per_F1_R1	878.887	2	1140.53	1	y9	66.99	1676462	0	1	-2
DASDDLDDLNFFNQK	gi|14149756|ref|NP_080306.1|	WT_WTE_PRM_5per_F1_R2	878.887	2	1140.53	1	y9	66.88	1106991	69989	1	-1
DASDDLDDLNFFNQK	gi|14149756|ref|NP_080306.1|	HFD_LDP_PRM_5per_F1_R1	878.887	2	797.394	1	y6	67.4	488126	0	3	-0.8
DASDDLDDLNFFNQK	gi|14149756|ref|NP_080306.1|	HFD_LDP_PRM_5per_F1_R2	878.887	2	797.394	1	y6	67.29	304282	0	3	-1.9
DASDDLDDLNFFNQK	gi|14149756|ref|NP_080306.1|	HFD_WTE_PRM_5per_F1_R1	878.887	2	797.394	1	y6	66.72	713815	664163	4	3.9
DASDDLDDLNFFNQK	gi|14149756|ref|NP_080306.1|	HFD_WTE_PRM_5per_F1_R2	878.887	2	797.394	1	y6	66.91	891763	226991	3	3.9
DASDDLDDLNFFNQK	gi|14149756|ref|NP_080306.1|	WT_LDP_PRM_5per_F1_R1	878.887	2	797.394	1	y6	67.2	774644	357546	417098	-0.2
DASDDLDDLNFFNQK	gi|14149756|ref|NP_080306.1|	WT_LDP_PRM_5per_F1_R2	878.887	2	797.394	1	y6	67.09	1929743	633950	1	-3.4
DASDDLDDLNFFNQK	gi|14149756|ref|NP_080306.1|	WT_WTE_PRM_5per_F1_R1	878.887	2	797.394	1	y6	66.97	1655979	0	2	1.6
DASDDLDDLNFFNQK	gi|14149756|ref|NP_080306.1|	WT_WTE_PRM_5per_F1_R2	878.887	2	797.394	1	y6	66.88	943984	187552	3	0.5
DASDDLDDLNFFNQK	gi|14149756|ref|NP_080306.1|	HFD_LDP_PRM_5per_F1_R1	878.887	2	683.351	1	y5	67.4	356907	0	4	-1.3
DASDDLDDLNFFNQK	gi|14149756|ref|NP_080306.1|	HFD_LDP_PRM_5per_F1_R2	878.887	2	683.351	1	y5	67.29	228776	0	4	-0.3
DASDDLDDLNFFNQK	gi|14149756|ref|NP_080306.1|	HFD_WTE_PRM_5per_F1_R1	878.887	2	683.351	1	y5	66.75	736757	116296	3	2.2
DASDDLDDLNFFNQK	gi|14149756|ref|NP_080306.1|	HFD_WTE_PRM_5per_F1_R2	878.887	2	683.351	1	y5	66.9	602014	79566	4	1.7
DASDDLDDLNFFNQK	gi|14149756|ref|NP_080306.1|	WT_LDP_PRM_5per_F1_R1	878.887	2	683.351	1	y5	67.18	700915	0	4	-3.1
DASDDLDDLNFFNQK	gi|14149756|ref|NP_080306.1|	WT_LDP_PRM_5per_F1_R2	878.887	2	683.351	1	y5	67.08	1028103	0	4	-0.5
DASDDLDDLNFFNQK	gi|14149756|ref|NP_080306.1|	WT_WTE_PRM_5per_F1_R1	878.887	2	683.351	1	y5	66.98	1013295	176909	836386	-0.5
DASDDLDDLNFFNQK	gi|14149756|ref|NP_080306.1|	WT_WTE_PRM_5per_F1_R2	878.887	2	683.351	1	y5	66.88	809537	0	4	0.3
DASDDLDDLNFFNQK	gi|14149756|ref|NP_080306.1|	HFD_LDP_PRM_5per_F1_R1	878.887	2	536.283	1	y4	67.4	524565	0	2	1.1
DASDDLDDLNFFNQK	gi|14149756|ref|NP_080306.1|	HFD_LDP_PRM_5per_F1_R2	878.887	2	536.283	1	y4	67.29	332067	0	2	1.4
DASDDLDDLNFFNQK	gi|14149756|ref|NP_080306.1|	HFD_WTE_PRM_5per_F1_R1	878.887	2	536.283	1	y4	66.75	1033915	192468	2	2.2
DASDDLDDLNFFNQK	gi|14149756|ref|NP_080306.1|	HFD_WTE_PRM_5per_F1_R2	878.887	2	536.283	1	y4	66.93	902618	0	2	1.9
DASDDLDDLNFFNQK	gi|14149756|ref|NP_080306.1|	WT_LDP_PRM_5per_F1_R1	878.887	2	536.283	1	y4	67.2	841007	0	2	-0.3
DASDDLDDLNFFNQK	gi|14149756|ref|NP_080306.1|	WT_LDP_PRM_5per_F1_R2	878.887	2	536.283	1	y4	67.09	1570712	0	2	2.6
DASDDLDDLNFFNQK	gi|14149756|ref|NP_080306.1|	WT_WTE_PRM_5per_F1_R1	878.887	2	536.283	1	y4	66.98	1503651	7225	3	0.2
DASDDLDDLNFFNQK	gi|14149756|ref|NP_080306.1|	WT_WTE_PRM_5per_F1_R2	878.887	2	536.283	1	y4	66.89	1060979	0	2	0.6
DYTYEELLNR	gi|14149756|ref|NP_080306.1|	HFD_LDP_PRM_5per_F1_R1	658.312	2	279.098	1	b2	61.98	1766836	157886	1608950	-0.3
DYTYEELLNR	gi|14149756|ref|NP_080306.1|	HFD_LDP_PRM_5per_F1_R2	658.312	2	279.098	1	b2	61.87	1082785	116026	966759	0
DYTYEELLNR	gi|14149756|ref|NP_080306.1|	HFD_WTE_PRM_5per_F1_R1	658.312	2	279.098	1	b2	60.66	5922873	1557391	4365482	-0.8
DYTYEELLNR	gi|14149756|ref|NP_080306.1|	HFD_WTE_PRM_5per_F1_R2	658.312	2	279.098	1	b2	60.94	4883209	744110	4139099	-1.2
DYTYEELLNR	gi|14149756|ref|NP_080306.1|	WT_LDP_PRM_5per_F1_R1	658.312	2	279.098	1	b2	61.73	3073840	375354	2698486	11.4
DYTYEELLNR	gi|14149756|ref|NP_080306.1|	WT_LDP_PRM_5per_F1_R2	658.312	2	279.098	1	b2	61.41	3286276	45418	3240858	12.1
DYTYEELLNR	gi|14149756|ref|NP_080306.1|	WT_WTE_PRM_5per_F1_R1	658.312	2	279.098	1	b2	61.09	5241990	454695	4787295	-0.6
DYTYEELLNR	gi|14149756|ref|NP_080306.1|	WT_WTE_PRM_5per_F1_R2	658.312	2	279.098	1	b2	60.99	5554751	522874	5031877	-0.9
DYTYEELLNR	gi|14149756|ref|NP_080306.1|	HFD_LDP_PRM_5per_F1_R1	658.312	2	380.145	1	b3	61.97	945051	0	945051	2.8
DYTYEELLNR	gi|14149756|ref|NP_080306.1|	HFD_LDP_PRM_5per_F1_R2	658.312	2	380.145	1	b3	61.87	561051	20717	540334	2.5
DYTYEELLNR	gi|14149756|ref|NP_080306.1|	HFD_WTE_PRM_5per_F1_R1	658.312	2	380.145	1	b3	60.66	2813483	471096	2342387	6.5
DYTYEELLNR	gi|14149756|ref|NP_080306.1|	HFD_WTE_PRM_5per_F1_R2	658.312	2	380.145	1	b3	60.94	2259904	508014	1751890	6.1
DYTYEELLNR	gi|14149756|ref|NP_080306.1|	WT_LDP_PRM_5per_F1_R1	658.312	2	380.145	1	b3	61.73	1358641	0	1358641	2.1
DYTYEELLNR	gi|14149756|ref|NP_080306.1|	WT_LDP_PRM_5per_F1_R2	658.312	2	380.145	1	b3	61.4	1534682	23501	1511181	0.4
DYTYEELLNR	gi|14149756|ref|NP_080306.1|	WT_WTE_PRM_5per_F1_R1	658.312	2	380.145	1	b3	61.09	2430596	186356	2244240	6.5
DYTYEELLNR	gi|14149756|ref|NP_080306.1|	WT_WTE_PRM_5per_F1_R2	658.312	2	380.145	1	b3	60.99	2503030	473767	2029263	4.9
DYTYEELLNR	gi|14149756|ref|NP_080306.1|	HFD_LDP_PRM_5per_F1_R1	658.312	2	1037.53	1	y8	61.98	2277515	0	2277515	-1.3
DYTYEELLNR	gi|14149756|ref|NP_080306.1|	HFD_LDP_PRM_5per_F1_R2	658.312	2	1037.53	1	y8	61.86	1376532	70613	1305919	-1
DYTYEELLNR	gi|14149756|ref|NP_080306.1|	HFD_WTE_PRM_5per_F1_R1	658.312	2	1037.53	1	y8	60.66	6561687	153421	6408266	-2.2
DYTYEELLNR	gi|14149756|ref|NP_080306.1|	HFD_WTE_PRM_5per_F1_R2	658.312	2	1037.53	1	y8	60.93	4954076	902176	4051900	-2.1
DYTYEELLNR	gi|14149756|ref|NP_080306.1|	WT_LDP_PRM_5per_F1_R1	658.312	2	1037.53	1	y8	61.73	3161115	547334	2613781	-0.8
DYTYEELLNR	gi|14149756|ref|NP_080306.1|	WT_LDP_PRM_5per_F1_R2	658.312	2	1037.53	1	y8	61.41	3993596	0	3993596	-1.7
DYTYEELLNR	gi|14149756|ref|NP_080306.1|	WT_WTE_PRM_5per_F1_R1	658.312	2	1037.53	1	y8	61.09	5502488	285949	5216539	0
DYTYEELLNR	gi|14149756|ref|NP_080306.1|	WT_WTE_PRM_5per_F1_R2	658.312	2	1037.53	1	y8	61	5257924	1049556	4208368	-1.1
DYTYEELLNR	gi|14149756|ref|NP_080306.1|	HFD_LDP_PRM_5per_F1_R1	658.312	2	936.479	1	y7	61.98	2705733	0	2705733	-1.1
DYTYEELLNR	gi|14149756|ref|NP_080306.1|	HFD_LDP_PRM_5per_F1_R2	658.312	2	936.479	1	y7	61.87	1828872	47298	1781574	-1.5
DYTYEELLNR	gi|14149756|ref|NP_080306.1|	HFD_WTE_PRM_5per_F1_R1	658.312	2	936.479	1	y7	60.66	7844523	193931	7650592	-1.9
DYTYEELLNR	gi|14149756|ref|NP_080306.1|	HFD_WTE_PRM_5per_F1_R2	658.312	2	936.479	1	y7	60.93	5626337	1343129	4283208	-2.2
DYTYEELLNR	gi|14149756|ref|NP_080306.1|	WT_LDP_PRM_5per_F1_R1	658.312	2	936.479	1	y7	61.73	3997048	213963	3783085	-0.9
DYTYEELLNR	gi|14149756|ref|NP_080306.1|	WT_LDP_PRM_5per_F1_R2	658.312	2	936.479	1	y7	61.41	4859029	0	4859029	-2.8
DYTYEELLNR	gi|14149756|ref|NP_080306.1|	WT_WTE_PRM_5per_F1_R1	658.312	2	936.479	1	y7	61.09	7083057	289651	6793406	-0.1
DYTYEELLNR	gi|14149756|ref|NP_080306.1|	WT_WTE_PRM_5per_F1_R2	658.312	2	936.479	1	y7	61	6587235	1259565	5327670	-1.2
DYTYEELLNR	gi|14149756|ref|NP_080306.1|	HFD_LDP_PRM_5per_F1_R1	658.312	2	773.415	1	y6	61.98	3522851	0	3522851	0
DYTYEELLNR	gi|14149756|ref|NP_080306.1|	HFD_LDP_PRM_5per_F1_R2	658.312	2	773.415	1	y6	61.87	2143448	132272	2011176	-1
DYTYEELLNR	gi|14149756|ref|NP_080306.1|	HFD_WTE_PRM_5per_F1_R1	658.312	2	773.415	1	y6	60.66	8706563	3044703	5661860	-3.5
DYTYEELLNR	gi|14149756|ref|NP_080306.1|	HFD_WTE_PRM_5per_F1_R2	658.312	2	773.415	1	y6	60.94	7501820	1993438	5508382	-3.6
DYTYEELLNR	gi|14149756|ref|NP_080306.1|	WT_LDP_PRM_5per_F1_R1	658.312	2	773.415	1	y6	61.73	4553381	623210	3930171	-0.3
DYTYEELLNR	gi|14149756|ref|NP_080306.1|	WT_LDP_PRM_5per_F1_R2	658.312	2	773.415	1	y6	61.41	5281153	368818	4912335	-3.2
DYTYEELLNR	gi|14149756|ref|NP_080306.1|	WT_WTE_PRM_5per_F1_R1	658.312	2	773.415	1	y6	61.09	8348304	929983	7418321	-1
DYTYEELLNR	gi|14149756|ref|NP_080306.1|	WT_WTE_PRM_5per_F1_R2	658.312	2	773.415	1	y6	60.99	8690472	1826289	6864183	-2.1
DYTYEELLNR	gi|14149756|ref|NP_080306.1|	HFD_LDP_PRM_5per_F1_R1	658.312	2	515.33	1	y4	61.98	1173415	0	1173415	0.1
DYTYEELLNR	gi|14149756|ref|NP_080306.1|	HFD_LDP_PRM_5per_F1_R2	658.312	2	515.33	1	y4	61.87	736769	0	736769	0.3
DYTYEELLNR	gi|14149756|ref|NP_080306.1|	HFD_WTE_PRM_5per_F1_R1	658.312	2	515.33	1	y4	60.66	3464175	0	3464175	2.3
DYTYEELLNR	gi|14149756|ref|NP_080306.1|	HFD_WTE_PRM_5per_F1_R2	658.312	2	515.33	1	y4	60.94	2806712	233716	2572996	0.7
DYTYEELLNR	gi|14149756|ref|NP_080306.1|	WT_LDP_PRM_5per_F1_R1	658.312	2	515.33	1	y4	61.73	1649070	26958	1622112	-0.8
DYTYEELLNR	gi|14149756|ref|NP_080306.1|	WT_LDP_PRM_5per_F1_R2	658.312	2	515.33	1	y4	61.41	1826165	0	1826165	-0.2
DYTYEELLNR	gi|14149756|ref|NP_080306.1|	WT_WTE_PRM_5per_F1_R1	658.312	2	515.33	1	y4	61.09	2788359	351432	2436927	1.7
DYTYEELLNR	gi|14149756|ref|NP_080306.1|	WT_WTE_PRM_5per_F1_R2	658.312	2	515.33	1	y4	61	2933721	278223	2655498	1
DYTYEELLNR	gi|14149756|ref|NP_080306.1|	HFD_LDP_PRM_5per_F1_R1	658.312	2	402.246	1	y3	61.97	897886	0	897886	0.6
DYTYEELLNR	gi|14149756|ref|NP_080306.1|	HFD_LDP_PRM_5per_F1_R2	658.312	2	402.246	1	y3	61.87	560021	0	560021	0.1
DYTYEELLNR	gi|14149756|ref|NP_080306.1|	HFD_WTE_PRM_5per_F1_R1	658.312	2	402.246	1	y3	60.66	3060344	195554	2864790	0.2
DYTYEELLNR	gi|14149756|ref|NP_080306.1|	HFD_WTE_PRM_5per_F1_R2	658.312	2	402.246	1	y3	60.94	2461855	196220	2265635	0.2
DYTYEELLNR	gi|14149756|ref|NP_080306.1|	WT_LDP_PRM_5per_F1_R1	658.312	2	402.246	1	y3	61.73	1397368	0	1397368	0.4
DYTYEELLNR	gi|14149756|ref|NP_080306.1|	WT_LDP_PRM_5per_F1_R2	658.312	2	402.246	1	y3	61.4	1573568	0	1573568	-1.7
DYTYEELLNR	gi|14149756|ref|NP_080306.1|	WT_WTE_PRM_5per_F1_R1	658.312	2	402.246	1	y3	61.09	2698348	151223	2547125	0.2
DYTYEELLNR	gi|14149756|ref|NP_080306.1|	WT_WTE_PRM_5per_F1_R2	658.312	2	402.246	1	y3	60.99	2681139	292329	2388810	-0.3
DYTYEELLNR	gi|14149756|ref|NP_080306.1|	HFD_LDP_PRM_5per_F1_R1	658.312	2	289.162	1	y2	61.96	853545	0	853545	0.2
DYTYEELLNR	gi|14149756|ref|NP_080306.1|	HFD_LDP_PRM_5per_F1_R2	658.312	2	289.162	1	y2	61.86	508365	24904	483461	-1.1
DYTYEELLNR	gi|14149756|ref|NP_080306.1|	HFD_WTE_PRM_5per_F1_R1	658.312	2	289.162	1	y2	60.66	2525623	833835	1691788	-5.5
DYTYEELLNR	gi|14149756|ref|NP_080306.1|	HFD_WTE_PRM_5per_F1_R2	658.312	2	289.162	1	y2	60.94	2162502	555981	1606521	-11.1
DYTYEELLNR	gi|14149756|ref|NP_080306.1|	WT_LDP_PRM_5per_F1_R1	658.312	2	289.162	1	y2	61.73	1362799	0	1362799	0.1
DYTYEELLNR	gi|14149756|ref|NP_080306.1|	WT_LDP_PRM_5per_F1_R2	658.312	2	289.162	1	y2	61.41	1412699	0	1412699	-0.5
DYTYEELLNR	gi|14149756|ref|NP_080306.1|	WT_WTE_PRM_5per_F1_R1	658.312	2	289.162	1	y2	61.09	2337111	324344	2012767	-5.8
DYTYEELLNR	gi|14149756|ref|NP_080306.1|	WT_WTE_PRM_5per_F1_R2	658.312	2	289.162	1	y2	60.99	2608799	364355	2244444	0
ELSAQPEVHR	gi|13507622|ref|NP_109617.1|	HFD_LDP_PRM_5per_F1_R1	583.302	2	243.134	1	b2	20.98	612547	85687	3	-1.7
ELSAQPEVHR	gi|13507622|ref|NP_109617.1|	HFD_LDP_PRM_5per_F1_R2	583.302	2	243.134	1	b2	21.68	670289	0	3	-1.7
ELSAQPEVHR	gi|13507622|ref|NP_109617.1|	HFD_WTE_PRM_5per_F1_R1	583.302	2	243.134	1	b2	19.06	883607	6013	3	-3
ELSAQPEVHR	gi|13507622|ref|NP_109617.1|	HFD_WTE_PRM_5per_F1_R2	583.302	2	243.134	1	b2	19.48	787161	118375	3	-1.8
ELSAQPEVHR	gi|13507622|ref|NP_109617.1|	WT_LDP_PRM_5per_F1_R1	583.302	2	243.134	1	b2	21.67	395808	0	4	-0.4
ELSAQPEVHR	gi|13507622|ref|NP_109617.1|	WT_LDP_PRM_5per_F1_R2	583.302	2	243.134	1	b2	20.51	161906	0	3	-2.6
ELSAQPEVHR	gi|13507622|ref|NP_109617.1|	WT_WTE_PRM_5per_F1_R1	583.302	2	243.134	1	b2	19.68	794342	0	4	-3.1
ELSAQPEVHR	gi|13507622|ref|NP_109617.1|	WT_WTE_PRM_5per_F1_R2	583.302	2	243.134	1	b2	19.17	1024139	0	3	-2.2
ELSAQPEVHR	gi|13507622|ref|NP_109617.1|	HFD_LDP_PRM_5per_F1_R1	583.302	2	923.469	1	y8	20.98	1308762	0	2	-1.7
ELSAQPEVHR	gi|13507622|ref|NP_109617.1|	HFD_LDP_PRM_5per_F1_R2	583.302	2	923.469	1	y8	21.68	855765	0	2	1.7
ELSAQPEVHR	gi|13507622|ref|NP_109617.1|	HFD_WTE_PRM_5per_F1_R1	583.302	2	923.469	1	y8	19.05	1574770	0	2	-2.4
ELSAQPEVHR	gi|13507622|ref|NP_109617.1|	HFD_WTE_PRM_5per_F1_R2	583.302	2	923.469	1	y8	19.5	1727300	0	2	-1.4
ELSAQPEVHR	gi|13507622|ref|NP_109617.1|	WT_LDP_PRM_5per_F1_R1	583.302	2	923.469	1	y8	21.64	680987	0	2	-0.5
ELSAQPEVHR	gi|13507622|ref|NP_109617.1|	WT_LDP_PRM_5per_F1_R2	583.302	2	923.469	1	y8	20.52	385017	0	2	-5.3
ELSAQPEVHR	gi|13507622|ref|NP_109617.1|	WT_WTE_PRM_5per_F1_R1	583.302	2	923.469	1	y8	19.73	1732059	0	2	-4.6
ELSAQPEVHR	gi|13507622|ref|NP_109617.1|	WT_WTE_PRM_5per_F1_R2	583.302	2	923.469	1	y8	19.17	1925598	0	2	-4.6
ELSAQPEVHR	gi|13507622|ref|NP_109617.1|	HFD_LDP_PRM_5per_F1_R1	583.302	2	836.437	1	y7	20.98	483503	0	4	-1.3
ELSAQPEVHR	gi|13507622|ref|NP_109617.1|	HFD_LDP_PRM_5per_F1_R2	583.302	2	836.437	1	y7	21.69	304739	0	4	-3.5
ELSAQPEVHR	gi|13507622|ref|NP_109617.1|	HFD_WTE_PRM_5per_F1_R1	583.302	2	836.437	1	y7	19.05	657723	0	5	-3.8
ELSAQPEVHR	gi|13507622|ref|NP_109617.1|	HFD_WTE_PRM_5per_F1_R2	583.302	2	836.437	1	y7	19.5	638637	0	5	-3.2
ELSAQPEVHR	gi|13507622|ref|NP_109617.1|	WT_LDP_PRM_5per_F1_R1	583.302	2	836.437	1	y7	21.66	223118	0	6	-1.1
ELSAQPEVHR	gi|13507622|ref|NP_109617.1|	WT_LDP_PRM_5per_F1_R2	583.302	2	836.437	1	y7	20.53	108792	0	5	-6.3
ELSAQPEVHR	gi|13507622|ref|NP_109617.1|	WT_WTE_PRM_5per_F1_R1	583.302	2	836.437	1	y7	19.7	610298	0	5	-7.1
ELSAQPEVHR	gi|13507622|ref|NP_109617.1|	WT_WTE_PRM_5per_F1_R2	583.302	2	836.437	1	y7	19.17	711385	0	5	-4.6
ELSAQPEVHR	gi|13507622|ref|NP_109617.1|	HFD_LDP_PRM_5per_F1_R1	583.302	2	637.342	1	y5	20.98	4418739	0	1	-1.3
ELSAQPEVHR	gi|13507622|ref|NP_109617.1|	HFD_LDP_PRM_5per_F1_R2	583.302	2	637.342	1	y5	21.68	3046144	0	1	-1.7
ELSAQPEVHR	gi|13507622|ref|NP_109617.1|	HFD_WTE_PRM_5per_F1_R1	583.302	2	637.342	1	y5	19.05	5338864	164347	1	-2.8
ELSAQPEVHR	gi|13507622|ref|NP_109617.1|	HFD_WTE_PRM_5per_F1_R2	583.302	2	637.342	1	y5	19.48	5969696	44015	1	-1.8
ELSAQPEVHR	gi|13507622|ref|NP_109617.1|	WT_LDP_PRM_5per_F1_R1	583.302	2	637.342	1	y5	21.66	2486468	400807	1	-2.8
ELSAQPEVHR	gi|13507622|ref|NP_109617.1|	WT_LDP_PRM_5per_F1_R2	583.302	2	637.342	1	y5	20.5	1190599	681370	1	-5
ELSAQPEVHR	gi|13507622|ref|NP_109617.1|	WT_WTE_PRM_5per_F1_R1	583.302	2	637.342	1	y5	19.68	5673338	0	1	-4
ELSAQPEVHR	gi|13507622|ref|NP_109617.1|	WT_WTE_PRM_5per_F1_R2	583.302	2	637.342	1	y5	19.16	6435374	60371	1	-3.4
ELSAQPEVHR	gi|13507622|ref|NP_109617.1|	HFD_LDP_PRM_5per_F1_R1	583.302	2	312.178	1	y2	20.98	308598	0	6	-58.2
ELSAQPEVHR	gi|13507622|ref|NP_109617.1|	HFD_LDP_PRM_5per_F1_R2	583.302	2	312.178	1	y2	21.66	199344	0	6	-56.6
ELSAQPEVHR	gi|13507622|ref|NP_109617.1|	HFD_WTE_PRM_5per_F1_R1	583.302	2	312.178	1	y2	19.01	626312	0	6	-59.8
ELSAQPEVHR	gi|13507622|ref|NP_109617.1|	HFD_WTE_PRM_5per_F1_R2	583.302	2	312.178	1	y2	19.49	555535	68099	487436	-56.5
ELSAQPEVHR	gi|13507622|ref|NP_109617.1|	WT_LDP_PRM_5per_F1_R1	583.302	2	312.178	1	y2	21.62	370123	39398	330725	-60.9
ELSAQPEVHR	gi|13507622|ref|NP_109617.1|	WT_LDP_PRM_5per_F1_R2	583.302	2	312.178	1	y2	20.43	133823	139829	-6006	-61.2
ELSAQPEVHR	gi|13507622|ref|NP_109617.1|	WT_WTE_PRM_5per_F1_R1	583.302	2	312.178	1	y2	19.66	496845	0	496845	-59.4
ELSAQPEVHR	gi|13507622|ref|NP_109617.1|	WT_WTE_PRM_5per_F1_R2	583.302	2	312.178	1	y2	19.17	674634	0	674634	-56
LEEQDEFEK	gi|13507622|ref|NP_109617.1|	HFD_LDP_PRM_5per_F1_R1	583.764	2	243.134	1	b2	32.12	3640635	0	2	-1.2
LEEQDEFEK	gi|13507622|ref|NP_109617.1|	HFD_LDP_PRM_5per_F1_R2	583.764	2	243.134	1	b2	33.14	2651258	0	1	-0.5
LEEQDEFEK	gi|13507622|ref|NP_109617.1|	HFD_WTE_PRM_5per_F1_R1	583.764	2	243.134	1	b2	30.17	3073775	211476	1	-1.2
LEEQDEFEK	gi|13507622|ref|NP_109617.1|	HFD_WTE_PRM_5per_F1_R2	583.764	2	243.134	1	b2	30.71	2838511	138740	1	-1.1
LEEQDEFEK	gi|13507622|ref|NP_109617.1|	WT_LDP_PRM_5per_F1_R1	583.764	2	243.134	1	b2	32.86	733551	0	1	-1.7
LEEQDEFEK	gi|13507622|ref|NP_109617.1|	WT_LDP_PRM_5per_F1_R2	583.764	2	243.134	1	b2	32.21	974389	0	1	-1.2
LEEQDEFEK	gi|13507622|ref|NP_109617.1|	WT_WTE_PRM_5per_F1_R1	583.764	2	243.134	1	b2	31.15	2952367	69096	2883271	-2.8
LEEQDEFEK	gi|13507622|ref|NP_109617.1|	WT_WTE_PRM_5per_F1_R2	583.764	2	243.134	1	b2	30.8	3039669	103748	1	-1
LEEQDEFEK	gi|13507622|ref|NP_109617.1|	HFD_LDP_PRM_5per_F1_R1	583.764	2	1053.44	1	y8	32.12	1805398	0	3	-1.5
LEEQDEFEK	gi|13507622|ref|NP_109617.1|	HFD_LDP_PRM_5per_F1_R2	583.764	2	1053.44	1	y8	33.16	1229620	0	3	-2.3
LEEQDEFEK	gi|13507622|ref|NP_109617.1|	HFD_WTE_PRM_5per_F1_R1	583.764	2	1053.44	1	y8	30.13	1686923	0	3	-0.9
LEEQDEFEK	gi|13507622|ref|NP_109617.1|	HFD_WTE_PRM_5per_F1_R2	583.764	2	1053.44	1	y8	30.69	1488281	0	3	-0.9
LEEQDEFEK	gi|13507622|ref|NP_109617.1|	WT_LDP_PRM_5per_F1_R1	583.764	2	1053.44	1	y8	32.85	335096	0	3	-3
LEEQDEFEK	gi|13507622|ref|NP_109617.1|	WT_LDP_PRM_5per_F1_R2	583.764	2	1053.44	1	y8	32.23	468364	0	3	-0.7
LEEQDEFEK	gi|13507622|ref|NP_109617.1|	WT_WTE_PRM_5per_F1_R1	583.764	2	1053.44	1	y8	31.15	1600397	0	3	-3.4
LEEQDEFEK	gi|13507622|ref|NP_109617.1|	WT_WTE_PRM_5per_F1_R2	583.764	2	1053.44	1	y8	30.81	1607480	0	3	-1.9
LEEQDEFEK	gi|13507622|ref|NP_109617.1|	HFD_LDP_PRM_5per_F1_R1	583.764	2	667.293	1	y5	32.12	1398199	0	5	-0.8
LEEQDEFEK	gi|13507622|ref|NP_109617.1|	HFD_LDP_PRM_5per_F1_R2	583.764	2	667.293	1	y5	33.15	916936	0	4	-0.4
LEEQDEFEK	gi|13507622|ref|NP_109617.1|	HFD_WTE_PRM_5per_F1_R1	583.764	2	667.293	1	y5	30.15	1308286	103380	4	1.1
LEEQDEFEK	gi|13507622|ref|NP_109617.1|	HFD_WTE_PRM_5per_F1_R2	583.764	2	667.293	1	y5	30.7	1261076	0	4	1.1
LEEQDEFEK	gi|13507622|ref|NP_109617.1|	WT_LDP_PRM_5per_F1_R1	583.764	2	667.293	1	y5	32.84	239977	0	5	-2.3
LEEQDEFEK	gi|13507622|ref|NP_109617.1|	WT_LDP_PRM_5per_F1_R2	583.764	2	667.293	1	y5	32.17	345621	0	4	-2.7
LEEQDEFEK	gi|13507622|ref|NP_109617.1|	WT_WTE_PRM_5per_F1_R1	583.764	2	667.293	1	y5	31.13	1256540	0	4	-3.6
LEEQDEFEK	gi|13507622|ref|NP_109617.1|	WT_WTE_PRM_5per_F1_R2	583.764	2	667.293	1	y5	30.84	1235127	27606	4	-1.9
LEEQDEFEK	gi|13507622|ref|NP_109617.1|	HFD_LDP_PRM_5per_F1_R1	583.764	2	552.266	1	y4	32.09	885624	0	6	0.7
LEEQDEFEK	gi|13507622|ref|NP_109617.1|	HFD_LDP_PRM_5per_F1_R2	583.764	2	552.266	1	y4	33.11	613063	0	6	-2.1
LEEQDEFEK	gi|13507622|ref|NP_109617.1|	HFD_WTE_PRM_5per_F1_R1	583.764	2	552.266	1	y4	30.15	989942	0	5	2.3
LEEQDEFEK	gi|13507622|ref|NP_109617.1|	HFD_WTE_PRM_5per_F1_R2	583.764	2	552.266	1	y4	30.69	885178	0	6	1.3
LEEQDEFEK	gi|13507622|ref|NP_109617.1|	WT_LDP_PRM_5per_F1_R1	583.764	2	552.266	1	y4	32.86	129731	0	6	-1.6
LEEQDEFEK	gi|13507622|ref|NP_109617.1|	WT_LDP_PRM_5per_F1_R2	583.764	2	552.266	1	y4	32.15	204737	0	6	-0.6
LEEQDEFEK	gi|13507622|ref|NP_109617.1|	WT_WTE_PRM_5per_F1_R1	583.764	2	552.266	1	y4	31.13	885962	0	6	-1.8
LEEQDEFEK	gi|13507622|ref|NP_109617.1|	WT_WTE_PRM_5per_F1_R2	583.764	2	552.266	1	y4	30.84	867732	0	6	-0.7
LEEQDEFEK	gi|13507622|ref|NP_109617.1|	HFD_LDP_PRM_5per_F1_R1	583.764	2	423.224	1	y3	32.13	1693807	214757	4	-22.9
LEEQDEFEK	gi|13507622|ref|NP_109617.1|	HFD_LDP_PRM_5per_F1_R2	583.764	2	423.224	1	y3	33.14	842869	0	5	0.9
LEEQDEFEK	gi|13507622|ref|NP_109617.1|	HFD_WTE_PRM_5per_F1_R1	583.764	2	423.224	1	y3	30.15	843568	398479	6	1.5
LEEQDEFEK	gi|13507622|ref|NP_109617.1|	HFD_WTE_PRM_5per_F1_R2	583.764	2	423.224	1	y3	30.69	980743	56901	5	3.1
LEEQDEFEK	gi|13507622|ref|NP_109617.1|	WT_LDP_PRM_5per_F1_R1	583.764	2	423.224	1	y3	32.81	242997	0	4	-1.1
LEEQDEFEK	gi|13507622|ref|NP_109617.1|	WT_LDP_PRM_5per_F1_R2	583.764	2	423.224	1	y3	32.18	319727	25715	5	-1.1
LEEQDEFEK	gi|13507622|ref|NP_109617.1|	WT_WTE_PRM_5per_F1_R1	583.764	2	423.224	1	y3	31.13	997785	167999	829786	-0.2
LEEQDEFEK	gi|13507622|ref|NP_109617.1|	WT_WTE_PRM_5per_F1_R2	583.764	2	423.224	1	y3	30.84	1142585	31778	5	1.6
GLQTSQDAR	gi|6680836|ref|NP_031617.1|	HFD_LDP_PRM_5per_F1_R1	488.246	2	171.113	1	b2	10.41	10320170	13303	5	0
GLQTSQDAR	gi|6680836|ref|NP_031617.1|	HFD_LDP_PRM_5per_F1_R2	488.246	2	171.113	1	b2	10.83	7505426	0	5	-0.6
GLQTSQDAR	gi|6680836|ref|NP_031617.1|	HFD_WTE_PRM_5per_F1_R1	488.246	2	171.113	1	b2	11.29	554234	387186	4	0
GLQTSQDAR	gi|6680836|ref|NP_031617.1|	HFD_WTE_PRM_5per_F1_R2	488.246	2	171.113	1	b2	11.03	30016142	263962	5	-0.7
GLQTSQDAR	gi|6680836|ref|NP_031617.1|	WT_LDP_PRM_5per_F1_R1	488.246	2	171.113	1	b2	11.26	4869977	50870	4819107	-0.4
GLQTSQDAR	gi|6680836|ref|NP_031617.1|	WT_LDP_PRM_5per_F1_R2	488.246	2	171.113	1	b2	10.35	5942356	38903	5903453	-0.4
GLQTSQDAR	gi|6680836|ref|NP_031617.1|	WT_WTE_PRM_5per_F1_R1	488.246	2	171.113	1	b2	10.59	41692112	491299	41200813	-1.8
GLQTSQDAR	gi|6680836|ref|NP_031617.1|	WT_WTE_PRM_5per_F1_R2	488.246	2	171.113	1	b2	10.67	45116652	407163	44709489	-0.6
GLQTSQDAR	gi|6680836|ref|NP_031617.1|	HFD_LDP_PRM_5per_F1_R1	488.246	2	805.38	1	y7	10.41	11773987	0	4	-1.6
GLQTSQDAR	gi|6680836|ref|NP_031617.1|	HFD_LDP_PRM_5per_F1_R2	488.246	2	805.38	1	y7	10.83	8458546	0	4	-0.9
GLQTSQDAR	gi|6680836|ref|NP_031617.1|	HFD_WTE_PRM_5per_F1_R1	488.246	2	805.38	1	y7	11.27	307319	44559	6	-3.4
GLQTSQDAR	gi|6680836|ref|NP_031617.1|	HFD_WTE_PRM_5per_F1_R2	488.246	2	805.38	1	y7	11.03	32748902	0	4	-1.3
GLQTSQDAR	gi|6680836|ref|NP_031617.1|	WT_LDP_PRM_5per_F1_R1	488.246	2	805.38	1	y7	11.25	5652135	0	4	-2
GLQTSQDAR	gi|6680836|ref|NP_031617.1|	WT_LDP_PRM_5per_F1_R2	488.246	2	805.38	1	y7	10.38	6882859	0	4	-0.9
GLQTSQDAR	gi|6680836|ref|NP_031617.1|	WT_WTE_PRM_5per_F1_R1	488.246	2	805.38	1	y7	10.59	46016916	204321	45812595	-2.3
GLQTSQDAR	gi|6680836|ref|NP_031617.1|	WT_WTE_PRM_5per_F1_R2	488.246	2	805.38	1	y7	10.67	49217668	0	4	-1.2
GLQTSQDAR	gi|6680836|ref|NP_031617.1|	HFD_LDP_PRM_5per_F1_R1	488.246	2	677.321	1	y6	10.37	29852390	154379	1	-0.2
GLQTSQDAR	gi|6680836|ref|NP_031617.1|	HFD_LDP_PRM_5per_F1_R2	488.246	2	677.321	1	y6	10.83	21420006	0	1	-0.6
GLQTSQDAR	gi|6680836|ref|NP_031617.1|	HFD_WTE_PRM_5per_F1_R1	488.246	2	677.321	1	y6	11.27	581831	0	2	2.9
GLQTSQDAR	gi|6680836|ref|NP_031617.1|	HFD_WTE_PRM_5per_F1_R2	488.246	2	677.321	1	y6	11.03	80512208	1226309	2	-0.5
GLQTSQDAR	gi|6680836|ref|NP_031617.1|	WT_LDP_PRM_5per_F1_R1	488.246	2	677.321	1	y6	11.25	14194208	31556	14162652	-0.7
GLQTSQDAR	gi|6680836|ref|NP_031617.1|	WT_LDP_PRM_5per_F1_R2	488.246	2	677.321	1	y6	10.37	17171816	0	17171816	-0.4
GLQTSQDAR	gi|6680836|ref|NP_031617.1|	WT_WTE_PRM_5per_F1_R1	488.246	2	677.321	1	y6	10.59	114337352	448033	113889319	-1.6
GLQTSQDAR	gi|6680836|ref|NP_031617.1|	WT_WTE_PRM_5per_F1_R2	488.246	2	677.321	1	y6	10.67	122830392	136815	1	-0.4
GLQTSQDAR	gi|6680836|ref|NP_031617.1|	HFD_LDP_PRM_5per_F1_R1	488.246	2	576.274	1	y5	10.37	15071864	0	3	0
GLQTSQDAR	gi|6680836|ref|NP_031617.1|	HFD_LDP_PRM_5per_F1_R2	488.246	2	576.274	1	y5	10.83	10767691	0	3	-0.3
GLQTSQDAR	gi|6680836|ref|NP_031617.1|	HFD_WTE_PRM_5per_F1_R1	488.246	2	576.274	1	y5	11.24	397956	0	5	16.8
GLQTSQDAR	gi|6680836|ref|NP_031617.1|	HFD_WTE_PRM_5per_F1_R2	488.246	2	576.274	1	y5	11.03	41692028	0	3	-0.1
GLQTSQDAR	gi|6680836|ref|NP_031617.1|	WT_LDP_PRM_5per_F1_R1	488.246	2	576.274	1	y5	11.25	7189166	0	3	-0.2
GLQTSQDAR	gi|6680836|ref|NP_031617.1|	WT_LDP_PRM_5per_F1_R2	488.246	2	576.274	1	y5	10.35	8747959	0	3	0
GLQTSQDAR	gi|6680836|ref|NP_031617.1|	WT_WTE_PRM_5per_F1_R1	488.246	2	576.274	1	y5	10.6	58267188	227893	58039295	-1.2
GLQTSQDAR	gi|6680836|ref|NP_031617.1|	WT_WTE_PRM_5per_F1_R2	488.246	2	576.274	1	y5	10.67	62975228	0	3	0
GLQTSQDAR	gi|6680836|ref|NP_031617.1|	HFD_LDP_PRM_5per_F1_R1	488.246	2	361.183	1	y3	10.37	6379993	0	6	-0.3
GLQTSQDAR	gi|6680836|ref|NP_031617.1|	HFD_LDP_PRM_5per_F1_R2	488.246	2	361.183	1	y3	10.84	4527831	0	6	-1
GLQTSQDAR	gi|6680836|ref|NP_031617.1|	HFD_WTE_PRM_5per_F1_R1	488.246	2	361.183	1	y3	11.27	1629512	31561	1	-7.5
GLQTSQDAR	gi|6680836|ref|NP_031617.1|	HFD_WTE_PRM_5per_F1_R2	488.246	2	361.183	1	y3	11.03	18425274	0	6	-1.2
GLQTSQDAR	gi|6680836|ref|NP_031617.1|	WT_LDP_PRM_5per_F1_R1	488.246	2	361.183	1	y3	11.25	3019289	0	6	-0.8
GLQTSQDAR	gi|6680836|ref|NP_031617.1|	WT_LDP_PRM_5per_F1_R2	488.246	2	361.183	1	y3	10.35	3634267	0	6	-0.9
GLQTSQDAR	gi|6680836|ref|NP_031617.1|	WT_WTE_PRM_5per_F1_R1	488.246	2	361.183	1	y3	10.59	25191794	238838	24952956	-2.2
GLQTSQDAR	gi|6680836|ref|NP_031617.1|	WT_WTE_PRM_5per_F1_R2	488.246	2	361.183	1	y3	10.67	27202380	0	6	-1.1
GLQTSQDAR	gi|6680836|ref|NP_031617.1|	HFD_LDP_PRM_5per_F1_R1	488.246	2	246.156	1	y2	10.41	28994688	66006	2	0
GLQTSQDAR	gi|6680836|ref|NP_031617.1|	HFD_LDP_PRM_5per_F1_R2	488.246	2	246.156	1	y2	10.83	20383342	20882	2	-0.8
GLQTSQDAR	gi|6680836|ref|NP_031617.1|	HFD_WTE_PRM_5per_F1_R1	488.246	2	246.156	1	y2	11.26	566101	18235	3	-0.4
GLQTSQDAR	gi|6680836|ref|NP_031617.1|	HFD_WTE_PRM_5per_F1_R2	488.246	2	246.156	1	y2	11.03	81016496	0	1	-0.7
GLQTSQDAR	gi|6680836|ref|NP_031617.1|	WT_LDP_PRM_5per_F1_R1	488.246	2	246.156	1	y2	11.28	13591495	67851	13523644	-0.7
GLQTSQDAR	gi|6680836|ref|NP_031617.1|	WT_LDP_PRM_5per_F1_R2	488.246	2	246.156	1	y2	10.37	16534806	0	16534806	-0.7
GLQTSQDAR	gi|6680836|ref|NP_031617.1|	WT_WTE_PRM_5per_F1_R1	488.246	2	246.156	1	y2	10.59	115038792	922324	114116468	-1.6
GLQTSQDAR	gi|6680836|ref|NP_031617.1|	WT_WTE_PRM_5per_F1_R2	488.246	2	246.156	1	y2	10.67	121830096	211006	2	-0.6
EEDEEESPGQAK	gi|6680836|ref|NP_031617.1|	HFD_LDP_PRM_5per_F1_R1	674.281	2	845.4	1	y8	9.61	3675377	0	3	-1.1
EEDEEESPGQAK	gi|6680836|ref|NP_031617.1|	HFD_LDP_PRM_5per_F1_R2	674.281	2	845.4	1	y8	9.97	3348734	136242	3	-1.5
EEDEEESPGQAK	gi|6680836|ref|NP_031617.1|	HFD_WTE_PRM_5per_F1_R1	674.281	2	845.4	1	y8	7.32	89926	0	1	5.3
EEDEEESPGQAK	gi|6680836|ref|NP_031617.1|	HFD_WTE_PRM_5per_F1_R2	674.281	2	845.4	1	y8	7.2	0	0	0	#N/A
EEDEEESPGQAK	gi|6680836|ref|NP_031617.1|	WT_LDP_PRM_5per_F1_R1	674.281	2	845.4	1	y8	7.34	13797	0	2	-0.9
EEDEEESPGQAK	gi|6680836|ref|NP_031617.1|	WT_LDP_PRM_5per_F1_R2	674.281	2	845.4	1	y8	7.3	86710	0	1	2.4
EEDEEESPGQAK	gi|6680836|ref|NP_031617.1|	WT_WTE_PRM_5per_F1_R1	674.281	2	845.4	1	y8	7.24	76006	0	1	-0.1
EEDEEESPGQAK	gi|6680836|ref|NP_031617.1|	WT_WTE_PRM_5per_F1_R2	674.281	2	845.4	1	y8	7.3	11861	0	3	6.6
EEDEEESPGQAK	gi|6680836|ref|NP_031617.1|	HFD_LDP_PRM_5per_F1_R1	674.281	2	716.357	1	y7	9.63	4343901	0	2	-1.1
EEDEEESPGQAK	gi|6680836|ref|NP_031617.1|	HFD_LDP_PRM_5per_F1_R2	674.281	2	716.357	1	y7	9.96	4184705	0	2	-1.3
EEDEEESPGQAK	gi|6680836|ref|NP_031617.1|	HFD_WTE_PRM_5per_F1_R1	674.281	2	716.357	1	y7	7.32	11185	0	5	-7.3
EEDEEESPGQAK	gi|6680836|ref|NP_031617.1|	HFD_WTE_PRM_5per_F1_R2	674.281	2	716.357	1	y7	7.2	0	0	0	#N/A
EEDEEESPGQAK	gi|6680836|ref|NP_031617.1|	WT_LDP_PRM_5per_F1_R1	674.281	2	716.357	1	y7	7.3	0	0	0	#N/A
EEDEEESPGQAK	gi|6680836|ref|NP_031617.1|	WT_LDP_PRM_5per_F1_R2	674.281	2	716.357	1	y7	7.31	36621	0	2	-25
EEDEEESPGQAK	gi|6680836|ref|NP_031617.1|	WT_WTE_PRM_5per_F1_R1	674.281	2	716.357	1	y7	7.24	23631	0	5	8.1
EEDEEESPGQAK	gi|6680836|ref|NP_031617.1|	WT_WTE_PRM_5per_F1_R2	674.281	2	716.357	1	y7	7.29	1463	0	5	-4.7
EEDEEESPGQAK	gi|6680836|ref|NP_031617.1|	HFD_LDP_PRM_5per_F1_R1	674.281	2	500.283	1	y5	9.65	9031000	0	1	-0.4
EEDEEESPGQAK	gi|6680836|ref|NP_031617.1|	HFD_LDP_PRM_5per_F1_R2	674.281	2	500.283	1	y5	9.96	8502599	0	1	-0.4
EEDEEESPGQAK	gi|6680836|ref|NP_031617.1|	HFD_WTE_PRM_5per_F1_R1	674.281	2	500.283	1	y5	7.3	13979	0	4	6.7
EEDEEESPGQAK	gi|6680836|ref|NP_031617.1|	HFD_WTE_PRM_5per_F1_R2	674.281	2	500.283	1	y5	7.21	3735	0	3	-1.5
EEDEEESPGQAK	gi|6680836|ref|NP_031617.1|	WT_LDP_PRM_5per_F1_R1	674.281	2	500.283	1	y5	7.32	11243	0	3	6.2
EEDEEESPGQAK	gi|6680836|ref|NP_031617.1|	WT_LDP_PRM_5per_F1_R2	674.281	2	500.283	1	y5	7.29	7099	0	4	4.4
EEDEEESPGQAK	gi|6680836|ref|NP_031617.1|	WT_WTE_PRM_5per_F1_R1	674.281	2	500.283	1	y5	7.23	15098	0	6	-14.8
EEDEEESPGQAK	gi|6680836|ref|NP_031617.1|	WT_WTE_PRM_5per_F1_R2	674.281	2	500.283	1	y5	7.27	10202	0	4	-1.7
EEDEEESPGQAK	gi|6680836|ref|NP_031617.1|	HFD_LDP_PRM_5per_F1_R1	674.281	2	218.15	1	y2	9.64	1912266	0	7	-0.7
EEDEEESPGQAK	gi|6680836|ref|NP_031617.1|	HFD_LDP_PRM_5per_F1_R2	674.281	2	218.15	1	y2	9.96	1791929	0	7	-0.9
EEDEEESPGQAK	gi|6680836|ref|NP_031617.1|	HFD_WTE_PRM_5per_F1_R1	674.281	2	218.15	1	y2	7.29	18592	0	3	1.1
EEDEEESPGQAK	gi|6680836|ref|NP_031617.1|	HFD_WTE_PRM_5per_F1_R2	674.281	2	218.15	1	y2	7.21	9498	0	2	-3.2
EEDEEESPGQAK	gi|6680836|ref|NP_031617.1|	WT_LDP_PRM_5per_F1_R1	674.281	2	218.15	1	y2	7.3	0	0	0	#N/A
EEDEEESPGQAK	gi|6680836|ref|NP_031617.1|	WT_LDP_PRM_5per_F1_R2	674.281	2	218.15	1	y2	7.31	3244	0	5	-3.6
EEDEEESPGQAK	gi|6680836|ref|NP_031617.1|	WT_WTE_PRM_5per_F1_R1	674.281	2	218.15	1	y2	7.23	67624	0	2	-2
EEDEEESPGQAK	gi|6680836|ref|NP_031617.1|	WT_WTE_PRM_5per_F1_R2	674.281	2	218.15	1	y2	7.29	15638	0	2	0.6
IIEETLALK	gi|112363072|ref|NP_083987.1|	HFD_LDP_PRM_5per_F1_R1	515.313	2	916.535	1	y8	53.42	475165	0	5	-2.4
IIEETLALK	gi|112363072|ref|NP_083987.1|	HFD_LDP_PRM_5per_F1_R2	515.313	2	916.535	1	y8	53.02	332694	0	5	-3.2
IIEETLALK	gi|112363072|ref|NP_083987.1|	HFD_WTE_PRM_5per_F1_R1	515.313	2	916.535	1	y8	48.23	10756881	26095490	4	-0.4
IIEETLALK	gi|112363072|ref|NP_083987.1|	HFD_WTE_PRM_5per_F1_R2	515.313	2	916.535	1	y8	50.11	4098246	390835	3	-12.1
IIEETLALK	gi|112363072|ref|NP_083987.1|	WT_LDP_PRM_5per_F1_R1	515.313	2	916.535	1	y8	52.57	2533731	0	5	-0.5
IIEETLALK	gi|112363072|ref|NP_083987.1|	WT_LDP_PRM_5per_F1_R2	515.313	2	916.535	1	y8	51.74	3986852	0	5	-16.9
IIEETLALK	gi|112363072|ref|NP_083987.1|	WT_WTE_PRM_5per_F1_R1	515.313	2	916.535	1	y8	50.87	4239203	938464	3300739	-9.8
IIEETLALK	gi|112363072|ref|NP_083987.1|	WT_WTE_PRM_5per_F1_R2	515.313	2	916.535	1	y8	52.49	72075	0	6	-113
IIEETLALK	gi|112363072|ref|NP_083987.1|	HFD_LDP_PRM_5per_F1_R1	515.313	2	803.451	1	y7	53.43	2088308	0	1	-2
IIEETLALK	gi|112363072|ref|NP_083987.1|	HFD_LDP_PRM_5per_F1_R2	515.313	2	803.451	1	y7	53.04	1370349	251980	1	-2.3
IIEETLALK	gi|112363072|ref|NP_083987.1|	HFD_WTE_PRM_5per_F1_R1	515.313	2	803.451	1	y7	48.23	100529704	34580532	1	0
IIEETLALK	gi|112363072|ref|NP_083987.1|	HFD_WTE_PRM_5per_F1_R2	515.313	2	803.451	1	y7	50.15	12630278	2986312	1	0.4
IIEETLALK	gi|112363072|ref|NP_083987.1|	WT_LDP_PRM_5per_F1_R1	515.313	2	803.451	1	y7	52.57	10180953	0	1	-0.9
IIEETLALK	gi|112363072|ref|NP_083987.1|	WT_LDP_PRM_5per_F1_R2	515.313	2	803.451	1	y7	51.74	13232855	0	1	-5
IIEETLALK	gi|112363072|ref|NP_083987.1|	WT_WTE_PRM_5per_F1_R1	515.313	2	803.451	1	y7	50.9	15452951	2932445	12520506	-1
IIEETLALK	gi|112363072|ref|NP_083987.1|	WT_WTE_PRM_5per_F1_R2	515.313	2	803.451	1	y7	52.59	772278	379004	4	-6.8
IIEETLALK	gi|112363072|ref|NP_083987.1|	HFD_LDP_PRM_5per_F1_R1	515.313	2	674.408	1	y6	53.4	272924	0	6	-3.5
IIEETLALK	gi|112363072|ref|NP_083987.1|	HFD_LDP_PRM_5per_F1_R2	515.313	2	674.408	1	y6	53.02	192534	0	7	-2.6
IIEETLALK	gi|112363072|ref|NP_083987.1|	HFD_WTE_PRM_5per_F1_R1	515.313	2	674.408	1	y6	49.62	1262775	19228496	7	4.6
IIEETLALK	gi|112363072|ref|NP_083987.1|	HFD_WTE_PRM_5per_F1_R2	515.313	2	674.408	1	y6	50.15	2743074	334310	5	-28.3
IIEETLALK	gi|112363072|ref|NP_083987.1|	WT_LDP_PRM_5per_F1_R1	515.313	2	674.408	1	y6	52.57	1728279	0	6	-0.8
IIEETLALK	gi|112363072|ref|NP_083987.1|	WT_LDP_PRM_5per_F1_R2	515.313	2	674.408	1	y6	51.74	1963977	0	6	-0.9
IIEETLALK	gi|112363072|ref|NP_083987.1|	WT_WTE_PRM_5per_F1_R1	515.313	2	674.408	1	y6	50.9	2259389	919934	1339455	-9.7
IIEETLALK	gi|112363072|ref|NP_083987.1|	WT_WTE_PRM_5per_F1_R2	515.313	2	674.408	1	y6	52.7	5118730	0	1	-10.5
IIEETLALK	gi|112363072|ref|NP_083987.1|	HFD_LDP_PRM_5per_F1_R1	515.313	2	331.234	1	y3	53.49	242313	0	7	-1.1
IIEETLALK	gi|112363072|ref|NP_083987.1|	HFD_LDP_PRM_5per_F1_R2	515.313	2	331.234	1	y3	53.01	198710	0	6	-2.1
IIEETLALK	gi|112363072|ref|NP_083987.1|	HFD_WTE_PRM_5per_F1_R1	515.313	2	331.234	1	y3	48.23	23071010	6235323	3	0.3
IIEETLALK	gi|112363072|ref|NP_083987.1|	HFD_WTE_PRM_5per_F1_R2	515.313	2	331.234	1	y3	50.1	2321309	335487	6	-0.9
IIEETLALK	gi|112363072|ref|NP_083987.1|	WT_LDP_PRM_5per_F1_R1	515.313	2	331.234	1	y3	52.57	1430078	200970	7	-0.5
IIEETLALK	gi|112363072|ref|NP_083987.1|	WT_LDP_PRM_5per_F1_R2	515.313	2	331.234	1	y3	51.74	1668952	144439	1524513	-0.8
IIEETLALK	gi|112363072|ref|NP_083987.1|	WT_WTE_PRM_5per_F1_R1	515.313	2	331.234	1	y3	50.93	2787139	559175	5	-1.4
IIEETLALK	gi|112363072|ref|NP_083987.1|	WT_WTE_PRM_5per_F1_R2	515.313	2	331.234	1	y3	52.86	1954520	0	3	-61.1
VLETLLLR	gi|162138890|ref|NP_034024.2|	HFD_LDP_PRM_5per_F1_R1	478.811	2	857.545	1	y7	63.33	1147338	0	3	-2.9
VLETLLLR	gi|162138890|ref|NP_034024.2|	HFD_LDP_PRM_5per_F1_R2	478.811	2	857.545	1	y7	63.12	828372	0	3	-1.4
VLETLLLR	gi|162138890|ref|NP_034024.2|	HFD_WTE_PRM_5per_F1_R1	478.811	2	857.545	1	y7	61.35	1440937	0	3	-1.8
VLETLLLR	gi|162138890|ref|NP_034024.2|	HFD_WTE_PRM_5per_F1_R2	478.811	2	857.545	1	y7	61.64	1224034	0	3	-1.1
VLETLLLR	gi|162138890|ref|NP_034024.2|	WT_LDP_PRM_5per_F1_R1	478.811	2	857.545	1	y7	62.78	11436302	0	3	-1.5
VLETLLLR	gi|162138890|ref|NP_034024.2|	WT_LDP_PRM_5per_F1_R2	478.811	2	857.545	1	y7	62.43	10739248	0	3	-1.4
VLETLLLR	gi|162138890|ref|NP_034024.2|	WT_WTE_PRM_5per_F1_R1	478.811	2	857.545	1	y7	61.94	1005047	0	4	-3.7
VLETLLLR	gi|162138890|ref|NP_034024.2|	WT_WTE_PRM_5per_F1_R2	478.811	2	857.545	1	y7	61.76	1097376	0	3	-2.4
VLETLLLR	gi|162138890|ref|NP_034024.2|	HFD_LDP_PRM_5per_F1_R1	478.811	2	744.461	1	y6	63.33	5468863	0	1	-2.5
VLETLLLR	gi|162138890|ref|NP_034024.2|	HFD_LDP_PRM_5per_F1_R2	478.811	2	744.461	1	y6	63.11	3776527	0	1	-1.8
VLETLLLR	gi|162138890|ref|NP_034024.2|	HFD_WTE_PRM_5per_F1_R1	478.811	2	744.461	1	y6	61.35	6558796	163092	1	-1.7
VLETLLLR	gi|162138890|ref|NP_034024.2|	HFD_WTE_PRM_5per_F1_R2	478.811	2	744.461	1	y6	61.66	5851313	191937	1	-1.3
VLETLLLR	gi|162138890|ref|NP_034024.2|	WT_LDP_PRM_5per_F1_R1	478.811	2	744.461	1	y6	62.8	51079748	0	1	-1.3
VLETLLLR	gi|162138890|ref|NP_034024.2|	WT_LDP_PRM_5per_F1_R2	478.811	2	744.461	1	y6	62.43	47786828	0	1	-0.8
VLETLLLR	gi|162138890|ref|NP_034024.2|	WT_WTE_PRM_5per_F1_R1	478.811	2	744.461	1	y6	61.94	5079491	76015	1	-2.4
VLETLLLR	gi|162138890|ref|NP_034024.2|	WT_WTE_PRM_5per_F1_R2	478.811	2	744.461	1	y6	61.76	5532275	0	1	-1.9
VLETLLLR	gi|162138890|ref|NP_034024.2|	HFD_LDP_PRM_5per_F1_R1	478.811	2	615.419	1	y5	63.34	2046585	0	2	-0.7
VLETLLLR	gi|162138890|ref|NP_034024.2|	HFD_LDP_PRM_5per_F1_R2	478.811	2	615.419	1	y5	63.09	1389459	0	2	-1.2
VLETLLLR	gi|162138890|ref|NP_034024.2|	HFD_WTE_PRM_5per_F1_R1	478.811	2	615.419	1	y5	61.33	2532768	0	2	0
VLETLLLR	gi|162138890|ref|NP_034024.2|	HFD_WTE_PRM_5per_F1_R2	478.811	2	615.419	1	y5	61.64	2108297	0	2	0.5
VLETLLLR	gi|162138890|ref|NP_034024.2|	WT_LDP_PRM_5per_F1_R1	478.811	2	615.419	1	y5	62.8	20297870	0	2	-0.1
VLETLLLR	gi|162138890|ref|NP_034024.2|	WT_LDP_PRM_5per_F1_R2	478.811	2	615.419	1	y5	62.43	18632062	0	2	0.4
VLETLLLR	gi|162138890|ref|NP_034024.2|	WT_WTE_PRM_5per_F1_R1	478.811	2	615.419	1	y5	61.96	1814577	20927	2	-0.3
VLETLLLR	gi|162138890|ref|NP_034024.2|	WT_WTE_PRM_5per_F1_R2	478.811	2	615.419	1	y5	61.75	2011576	0	2	-0.3
VLETLLLR	gi|162138890|ref|NP_034024.2|	HFD_LDP_PRM_5per_F1_R1	478.811	2	514.371	1	y4	63.33	512506	0	5	-0.5
VLETLLLR	gi|162138890|ref|NP_034024.2|	HFD_LDP_PRM_5per_F1_R2	478.811	2	514.371	1	y4	63.08	326361	0	5	-0.3
VLETLLLR	gi|162138890|ref|NP_034024.2|	HFD_WTE_PRM_5per_F1_R1	478.811	2	514.371	1	y4	61.35	644057	0	5	-0.3
VLETLLLR	gi|162138890|ref|NP_034024.2|	HFD_WTE_PRM_5per_F1_R2	478.811	2	514.371	1	y4	61.63	598246	0	5	0.5
VLETLLLR	gi|162138890|ref|NP_034024.2|	WT_LDP_PRM_5per_F1_R1	478.811	2	514.371	1	y4	62.8	5387190	0	5	0.2
VLETLLLR	gi|162138890|ref|NP_034024.2|	WT_LDP_PRM_5per_F1_R2	478.811	2	514.371	1	y4	62.43	5035218	0	5	0.3
VLETLLLR	gi|162138890|ref|NP_034024.2|	WT_WTE_PRM_5per_F1_R1	478.811	2	514.371	1	y4	61.9	435209	0	6	-2.8
VLETLLLR	gi|162138890|ref|NP_034024.2|	WT_WTE_PRM_5per_F1_R2	478.811	2	514.371	1	y4	61.76	522327	0	6	-0.9
VLETLLLR	gi|162138890|ref|NP_034024.2|	HFD_LDP_PRM_5per_F1_R1	478.811	2	401.287	1	y3	63.34	626272	0	4	-1.4
VLETLLLR	gi|162138890|ref|NP_034024.2|	HFD_LDP_PRM_5per_F1_R2	478.811	2	401.287	1	y3	63.12	408345	0	4	-1.3
VLETLLLR	gi|162138890|ref|NP_034024.2|	HFD_WTE_PRM_5per_F1_R1	478.811	2	401.287	1	y3	61.33	777784	0	4	0.5
VLETLLLR	gi|162138890|ref|NP_034024.2|	HFD_WTE_PRM_5per_F1_R2	478.811	2	401.287	1	y3	61.66	637676	0	4	0.5
VLETLLLR	gi|162138890|ref|NP_034024.2|	WT_LDP_PRM_5per_F1_R1	478.811	2	401.287	1	y3	62.8	5956486	0	4	-0.2
VLETLLLR	gi|162138890|ref|NP_034024.2|	WT_LDP_PRM_5per_F1_R2	478.811	2	401.287	1	y3	62.42	5643747	0	4	0.4
VLETLLLR	gi|162138890|ref|NP_034024.2|	WT_WTE_PRM_5per_F1_R1	478.811	2	401.287	1	y3	61.94	575906	0	5	-0.7
VLETLLLR	gi|162138890|ref|NP_034024.2|	WT_WTE_PRM_5per_F1_R2	478.811	2	401.287	1	y3	61.76	593965	0	5	0.1
VLETLLLR	gi|162138890|ref|NP_034024.2|	HFD_LDP_PRM_5per_F1_R1	478.811	2	288.203	1	y2	63.34	474236	0	6	-1.2
VLETLLLR	gi|162138890|ref|NP_034024.2|	HFD_LDP_PRM_5per_F1_R2	478.811	2	288.203	1	y2	63.12	298113	0	6	-1.3
VLETLLLR	gi|162138890|ref|NP_034024.2|	HFD_WTE_PRM_5per_F1_R1	478.811	2	288.203	1	y2	61.36	586442	592341	6	0
VLETLLLR	gi|162138890|ref|NP_034024.2|	HFD_WTE_PRM_5per_F1_R2	478.811	2	288.203	1	y2	61.66	570717	617673	6	0
VLETLLLR	gi|162138890|ref|NP_034024.2|	WT_LDP_PRM_5per_F1_R1	478.811	2	288.203	1	y2	62.8	4079839	246097	6	-0.1
VLETLLLR	gi|162138890|ref|NP_034024.2|	WT_LDP_PRM_5per_F1_R2	478.811	2	288.203	1	y2	62.43	3768444	131363	6	0
VLETLLLR	gi|162138890|ref|NP_034024.2|	WT_WTE_PRM_5per_F1_R1	478.811	2	288.203	1	y2	61.9	1176563	974304	3	-1.5
VLETLLLR	gi|162138890|ref|NP_034024.2|	WT_WTE_PRM_5per_F1_R2	478.811	2	288.203	1	y2	61.77	700037	808990	4	-0.1
DLFGSLNVK	gi|162138890|ref|NP_034024.2|	HFD_LDP_PRM_5per_F1_R1	496.774	2	229.118	1	b2	63.68	917883	809822	3	-0.9
DLFGSLNVK	gi|162138890|ref|NP_034024.2|	HFD_LDP_PRM_5per_F1_R2	496.774	2	229.118	1	b2	63.51	718532	411162	3	-0.8
DLFGSLNVK	gi|162138890|ref|NP_034024.2|	HFD_WTE_PRM_5per_F1_R1	496.774	2	229.118	1	b2	61.8	836862	257688	2	-2.3
DLFGSLNVK	gi|162138890|ref|NP_034024.2|	HFD_WTE_PRM_5per_F1_R2	496.774	2	229.118	1	b2	62.19	1148709	292635	1	-2.8
DLFGSLNVK	gi|162138890|ref|NP_034024.2|	WT_LDP_PRM_5per_F1_R1	496.774	2	229.118	1	b2	63.25	4474693	444411	3	-2.5
DLFGSLNVK	gi|162138890|ref|NP_034024.2|	WT_LDP_PRM_5per_F1_R2	496.774	2	229.118	1	b2	62.96	5218970	205528	3	-7.1
DLFGSLNVK	gi|162138890|ref|NP_034024.2|	WT_WTE_PRM_5per_F1_R1	496.774	2	229.118	1	b2	61.39	17918	62295	3	-1.7
DLFGSLNVK	gi|162138890|ref|NP_034024.2|	WT_WTE_PRM_5per_F1_R2	496.774	2	229.118	1	b2	61.91	16942	0	2	-2.3
DLFGSLNVK	gi|162138890|ref|NP_034024.2|	HFD_LDP_PRM_5per_F1_R1	496.774	2	764.43	1	y7	63.67	2359674	50147	2	-1.3
DLFGSLNVK	gi|162138890|ref|NP_034024.2|	HFD_LDP_PRM_5per_F1_R2	496.774	2	764.43	1	y7	63.52	1543767	0	2	0.4
DLFGSLNVK	gi|162138890|ref|NP_034024.2|	HFD_WTE_PRM_5per_F1_R1	496.774	2	764.43	1	y7	61.46	266620	763473	5	-30.3
DLFGSLNVK	gi|162138890|ref|NP_034024.2|	HFD_WTE_PRM_5per_F1_R2	496.774	2	764.43	1	y7	61.81	785702	900285	2	-40.8
DLFGSLNVK	gi|162138890|ref|NP_034024.2|	WT_LDP_PRM_5per_F1_R1	496.774	2	764.43	1	y7	63.25	8662010	0	2	-1.7
DLFGSLNVK	gi|162138890|ref|NP_034024.2|	WT_LDP_PRM_5per_F1_R2	496.774	2	764.43	1	y7	62.97	9844927	0	2	-0.5
DLFGSLNVK	gi|162138890|ref|NP_034024.2|	WT_WTE_PRM_5per_F1_R1	496.774	2	764.43	1	y7	61.32	25115	0	2	25.2
DLFGSLNVK	gi|162138890|ref|NP_034024.2|	WT_WTE_PRM_5per_F1_R2	496.774	2	764.43	1	y7	61.89	40945	246329	1	-34.7
DLFGSLNVK	gi|162138890|ref|NP_034024.2|	HFD_LDP_PRM_5per_F1_R1	496.774	2	617.362	1	y6	63.67	2421852	55756	1	-0.8
DLFGSLNVK	gi|162138890|ref|NP_034024.2|	HFD_LDP_PRM_5per_F1_R2	496.774	2	617.362	1	y6	63.51	1615160	0	1	-0.8
DLFGSLNVK	gi|162138890|ref|NP_034024.2|	HFD_WTE_PRM_5per_F1_R1	496.774	2	617.362	1	y6	61.46	1675093	0	1	-36
DLFGSLNVK	gi|162138890|ref|NP_034024.2|	HFD_WTE_PRM_5per_F1_R2	496.774	2	617.362	1	y6	61.81	757847	166910	3	-39.2
DLFGSLNVK	gi|162138890|ref|NP_034024.2|	WT_LDP_PRM_5per_F1_R1	496.774	2	617.362	1	y6	63.24	9318685	0	1	-0.2
DLFGSLNVK	gi|162138890|ref|NP_034024.2|	WT_LDP_PRM_5per_F1_R2	496.774	2	617.362	1	y6	62.96	10101301	0	1	0
DLFGSLNVK	gi|162138890|ref|NP_034024.2|	WT_WTE_PRM_5per_F1_R1	496.774	2	617.362	1	y6	61.32	0	0	0	#N/A
DLFGSLNVK	gi|162138890|ref|NP_034024.2|	WT_WTE_PRM_5per_F1_R2	496.774	2	617.362	1	y6	61.89	14179	86172	3	-30.4
DLFGSLNVK	gi|162138890|ref|NP_034024.2|	HFD_LDP_PRM_5per_F1_R1	496.774	2	560.34	1	y5	63.67	543302	0	4	0
DLFGSLNVK	gi|162138890|ref|NP_034024.2|	HFD_LDP_PRM_5per_F1_R2	496.774	2	560.34	1	y5	63.52	324653	0	4	-0.9
DLFGSLNVK	gi|162138890|ref|NP_034024.2|	HFD_WTE_PRM_5per_F1_R1	496.774	2	560.34	1	y5	61.57	708287	0	3	-42.5
DLFGSLNVK	gi|162138890|ref|NP_034024.2|	HFD_WTE_PRM_5per_F1_R2	496.774	2	560.34	1	y5	61.86	523561	0	5	-45.7
DLFGSLNVK	gi|162138890|ref|NP_034024.2|	WT_LDP_PRM_5per_F1_R1	496.774	2	560.34	1	y5	63.25	1977436	0	4	0.1
DLFGSLNVK	gi|162138890|ref|NP_034024.2|	WT_LDP_PRM_5per_F1_R2	496.774	2	560.34	1	y5	62.97	2275469	0	4	0.3
DLFGSLNVK	gi|162138890|ref|NP_034024.2|	WT_WTE_PRM_5per_F1_R1	496.774	2	560.34	1	y5	61.32	47093	0	1	-50.1
DLFGSLNVK	gi|162138890|ref|NP_034024.2|	WT_WTE_PRM_5per_F1_R2	496.774	2	560.34	1	y5	61.89	11576	49391	4	-38.6
DLFGSLNVK	gi|162138890|ref|NP_034024.2|	HFD_LDP_PRM_5per_F1_R1	496.774	2	360.224	1	y3	63.67	425966	0	5	-0.3
DLFGSLNVK	gi|162138890|ref|NP_034024.2|	HFD_LDP_PRM_5per_F1_R2	496.774	2	360.224	1	y3	63.52	282768	0	5	0.5
DLFGSLNVK	gi|162138890|ref|NP_034024.2|	HFD_WTE_PRM_5per_F1_R1	496.774	2	360.224	1	y3	61.62	674661	0	4	63.2
DLFGSLNVK	gi|162138890|ref|NP_034024.2|	HFD_WTE_PRM_5per_F1_R2	496.774	2	360.224	1	y3	62	524378	0	4	67
DLFGSLNVK	gi|162138890|ref|NP_034024.2|	WT_LDP_PRM_5per_F1_R1	496.774	2	360.224	1	y3	63.24	1914997	0	5	0
DLFGSLNVK	gi|162138890|ref|NP_034024.2|	WT_LDP_PRM_5per_F1_R2	496.774	2	360.224	1	y3	62.94	2044063	0	5	0
DLFGSLNVK	gi|162138890|ref|NP_034024.2|	WT_WTE_PRM_5per_F1_R1	496.774	2	360.224	1	y3	61.32	0	0	0	#N/A
DLFGSLNVK	gi|162138890|ref|NP_034024.2|	WT_WTE_PRM_5per_F1_R2	496.774	2	360.224	1	y3	61.89	0	0	0	#N/A
EGTGSTATSSGSAGGAVGK	gi|18079341|ref|NP_542366.1|	HFD_LDP_PRM_5per_F1_R1	791.371	2	1049.52	1	y13	11.84	334580	0	334580	0
EGTGSTATSSGSAGGAVGK	gi|18079341|ref|NP_542366.1|	HFD_LDP_PRM_5per_F1_R2	791.371	2	1049.52	1	y13	12.63	0	0	0	#N/A
EGTGSTATSSGSAGGAVGK	gi|18079341|ref|NP_542366.1|	HFD_WTE_PRM_5per_F1_R1	791.371	2	1049.52	1	y13	11.55	1887715	410035	1477680	-2.9
EGTGSTATSSGSAGGAVGK	gi|18079341|ref|NP_542366.1|	HFD_WTE_PRM_5per_F1_R2	791.371	2	1049.52	1	y13	12.06	1024522	0	1024522	-4.4
EGTGSTATSSGSAGGAVGK	gi|18079341|ref|NP_542366.1|	WT_LDP_PRM_5per_F1_R1	791.371	2	1049.52	1	y13	13.07	356692	0	356692	-4.1
EGTGSTATSSGSAGGAVGK	gi|18079341|ref|NP_542366.1|	WT_LDP_PRM_5per_F1_R2	791.371	2	1049.52	1	y13	11.79	210157	0	210157	-4.6
EGTGSTATSSGSAGGAVGK	gi|18079341|ref|NP_542366.1|	WT_WTE_PRM_5per_F1_R1	791.371	2	1049.52	1	y13	12.04	1167000	152593	1014407	-1.6
EGTGSTATSSGSAGGAVGK	gi|18079341|ref|NP_542366.1|	WT_WTE_PRM_5per_F1_R2	791.371	2	1049.52	1	y13	11.65	1028864	0	1028864	-6.6
EGTGSTATSSGSAGGAVGK	gi|18079341|ref|NP_542366.1|	HFD_LDP_PRM_5per_F1_R1	791.371	2	978.485	1	y12	11.8	571850	0	1	0
EGTGSTATSSGSAGGAVGK	gi|18079341|ref|NP_542366.1|	HFD_LDP_PRM_5per_F1_R2	791.371	2	978.485	1	y12	12.65	1721	0	2	2
EGTGSTATSSGSAGGAVGK	gi|18079341|ref|NP_542366.1|	HFD_WTE_PRM_5per_F1_R1	791.371	2	978.485	1	y12	11.55	3783164	0	1	-3
EGTGSTATSSGSAGGAVGK	gi|18079341|ref|NP_542366.1|	HFD_WTE_PRM_5per_F1_R2	791.371	2	978.485	1	y12	12.06	1671526	0	1	-3.7
EGTGSTATSSGSAGGAVGK	gi|18079341|ref|NP_542366.1|	WT_LDP_PRM_5per_F1_R1	791.371	2	978.485	1	y12	13.03	647497	0	1	-3.6
EGTGSTATSSGSAGGAVGK	gi|18079341|ref|NP_542366.1|	WT_LDP_PRM_5per_F1_R2	791.371	2	978.485	1	y12	11.79	404171	0	1	-3.3
EGTGSTATSSGSAGGAVGK	gi|18079341|ref|NP_542366.1|	WT_WTE_PRM_5per_F1_R1	791.371	2	978.485	1	y12	12.04	2225087	0	1	-1.6
EGTGSTATSSGSAGGAVGK	gi|18079341|ref|NP_542366.1|	WT_WTE_PRM_5per_F1_R2	791.371	2	978.485	1	y12	11.64	1681189	0	1	-2.9
EGTGSTATSSGSAGGAVGK	gi|18079341|ref|NP_542366.1|	HFD_LDP_PRM_5per_F1_R1	791.371	2	877.437	1	y11	11.84	447126	0	2	-0.6
EGTGSTATSSGSAGGAVGK	gi|18079341|ref|NP_542366.1|	HFD_LDP_PRM_5per_F1_R2	791.371	2	877.437	1	y11	12.63	0	0	0	#N/A
EGTGSTATSSGSAGGAVGK	gi|18079341|ref|NP_542366.1|	HFD_WTE_PRM_5per_F1_R1	791.371	2	877.437	1	y11	11.55	3028250	0	2	-1.8
EGTGSTATSSGSAGGAVGK	gi|18079341|ref|NP_542366.1|	HFD_WTE_PRM_5per_F1_R2	791.371	2	877.437	1	y11	12.06	1326152	0	2	-2.3
EGTGSTATSSGSAGGAVGK	gi|18079341|ref|NP_542366.1|	WT_LDP_PRM_5per_F1_R1	791.371	2	877.437	1	y11	13.03	499308	0	2	-2.7
EGTGSTATSSGSAGGAVGK	gi|18079341|ref|NP_542366.1|	WT_LDP_PRM_5per_F1_R2	791.371	2	877.437	1	y11	11.79	307922	0	2	-3.4
EGTGSTATSSGSAGGAVGK	gi|18079341|ref|NP_542366.1|	WT_WTE_PRM_5per_F1_R1	791.371	2	877.437	1	y11	12.05	1773235	0	2	-1.2
EGTGSTATSSGSAGGAVGK	gi|18079341|ref|NP_542366.1|	WT_WTE_PRM_5per_F1_R2	791.371	2	877.437	1	y11	11.64	1333969	0	2	-1.3
EGTGSTATSSGSAGGAVGK	gi|18079341|ref|NP_542366.1|	HFD_LDP_PRM_5per_F1_R1	791.371	2	204.134	1	y2	11.82	320808	0	4	0.7
EGTGSTATSSGSAGGAVGK	gi|18079341|ref|NP_542366.1|	HFD_LDP_PRM_5per_F1_R2	791.371	2	204.134	1	y2	12.63	0	0	0	#N/A
EGTGSTATSSGSAGGAVGK	gi|18079341|ref|NP_542366.1|	HFD_WTE_PRM_5per_F1_R1	791.371	2	204.134	1	y2	11.55	2158314	106655	3	-0.2
EGTGSTATSSGSAGGAVGK	gi|18079341|ref|NP_542366.1|	HFD_WTE_PRM_5per_F1_R2	791.371	2	204.134	1	y2	12.06	1014045	0	4	-0.8
EGTGSTATSSGSAGGAVGK	gi|18079341|ref|NP_542366.1|	WT_LDP_PRM_5per_F1_R1	791.371	2	204.134	1	y2	13.08	344050	0	4	-1.1
EGTGSTATSSGSAGGAVGK	gi|18079341|ref|NP_542366.1|	WT_LDP_PRM_5per_F1_R2	791.371	2	204.134	1	y2	11.79	225321	0	3	-0.3
EGTGSTATSSGSAGGAVGK	gi|18079341|ref|NP_542366.1|	WT_WTE_PRM_5per_F1_R1	791.371	2	204.134	1	y2	12.04	1400630	0	3	-0.5
EGTGSTATSSGSAGGAVGK	gi|18079341|ref|NP_542366.1|	WT_WTE_PRM_5per_F1_R2	791.371	2	204.134	1	y2	11.64	997239	0	4	-0.1
EGTGSTATSSGSAGGAVGK	gi|18079341|ref|NP_542366.1|	HFD_LDP_PRM_5per_F1_R1	791.371	2	147.113	1	y1	11.77	52215	0	52215	0
EGTGSTATSSGSAGGAVGK	gi|18079341|ref|NP_542366.1|	HFD_LDP_PRM_5per_F1_R2	791.371	2	147.113	1	y1	12.66	323257	50531	272726	-1.5
EGTGSTATSSGSAGGAVGK	gi|18079341|ref|NP_542366.1|	HFD_WTE_PRM_5per_F1_R1	791.371	2	147.113	1	y1	11.54	216557	216716	-159	-0.4
EGTGSTATSSGSAGGAVGK	gi|18079341|ref|NP_542366.1|	HFD_WTE_PRM_5per_F1_R2	791.371	2	147.113	1	y1	12.08	86532	85508	1024	-1.4
EGTGSTATSSGSAGGAVGK	gi|18079341|ref|NP_542366.1|	WT_LDP_PRM_5per_F1_R1	791.371	2	147.113	1	y1	13.07	31514	0	31514	-0.7
EGTGSTATSSGSAGGAVGK	gi|18079341|ref|NP_542366.1|	WT_LDP_PRM_5per_F1_R2	791.371	2	147.113	1	y1	11.8	26025	0	26025	0.8
EGTGSTATSSGSAGGAVGK	gi|18079341|ref|NP_542366.1|	WT_WTE_PRM_5per_F1_R1	791.371	2	147.113	1	y1	12.05	148364	56432	91932	-0.5
EGTGSTATSSGSAGGAVGK	gi|18079341|ref|NP_542366.1|	WT_WTE_PRM_5per_F1_R2	791.371	2	147.113	1	y1	11.63	88970	100170	-11200	-0.9
GLLSSLDHTSIR	gi|13385006|ref|NP_079843.1|	HFD_LDP_PRM_5per_F1_R1	433.574	3	928.485	1	y8	59.89	83111	0	8	1
GLLSSLDHTSIR	gi|13385006|ref|NP_079843.1|	HFD_LDP_PRM_5per_F1_R2	433.574	3	928.485	1	y8	59.73	17862	0	8	-2.7
GLLSSLDHTSIR	gi|13385006|ref|NP_079843.1|	HFD_WTE_PRM_5per_F1_R1	433.574	3	928.485	1	y8	56.5	36244	0	8	-1
GLLSSLDHTSIR	gi|13385006|ref|NP_079843.1|	HFD_WTE_PRM_5per_F1_R2	433.574	3	928.485	1	y8	56.84	4248441	0	8	-2.3
GLLSSLDHTSIR	gi|13385006|ref|NP_079843.1|	WT_LDP_PRM_5per_F1_R1	433.574	3	928.485	1	y8	59.24	970591	0	8	-2
GLLSSLDHTSIR	gi|13385006|ref|NP_079843.1|	WT_LDP_PRM_5per_F1_R2	433.574	3	928.485	1	y8	58.57	1166028	0	8	-2.6
GLLSSLDHTSIR	gi|13385006|ref|NP_079843.1|	WT_WTE_PRM_5per_F1_R1	433.574	3	928.485	1	y8	57.39	5800260	0	8	-3.1
GLLSSLDHTSIR	gi|13385006|ref|NP_079843.1|	WT_WTE_PRM_5per_F1_R2	433.574	3	928.485	1	y8	56.69	6276272	0	8	-1.8
GLLSSLDHTSIR	gi|13385006|ref|NP_079843.1|	HFD_LDP_PRM_5per_F1_R1	433.574	3	728.369	1	y6	59.92	336443	0	3	-1
GLLSSLDHTSIR	gi|13385006|ref|NP_079843.1|	HFD_LDP_PRM_5per_F1_R2	433.574	3	728.369	1	y6	59.8	201786	0	3	0
GLLSSLDHTSIR	gi|13385006|ref|NP_079843.1|	HFD_WTE_PRM_5per_F1_R1	433.574	3	728.369	1	y6	56.48	123088	0	5	-1.7
GLLSSLDHTSIR	gi|13385006|ref|NP_079843.1|	HFD_WTE_PRM_5per_F1_R2	433.574	3	728.369	1	y6	56.84	11382858	122876	2	-1.3
GLLSSLDHTSIR	gi|13385006|ref|NP_079843.1|	WT_LDP_PRM_5per_F1_R1	433.574	3	728.369	1	y6	59.31	2597682	0	2	-2
GLLSSLDHTSIR	gi|13385006|ref|NP_079843.1|	WT_LDP_PRM_5per_F1_R2	433.574	3	728.369	1	y6	58.57	3290647	0	2	-0.6
GLLSSLDHTSIR	gi|13385006|ref|NP_079843.1|	WT_WTE_PRM_5per_F1_R1	433.574	3	728.369	1	y6	57.39	16090961	0	2	-1.8
GLLSSLDHTSIR	gi|13385006|ref|NP_079843.1|	WT_WTE_PRM_5per_F1_R2	433.574	3	728.369	1	y6	56.69	17012922	0	3	-1
GLLSSLDHTSIR	gi|13385006|ref|NP_079843.1|	HFD_LDP_PRM_5per_F1_R1	433.574	3	613.342	1	y5	59.92	395880	0	2	0.1
GLLSSLDHTSIR	gi|13385006|ref|NP_079843.1|	HFD_LDP_PRM_5per_F1_R2	433.574	3	613.342	1	y5	59.8	209221	0	2	-2.4
GLLSSLDHTSIR	gi|13385006|ref|NP_079843.1|	HFD_WTE_PRM_5per_F1_R1	433.574	3	613.342	1	y5	56.48	150653	0	3	1.6
GLLSSLDHTSIR	gi|13385006|ref|NP_079843.1|	HFD_WTE_PRM_5per_F1_R2	433.574	3	613.342	1	y5	56.84	11134288	197257	4	-0.4
GLLSSLDHTSIR	gi|13385006|ref|NP_079843.1|	WT_LDP_PRM_5per_F1_R1	433.574	3	613.342	1	y5	59.26	2482730	0	4	-1.1
GLLSSLDHTSIR	gi|13385006|ref|NP_079843.1|	WT_LDP_PRM_5per_F1_R2	433.574	3	613.342	1	y5	58.63	3188810	0	4	-0.2
GLLSSLDHTSIR	gi|13385006|ref|NP_079843.1|	WT_WTE_PRM_5per_F1_R1	433.574	3	613.342	1	y5	57.39	15659178	0	4	-1.1
GLLSSLDHTSIR	gi|13385006|ref|NP_079843.1|	WT_WTE_PRM_5per_F1_R2	433.574	3	613.342	1	y5	56.68	16793810	0	4	-0.2
GLLSSLDHTSIR	gi|13385006|ref|NP_079843.1|	HFD_LDP_PRM_5per_F1_R1	433.574	3	476.283	1	y4	59.93	288040	0	5	0.3
GLLSSLDHTSIR	gi|13385006|ref|NP_079843.1|	HFD_LDP_PRM_5per_F1_R2	433.574	3	476.283	1	y4	59.77	124965	0	6	-2.2
GLLSSLDHTSIR	gi|13385006|ref|NP_079843.1|	HFD_WTE_PRM_5per_F1_R1	433.574	3	476.283	1	y4	56.67	1199580	617051	1	-29.7
GLLSSLDHTSIR	gi|13385006|ref|NP_079843.1|	HFD_WTE_PRM_5per_F1_R2	433.574	3	476.283	1	y4	56.84	8881730	0	6	-0.5
GLLSSLDHTSIR	gi|13385006|ref|NP_079843.1|	WT_LDP_PRM_5per_F1_R1	433.574	3	476.283	1	y4	59.26	1964669	0	6	-0.8
GLLSSLDHTSIR	gi|13385006|ref|NP_079843.1|	WT_LDP_PRM_5per_F1_R2	433.574	3	476.283	1	y4	58.57	2504196	0	6	0
GLLSSLDHTSIR	gi|13385006|ref|NP_079843.1|	WT_WTE_PRM_5per_F1_R1	433.574	3	476.283	1	y4	57.39	12363478	0	5	-0.9
GLLSSLDHTSIR	gi|13385006|ref|NP_079843.1|	WT_WTE_PRM_5per_F1_R2	433.574	3	476.283	1	y4	56.68	13243428	0	6	-0.3
GLLSSLDHTSIR	gi|13385006|ref|NP_079843.1|	HFD_LDP_PRM_5per_F1_R1	433.574	3	564.804	2	y10	59.94	249871	0	6	0.2
GLLSSLDHTSIR	gi|13385006|ref|NP_079843.1|	HFD_LDP_PRM_5per_F1_R2	433.574	3	564.804	2	y10	59.76	132253	0	5	0.2
GLLSSLDHTSIR	gi|13385006|ref|NP_079843.1|	HFD_WTE_PRM_5per_F1_R1	433.574	3	564.804	2	y10	56.48	142564	0	4	-0.4
GLLSSLDHTSIR	gi|13385006|ref|NP_079843.1|	HFD_WTE_PRM_5per_F1_R2	433.574	3	564.804	2	y10	56.84	9458852	0	5	-1
GLLSSLDHTSIR	gi|13385006|ref|NP_079843.1|	WT_LDP_PRM_5per_F1_R1	433.574	3	564.804	2	y10	59.24	2026334	0	5	-0.5
GLLSSLDHTSIR	gi|13385006|ref|NP_079843.1|	WT_LDP_PRM_5per_F1_R2	433.574	3	564.804	2	y10	58.63	2628766	0	5	-0.4
GLLSSLDHTSIR	gi|13385006|ref|NP_079843.1|	WT_WTE_PRM_5per_F1_R1	433.574	3	564.804	2	y10	57.41	12002085	0	6	-1.7
GLLSSLDHTSIR	gi|13385006|ref|NP_079843.1|	WT_WTE_PRM_5per_F1_R2	433.574	3	564.804	2	y10	56.69	13928250	0	5	-0.8

## Sheet: S2-Enrichment of 9 proteins
	Supplemental Table S1-2. Raw data of 9 proteins analyzed in PRM runs
Gene	Protein	Sequence	Transition	RC_WTE_area	RC_LDP_area	LDP/WTE_ratio
	Cytosol
Eif3h	Eukaryotic translation initiation factor 3 subunit H	EGTGSTATSSGSAGGAVGK	y13	1014407	356692	0.351626
			y12	2225087	647497	0.290999
			y11	1773235	499308	0.28158
			y2	1400630	344050	0.245639
			y1	91932	31514	0.342797
	Nucleus
Dhx9	ATP-dependent RNA helicase A [Mus musculus]	ELDALDANDELTPLGR	b4	882221	319613	0.362282
			y11	2948049	1213324	0.411568
			y10	1584081	439081	0.277183
			y4	4535531	1686062	0.371745
	Endoplasmic reticulum
Pdia4	Protein disulfide-isomerase A4	VDATEQTDLAK	Y10	10548228	2480701	0.235177
			y9	12472824	3051265	0.244633
			y8	11857780	2801955	0.236297
			y7	12579929	3056872	0.242996
			y6	7976558	1891926	0.237186
			y2	4432810	1020264	0.230162
Calreticulin	Calreticulin	GLQTSQDAR	b2	41200813	4819107	0.116966
			y7	45812595	5652135	0.123375
			y6	113889319	14162652	0.124355
			y5	58039295	7189166	0.123867
			y3	24952956	3019289	0.120999
			y2	114116468	13523644	0.118507
	Mitochondria
Ndufv3	NADH dehydrogenase [ubiquinone] flavoprotein 3, mitochondrial isoform 2 [Mus musculus]	EPEPTDTTTYK	y8	3245944	237671	0.0732209
			y7	1554760	86965	0.0559347
			y6	1502917	30603	0.0203624
Cyc1	cytochrome c1, heme protein, mitochondrial [Mus musculus]	LSDYFPKPYPNPEAAR	y11	9195050	1058981	0.115169
			y7	21133283	2538515	0.120119
			y5	30071554	3498387	0.116335
	LDP
Plin3	perilipin3	LQESLPILQQPTEK	B2	2138251	36040355	16.8551
			B4	781989	9540138	12.1998
			Y12	514505	7662676	14.8933
			Y9	6320812	64202244	10.1573
			Y7	624356	7845168	12.5652
			Y4	1955520	20089856	10.2734
Plin2	perilipin2		Y9	3824943	257506272	67.3229
			Y7	2178996	147370516	67.6323
			Y6	364325	32453004	89.0771
			Y5	3123998	217530633	69.6321
			Y4	2262736	149884232	66.2403
			Y3	1507852	104985115	69.6256
Cideb	cell death activator CIDE-B	VLETLLLR	Y7	1005047	11436302	11.3789
			Y6	5003476	51079748	10.2089
			Y5	1793650	20297870	11.3165
			Y4	435209	5387190	12.3784
			Y3	575906	5956486	10.3428
			Y2	202259	3833742	18.9546
