# Supplementary material for: Differential proteomics profiling identifies LDPs and biological functions in high-fat diet-induced fatty livers
Source: J Lipid Res. 2017 Mar 29;58(4):681–94. doi: 10.1194/jlr.M071407 (PMC5392744; doi:10.1194/jlr.M071407)
Supplement: Supplemental Data [file 10.1194_M071407_jlr.M071407-2.xlsx]

## Sheet: Liver global and LD proteome
		Supplemental Table S2. Proteins identified in whole liver protein and LDP both in RC and fatty livers
Protein Quant Summary	Representative Accession	Name	RC Liver	HFD Liver	RC Liver LDP	HFD Liver LDP	symbol	Defined LDPs	Brasaemle et al., 2004. 3T3-L1 Adipocytes	Turro et al., 2006. Rat liver LD	Xie et al., 2010. human adipose tissue	Larsson et al., 2012. LD in β-cell line INS-1 832/13	Liu et al., 2004. CHO Cell LD	Bouchoux et al., 2011. Caco-2/TC7 cell LD	Zhang et al., 2011. muscule tissue and cell line LD		Crunk et al., 2013. Mouse hepatic LD		Khan et al., 2013. Mouse hepatic LD		Su et al.	Krahmer et al.
															Skeleton muscle LD	C2C12 LD	LFD	HFD
	gi|205360918	interferon gamma induced GTPase [Mus musculus]	1	3.94457	140.605	69.8232	Igtp	+											IGTP
	gi|21703896	interferon, alpha-inducible protein 27 like 2B [Mus musculus]	1	46.9894	4.16869	102.802	Ifi27l2b
	gi|110347473	apolipoprotein A-IV precursor [Mus musculus]	1	28.8403	22.4905	44.0555	Apoa4	+											APOA4
	gi|6753578	cytochrome P450 2B9 [Mus musculus]	1	25.8226	2.60615	40.5509	Cyp2b9
	gi|6679737	fatty acid-binding protein, intestinal [Mus musculus]	1	24.6604	16.293	12.7057	Fabp2	+											FABP2			*
	gi|6680704	apolipoprotein C-I precursor [Mus musculus]	1	23.7684	82.4138	307.61	Apoc1	+											APOC1	N
	gi|6677833	protein S100-A10 [Mus musculus]	1	19.9526	12.8233	113.763	S100a10	+
	gi|160333304	apolipoprotein A-I preproprotein [Mus musculus]	1	18.8799	50.1187	43.2514	Apoa1								F			160333304
	gi|157041252	perilipin-4 [Mus musculus]	1	15.1356	16.7494	120.226	Plin4	PLIN4							F				PLIN4		*
	gi|162139827	NADP-dependent malic enzyme isoform 1 [Mus musculus]	1	14.9968	14.1906	5.24807	Me1										162139827	162139827	ME1			*
	gi|269308227	acyl-coenzyme A thioesterase 4 [Mus musculus]	1	14.7231	3.43558	25.1189	Acot4												ACOT4	N
	gi|227116353	platelet glycoprotein 4 [Mus musculus]	1	14.3219	1.1272	41.3048	Cd36												CD36
	gi|251823855	pantetheinase precursor [Mus musculus]	1	14.0605	0.660693	17.5388	Vnn1									H
	gi|158937312	heat shock protein beta-1 [Mus musculus]	1	12.8233	2.35505	16.5959	Hspb1												HSPB1			*
	gi|6678682	galectin-1 [Mus musculus]	1	12.0226	1	4.61318	Lgals1												LGALS1
	gi|9845257	histone H1.2 [Mus musculus]	1	11.9124	2.01372	69.8232	Hist1h1c					D			F
	gi|6681121	cytochrome P450 4A14 precursor [Mus musculus]	1	11.9124	0.801678	7.72681	Cyp4a14											6681121
	gi|226958490	peroxisomal biogenesis factor 19 isoform a [Mus musculus]	1	10.8643	3.49945	23.5505	Pex19
	gi|18497290	RAF proto-oncogene serine/threonine-protein kinase [Mus musculus]	1	10.3753	122.462	208.93	Raf1	+
	gi|15431281	keratin, type I cytoskeletal 23 [Mus musculus]	1	10.2802	0.751623	23.9883	Krt23
	gi|8850219	haptoglobin precursor [Mus musculus]	1	9.37562	1.24738	4.74242	Hp												HP	N
	gi|54312076	carboxypeptidase A1 precursor [Mus musculus]	1	9.20449	27.0396	1.55597	Cpa1	+
	gi|6677843	serum amyloid A-1 protein precursor [Mus musculus]	1	9.03649	47.4242	28.5759	Saa1	+											SAA1	N
	gi|8393343	fatty acid-binding protein, liver [Mus musculus]	1	8.62979	10.7647	1.90546	Fabp1										8393343	8393343	FABP1
	gi|22122797	3-ketoacyl-CoA thiolase B, peroxisomal precursor [Mus musculus]	1	8.55067	3.13329	21.2814	Acaa1b										22122797	22122797	ACAA1B			*
	gi|6679937	glyceraldehyde-3-phosphate dehydrogenase [Mus musculus]	1	8.47227	33.4195	5.70164	Gapdh				C	D			F		6679937	6679937
	gi|27363472	WD repeat domain phosphoinositide-interacting protein 4 [Mus musculus]	1	8.31764	35.3183	27.0396	Wdr45	+
	gi|117320552	phosphatidylcholine transfer protein [Mus musculus]	1	8.16582	13.6773	5.7544	Pctp	+											PCTP	N
	gi|21703976	bifunctional ATP-dependent dihydroxyacetone kinase/FAD-AMP lyase (cyclizing) [Mus musculus]	1	8.01678	10.8642	2.72898	Dak										21703976	21703976
	gi|6753966	glycerol-3-phosphate dehydrogenase [NAD+], cytoplasmic [Mus musculus]	1	7.94328	6.25173	2.67917	Gpd1												GPD1
	gi|6996913	annexin A2 [Mus musculus]	1	7.72681	4.52898	30.1995	Anxa2				C			G	F				ANXA2			*
	gi|254692964	oxysterol-binding protein-related protein 3 isoform 2 [Mus musculus]	1	7.72681	0.586138	11.695	Osbpl3
	gi|309265178	PREDICTED: alpha-enolase-like isoform 8 [Mus musculus]	1	7.31139	12.2462	1.67494	Loc100503183							G		H
	gi|75677435	fatty aldehyde dehydrogenase [Mus musculus]	1	7.24436	0.267917	22.6987	Aldh3a2
	gi|224922806	glycerol-3-phosphate dehydrogenase, mitochondrial precursor [Mus musculus]	1	7.17794	0.469894	11.3763	Gpd2												GPD2
	gi|6753060	annexin A5 [Mus musculus]	1	7.11214	6.13762	10.1859	Anxa5											6753060	ANXA5			*
	gi|238624114	acyl-coenzyme A thioesterase 2, mitochondrial precursor [Mus musculus]	1	6.72976	0.272898	12.2462	Acot2
	gi|14149635	fatty acid-binding protein, adipocyte [Mus musculus]	1	6.60694	2.77971	3.63078	Fabp4												FABP4			*
	gi|160358821	alpha-amylase 1 precursor [Mus musculus]	1	6.60694	0.963829	3.0761	Amy1
	gi|110825976	type I iodothyronine deiodinase [Mus musculus]	1	6.54636	19.0546	25.8226	Dio1	+											DIO1	N
	gi|255522939	phosphoacetylglucosamine mutase isoform 1 [Mus musculus]	1	6.48634	4.57088	1.28233	Pgm3												PGM3	N
	gi|31543255	neprilysin [Mus musculus]	1	6.19441	0.376704	16.5959	Mme
	gi|85702067	hypothetical protein LOC240327 [Mus musculus]	1	6.13762	29.9226	94.6237	Gm4951	+											GM4951	N
	gi|254750742	peroxisomal biogenesis factor 16 [Mus musculus]	1	6.13762	0.197697	13.1826	Pex16
	gi|227116294	cytochrome P450 4A10 [Mus musculus]	1	6.13762	0.270396	7.04693	Cyp4a10
	gi|261878516	monoglyceride lipase isoform a [Mus musculus]	1	5.91562	66.0693	129.42	Mgll							G			261878516	261878516
	gi|31982393	epoxide hydrolase 2 [Mus musculus]	1	5.91562	5.70164	4.09261	Ephx2										31982393	31982393	EPHX2			*
	gi|21311849	gamma-glutamylcyclotransferase [Mus musculus]	1	5.59757	8.62978	2.46604	Ggct
	gi|170172548	ubiquitin-conjugating enzyme E2 Q1 [Mus musculus]	1	5.54626	43.6516	4.05508	Ube2q1	+
	gi|153792772	pyruvate kinase isozymes R/L isoform 2 [Mus musculus]	1	5.49541	5.86138	2.12814	Pklr												PKLR
	gi|17975508	1,4-alpha-glucan-branching enzyme [Mus musculus]	1	5.44503	5.44503	0.831764	Gbe1										17975508	17975508	GBE1			*
	gi|31982273	peroxisomal multifunctional enzyme type 2 [Mus musculus]	1	5.3951	0.698232	11.4815	Hsd17b4					D			F				HSD17B4		*	*
	gi|218563743	acyl-CoA synthetase short-chain family member 3, mitochondrial isoform 1 [Mus musculus]	1	5.24807	0.559757	2.14783	Acss3
	gi|116089314	progestin and adipoQ receptor family member 9 [Mus musculus]	1	5.19996	0.167494	13.5519	Paqr9
	gi|257743039	L-lactate dehydrogenase A chain isoform 2 [Mus musculus]	1	5.19996	6.91831	1.92309	Ldha												LDHA			*
	gi|93102409	fatty acid synthase [Mus musculus]	1	5.19996	4.96592	0.77983	Fasn	fasn									93102409	93102409	FASN		*
	gi|237874270	polypeptide N-acetylgalactosaminyltransferase 1 [Mus musculus]	1	5.15229	0.751623	11.4815	Galnt1
	gi|229608928	Golgi resident protein GCP60 [Mus musculus]	1	5.10505	6.08135	14.0605	Acbd3												ACBD3	N
	gi|160948601	steroid 17-alpha-hydroxylase/17,20 lyase [Mus musculus]	1	5.10505	0.251189	6.72977	Cyp17a1
	gi|8567340	coatomer subunit gamma-2 [Mus musculus]	1	4.9204	7.37904	4.87529	Copg2												COPG2		*	*
	gi|254692946	beta-chimaerin isoform 2 [Mus musculus]	1	4.83059	11.1686	10.9648	Chn2	+
	gi|145301561	carbonic anhydrase 1 [Mus musculus]	1	4.83059	6.66807	0.625173	Car1
	gi|225703112	tudor domain-containing protein 3 [Mus musculus]	1	4.69894	3.43558	11.5878	Tdrd3
	gi|226958456	histidine-rich glycoprotein [Mus musculus]	1	4.69894	2.93765	2.03236	Hrg												HRG	N		*
	gi|153792526	ADP-ribosylation factor-like protein 1 [Mus musculus]	1	4.61318	19.9526	14.1906	Arl1	+
	gi|31543703	CMP-N-acetylneuraminate-beta-galactosamide-alpha-2,3-sialyltransferase 4 [Mus musculus]	1	4.57088	3.01995	10.7646	St3gal4
	gi|125656173	acetyl-CoA carboxylase 1 [Mus musculus]	1	4.52898	10.2802	3.25087	Acaca	+
	gi|112983636	keratin, type I cytoskeletal 10 [Mus musculus]	1	4.48745	27.5423	39.4457	Krt10	+
	gi|21489935	keratin, type I cytoskeletal 14 [Mus musculus]	1	4.48745	12.3595	24.6604	Krt14	+
	gi|31982332	glutamine synthetase [Mus musculus]	1	4.48745	3.7325	0.92045	Glul										31982332	31982332	GLUL			*
	gi|88758582	pyridoxal-dependent decarboxylase domain-containing protein 1 isoform 1 [Mus musculus]	1	4.44631	13.6773	8.01678	Pdxdc1	+
	gi|60218875	ATP-binding cassette sub-family D member 2 [Mus musculus]	1	4.40555	0.0972747	9.28966	Abcd2
	gi|283837767	palmitoyltransferase ZDHHC17 [Mus musculus]	1	4.36516	3.59749	6.08135	Zdhhc17
	gi|21313082	CKLF-like MARVEL transmembrane domain-containing protein 6 [Mus musculus]	1	4.32514	0.277971	4.01791	Cmtm6
	gi|172073169	ubiquitin conjugation factor E4 B [Mus musculus]	1	4.32514	4.61317	2.70396	Ube4b
	gi|46430497	testis-expressed sequence 2 protein [Mus musculus]	1	4.28549	1.2942	5.10505	Tex2
	gi|157042798	acetyl-Coenzyme A carboxylase beta [Mus musculus]	1	4.28549	7.94328	4.44631	Acacb
	gi|226958579	hypothetical protein LOC219189 isoform 1 [Mus musculus]	1	4.20727	0.831764	5.01187	1300010f03rik
	gi|157951596	carbonic anhydrase 2 [Mus musculus]	1	4.20727	5.54626	0.794328	Car2
	gi|254692989	phospholipase DDHD2 [Mus musculus]	1	4.16869	4.36516	13.3045	Ddhd2
	gi|7657083	F-box only protein 6 [Mus musculus]	1	4.16869	3.28095	5.29663	Fbxo6												FBXO6	N
	gi|30841008	ras-related protein Rab-18 [Mus musculus]	1	4.13047	23.5505	26.0615	Rab18				C				F				RAB18			B
	gi|121247453	glucocorticoid receptor [Mus musculus]	1	4.13047	18.5353	3.90841	Nr3c1	+
	gi|124486706	15-hydroxyprostaglandin dehydrogenase [NAD+] [Mus musculus]	1	4.13047	5.49541	1.70608	Hpgd
	gi|22165349	centromere/kinetochore protein zw10 homolog [Mus musculus]	1	4.09261	4.36516	8.79022	Zw10												ZW10			*
	gi|22122347	ADP-ribosylation factor-binding protein GGA1 [Mus musculus]	1	4.09261	27.7971	3.69828	Gga1	+											GGA1	N		*
	gi|313747468	ester hydrolase C11orf54 homolog [Mus musculus]	1	4.05509	5.34565	1.20226	4931406c07rik												4931406C07RIK	N
	gi|124487362	arfaptin-1 [Mus musculus]	1	4.01791	15.7036	7.37904	Arfip1	+											ARFIP1	N
	gi|170014744	hypothetical protein LOC227446 isoform 1 [Mus musculus]	1	4.01791	5.70164	1.99526	2310035c23rik
	gi|16716569	protease, serine, 1 [Mus musculus]	1	3.94457	15.417	7.51623	Prss1	+
	gi|6680139	glycerol kinase isoform 1 [Mus musculus]	1	3.90841	3.13329	1.05682	Gyk
	gi|6753438	claudin-3 [Mus musculus]	1	3.87258	0.144544	2.37684	Cldn3
	gi|18482377	acyl-coenzyme A thioesterase 12 [Mus musculus]	1	3.80189	1.95884	2.26986	Acot12
	gi|29789080	coatomer subunit beta' [Mus musculus]	1	3.76704	6.42687	1.22462	Copb2												COPB2	N		*
	gi|13385312	perilipin-3 [Mus musculus]	1	3.69828	83.1764	85.5067	Plin3	PLIN3						G	F				PLIN3		*
	gi|31982798	glucokinase [Mus musculus]	1	3.69828	7.44732	1.78649	Gck												GCK	N
	gi|116235489	perilipin-2 [Mus musculus]	1	3.66438	136.773	93.7562	Plin2	PLIN2						G	F		116235489	116235489	PLIN2		*
	gi|85861182	retinal dehydrogenase 1 [Mus musculus]	1	3.66438	3.90841	0.580764	Aldh1a1										85861182	85861182	ALDH1A1			*
	gi|45476581	non-specific lipid-transfer protein [Mus musculus]	1	3.59749	0.47863	5.49541	Scp2								F		45476581	45476581	SCP2		*	*
	gi|6755034	peroxisomal membrane protein 11A [Mus musculus]	1	3.56451	0.469894	17.7011	Pex11a									H
	gi|60218877	ATP-binding cassette sub-family D member 3 [Mus musculus]	1	3.56451	0.172187	15.1356	Abcd3											60218877	ABCD3		*	*
	gi|31560689	hydroxymethylglutaryl-CoA synthase, mitochondrial precursor [Mus musculus]	1	3.56451	0.255859	1.25893	Hmgcs2									H		31560689	HMGCS2		*
	gi|254553458	glucose-6-phosphate isomerase [Mus musculus]	1	3.53183	5.01187	0.334195	Gpi1							G					GPI1
	gi|157951676	apolipoprotein A-II precursor [Mus musculus]	1	3.49945	115.878	100.925	Apoa2								F
	gi|157311641	LIM domain only 7 [Mus musculus]	1	3.49945	0.380189	8.24138	Lmo7
	gi|27532967	transmembrane protein 168 [Mus musculus]	1	3.49945	0.91201	0.920449	Tmem168
	gi|83745112	dual specificity protein kinase CLK3 [Mus musculus]	1	3.46737	1.48594	3.7325	Clk3
	gi|13385298	lon protease homolog 2, peroxisomal isoform 1 [Mus musculus]	1	3.43558	2.29087	10.3753	Lonp2												LONP2	N
	gi|281306757	transmembrane protein 93 [Mus musculus]	1	3.43558	0.35975	6.72977	Tmem93
	gi|47894398	tropomyosin alpha-4 chain [Mus musculus]	1	3.43558	1.04713	4.83059	Tpm4
	gi|117320524	phosphatidylinositol 3-kinase regulatory subunit alpha isoform 2 [Mus musculus]	1	3.43558	4.48745	1.88799	Pik3r1
	gi|90903233	phospholipid hydroperoxide glutathione peroxidase, nuclear isoform 1 precursor [Mus musculus]	1	3.40408	5.29663	4.0926	Gpx4								F				GPX4			*
	gi|6680297	dnaJ homolog subfamily A member 1 [Mus musculus]	1	3.37287	4.44631	5.39511	Dnaja1												DNAJA1	N		*
	gi|6680502	integral membrane protein 2B [Mus musculus]	1	3.37287	0.428549	3.40408	Itm2b
	gi|124486895	6-phosphogluconate dehydrogenase, decarboxylating [Mus musculus]	1	3.37287	3.7325	0.711214	Pgd												PGD
	gi|61743961	AHNAK nucleoprotein isoform 1 [Mus musculus]	1	3.34195	2.83139	5.64937	Ahnak								F
	gi|20127150	Golgin subfamily A member 4 [Mus musculus]	1	3.34195	6.85488	2.0893	Golga4												GOLGA4	N		*
	gi|29336026	myosin-14 [Mus musculus]	1	3.31131	9.20449	19.0546	Myh14
	gi|31543129	phosphatidate phosphatase LPIN2 isoform 2 [Mus musculus]	1	3.31131	10.3753	14.1906	Lpin2	+											LPIN2			B
	gi|163644329	apolipoprotein E precursor [Mus musculus]	1	3.25087	5.97035	35.9749	Apoe								F		163644329	163644329	APOE
	gi|116292166	perilipin-5 [Mus musculus]	1	3.25087	42.0727	18.3654	Plin5	PLIN5 +											PLIN5
	gi|158966667	rab3 GTPase-activating protein catalytic subunit [Mus musculus]	1	3.25087	7.51623	8.31764	Rab3gap1
	gi|85662408	carnitine O-acetyltransferase [Mus musculus]	1	3.25087	0.47863	3.46737	Crat
	gi|6679443	protein phosphatase 1A [Mus musculus]	1	3.25087	3.31131	1.6293	Ppm1a
	gi|13386146	ribose-phosphate pyrophosphokinase 2 [Mus musculus]	1	3.25087	2.85759	1.41906	Prps2
	gi|33859520	caspase-8 precursor [Mus musculus]	1	3.25087	9.03649	1.31826	Casp8									H
	gi|21450291	fructose-bisphosphate aldolase B [Mus musculus]	1	3.25087	3.19154	0.765596	Aldob										21450291	21450291	ALDOB			*
	gi|21450129	acetyl-CoA acetyltransferase, mitochondrial precursor [Mus musculus]	1	3.22107	0.136773	2.35505	Acat1												ACAT1	N		*
	gi|226531069	inter alpha-trypsin inhibitor, heavy chain 4 isoform 2 [Mus musculus]	1	3.19154	2.48886	1.72187	Itih4
	gi|22165404	acyl-coenzyme A thioesterase 11 [Mus musculus]	1	3.16228	11.0662	12.8233	Acot11	+											ACOT11	N
	gi|32441290	protein lunapark isoform a [Mus musculus]	1	3.16228	0.613762	5.97035	Lnp
	gi|6671668	calpain-1 catalytic subunit [Mus musculus]	1	3.16228	6.25173	2.70396	Capn1
	gi|50080153	cytochrome P450 2B10 isoform 2 [Mus musculus]	1	3.13329	0.0380189	6.36796	Cyp2b10
	gi|27370126	carboxylesterase 5 [Mus musculus]	1	3.13329	0.119124	2.07014	Ces2e												CES2E	N
	gi|10946972	coatomer subunit epsilon [Mus musculus]	1	3.13329	6.54636	1.94089	Cope												COPE	N		*
	gi|84794548	UDP-N-acetylhexosamine pyrophosphorylase-like protein 1 [Mus musculus]	1	3.13329	2.26986	1.88799	Uap1l1
	gi|9506739	N-acetyl-D-glucosamine kinase isoform 1 [Mus musculus]	1	3.13329	2.63027	1.03753	Nagk
	gi|148747162	vacuolar protein sorting-associated protein 52 homolog [Mus musculus]	1	3.10456	17.378	4.92039	Vps52	+
	gi|133778955	H-2 class I histocompatibility antigen, L-D alpha chain precursor [Mus musculus]	1	3.10456	0.534564	4.13047	H2-D1												H2-D1	N
	gi|9910548	SH3 domain-binding glutamic acid-rich-like protein [Mus musculus]	1	3.10456	2.46604	2.12814	Sh3bgrl												SH3BGRL	N		*
	gi|119392070	conserved oligomeric Golgi complex subunit 3 [Mus musculus]	1	3.0761	11.4815	6.91831	Cog3	+
	gi|124107591	UHRF1 (ICBP90) binding protein 1 [Mus musculus]	1	3.0761	19.2309	6.13762	Uhrf1bp1	+
	gi|270265917	synapse-associated protein 1 [Mus musculus]	1	3.0761	4.36516	1.65959	Syap1
	gi|160333282	probable transcription factor PML isoform 2 [Mus musculus]	1	3.0761	7.87046	1.58489	Pml
	gi|257096000	dihydropyrimidinase [Mus musculus]	1	3.0761	4.48745	0.724436	Dpys										257096000		DPYS
	gi|31712014	carboxymethylenebutenolidase homolog [Mus musculus]	1	3.0479	3.80189	1.34277	Cmbl												CMBL	N
	gi|61098100	tyrosine-protein phosphatase non-receptor type 9 [Mus musculus]	1	3.01995	18.197	19.2309	Ptpn9	+											PTPN9	N		*
	gi|34610241	reticulon-4 isoform B2 [Mus musculus]	1	3.01995	0.369828	3.76704	Rtn4					D		G					RTN4		*	*
	gi|254540120	ATPase WRNIP1 [Mus musculus]	1	3.01995	7.58577	1.87068	Wrnip1
	gi|67906177	protein transport protein Sec23A [Mus musculus]	1	3.01995	2.80543	1.07647	Sec23a												SEC23A		*	*
	gi|21312664	peroxisomal NADH pyrophosphatase NUDT12 [Mus musculus]	1	2.99227	2.07014	7.65597	Nudt12
	gi|31981458	glutaredoxin-1 [Mus musculus]	1	2.99227	4.65586	1.58489	Glrx
	gi|6671497	ATP-binding cassette sub-family D member 1 [Mus musculus]	1	2.96483	0.862979	18.7068	Abcd1
	gi|228480241	metaxin-2 [Mus musculus]	1	2.96483	0.275423	5.05825	Mtx2
	gi|9789907	STIP1 homology and U box-containing protein 1 [Mus musculus]	1	2.96483	1.11686	3.31131	Stub1
	gi|20806111	ubiquitin-conjugating enzyme E2 G2 [Mus musculus]	1	2.93765	30.761	12.3595	Ube2g2	+
	gi|30725869	transmembrane protein 56 [Mus musculus]	1	2.93765	0.0648635	2.03236	Tmem56
	gi|19527376	anamorsin [Mus musculus]	1	2.93765	3.59749	1.58489	Ciapin1
	gi|121247379	alcohol dehydrogenase 4 [Mus musculus]	1	2.93765	3.53183	0.801678	Adh4
	gi|8392847	alpha-centractin [Mus musculus]	1	2.91072	0.954992	3.66437	Actr1a												ACTR1A			*
	gi|71534295	mannosidase, alpha, class 1B, member 1 [Mus musculus]	1	2.88403	0.83946	21.677	Man1b1
	gi|153791270	laminin subunit gamma-1 precursor [Mus musculus]	1	2.88403	0.413048	3.25088	Lamc1
	gi|77917602	ubiquitin domain-containing protein UBFD1 [Mus musculus]	1	2.88403	5.64937	2.35505	Ubfd1
	gi|27597069	protein prune homolog [Mus musculus]	1	2.88403	9.46237	2.03236	Prune
	gi|13385088	hypothetical protein LOC66540 [Mus musculus]	1	2.88403	1.61436	1.95885	Fam107b
	gi|161016799	annexin A4 [Mus musculus]	1	2.85759	11.695	22.08	Anxa4							G					ANXA4			*
	gi|31981570	polymeric immunoglobulin receptor precursor [Mus musculus]	1	2.85759	0.380189	3.98107	Pigr												PIGR	N
	gi|30520195	L-gulonolactone oxidase [Mus musculus]	1	2.83139	75.8577	34.6737	Gulo											30520195	GULO
	gi|6678768	myristoylated alanine-rich C-kinase substrate [Mus musculus]	1	2.83139	4.20727	8.3946	Marcks								F				MARCKS
	gi|258679524	leucine-rich repeat flightless-interacting protein 2 isoform 1 [Mus musculus]	1	2.83139	0.963829	8.31764	Lrrfip2
	gi|17157983	peroxisomal carnitine O-octanoyltransferase [Mus musculus]	1	2.83139	1.94089	4.05509	Crot									H			CROT	N
	gi|27764875	beclin-1 [Mus musculus]	1	2.83139	6.72977	2.42103	Becn1
	gi|194473671	sperm-specific antigen 2 homolog [Mus musculus]	1	2.80543	0.369828	4.83059	Ssfa2
	gi|160333744	conserved oligomeric Golgi complex subunit 6 [Mus musculus]	1	2.80543	6.98232	3.94457	Cog6
	gi|126157504	serine/arginine repetitive matrix protein 2 [Mus musculus]	1	2.80543	1.55597	1.1695	Srrm2
	gi|157951598	calpain-2 catalytic subunit [Mus musculus]	1	2.80543	2.93765	0.862979	Capn2												CAPN2			*
	gi|6754620	mannosyl-oligosaccharide 1,2-alpha-mannosidase IB [Mus musculus]	1	2.77971	0.801678	10	Man1a2
	gi|27754105	ubiquitin-conjugating enzyme E2 G1 [Mus musculus]	1	2.77971	3.56451	1.13763	Ube2g1
	gi|295054274	Golgi phosphoprotein 3-like isoform 1 [Mus musculus]	1	2.75423	3.01995	4.87528	Mismatch
	gi|158854016	S-phase kinase-associated protein 1 [Mus musculus]	1	2.75423	4.40555	1.88799	Skp1a												SKP1A	N
	gi|167234396	motile sperm domain-containing protein 2 [Mus musculus]	1	2.75423	2.80543	1.64437	Mospd2
	gi|110347467	aldehyde oxidase [Mus musculus]	1	2.75423	2.48886	0.809096	Aox1												AOX1	N
	gi|6754870	neighbor of COX4 [Mus musculus]	1	2.72898	0.539511	5.97035	Cox4nb
	gi|6679337	phosphatidylinositol transfer protein alpha isoform [Mus musculus]	1	2.72898	10.666	2.46604	Pitpna	+											PITPNA
	gi|226958688	retinol-binding protein 4 isoform 1 [Mus musculus]	1	2.72898	0.440555	2.12814	Rbp4												RBP4
	gi|86439977	putative hydrolase RBBP9 [Mus musculus]	1	2.72898	3.76704	0.937562	Rbbp9												RBBP9	N
	gi|93102413	galactokinase [Mus musculus]	1	2.72898	3.46737	0.413047	Galk1												GALK1	N
	gi|164663791	protein kinase C alpha type [Mus musculus]	1	2.70396	2.88403	10.0925	Prkca
	gi|170014725	D-beta-hydroxybutyrate dehydrogenase, mitochondrial precursor [Mus musculus]	1	2.70396	0.133045	6.30957	Bdh1												BDH1		*
	gi|76253926	transmembrane protein 2 [Mus musculus]	1	2.70396	0.18197	4.69894	Tmem2
	gi|31542488	protein VAC14 homolog [Mus musculus]	1	2.70396	5.19996	4.16869	Vac14
	gi|33859660	serine/threonine-protein phosphatase 2A 56 kDa regulatory subunit epsilon isoform [Mus musculus]	1	2.67917	5.05825	2.55859	Ppp2r5e
	gi|226443026	nucleosome assembly protein 1-like 1 isoform 1 [Mus musculus]	1	2.67917	3.22107	1.83654	Nap1l1												NAP1L1	N		*
	gi|6753100	apolipoprotein C-II precursor [Mus musculus]	1	2.65461	7.37904	20.5116	Apoc2
	gi|254587964	acyl-coenzyme A thioesterase 8 [Mus musculus]	1	2.65461	0.270396	3.28095	Acot8
	gi|119433663	leucine zipper protein 1 [Mus musculus]	1	2.65461	1.33045	2.51189	Luzp1
	gi|134032014	guanylate binding protein 7 [Mus musculus]	1	2.65461	4.32514	1.67494	Gbp7
	gi|31542139	ADP-ribosylation factor GTPase-activating protein 1 isoform a [Mus musculus]	1	2.63027	22.6986	21.677	Arfgap1	+											ARFGAP1
	gi|33859530	quinone oxidoreductase [Mus musculus]	1	2.63027	1.55597	0.57544	Cryz												CRYZ	N
	gi|34328501	sulfotransferase 1C2 [Mus musculus]	1	2.60615	2.70396	1.09648	Sult1c2
	gi|21313074	probable proline racemase [Mus musculus]	1	2.60615	3.31131	0.809096	2810055f11rik
	gi|46430493	histone H4 [Mus musculus]	1	2.58226	0.0946237	19.4089	Hist1h4i
	gi|78126157	lactosylceramide alpha-2,3-sialyltransferase isoform a [Mus musculus]	1	2.58226	1.13763	15.2757	St3gal5
	gi|56550079	cingulin-like protein 1 [Mus musculus]	1	2.58226	0.109648	5.39511	Cgnl1
	gi|33468963	alpha-tocopherol transfer protein [Mus musculus]	1	2.58226	12.1339	4.65586	Ttpa	+											TTPA	N		*
	gi|84871978	C-Myc-binding protein [Mus musculus]	1	2.58226	6.60694	1.8197	Mycbp
	gi|83649709	ataxin-10 [Mus musculus]	1	2.58226	10.666	1.25893	Atxn10	+
	gi|31981842	hydroxymethylglutaryl-CoA synthase, cytoplasmic [Mus musculus]	1	2.58226	3.98107	0.469894	Hmgcs1
	gi|41152239	myosin phosphatase Rho-interacting protein isoform 1 [Mus musculus]	1	2.55859	0.255859	5.80764	Mprip
	gi|170932508	sulfotransferase family 5A, member 1 [Mus musculus]	1	2.55859	6.13762	4.57088	Sult5a1
	gi|226958616	dehydrogenase/reductase SDR family member 7 precursor [Mus musculus]	1	2.55859	0.301995	3.34195	Dhrs7
	gi|18700004	3-ketoacyl-CoA thiolase A, peroxisomal precursor [Mus musculus]	1	2.55859	0.353183	2.70396	Acaa1a										18700004	18700004	ACAA1A			*
	gi|30794416	vacuolar protein-sorting-associated protein 36 [Mus musculus]	1	2.55859	4.40555	0.946237	Vps36												VPS36	N
	gi|33468897	glutamate--cysteine ligase catalytic subunit [Mus musculus]	1	2.55859	2.26986	0.301995	Gclc												GCLC	N
	gi|22122521	alpha-1,6-mannosyl-glycoprotein 2-beta-N-acetylglucosaminyltransferase [Mus musculus]	1	2.53513	1.18032	7.04693	Mgat2
	gi|13385882	protein RER1 [Mus musculus]	1	2.53513	0.272898	5.80765	Rer1				C
	gi|21314832	UTP--glucose-1-phosphate uridylyltransferase [Mus musculus]	1	2.53513	1.87068	0.301995	Ugp2										21314832		UGP2		*
	gi|6678459	trans-Golgi network integral membrane protein 1 precursor [Mus musculus]	1	2.51189	0.260615	10.0925	Tgoln1
	gi|62526126	exocyst complex component 6 [Mus musculus]	1	2.51189	2.75423	6.13762	Exoc6
	gi|46849812	fibronectin precursor [Mus musculus]	1	2.51189	0.140605	4.09261	Fn1
	gi|21489933	mitogen-activated protein kinase 3 [Mus musculus]	1	2.51189	3.7325	2.39883	Mapk3
	gi|109627652	complement factor H [Mus musculus]	1	2.51189	1.78649	1.75388	Cfh												CFH	N
	gi|258679484	opioid growth factor receptor [Mus musculus]	1	2.51189	2.26986	1.13763	Ogfr
	gi|6681137	acyl-CoA-binding protein isoform 2 [Mus musculus]	1	2.51189	4.52898	0.440555	Dbi												DBI
	gi|124517663	annexin A1 [Mus musculus]	1	2.48886	1.31826	7.37904	Anxa1								F
	gi|13878195	phosphoinositide 3-kinase adapter protein 1 [Mus musculus]	1	2.48886	13.4276	4.13048	Pik3ap1									H			PIK3AP1	N
	gi|21314838	endophilin-B2 [Mus musculus]	1	2.48886	11.8032	3.16228	Sh3glb2									H
	gi|20330802	serotransferrin precursor [Mus musculus]	1	2.48886	1.44544	0.619441	Trf										20330802	20330802	TRF			*
	gi|31560120	phosducin-like protein 3 [Mus musculus]	1	2.46604	4.57088	1.31826	Pdcl3
	gi|18017596	sorting nexin-4 [Mus musculus]	1	2.44343	12.1339	5.86138	Snx4	+
	gi|110347564	ceruloplasmin isoform b [Mus musculus]	1	2.44343	0.717794	2.01372	Cp
	gi|110815859	protein CASP isoform b [Mus musculus]	1	2.42103	0.642688	9.54993	Cux1												CUX1	N
	gi|10946940	ras-related protein Rab-2A [Mus musculus]	1	2.42103	8.79022	4.87528	Rab2a				C		E		F				RAB2A			*
	gi|121583922	insulin-degrading enzyme [Mus musculus]	1	2.42103	2.93765	0.544503	Ide
	gi|139948802	ubiquitin carboxyl-terminal hydrolase isozyme L3 [Mus musculus]	1	2.42103	1.6293	0.452898	Uchl3												UCHL3	N
	gi|125656150	hydroxysteroid dehydrogenase-like protein 2 [Mus musculus]	1	2.39883	0.224905	2.65461	Hsdl2												HSDL2	N		*
	gi|21312153	glutaredoxin-related protein 5, mitochondrial [Mus musculus]	1	2.39883	0.322107	2.208	Glrx5												GLRX5	N		*
	gi|226958601	golgi autoantigen, golgin subfamily b, macrogolgin 1 [Mus musculus]	1	2.37684	2.33346	12.0226	Golgb1												GOLGB1	N		*
	gi|118150670	zinc transporter SLC39A7 [Mus musculus]	1	2.37684	0.0625173	6.60693	Slc39a7
	gi|226874810	max-like protein X isoform gamma [Mus musculus]	1	2.37684	4.65586	2.51189	Mlx
	gi|169808397	diphosphoinositol polyphosphate phosphohydrolase 2 [Mus musculus]	1	2.37684	4.1687	1.69044	Nudt4
	gi|171184418	aminoglycoside phosphotransferase domain-containing protein 1 [Mus musculus]	1	2.37684	2.85759	0.83946	Agphd1
	gi|21450293	glucokinase regulatory protein [Mus musculus]	1	2.37684	3.10456	0.831764	Gckr									H			GCKR	N
	gi|254826780	patatin-like phospholipase domain-containing protein 2 isoform 1 [Mus musculus]	1	2.35505	83.1764	27.7971	Pnpla2				C			G	F				PNPLA2			B
	gi|70608214	tumor protein D52 isoform 3 [Mus musculus]	1	2.35505	16.7494	14.1906	Tpd52	+
	gi|41282044	synaptophysin-like protein 1 isoform 2 [Mus musculus]	1	2.35505	0.258226	5.01187	Sypl								F
	gi|61742806	GRIP and coiled-coil domain-containing protein 2 [Mus musculus]	1	2.35505	2.24905	2.44343	Gcc2
	gi|257096038	interferon-induced helicase C domain-containing protein 1 isoform 2 [Mus musculus]	1	2.35505	4.32514	0.824138	Ifih1
	gi|118130807	calcium-independent phospholipase A2-gamma [Mus musculus]	1	2.33346	4.96592	22.6986	Pnpla8
	gi|130503301	serine protease inhibitor A3N precursor [Mus musculus]	1	2.33346	1.90546	1.2942	Serpina3n
	gi|33563246	calpastatin [Mus musculus]	1	2.33346	2.80543	1.05682	Cast												CAST	N
	gi|262331515	high mobility group protein HMG-I/HMG-Y isoform e [Mus musculus]	1	2.31206	0.107647	3.76704	Hmga1
	gi|254588045	liprin-beta-2 isoform 1 [Mus musculus]	1	2.31206	3.80189	2.26986	Ppfibp2
	gi|28077015	alanine--glyoxylate aminotransferase 2-like 2 [Mus musculus]	1	2.31206	5.39511	1.41906	Agxt2l2
	gi|6754288	interferon-induced protein with tetratricopeptide repeats 3 [Mus musculus]	1	2.31206	0.717794	0.277971	Ifit3
	gi|115270960	BAG family molecular chaperone regulator 3 [Mus musculus]	1	2.29087	3.37287	2.0893	Bag3
	gi|23956096	general vesicular transport factor p115 [Mus musculus]	1	2.29087	9.12011	1.5417	Uso1												USO1		*	*
	gi|31980842	ethanolamine-phosphate cytidylyltransferase [Mus musculus]	1	2.29087	2.39883	0.570164	Pcyt2
	gi|21735445	peroxisomal membrane protein 11C [Mus musculus]	1	2.26986	0.108643	4.48745	Pex11c
	gi|114158675	leukocyte elastase inhibitor A [Mus musculus]	1	2.26986	5.54626	1.80302	Serpinb1a
	gi|160948577	HCLS1-binding protein 3 [Mus musculus]	1	2.26986	7.51623	1.57036	Hs1bp3
	gi|68226731	puromycin-sensitive aminopeptidase [Mus musculus]	1	2.26986	3.19154	0.57544	Npepps
	gi|10946870	alcohol dehydrogenase [NADP+] [Mus musculus]	1	2.26986	2.93765	0.260615	Akr1a4										10946870	10946870
	gi|6752944	ATP-binding cassette sub-family G member 2 [Mus musculus]	1	2.24905	0.057544	2.85759	Abcg2
	gi|148747189	microtubule-associated protein 4 [Mus musculus]	1	2.24905	2.31206	0.972747	Mtap4
	gi|162329570	caprin-1 isoform c [Mus musculus]	1	2.24905	0.152757	0.912011	Caprin1												CAPRIN1	N		*
	gi|90093343	hypothetical protein LOC73419 [Mus musculus]	1	2.24905	5.19996	0.529663	1700052n19rik
	gi|239985479	guanylate cyclase soluble subunit beta-1 isoform 2 [Mus musculus]	1	2.22844	8.24138	2.83139	Gucy1b3
	gi|11875203	tropomyosin beta chain [Mus musculus]	1	2.22844	0.280543	2.18776	Tpm2
	gi|160358829	hemopexin precursor [Mus musculus]	1	2.22844	1.97697	0.619441	Hpx												HPX
	gi|18485502	gamma-butyrobetaine dioxygenase [Mus musculus]	1	2.22844	2.65461	0.519996	Bbox1
	gi|13385324	cysteine and histidine-rich domain-containing protein 1 [Mus musculus]	1	2.22844	5.01187	0.49204	Chordc1
	gi|148229140	ADP-ribosylation factor guanine nucleotide-exchange factor 2 (brefeldin A-inhibited) [Mus musculus]	1	2.208	6.85488	4.87529	Arfgef2
	gi|124487057	endoplasmic reticulum metallopeptidase 1 [Mus musculus]	1	2.208	0.277971	4.65586	Ermp1									H
	gi|21703962	peroxisome assembly factor 2 [Mus musculus]	1	2.208	0.731139	4.20727	Pex6
	gi|171846249	mitogen-activated protein kinase kinase kinase 5 [Mus musculus]	1	2.208	4.16869	3.94457	Map3k5
	gi|46877109	polypeptide N-acetylgalactosaminyltransferase 2 [Mus musculus]	1	2.208	0.304789	3.7325	Galnt2
	gi|31324569	neurocalcin-delta [Mus musculus]	1	2.208	3.31131	2.70396	Ncald
	gi|269973931	FH1/FH2 domain-containing protein 1 [Mus musculus]	1	2.208	5.24807	2.35505	Fhod1
	gi|34304077	hypothetical protein LOC69134 [Mus musculus]	1	2.208	2.12814	1.78649	Fam25c
	gi|309272942	PREDICTED: transmembrane protein C10orf57 homolog [Mus musculus]	1	2.208	0.0990832	1.38038	Gm9746									H
	gi|23956138	ribosome maturation protein SBDS [Mus musculus]	1	2.208	1.55597	1.38038	Sbds
	gi|31712036	eukaryotic translation initiation factor 5A-1 [Mus musculus]	1	2.208	3.19154	0.47863	Eif5a									H
	gi|74229034	importin-7 [Mus musculus]	1	2.208	2.26986	0.337287	Ipo7									H
	gi|163310765	serum albumin precursor [Mus musculus]	1	2.208	3.16228	0.337287	Alb										163310765	163310765	ALB		*	*
	gi|188528894	transmembrane 9 superfamily member 2 precursor [Mus musculus]	1	2.18776	1.07647	7.24436	Tm9sf2
	gi|167900464	formin-binding protein 1-like isoform 2 [Mus musculus]	1	2.18776	0.981748	6.54636	Fnbp1l
	gi|51467882	cell growth regulator with RING finger domain protein 1 [Mus musculus]	1	2.18776	2.03236	6.19441	Cgrrf1
	gi|85701644	regulator of microtubule dynamics protein 3 [Mus musculus]	1	2.18776	0.0711214	4.40555	Fam82a2
	gi|21704156	caldesmon 1 [Mus musculus]	1	2.18776	0.169044	3.90841	Cald1												CALD1
	gi|25072201	oocyte-testis gene 1 [Mus musculus]	1	2.18776	1.67494	3.40408	A630007b06rik
	gi|110835706	phosphoinositol 3-phosphate-binding protein-2 [Mus musculus]	1	2.18776	1.19124	3.25087	Plekha5
	gi|260763917	ADP-ribosylation factor GTPase-activating protein 2 isoform 2 [Mus musculus]	1	2.18776	3.94457	2.10863	Arfgap2												ARFGAP2	N		*
	gi|74271806	selenoprotein P precursor [Mus musculus]	1	2.18776	0.654636	1.83654	Sepp1
	gi|160948614	E3 ubiquitin-protein ligase UBR3 isoform 2 [Mus musculus]	1	2.18776	2.48886	1.05682	Ubr3
	gi|6679821	protein farnesyltransferase/geranylgeranyltransferase type-1 subunit alpha [Mus musculus]	1	2.18776	3.63078	0.691831	Fnta
	gi|242332563	DENN/MADD domain containing 4A [Mus musculus]	1	2.1677	38.7258	22.4905	Dennd4a	+
	gi|39930477	septin-8 [Mus musculus]	1	2.1677	1.69044	3.16228	39698
	gi|6678329	protein-glutamine gamma-glutamyltransferase 2 [Mus musculus]	1	2.1677	0.469894	1.64437	Tgm2												TGM2
	gi|28077067	tubulin-specific chaperone D [Mus musculus]	1	2.1677	4.65586	1.1695	Tbcd
	gi|13195672	galactosylgalactosylxylosylprotein 3-beta-glucuronosyltransferase 3 [Mus musculus]	1	2.14783	1.15878	3.56451	B3gat3												B3GAT3	N		*
	gi|171543883	nidogen-1 precursor [Mus musculus]	1	2.14783	0.210863	2.05116	Nid1
	gi|50838806	eukaryotic translation initiation factor 4 gamma 3 [Mus musculus]	1	2.14783	1.51356	1.95884	Eif4g3
	gi|7949037	delta(3,5)-Delta(2,4)-dienoyl-CoA isomerase, mitochondrial precursor [Mus musculus]	1	2.14783	0.148594	1.5417	Ech1												ECH1			*
	gi|6755662	signal recognition particle 9 kDa protein [Mus musculus]	1	2.14783	2.10863	1.34276	Srp9
	gi|31980912	RNA polymerase II-associated factor 1 homolog [Mus musculus]	1	2.12814	2.0893	4.52898	Paf1
	gi|156231075	brefeldin A-inhibited guanine nucleotide-exchange protein 1 [Mus musculus]	1	2.12814	7.94328	3.80189	Arfgef1												ARFGEF1	N
	gi|161353506	serpin H1 precursor [Mus musculus]	1	2.12814	0.824138	3.69828	Serpinh1								F
	gi|267844885	fatty acid desaturase 6 [Mus musculus]	1	2.12814	0.787046	3.22107	Fads6
	gi|31541898	importin-11 [Mus musculus]	1	2.12814	10.4713	1.87068	Ipo11	+
	gi|111038118	hydroxyacyl-coenzyme A dehydrogenase, mitochondrial precursor [Mus musculus]	1	2.12814	0.205116	1.70608	Hadh									H			HADH
	gi|251823978	pyruvate carboxylase, mitochondrial isoform 2 [Mus musculus]	1	2.12814	0.108643	1.24738	Pcx									H			PCX			*
	gi|31982632	aspartoacylase-2 [Mus musculus]	1	2.12814	2.83139	0.457088	Acy3												ACY3	N
	gi|247269773	protein YIPF3 [Mus musculus]	1	2.10863	2.53513	5.49541	Yipf3
	gi|161484660	coproporphyrinogen-III oxidase, mitochondrial precursor [Mus musculus]	1	2.10863	0.570164	1.11686	Cpox
	gi|28077013	stromal membrane-associated protein 1 [Mus musculus]	1	2.10863	3.10456	1.07647	Smap1
	gi|110625765	protein Njmu-R1 [Mus musculus]	1	2.10863	6.30957	0.920449	5730455p16rik
	gi|153945886	probable ATP-dependent RNA helicase DDX58 [Mus musculus]	1	2.10863	7.44732	0.824138	Ddx58
	gi|59858561	major urinary protein 20 [Mus musculus]	1	2.10863	0.255859	0.285759	Mup20										59858561	59858561	MUP20
	gi|38371755	N(G),N(G)-dimethylarginine dimethylaminohydrolase 1 [Mus musculus]	1	2.10863	2.05116	0.210863	Ddah1												DDAH1	N
	gi|19745150	NADH-cytochrome b5 reductase 3 [Mus musculus]	1	2.0893	40.5509	38.3707	Cyb5r3		A		C		E	G	F		19745150	19745150	CYB5R3		*	*
	gi|222418579	spartin isoform a [Mus musculus]	1	2.0893	20.3236	13.8038	Spg20	+											SPG20			*
	gi|22095015	LAG1 longevity assurance homolog 2 [Mus musculus]	1	2.0893	0.275423	2.48886	Lass2
	gi|29789199	importin-5 [Mus musculus]	1	2.0893	8.16582	2.39883	Ipo5												IPO5	N		*
	gi|255958202	TBC1 domain family member 15 [Mus musculus]	1	2.0893	7.94328	2.18776	Tbc1d15												TBC1D15	N
	gi|31981653	elongation of very long chain fatty acids protein 5 [Mus musculus]	1	2.0893	0.277971	1.11686	Elovl5
	gi|84794552	phosphatidylethanolamine-binding protein 1 [Mus musculus]	1	2.0893	2.60615	0.461318	Pebp1												PEBP1	N
	gi|62243857	autophagy-related protein 2 homolog A [Mus musculus]	1	2.07014	8.87156	9.63829	Atg2a								F				ATG2A
	gi|74271799	acyl-CoA dehydrogenase family member 11 [Mus musculus]	1	2.07014	0.197697	7.31139	Acad11												ACAD11	N
	gi|254939683	solute carrier family 22 member 7 [Mus musculus]	1	2.07014	0.0244343	5.24808	Slc22a7
	gi|25014095	poly [ADP-ribose] polymerase 3 [Mus musculus]	1	2.07014	0.461318	4.28548	Parp3
	gi|163310736	talin-2 [Mus musculus]	1	2.07014	4.44631	3.69828	Tln2
	gi|31982223	laminin subunit beta-2 precursor [Mus musculus]	1	2.07014	0.165959	2.03236	Lamb2
	gi|15426055	coatomer subunit beta [Mus musculus]	1	2.07014	7.17794	1.95884	Copb1												COPB1		*	*
	gi|209862951	lymphocyte-specific protein 1 isoform 1 [Mus musculus]	1	2.07014	2.77971	1.45881	Lsp1
	gi|19527078	fibrinogen gamma chain precursor [Mus musculus]	1	2.07014	0.608135	1.27057	Fgg												FGG	N
	gi|84370278	COMM domain-containing protein 6 isoform 1 [Mus musculus]	1	2.07014	5.44503	0.990832	Commd6												COMMD6	N
	gi|6753622	peroxisomal 2,4-dienoyl-CoA reductase [Mus musculus]	1	2.05116	0.222844	5.7544	Decr2												DECR2	N		*
	gi|30023855	enhancer of yellow 2 transcription factor homolog [Mus musculus]	1	2.05116	4.44631	2.91072	Eny2
	gi|31541815	peroxisomal bifunctional enzyme [Mus musculus]	1	2.05116	0.283139	2.85759	Ehhadh										31541815	31541815	EHHADH		*	*
	gi|29336059	DNA-directed RNA polymerase II subunit RPB3 [Mus musculus]	1	2.05116	3.31131	1.58489	Polr2c
	gi|6678225	tubulin-specific chaperone A [Mus musculus]	1	2.05116	2.44343	0.666807	Tbca												TBCA	N		*
	gi|253795504	thiopurine S-methyltransferase [Mus musculus]	1	2.05116	4.48745	0.218776	Tpmt
	gi|131888394	RAS guanyl-releasing protein 2 [Mus musculus]	1	2.03236	5.59758	8.55067	Rasgrp2
	gi|36796741	dynamin-binding protein [Mus musculus]	1	2.03236	4.74242	4.09261	Dnmbp
	gi|13385196	tetratricopeptide repeat protein 35 [Mus musculus]	1	2.03236	0.0586138	3.94457	Ttc35
	gi|22003856	protein Hook homolog 1 [Mus musculus]	1	2.03236	5.01187	2.67917	Hook1
	gi|31982701	dnaJ homolog subfamily B member 12 [Mus musculus]	1	2.03236	0.11695	2.29087	Dnajb12
	gi|110227379	macrophage-capping protein isoform 1 [Mus musculus]	1	2.03236	0.90365	1.85353	Capg
	gi|145966915	filamin-B [Mus musculus]	1	2.03236	0.92045	1.69044	Flnb												FLNB			*
	gi|71480098	PEST proteolytic signal-containing nuclear protein [Mus musculus]	1	2.03236	1.90546	1.64437	Pcnp												PCNP	N
	gi|21312314	dual specificity protein phosphatase 3 [Mus musculus]	1	2.03236	1.64437	1.44544	Dusp3												DUSP3	N
	gi|7305599	transthyretin [Mus musculus]	1	2.03236	1.57036	1.43219	Ttr												TTR	N
	gi|84871976	nucleoside diphosphate-linked moiety X motif 18 [Mus musculus]	1	2.03236	1.94089	0.870964	Nudt18
	gi|33620739	myosin light polypeptide 6 [Mus musculus]	1	2.01372	17.8649	13.6773	Myl6											33620739	MYL6			*
	gi|31560267	dual specificity mitogen-activated protein kinase kinase 2 [Mus musculus]	1	2.01372	13.0617	5.39511	Map2k2								F				MAP2K2			*
	gi|114052811	tight junction protein ZO-3 [Mus musculus]	1	2.01372	0.448745	5.10505	Tjp3
	gi|9789937	dnaJ homolog subfamily A member 2 [Mus musculus]	1	2.01372	2.14783	2.29087	Dnaja2												DNAJA2	N		*
	gi|6678359	transketolase [Mus musculus]	1	2.01372	3.83707	0.452898	Tkt										6678359	6678359	TKT			*
	gi|6755206	proteasome subunit beta type-7 precursor [Mus musculus]	1	2.01372	2.44343	0.21677	Psmb7
	gi|10946966	peroxisomal membrane protein 4 [Mus musculus]	1	1.99526	0.322107	3.53183	Pxmp4
	gi|153791389	integrin alpha-1 precursor [Mus musculus]	1	1.99526	0.229087	2.48886	Itga1
	gi|268370067	GRIP and coiled-coil domain-containing protein 1 [Mus musculus]	1	1.99526	3.69828	2.29087	Gcc1
	gi|110625631	conserved oligomeric Golgi complex subunit 7 [Mus musculus]	1	1.99526	4.87529	2.18776	Cog7												COG7	N
	gi|31981468	mitochondrial inner membrane protease subunit 2 [Mus musculus]	1	1.99526	0.436516	2.07014	Immp2l
	gi|6678047	alpha-synuclein [Mus musculus]	1	1.99526	1.95884	1.33045	Snca
	gi|125630636	TBC1 domain family member 8B [Mus musculus]	1	1.99526	3.76704	1.20226	Tbc1d8b
	gi|6753136	copper transport protein ATOX1 [Mus musculus]	1	1.99526	2.01372	1.19124	Atox1												ATOX1	N		*
	gi|54027904	E3 ubiquitin-protein ligase RNF123 [Mus musculus]	1	1.99526	0.77983	0.862979	Rnf123
	gi|162138890	cell death activator CIDE-B [Mus musculus]	1	1.97697	73.7904	21.0863	Cideb	CIDEB +											CIDEB	N
	gi|133922588	H-2 class I histocompatibility antigen, K-W28 alpha chain isoform 1 [Mus musculus]	1	1.97697	0.461318	6.91831	H2-K1												H2-K1	N
	gi|31982353	glucose-6-phosphatase [Mus musculus]	1	1.97697	0.237684	5.91562	G6pc
	gi|226531227	thyroid hormone receptor interactor 11 [Mus musculus]	1	1.97697	4.92039	4.92039	Trip11								F				TRIP11
	gi|46402177	exocyst complex component 5 [Mus musculus]	1	1.97697	9.28966	4.83059	Exoc5
	gi|28077049	charged multivesicular body protein 4b [Mus musculus]	1	1.97697	1.51356	2.63027	Chmp4b												CHMP4B	N		*
	gi|62198721	NADH dehydrogenase subunit 3 [Mus musculus domesticus]	1	1.97697	0.164437	1.80302	Nd3
	gi|114158672	nischarin [Mus musculus]	1	1.97697	2.29087	1.25893	Nisch												NISCH	N
	gi|28916671	poly(ADP-ribose) glycohydrolase ARH3 [Mus musculus]	1	1.97697	3.01995	1.03753	Adprhl2
	gi|15826848	serpin B8 isoform 1 [Mus musculus]	1	1.97697	0.544503	0.928966	Serpinb8
	gi|31981784	hypothetical protein LOC217830 precursor [Mus musculus]	1	1.97697	0.737904	0.765596	9030617o03rik
	gi|251823839	serine/threonine-protein kinase TBK1 [Mus musculus]	1	1.97697	8.55067	0.711213	Tbk1
	gi|13385958	40S ribosomal protein S27-like [Mus musculus]	1	1.95884	0.139316	4.40555	Rps27l
	gi|256985208	conserved oligomeric Golgi complex subunit 2 [Mus musculus]	1	1.95884	7.94328	3.19154	Cog2												COG2	N		*
	gi|12963579	zinc transporter 7 [Mus musculus]	1	1.95884	1.35519	2.10863	Slc30a7
	gi|22726177	serine/threonine-protein phosphatase 2A 55 kDa regulatory subunit B delta isoform [Mus musculus]	1	1.95884	2.96483	1.58489	Ppp2r2d
	gi|7305085	glucosamine--fructose-6-phosphate aminotransferase [isomerizing] 1 [Mus musculus]	1	1.95884	1.92309	1.28233	Gfpt1
	gi|269308251	ankyrin repeat and MYND domain-containing protein 2 [Mus musculus]	1	1.95884	2.05116	1.05682	Ankmy2
	gi|6756037	14-3-3 protein eta [Mus musculus]	1	1.95884	3.01995	0.990832	Ywhah
	gi|6680121	glutathione S-transferase Mu 2 [Mus musculus]	1	1.95884	2.51189	0.946237	Gstm2
	gi|9790261	protein TFG [Mus musculus]	1	1.95884	2.88403	0.346737	Tfg												TFG	N
	gi|30425102	hypothetical protein LOC108958 [Mus musculus]	1	1.94089	2.85759	8.3946	Fam73b
	gi|70608133	probable ATP-dependent RNA helicase DHX58 [Mus musculus]	1	1.94089	3.0479	2.07014	Dhx58
	gi|6755162	interferon-inducible double stranded RNA-dependent protein kinase activator A [Mus musculus]	1	1.94089	0.127057	1.48594	Prkra
	gi|218156289	complement factor B isoform 1 [Mus musculus]	1	1.94089	1.18032	1.2942	Cfb									H
	gi|311893360	dynactin subunit 1 isoform 3 [Mus musculus]	1	1.94089	2.48886	1.11686	Dctn1												DCTN1	N		*
	gi|32451488	probable E3 ubiquitin-protein ligase HERC4 isoform 2 [Mus musculus]	1	1.94089	3.56451	0.724436	Herc4
	gi|27532950	coiled-coil domain-containing protein 91 [Mus musculus]	1	1.94089	1.21339	0.510505	Ccdc91
	gi|21312776	tumor protein p63-regulated gene 1-like protein [Mus musculus]	1	1.92309	67.9204	20.5116	Tprgl					D			F				TPRGL
	gi|49274606	liprin-beta-1 isoform 2 [Mus musculus]	1	1.92309	1.95884	3.69828	Ppfibp1
	gi|27369694	SH3 domain-binding glutamic acid-rich-like protein 2 [Mus musculus]	1	1.92309	2.16771	3.01995	Sh3bgrl2
	gi|113205073	E3 ubiquitin-protein ligase AMFR [Mus musculus]	1	1.92309	0.57544	2.60615	Amfr												AMFR	N
	gi|27734174	fat storage-inducing transmembrane protein 2 [Mus musculus]	1	1.92309	0.972747	2.07014	Fitm2
	gi|6679961	myotrophin [Mus musculus]	1	1.92309	3.16228	1.04713	Mtpn												MTPN	N
	gi|15421856	apolipoprotein C-III precursor [Mus musculus]	1	1.90546	15.1356	19.0546	Apoc3								F				APOC3
	gi|31560705	long-chain-fatty-acid--CoA ligase 1 [Mus musculus]	1	1.90546	0.765597	5.05825	Acsl1	ACSL1	A		C	D			F		31560705	31560705	ACSL1		*	B
	gi|31560264	monoacylglycerol lipase ABHD6 [Mus musculus]	1	1.90546	0.175388	3.0761	Abhd6
	gi|21312036	protein RUFY3 [Mus musculus]	1	1.90546	7.11214	1.51356	Rufy3
	gi|6755144	galectin-3-binding protein precursor [Mus musculus]	1	1.90546	0.465586	0.83946	Lgals3bp
	gi|304555605	immunoglobulin-binding protein 1 [Mus musculus]	1	1.90546	3.01995	0.801678	Igbp1
	gi|227116273	dynactin subunit 3 isoform A [Mus musculus]	1	1.90546	0.903649	0.519996	Dctn3
	gi|104294890	ubiquitin-conjugating enzyme E2 variant 3 [Mus musculus]	1	1.88799	13.6773	6.0256	Uevld	+
	gi|170650597	protein Noxp20 [Mus musculus]	1	1.88799	16.5959	4.92039	Fam114a1	+											FAM114A1	N		*
	gi|189491671	protein diaphanous homolog 2 [Mus musculus]	1	1.88799	7.31139	3.63078	Diap2
	gi|9937988	secretory carrier-associated membrane protein 5 [Mus musculus]	1	1.88799	1.14815	3.01995	Scamp5
	gi|13385672	solute carrier family 25 member 46 [Mus musculus]	1	1.88799	0.619441	2.0893	Slc25a46
	gi|295789166	predicted gene 6654 [Mus musculus]	1	1.88799	0.194089	1.58489	Gm6654
	gi|156231021	kininogen-1 isoform 1 [Mus musculus]	1	1.88799	2.80543	1.33045	Kng1
	gi|94400773	NAD(P)H dehydrogenase [quinone] 1 [Mus musculus]	1	1.88799	2.16771	1.21339	Nqo1
	gi|15617203	chloride intracellular channel protein 1 [Mus musculus]	1	1.88799	3.83707	0.912011	Clic1							G					CLIC1			*
	gi|162135936	NEDD8-activating enzyme E1 catalytic subunit isoform 1 [Mus musculus]	1	1.88799	1.94089	0.515229	Uba3
	gi|13385384	26S proteasome non-ATPase regulatory subunit 12 [Mus musculus]	1	1.88799	2.31206	0.409261	Psmd12
	gi|269995975	hypothetical protein LOC68832 isoform 1 [Mus musculus]	1	1.87068	57.0164	20.5116	1110057k04rik	+
	gi|34328471	ras-related protein Ral-A precursor [Mus musculus]	1	1.87068	12.1339	19.0546	Rala									H			RALA			B
	gi|241982771	phosphatidylinositol 4-kinase type 3 alpha [Mus musculus]	1	1.87068	0.648634	5.01187	Pi4ka
	gi|198386326	acyl-CoA:lysophosphatidylglycerol acyltransferase 1 isoform 1 [Mus musculus]	1	1.87068	0.0887156	3.19154	Lpgat1
	gi|6755560	band 3 anion transport protein [Mus musculus]	1	1.87068	0.175388	1.99526	Slc4a1
	gi|158749543	multiple ankyrin repeats, single KH-domain homolog [Mus musculus]	1	1.87068	0.363078	1.11686	Ankhd1
	gi|7106381	protein kinase C and casein kinase substrate in neurons protein 2 [Mus musculus]	1	1.87068	0.717794	1.01859	Pacsin2												PACSIN2
	gi|124487339	neutral alpha-glucosidase C [Mus musculus]	1	1.87068	1.99526	0.691831	Ganc
	gi|156713423	26S proteasome non-ATPase regulatory subunit 8 [Mus musculus]	1	1.87068	2.70396	0.239883	Psmd8									H
	gi|25141231	retinol dehydrogenase 10 [Mus musculus]	1	1.85353	104.713	29.3765	Rdh10								F				RDH10		*
	gi|225637487	aminopeptidase N [Mus musculus]	1	1.85353	0.0794328	4.09261	Anpep								F
	gi|9789991	estradiol 17-beta-dehydrogenase 12 [Mus musculus]	1	1.85353	0.0461318	2.10863	Hsd17b12												HSD17B12		*	*
	gi|31981603	BSD domain-containing protein 1 [Mus musculus]	1	1.85353	6.54636	1.97697	Bsdc1												BSDC1	N
	gi|242118003	WD repeat-containing protein 81 [Mus musculus]	1	1.85353	3.01995	1.64437	Wdr81
	gi|34147240	G protein-regulated inducer of neurite outgrowth 3 [Mus musculus]	1	1.85353	0.704693	1.34277	Gprin3
	gi|226874887	guanylate kinase isoform 1 [Mus musculus]	1	1.85353	2.55859	1.19124	Guk1
	gi|22128627	sorbitol dehydrogenase [Mus musculus]	1	1.85353	2.72898	0.183654	Sord										22128627	22128627	SORD		*
	gi|167736347	EH domain-binding protein 1-like protein 1 isoform C [Mus musculus]	1	1.83654	1.75388	8.70964	Ehbp1l1
	gi|22122355	beta-galactoside alpha-2,6-sialyltransferase 1 [Mus musculus]	1	1.83654	0.937562	8.62979	St6gal1												ST6GAL1	N
	gi|7305443	60S ribosomal protein L7a [Mus musculus]	1	1.83654	0.123595	6.91831	Rpl7a												RPL7A			*
	gi|167900448	sec1 family domain-containing protein 2 isoform a [Mus musculus]	1	1.83654	3.46737	5.34564	Scfd2
	gi|229577332	dnaJ homolog subfamily B member 2 isoform 3 [Mus musculus]	1	1.83654	3.53183	5.10505	Dnajb2												DNAJB2	N
	gi|165972321	LEM domain-containing protein 2 [Mus musculus]	1	1.83654	0.222844	2.99226	Lemd2
	gi|40795674	probable phospholipid-transporting ATPase IIA [Mus musculus]	1	1.83654	0.277971	2.60615	Atp9a
	gi|6680618	medium-chain specific acyl-CoA dehydrogenase, mitochondrial precursor [Mus musculus]	1	1.83654	0.235505	0.887156	Acadm												ACADM			*
	gi|9506983	serine/threonine-protein phosphatase 2A catalytic subunit alpha isoform [Mus musculus]	1	1.83654	2.65461	0.831764	Ppp2ca
	gi|188219582	glucosamine-6-phosphate isomerase 1 [Mus musculus]	1	1.83654	1.24738	0.580764	Gnpda1
	gi|13384608	pterin-4-alpha-carbinolamine dehydratase [Mus musculus]	1	1.83654	3.46737	0.524808	Pcbd1										13384608	13384608	PCBD1
	gi|42476274	xaa-Pro aminopeptidase 1 [Mus musculus]	1	1.83654	4.01791	0.428549	Xpnpep1
	gi|9506379	allograft inflammatory factor 1 [Mus musculus]	1	1.8197	1.13763	2.91072	Aif1
	gi|224809387	vesicle transport protein USE1 isoform3 [Mus musculus]	1	1.8197	1.1695	2.88403	Use1								F
	gi|139947660	hypothetical protein LOC71617 [Mus musculus]	1	1.8197	0.113763	2.46604	9130011e15rik									H
	gi|21313268	sulfiredoxin-1 [Mus musculus]	1	1.8197	1.47231	1.2942	Srxn1									H
	gi|124249351	inter-alpha-trypsin inhibitor heavy chain H1 precursor [Mus musculus]	1	1.8197	0.731139	1.27057	Itih1												ITIH1	N
	gi|21312706	prdX-deacylase domain-containing protein 1 isoform 2 [Mus musculus]	1	1.8197	1.49968	0.698233	Prorsd1
	gi|96975138	hypoxanthine-guanine phosphoribosyltransferase [Mus musculus]	1	1.8197	1.78649	0.343558	Hprt												HPRT	N
	gi|59958368	hypothetical protein LOC230696 [Mus musculus]	1	1.8197	2.51189	0.103753	Au022252
	gi|309264552	PREDICTED: histone H3.3-like [Mus musculus]	1	1.80302	0.0912011	9.90832	H3f3c
	gi|76881807	alpha-1-antitrypsin 1-2 precursor [Mus musculus]	1	1.80302	1.80302	5.29664	Serpina1b									H
	gi|134032032	upstream-binding protein 1 isoform a [Mus musculus]	1	1.80302	1.07647	3.49945	Ubp1
	gi|11276065	cytochrome P450 2E1 [Mus musculus]	1	1.80302	0.0928967	3.0761	Cyp2e1										11276065	11276065	CYP2E1		*
	gi|47059151	Golgi-associated plant pathogenesis-related protein 1 [Mus musculus]	1	1.80302	0.855067	1.57036	Glipr2									H
	gi|226442772	membrane-associated progesterone receptor component 2 [Mus musculus]	1	1.80302	0.101859	1.28233	Pgrmc2												PGRMC2			*
	gi|21311917	protein-associating with the carboxyl-terminal domain of ezrin [Mus musculus]	1	1.80302	4.74242	1.21339	Scyl3
	gi|268835743	glycine N-acyltransferase-like protein [Mus musculus]	1	1.80302	0.152757	0.981748	Gm4952
	gi|27229278	1-acyl-sn-glycerol-3-phosphate acyltransferase gamma [Mus musculus]	1	1.78649	0.158489	4.40555	Agpat3	AGPAT3								H
	gi|21450281	UDP-N-acetylglucosamine transporter [Mus musculus]	1	1.78649	0.505825	3.98107	Slc35a3												SLC35A3	N		*
	gi|6753762	epoxide hydrolase 1 [Mus musculus]	1	1.78649	0.0903649	3.43558	Ephx1							G	F				EPHX1		*	*
	gi|9790225	calcium-binding protein p22 [Mus musculus]	1	1.78649	3.63078	2.93765	1500003o03rik				C				F
	gi|13384918	poly [ADP-ribose] polymerase 9 [Mus musculus]	1	1.78649	0.895365	2.85759	Parp9
	gi|34328334	peroxisomal acyl-coenzyme A oxidase 3 [Mus musculus]	1	1.78649	0.711214	2.67917	Acox3
	gi|6755688	syntaxin-binding protein 2 [Mus musculus]	1	1.78649	1.13763	2.48886	Stxbp2
	gi|113195700	low-density lipoprotein receptor [Mus musculus]	1	1.78649	0.233346	2.46604	Ldlr
	gi|31981890	beta-2-microglobulin precursor [Mus musculus]	1	1.78649	0.105682	2.1677	B2m												B2M	N
	gi|13385320	vacuolar protein sorting-associated protein 28 homolog [Mus musculus]	1	1.78649	7.44732	1.7378	Vps28
	gi|269784731	protein Hook homolog 2 isoform 1 [Mus musculus]	1	1.78649	4.01791	1.31826	Hook2
	gi|42741690	ubiquitin-conjugating enzyme E2 variant 1 [Mus musculus]	1	1.78649	1.03753	0.452898	Ube2v1												UBE2V1	N		*
	gi|31982229	ketohexokinase [Mus musculus]	1	1.78649	2.53513	0.334195	Khk										31982229		KHK
	gi|28416440	GTPase IMAP family member 4 isoform a [Mus musculus]	1	1.78649	5.01187	0.301995	Gimap4												GIMAP4	N
	gi|31982300	hemoglobin subunit beta-1 [Mus musculus]	1	1.78649	2.33346	0.172187	Hbb-B1
	gi|251823824	sushi domain-containing protein 2 isoform 1 [Mus musculus]	1	1.77011	0.260615	2.77971	Susd2
	gi|57527870	nicotinamide mononucleotide adenylyltransferase 1 [Mus musculus]	1	1.77011	0.580764	2.1677	Nmnat1
	gi|30352008	coiled-coil domain-containing protein 104 [Mus musculus]	1	1.77011	2.37684	1.69044	Ccdc104
	gi|6756085	zyxin [Mus musculus]	1	1.77011	1.43219	1.28233	Zyx
	gi|114326482	signal transducer and activator of transcription 1 [Mus musculus]	1	1.77011	2.26987	1.11686	Stat1
	gi|31543976	14-3-3 protein gamma [Mus musculus]	1	1.77011	1.7378	1.05682	Ywhag												YWHAG			*
	gi|21281693	paxillin isoform alpha [Mus musculus]	1	1.77011	1.25893	0.60256	Pxn
	gi|114326446	myosin-9 isoform 1 [Mus musculus]	1	1.75388	17.2187	21.4783	Myh9										114326446	114326446	MYH9		*	B
	gi|6680351	immunity-related GTPase family M protein 1 [Mus musculus]	1	1.75388	6.25173	10.2802	Irgm1								F				IRGM1
	gi|6753244	calmodulin [Mus musculus]	1	1.75388	3.40408	3.43558	Calm1								F				CALM1
	gi|19526481	spectrin alpha chain, erythrocyte [Mus musculus]	1	1.75388	0.197697	3.0761	Spna1
	gi|31982010	solute carrier family 22 member 1 [Mus musculus]	1	1.75388	0.0809096	2.91072	Slc22a1
	gi|145046273	rho guanine nucleotide exchange factor 12 [Mus musculus]	1	1.75388	3.46737	2.80543	Arhgef12												ARHGEF12	N		*
	gi|117940063	hyccin [Mus musculus]	1	1.75388	1.94089	2.70396	Fam126a
	gi|256220343	dehydrogenase/reductase SDR family member 4 isoform 1 [Mus musculus]	1	1.75388	0.10666	2.67917	Dhrs4												DHRS4	N		*
	gi|6753890	dimethylaniline monooxygenase [N-oxide-forming] 1 [Mus musculus]	1	1.75388	0.0660693	2.51189	Fmo1												FMO1		*
	gi|257153365	vascular non-inflammatory molecule 3 precursor [Mus musculus]	1	1.75388	0.801678	1.57036	Vnn3
	gi|19526790	S-adenosylmethionine synthase isoform type-1 [Mus musculus]	1	1.75388	2.12814	0.322107	Mat1a										19526790	19526790	MAT1A			*
	gi|22095001	sedoheptulokinase [Mus musculus]	1	1.75388	3.16228	0.155597	Shpk
	gi|115511022	von Willebrand factor precursor [Mus musculus]	1	1.7378	0.169044	2.99227	Vwf
	gi|28916693	gelsolin precursor [Mus musculus]	1	1.7378	0.954993	2.77971	Gsn												GSN
	gi|29243988	ubiquitin-conjugating enzyme E2 R1 [Mus musculus]	1	1.7378	2.63027	2.26987	Cdc34
	gi|257196203	zinc finger and BTB domain-containing protein 20 isoform S [Mus musculus]	1	1.7378	0.0731139	1.58489	Zbtb20
	gi|164450477	UDP-glucuronosyltransferase 3A1 precursor [Mus musculus]	1	1.7378	0.0972747	1.44544	Ugt3a1
	gi|254750698	nucleobindin-1 isoform 1 [Mus musculus]	1	1.7378	0.138038	1.38038	Nucb1												NUCB1	N		*
	gi|124487061	palladin [Mus musculus]	1	1.7378	2.48886	1.31826	Palld												PALLD	N
	gi|19527052	cell division cycle protein 123 homolog [Mus musculus]	1	1.7378	1.94089	1.27057	Cdc123
	gi|31981562	pyruvate kinase isozymes M1/M2 [Mus musculus]	1	1.7378	1.2942	0.824138	Pkm2								F
	gi|161484654	collagen alpha-1(IV) chain precursor [Mus musculus]	1	1.7378	0.275423	0.816582	Col4a1
	gi|165377065	UMP-CMP kinase [Mus musculus]	1	1.7378	2.51189	0.325087	Cmpk1												CMPK1	N		*
	gi|170650623	PDZ and LIM domain protein 5 isoform ENH1 [Mus musculus]	1	1.7378	2.26987	0.253513	Pdlim5												PDLIM5
	gi|283436079	ELMO domain-containing protein 2 [Mus musculus]	1	1.72187	17.378	8.62978	Elmod2							G
	gi|27370522	lysophosphatidylcholine acyltransferase 2 [Mus musculus]	1	1.72187	2.63027	3.16228	Lpcat2							G
	gi|226423922	collagen alpha-1(XIV) chain [Mus musculus]	1	1.72187	0.103753	1.97697	Col14a1
	gi|125347376	filamin-A [Mus musculus]	1	1.72187	0.954993	1.8197	Flna				C
	gi|281485615	NADH dehydrogenase [ubiquinone] iron-sulfur protein 4, mitochondrial [Mus musculus]	1	1.72187	0.0444631	1.67494	Ndufs4
	gi|33859484	DNA replication licensing factor MCM3 [Mus musculus]	1	1.72187	1.78649	1.58489	Mcm3
	gi|125656163	THO complex subunit 2 [Mus musculus]	1	1.72187	0.432514	1.48594	Thoc2									H
	gi|257900520	MAGUK p55 subfamily member 6 isoform b [Mus musculus]	1	1.72187	1.61436	1.35519	Mpp6
	gi|282154803	NFU1 iron-sulfur cluster scaffold homolog, mitochondrial isoform 1 precursor [Mus musculus]	1	1.72187	0.981748	0.847227	Nfu1
	gi|158631230	transmembrane protein 66 [Mus musculus]	1	1.72187	0.698232	0.49204	Tmem66
	gi|139948568	synaptosomal-associated protein 29 [Mus musculus]	1	1.70608	3.16228	4.20727	Snap29												SNAP29			*
	gi|6678469	tubulin alpha-1C chain [Mus musculus]	1	1.70608	8.79023	3.40408	Tuba1c				C						6678469	6678469	TUBA1C
	gi|28827786	multiple coagulation factor deficiency protein 2 homolog [Mus musculus]	1	1.70608	0.114815	2.18776	Mcfd2
	gi|116063542	kelch domain-containing protein 7A [Mus musculus]	1	1.70608	1.48594	2.12814	Klhdc7a
	gi|145279206	phosphatidylinositol-4-phosphate 3-kinase C2 domain-containing subunit alpha [Mus musculus]	1	1.70608	0.608135	1.65959	Pik3c2a
	gi|47059147	TLC domain-containing protein 2 [Mus musculus]	1	1.70608	0.501187	1.35519	Tlcd2
	gi|75677442	glucocorticoid receptor DNA-binding factor 1 [Mus musculus]	1	1.70608	2.72898	1.30617	Grlf1
	gi|7305521	serine racemase [Mus musculus]	1	1.70608	3.94457	1.11686	Srr									H
	gi|6681071	cystatin-B [Mus musculus]	1	1.70608	2.88403	1.04713	Cstb												CSTB	N
	gi|62990169	twinfilin-1 [Mus musculus]	1	1.70608	2.29087	0.990832	Twf1
	gi|34536815	serine/threonine-protein phosphatase 6 regulatory subunit 1 [Mus musculus]	1	1.70608	1.75388	0.648634	Ppp6r1
	gi|39930425	general transcription factor IIF subunit 2 [Mus musculus]	1	1.70608	4.16869	0.428548	Gtf2f2
	gi|13386060	thioredoxin domain-containing protein 17 [Mus musculus]	1	1.70608	1.85353	0.165959	Txndc17												TXNDC17	N		*
	gi|9506589	fructose-1,6-bisphosphatase 1 [Mus musculus]	1	1.70608	1.65959	0.148594	Fbp1										9506589	9506589	FBP1
	gi|13195674	ras-related protein Rab-6A isoform 2 [Mus musculus]	1	1.69044	3.19154	4.96592	Rab6				C			G
	gi|42415475	protein disulfide-isomerase precursor [Mus musculus]	1	1.69044	0.0474242	1.7378	P4hb										42415475	42415475	P4HB		*	*
	gi|8567338	coatomer subunit gamma isoform 1 [Mus musculus]	1	1.69044	7.51623	1.2942	Copg
	gi|8394539	WW domain-binding protein 2 [Mus musculus]	1	1.69044	3.53183	1.19124	Wbp2												WBP2	N
	gi|83921621	DEP domain-containing mTOR-interacting protein isoform a [Mus musculus]	1	1.69044	1.95884	0.636796	Deptor
	gi|31981269	glutaredoxin-3 [Mus musculus]	1	1.69044	2.51189	0.483059	Glrx3
	gi|157951604	adenylyl cyclase-associated protein 1 [Mus musculus]	1	1.69044	3.25087	0.363078	Cap1												CAP1	N		*
	gi|13937355	S-formylglutathione hydrolase [Mus musculus]	1	1.69044	2.75423	0.316228	Esd									H			ESD	N		*
	gi|189491889	vacuolar protein sorting-associated protein 13D [Mus musculus]	1	1.67494	8.95365	8.47227	Vps13d								F				VPS13D			*
	gi|124301201	nuclear transcription factor, X-box binding-like 1 [Mus musculus]	1	1.67494	0.654636	4.16869	Nfxl1
	gi|58037205	BAG family molecular chaperone regulator 5 [Mus musculus]	1	1.67494	1.95884	3.34195	Bag5
	gi|268370185	syntaxin-5 [Mus musculus]	1	1.67494	0.461318	3.10456	Stx5a												STX5A	N		*
	gi|254588014	electron transfer flavoprotein-ubiquinone oxidoreductase, mitochondrial precursor [Mus musculus]	1	1.67494	0.0613762	2.85759	Etfdh												ETFDH
	gi|188528897	pleckstrin homology-like domain family B member 2 [Mus musculus]	1	1.67494	0.409261	2.33346	Phldb2
	gi|13385778	ubiquitin-conjugating enzyme E2 R2 [Mus musculus]	1	1.67494	2.77971	1.41906	Ube2r2
	gi|267844815	protein RMD5 homolog A [Mus musculus]	1	1.67494	1.80302	1.40605	Rmnd5a
	gi|124487350	cholinesterase precursor [Mus musculus]	1	1.67494	0.0648634	1.28233	Bche
	gi|262331536	fibrinogen-like protein 1 precursor [Mus musculus]	1	1.67494	0.501187	1.21339	Fgl1
	gi|166235142	jmjC domain-containing protein C2orf60 homolog isoform 1 [Mus musculus]	1	1.67494	0.539511	1.05682	1110034b05rik
	gi|34328187	non-catalytic region of tyrosine kinase adaptor protein 1 [Mus musculus]	1	1.67494	1.6293	1.03753	Nck1
	gi|21703744	translation initiation factor eIF-2B subunit alpha [Mus musculus]	1	1.67494	3.10456	0.751623	Eif2b1
	gi|22094081	dual specificity mitogen-activated protein kinase kinase 3 [Mus musculus]	1	1.67494	3.22107	0.544503	Map2k3
	gi|238231439	rab GTPase-binding effector protein 1 [Mus musculus]	1	1.67494	1.95884	0.515229	Rabep1
	gi|40254393	hypothetical protein LOC66273 isoform 2 [Mus musculus]	1	1.67494	1.75388	0.167494	1810020d17rik
	gi|62234487	plasma membrane calcium ATPase 1 [Mus musculus]	1	1.65959	0.203236	2.48886	Atp2b1
	gi|115430101	C4b-binding protein precursor [Mus musculus]	1	1.65959	1.97697	2.1677	C4bp
	gi|46048490	flap endonuclease 1 [Mus musculus]	1	1.65959	0.630957	2.0893	Fen1
	gi|13386370	kinesin light chain 4 [Mus musculus]	1	1.65959	6.25173	1.87068	Klc4
	gi|31981822	cystatin-C precursor [Mus musculus]	1	1.65959	1.20226	1.85353	Cst3
	gi|254939582	lipase maturation factor 1 [Mus musculus]	1	1.65959	0.205116	1.83654	Lmf1
	gi|16716349	nuclear pore glycoprotein p62 [Mus musculus]	1	1.65959	2.37684	1.77011	Nup62
	gi|13384734	coiled-coil-helix-coiled-coil-helix domain-containing protein 1 [Mus musculus]	1	1.65959	0.2208	1.57036	Chchd1
	gi|125347324	SH2B adapter protein 1 isoform 2 [Mus musculus]	1	1.65959	3.98107	1.52757	Sh2b1
	gi|9055242	dnaJ homolog subfamily B member 1 [Mus musculus]	1	1.65959	1.07647	1.41906	Dnajb1
	gi|12963867	N-terminal kinase-like protein [Mus musculus]	1	1.65959	5.91562	1.38038	Scyl1												SCYL1	N
	gi|294345430	hypothetical protein LOC68554 [Mus musculus]	1	1.65959	0.679204	1.27057	1110001a16rik
	gi|27370032	ubiquitin-like modifier-activating enzyme 6 [Mus musculus]	1	1.65959	2.77971	1.20226	Uba6
	gi|236465805	plasma kallikrein precursor [Mus musculus]	1	1.65959	0.660693	0.963829	Klkb1
	gi|27370562	tubulin-specific chaperone cofactor E-like protein [Mus musculus]	1	1.65959	2.46604	0.580764	Tbcel
	gi|254553348	6-phosphofructokinase, muscle type [Mus musculus]	1	1.65959	3.53183	0.529663	Pfkm
	gi|160333775	low density lipoprotein receptor adapter protein 1 [Mus musculus]	1	1.64437	15.417	8.70964	Ldlrap1	+
	gi|117938332	spectrin beta chain, brain 1 isoform 1 [Mus musculus]	1	1.64437	0.0831764	5.86138	Spnb2				C
	gi|31543940	vesicle-associated membrane protein-associated protein B [Mus musculus]	1	1.64437	0.111686	4.32514	Vapb					D							VAPB			B
	gi|66793429	peroxisomal acyl-coenzyme A oxidase 1 [Mus musculus]	1	1.64437	0.37325	3.87258	Acox1										66793429	66793429
	gi|298676498	magnesium transporter protein 1 precursor [Mus musculus]	1	1.64437	0.185353	2.48886	Magt1
	gi|172088163	folylpolyglutamate synthase, mitochondrial precursor [Mus musculus]	1	1.64437	2.93765	2.46604	Fpgs
	gi|21361248	cyclin-dependent kinase 2-interacting protein [Mus musculus]	1	1.64437	2.39883	2.208	Cinp									H
	gi|84000448	glial fibrillary acidic protein isoform 2 [Mus musculus]	1	1.64437	0.847227	1.44544	Gfap
	gi|254540223	microsomal triglyceride transfer protein large subunit isoform 2 [Mus musculus]	1	1.64437	0.0679204	1.34277	Mttp												MTTP
	gi|227908800	WD repeat-containing protein 11 [Mus musculus]	1	1.64437	2.58226	1.34277	Wdr11
	gi|9789913	coatomer subunit zeta-1 [Mus musculus]	1	1.64437	1.85353	1.0666	Copz1												COPZ1	N		*
	gi|57634518	septin-11 [Mus musculus]	1	1.64437	1.83654	0.92045	39701
	gi|126157499	myosin light chain kinase, smooth muscle [Mus musculus]	1	1.64437	0.862979	0.879023	Mylk
	gi|21313208	methionine-R-sulfoxide reductase B2, mitochondrial precursor [Mus musculus]	1	1.64437	0.570164	0.751623	Msrb2
	gi|7305363	platelet-activating factor acetylhydrolase IB subunit alpha [Mus musculus]	1	1.64437	2.46604	0.586138	Pafah1b1
	gi|6678481	ubiquitin-conjugating enzyme E2 L3 [Mus musculus]	1	1.64437	1.72187	0.214783	Ube2l3												UBE2L3	N
	gi|31560239	L-asparaginase [Mus musculus]	1	1.64437	1.72187	0.15417	Asrgl1
	gi|27229185	transmembrane 9 superfamily member 1 precursor [Mus musculus]	1	1.6293	0.143219	5.54626	Tm9sf1
	gi|46399202	myosin-Vb [Mus musculus]	1	1.6293	1.14815	5.15229	Myo5b
	gi|66792806	AFG3-like protein 1 [Mus musculus]	1	1.6293	1.30617	3.31131	Afg3l1
	gi|13385680	2,4-dienoyl-CoA reductase, mitochondrial precursor [Mus musculus]	1	1.6293	0.060256	2.208	Decr1												DECR1
	gi|19549320	cytoglobin [Mus musculus]	1	1.6293	9.2045	1.7378	Cygb
	gi|33563252	fibrinogen, alpha polypeptide isoform 2 [Mus musculus]	1	1.6293	0.432514	1.65959	Fga												FGA
	gi|7305143	hexokinase-2 [Mus musculus]	1	1.6293	0.704693	1.45881	Hk2
	gi|124430514	probable ATP-dependent RNA helicase DDX23 [Mus musculus]	1	1.6293	0.10666	0.990832	Ddx23
	gi|6756041	14-3-3 protein zeta/delta [Mus musculus]	1	1.6293	1.88799	0.544503	Ywhaz									H			YWHAZ			*
	gi|21313520	acetoacetyl-CoA synthetase [Mus musculus]	1	1.6293	3.22107	0.275423	Aacs												AACS	N
	gi|13385112	cytochrome b-c1 complex subunit 10 [Mus musculus]	1	1.6293	0.172187	0.127057	Uqcr11
	gi|188497650	malectin precursor [Mus musculus]	1	1.61436	0.0591562	2.96483	Mlec
	gi|247269309	N-acylneuraminate cytidylyltransferase [Mus musculus]	1	1.61436	0.203236	1.8197	Cmas
	gi|125661048	A-kinase anchor protein 9 [Mus musculus]	1	1.61436	1.55597	1.69044	Akap9
	gi|171543858	hydroxymethylglutaryl-CoA lyase, mitochondrial precursor [Mus musculus]	1	1.61436	0.135519	1.43219	Hmgcl												HMGCL	N
	gi|258645102	mitogen-activated protein kinase kinase kinase MLT isoform 3 [Mus musculus]	1	1.61436	1.67494	0.963829	B230120h23rik
	gi|6754132	H-2 class I histocompatibility antigen, Q10 alpha chain precursor [Mus musculus]	1	1.61436	0.625173	0.731139	H2-Q10
	gi|167555144	FGGY carbohydrate kinase domain-containing protein isoform a [Mus musculus]	1	1.61436	1.95884	0.559757	Fggy
	gi|31543902	thioredoxin-like protein 1 [Mus musculus]	1	1.61436	3.01995	0.505825	Txnl1												TXNL1	N		*
	gi|32189428	E3 ubiquitin-protein ligase MIB1 [Mus musculus]	1	1.61436	3.43558	0.444631	Mib1
	gi|31981577	prefoldin subunit 2 [Mus musculus]	1	1.61436	1.58489	0.337287	Mismatch
	gi|145301578	hemoglobin subunit alpha [Mus musculus]	1	1.61436	1.70608	0.159956	Hba-A1
	gi|30424814	Golgi integral membrane protein 4 [Mus musculus]	1	1.59956	0.17378	7.04693	Golim4												GOLIM4	N
	gi|22003862	cytoplasmic phosphatidylinositol transfer protein 1 [Mus musculus]	1	1.59956	22.4906	6.08135	Pitpnc1									H
	gi|33859811	trifunctional enzyme subunit alpha, mitochondrial precursor [Mus musculus]	1	1.59956	0.0772681	2.46604	Hadha								F				HADHA		*	*
	gi|66392160	vacuolar protein sorting-associated protein 13A [Mus musculus]	1	1.59956	2.03236	2.42103	Vps13a								F
	gi|160333193	peroxisomal 3,2-trans-enoyl-CoA isomerase isoform a [Mus musculus]	1	1.59956	0.413047	2.18776	Eci2												ECI2	N		*
	gi|166851844	shootin-1 isoform 1 [Mus musculus]	1	1.59956	2.63027	2.0893	4930506m07rik
	gi|37674218	exocyst complex component 8 [Mus musculus]	1	1.59956	2.29087	1.09648	Exoc8									H			EXOC8	N
	gi|13385810	hypothetical protein LOC67683 [Mus musculus]	1	1.59956	1.5417	1.03753	2610029g23rik
	gi|13384692	pre-mRNA branch site protein p14 [Mus musculus]	1	1.59956	0.559758	1.01859	0610009d07rik
	gi|31981810	3,2-trans-enoyl-CoA isomerase, mitochondrial precursor [Mus musculus]	1	1.59956	0.103753	0.870964	Eci1												ECI1			*
	gi|21703922	serine/threonine-protein kinase 24 [Mus musculus]	1	1.59956	1.35519	0.847227	Stk24
	gi|23821025	CAP-Gly domain-containing linker protein 1 [Mus musculus]	1	1.59956	1.33045	0.794328	Clip1
	gi|312222692	DDB1- and CUL4-associated factor 11 [Mus musculus]	1	1.59956	1.80302	0.737904	Dcaf11												DCAF11	N
	gi|6680083	growth factor receptor-bound protein 2 [Mus musculus]	1	1.59956	1.70608	0.580764	Grb2
	gi|6678493	ubiquitin carboxyl-terminal hydrolase 10 [Mus musculus]	1	1.59956	1.11686	0.559758	Usp10
	gi|23956156	protein LSM14 homolog A [Mus musculus]	1	1.59956	0.519996	0.47863	Lsm14a
	gi|8567394	proteasome subunit beta type-9 [Mus musculus]	1	1.59956	1.30617	0.461318	Psmb9
	gi|158303322	proteasome subunit beta type-8 precursor [Mus musculus]	1	1.59956	1.2942	0.285759	Psmb8
	gi|194353999	histone deacetylase 6 [Mus musculus]	1	1.59956	2.93765	0.180302	Hdac6
	gi|168229148	CDGSH iron-sulfur domain-containing protein 3, mitochondrial precursor [Mus musculus]	1	1.58489	0.37325	7.72681	Cisd3
	gi|160298199	guanine nucleotide-binding protein subunit alpha-14 [Mus musculus]	1	1.58489	0.912011	3.0761	Gna14
	gi|40556391	transforming acidic coiled-coil-containing protein 1 short isoform [Mus musculus]	1	1.58489	3.13329	2.05116	Tacc1												TACC1	N		*
	gi|229577175	ras-specific guanine nucleotide-releasing factor RalGPS2 isoform b [Mus musculus]	1	1.58489	2.44343	2.03236	Ralgps2
	gi|260099688	transmembrane 4 L6 family member 4 [Mus musculus]	1	1.58489	0.444631	1.94089	Tm4sf4
	gi|124487001	TSC22 domain family protein 2 [Mus musculus]	1	1.58489	0.222843	1.61436	Tsc22d2
	gi|21699068	presequence protease, mitochondrial precursor [Mus musculus]	1	1.58489	0.155597	1.03753	Pitrm1									H
	gi|46560565	SEC24 related gene family, member D [Mus musculus]	1	1.58489	2.07014	0.672977	Sec24d												SEC24D			*
	gi|15808988	eukaryotic translation initiation factor 4H [Mus musculus]	1	1.58489	1.11686	0.496592	Eif4h												EIF4H	N
	gi|112293266	heat shock 70 kDa protein 4 [Mus musculus]	1	1.58489	2.72898	0.353183	Hspa4												HSPA4
	gi|7110703	26S protease regulatory subunit 8 [Mus musculus]	1	1.58489	1.61436	0.285759	Psmc5
	gi|30519911	transgelin-2 [Mus musculus]	1	1.58489	3.01995	0.205116	Tagln2												TAGLN2			*
	gi|61657895	peroxisome biogenesis factor 1 [Mus musculus]	1	1.57036	0.424619	5.44503	Pex1												PEX1	N
	gi|260763900	prostaglandin E synthase 2 [Mus musculus]	1	1.57036	5.91562	4.65586	Ptges2												PTGES2
	gi|86476069	ras-related protein Rab-43 isoform a [Mus musculus]	1	1.57036	2.53513	3.37287	Rab43				C
	gi|167234411	iron-sulfur protein NUBPL [Mus musculus]	1	1.57036	1.55597	3.31131	Nubpl
	gi|21313032	family with sequence similarity 69, member A [Mus musculus]	1	1.57036	1.18032	2.85759	Fam69a
	gi|21314830	receptor expression-enhancing protein 6 [Mus musculus]	1	1.57036	0.212814	2.65461	Reep6					D							REEP6			B
	gi|164519050	neutrophilic granule protein [Mus musculus]	1	1.57036	0.0178649	2.10863	Ngp
	gi|268839831	carboxylesterase 2-like [Mus musculus]	1	1.57036	0.222844	1.99526	Ces2g
	gi|19527406	acyl-coenzyme A thioesterase 3 [Mus musculus]	1	1.57036	0.772681	1.69044	Acot3
	gi|85702366	ankyrin repeat and FYVE domain-containing protein 1 [Mus musculus]	1	1.57036	1.58489	1.39316	Ankfy1
	gi|6680908	cell division protein kinase 5 [Mus musculus]	1	1.57036	2.51189	1.21339	Cdk5
	gi|159110754	conserved oligomeric Golgi complex subunit 1 [Mus musculus]	1	1.57036	4.52898	0.92045	Cog1												COG1	N		*
	gi|117956397	lipopolysaccharide-responsive and beige-like anchor protein isoform beta [Mus musculus]	1	1.57036	4.36516	0.744732	Lrba									H			LRBA	N
	gi|31981013	peptide methionine sulfoxide reductase [Mus musculus]	1	1.57036	1.49968	0.432514	Msra												MSRA	N
	gi|71043961	trypsinogen 7 [Mus musculus]	1	1.57036	4.61318	0.398107	2210010c04rik
	gi|227499103	aminopeptidase B isoform 1 [Mus musculus]	1	1.57036	2.75423	0.296483	Rnpep
	gi|115334671	4-trimethylaminobutyraldehyde dehydrogenase [Mus musculus]	1	1.57036	2.1677	0.207014	Aldh9a1										115334671		ALDH9A1
	gi|31980811	26S proteasome non-ATPase regulatory subunit 10 isoform 1 [Mus musculus]	1	1.57036	2.96483	0.158489	Psmd10
	gi|6678788	mannosyl-oligosaccharide 1,2-alpha-mannosidase IA [Mus musculus]	1	1.55597	0.457088	6.79204	Man1a												MAN1A	N		B
	gi|29789387	transmembrane protein 120A [Mus musculus]	1	1.55597	0.0420727	2.37684	Tmem120a
	gi|21313500	hypothetical protein LOC66374 [Mus musculus]	1	1.55597	1.2942	2.18776	2310011j03rik												2310011J03RIK	N
	gi|254911067	bile acid receptor isoform 1 [Mus musculus]	1	1.55597	1.31826	1.95884	Nr1h4
	gi|6679283	peroxisomal biogenesis factor 7 isoform 1 [Mus musculus]	1	1.55597	1.90546	1.20226	Pex7
	gi|226423886	required for meiotic nuclear division protein 1 homolog [Mus musculus]	1	1.55597	0.280543	1.18032	Rmnd1
	gi|13384990	protein C17orf37 homolog [Mus musculus]	1	1.55597	2.53513	0.963829	1810046j19rik
	gi|239052674	major vault protein [Mus musculus]	1	1.55597	0.0895365	0.954993	Mvp												MVP
	gi|6755228	tyrosine-protein phosphatase non-receptor type 11 isoform a [Mus musculus]	1	1.55597	1.38038	0.928966	Ptpn11
	gi|225543161	lipoma-preferred partner homolog isoform 1 [Mus musculus]	1	1.55597	1.21339	0.92045	Lpp
	gi|239985486	phosphatase and actin regulator 4 isoform 1 [Mus musculus]	1	1.55597	2.03236	0.90365	Phactr4
	gi|299522842	dynactin subunit 2 isoform 1 [Mus musculus]	1	1.55597	2.0893	0.824138	Dctn2												DCTN2	N
	gi|167736371	ubiquitin conjugation factor E4 A [Mus musculus]	1	1.55597	2.35505	0.751623	Ube4a
	gi|7657011	DNA damage-binding protein 1 [Mus musculus]	1	1.55597	2.75423	0.724436	Ddb1												DDB1	N
	gi|100818161	RAP1, GTP-GDP dissociation stimulator 1 isoform a [Mus musculus]	1	1.55597	2.48886	0.691831	Rap1gds1
	gi|164698479	septin-9 isoform a [Mus musculus]	1	1.55597	1.21339	0.554626	39699
	gi|295424152	phosphorylase b kinase regulatory subunit alpha, liver isoform isoform b [Mus musculus]	1	1.55597	2.01372	0.428549	Phka2
	gi|31980922	elongation factor 1-beta [Mus musculus]	1	1.55597	1.30617	0.409261	Eef1b2												EEF1B2	N		*
	gi|6753960	guanine deaminase [Mus musculus]	1	1.55597	2.31207	0.398107	Gda
	gi|17978276	histamine N-methyltransferase [Mus musculus]	1	1.55597	2.44343	0.343558	Hnmt												HNMT	N
	gi|84794607	xylulose kinase isoform 1 [Mus musculus]	1	1.55597	2.1677	0.237684	Xylb												XYLB	N
	gi|160707911	ankyrin-1 isoform 2 [Mus musculus]	1	1.5417	0.387258	3.46737	Ank1
	gi|239915963	antigen peptide transporter 2 [Mus musculus]	1	1.5417	0.636796	3.10456	Tap2
	gi|6681183	protein diaphanous homolog 1 [Mus musculus]	1	1.5417	8.87156	2.77971	Diap1
	gi|251823847	CD97 antigen isoform 4 [Mus musculus]	1	1.5417	0.801678	2.55859	Cd97
	gi|31980859	rho guanine nucleotide exchange factor 7 isoform c [Mus musculus]	1	1.5417	3.83707	1.97697	Arhgef7
	gi|255683374	suppressor of SWI4 1 homolog [Mus musculus]	1	1.5417	0.346737	1.7378	Ppan
	gi|162287349	liver carboxylesterase 1 precursor [Mus musculus]	1	1.5417	0.114815	1.36773	Ces1g												CES1G		*
	gi|13626040	A-kinase anchor protein 12 [Mus musculus]	1	1.5417	2.48886	1.35519	Akap12
	gi|160333710	serine protease inhibitor A3M precursor [Mus musculus]	1	1.5417	0.879023	1	Serpina3m
	gi|77020279	transmembrane protein 82 [Mus musculus]	1	1.5417	0.809096	0.83946	Tmem82
	gi|118130979	interferon-activable protein 204 [Mus musculus]	1	1.5417	0.288403	0.60256	Ifi204
	gi|30409988	UDP-glucose 4-epimerase [Mus musculus]	1	1.5417	1.64437	0.390841	Gale
	gi|162287294	RNA-binding protein 8A isoform b [Mus musculus]	1	1.5417	0.113763	0.359749	Rbm8a
	gi|145966883	26S proteasome non-ATPase regulatory subunit 14 [Mus musculus]	1	1.5417	2.63027	0.325087	Psmd14
	gi|254587947	serine/threonine-protein phosphatase 2A activator [Mus musculus]	1	1.5417	2.60615	0.267917	Ppp2r4
	gi|6677739	regucalcin [Mus musculus]	1	1.5417	3.19154	0.197697	Rgn										6677739	6677739	RGN			*
	gi|14389431	stress-induced-phosphoprotein 1 [Mus musculus]	1	1.5417	2.37684	0.167494	Stip1												STIP1	N		*
	gi|23956084	very long-chain specific acyl-CoA dehydrogenase, mitochondrial precursor [Mus musculus]	1	1.52757	9.72747	42.8549	Acadvl								F			23956084
	gi|112421039	periplakin [Mus musculus]	1	1.52757	0.544503	3.63078	Ppl
	gi|255003837	neuroblastoma-amplified protein [Mus musculus]	1	1.52757	1.39316	3.43558	Nbas								F
	gi|9507097	endophilin-B1 [Mus musculus]	1	1.52757	9.37562	2.65461	Sh3glb1
	gi|226874851	ubiquitin-like protein ISG15 precursor [Mus musculus]	1	1.52757	2.85759	2.48886	Isg15
	gi|8393978	85 kDa calcium-independent phospholipase A2 isoform 1 [Mus musculus]	1	1.52757	2.53513	2.42103	Pla2g6
	gi|31980806	membrane-associated progesterone receptor component 1 [Mus musculus]	1	1.52757	0.0383707	1.97697	Pgrmc1					D							PGRMC1			B
	gi|10048462	mitochondrial carnitine/acylcarnitine carrier protein [Mus musculus]	1	1.52757	0.0428549	1.92309	Slc25a20												SLC25A20
	gi|124486652	coenzyme Q-binding protein COQ10 homolog A, mitochondrial [Mus musculus]	1	1.52757	1.43219	1.83654	Coq10a
	gi|227430313	casein kinase I isoform gamma-2 isoform 2 [Mus musculus]	1	1.52757	0.630957	1.38038	Csnk1g2									H
	gi|40254179	single-strand selective monofunctional uracil DNA glycosylase [Mus musculus]	1	1.52757	2.12814	1.31826	Smug1
	gi|255918149	DNA replication licensing factor MCM4 [Mus musculus]	1	1.52757	1.78649	1.18032	Mcm4
	gi|28316794	hypothetical protein LOC319278 [Mus musculus]	1	1.52757	1	0.90365	A230050p20rik
	gi|114205442	probable gluconokinase isoform a [Mus musculus]	1	1.52757	8.24138	0.801678	5133401n09rik
	gi|225543319	transitional endoplasmic reticulum ATPase [Mus musculus]	1	1.52757	2.99227	0.717794	Vcp				C				F		225543319	225543319	VCP			*
	gi|27229283	oligoribonuclease, mitochondrial precursor [Mus musculus]	1	1.52757	1.24738	0.559758	Rexo2
	gi|19705424	26S proteasome non-ATPase regulatory subunit 3 [Mus musculus]	1	1.52757	0.990832	0.145881	Psmd3
	gi|21312060	cystatin-M [Mus musculus]	1	1.51356	1.15878	2.10863	Cst6
	gi|21313234	brain-specific angiogenesis inhibitor 1-associated protein 2-like protein 1 [Mus musculus]	1	1.51356	1.57036	1.94089	Baiap2l1
	gi|270309140	nuclear pore complex-associated protein Tpr [Mus musculus]	1	1.51356	1.55596	1.44544	Tpr
	gi|9845242	coatomer subunit zeta-2 [Mus musculus]	1	1.51356	1.97697	1.30617	Copz2
	gi|166706862	serine/threonine-protein phosphatase 4 regulatory subunit 1 isoform b [Mus musculus]	1	1.51356	3.25087	0.496592	Ppp4r1
	gi|6680117	glutathione synthetase [Mus musculus]	1	1.51356	1.69044	0.428548	Gss												GSS	N		*
	gi|161702988	apolipoprotein B precursor [Mus musculus]	1	1.49968	1.51356	4.44631	Apob												APOB
	gi|242247261	apolipoprotein L 9a [Mus musculus]	1	1.49968	3.63078	3.66438	Apol9a									H
	gi|31982755	vimentin [Mus musculus]	1	1.49968	0.0510505	3.37287	Vim		A		C								VIM		*
	gi|312433955	microtubule-actin cross-linking factor 1 isoform 1 [Mus musculus]	1	1.49968	2.35505	3.34195	Macf1
	gi|30519927	receptor expression-enhancing protein 3 [Mus musculus]	1	1.49968	0.654636	2.65461	Reep3
	gi|13385482	tetraspanin-31 [Mus musculus]	1	1.49968	0.140605	2.48886	Tspan31
	gi|309264268	PREDICTED: 60S ribosomal protein L29 [Mus musculus]	1	1.49968	0.0465586	2.33346	Gm5561
	gi|33859809	fibrinogen beta chain precursor [Mus musculus]	1	1.49968	0.77983	1.75388	Fgb												FGB
	gi|21536222	40S ribosomal protein S21 [Mus musculus]	1	1.49968	0.138038	1.65959	Rps21
	gi|7304987	cysteine and glycine-rich protein 3 [Mus musculus]	1	1.49968	1.40605	1.5417	Csrp3
	gi|19527216	apolipoprotein F [Mus musculus]	1	1.49968	0.887156	1.44544	Apof												APOF	N
	gi|6680027	glutamate dehydrogenase 1, mitochondrial precursor [Mus musculus]	1	1.49968	0.0954993	1.43219	Glud1												GLUD1
	gi|225543507	rho guanine nucleotide exchange factor 40 isoform 2 [Mus musculus]	1	1.49968	1.67494	1.41906	Arhgef40
	gi|28202007	methionine aminopeptidase 1 [Mus musculus]	1	1.49968	0.448745	1.22462	Metap1
	gi|134288917	cytoplasmic dynein 1 heavy chain 1 [Mus musculus]	1	1.49968	4.13048	1.13763	Dync1h1												DYNC1H1			*
	gi|268370040	neural Wiskott-Aldrich syndrome protein isoform 1 [Mus musculus]	1	1.49968	1.5417	1.09648	Wasl
	gi|24418903	fermitin family homolog 3 [Mus musculus]	1	1.49968	1.2942	1.01859	Fermt3
	gi|112817622	hypothetical protein LOC210998 [Mus musculus]	1	1.49968	3.49945	0.972747	D15ertd621e
	gi|6678437	translationally-controlled tumor protein [Mus musculus]	1	1.49968	1.24738	0.519996	Tpt1												TPT1	N		*
	gi|40254507	phosphoglycolate phosphatase [Mus musculus]	1	1.49968	1.04713	0.369828	Pgp
	gi|6755210	26S proteasome non-ATPase regulatory subunit 13 [Mus musculus]	1	1.49968	2.1677	0.275423	Psmd13
	gi|110625679	molybdenum cofactor sulfurase [Mus musculus]	1	1.49968	2.60615	0.139316	Mocos
	gi|6755384	retinoic acid receptor RXR-alpha [Mus musculus]	1	1.48594	4.24619	5.80764	Rxra
	gi|58037550	bcl-2-like protein 1 [Mus musculus]	1	1.48594	2.07014	5.54626	Bcl2l1												BCL2L1	N
	gi|68510034	coxsackievirus and adenovirus receptor homolog isoform a [Mus musculus]	1	1.48594	0.226986	2.37684	Cxadr
	gi|148277056	complement C1s-A subcomponent [Mus musculus]	1	1.48594	0.580764	2.20801	C1s
	gi|226246652	Na(+)/H(+) exchange regulatory cofactor NHE-RF2 isoform A [Mus musculus]	1	1.48594	0.224905	2.1677	Slc9a3r2
	gi|16905111	aldo-keto reductase family 1, member C20 [Mus musculus]	1	1.48594	3.59749	2.05116	Akr1c20
	gi|6678137	signal recognition particle receptor subunit beta [Mus musculus]	1	1.48594	0.291072	1.77011	Srprb
	gi|19527144	mitochondrial intermembrane space import and assembly protein 40 [Mus musculus]	1	1.48594	1.24738	1.72187	Chchd4
	gi|227116358	trans-2-enoyl-CoA reductase, mitochondrial precursor [Mus musculus]	1	1.48594	0.515229	1.67494	Mecr
	gi|254587962	serine/threonine-protein phosphatase PGAM5, mitochondrial isoform 1 [Mus musculus]	1	1.48594	0.0534564	1.64437	Pgam5
	gi|124487075	39S ribosomal protein L44, mitochondrial precursor [Mus musculus]	1	1.48594	1.0666	1.19124	Mrpl44
	gi|12963571	NADH dehydrogenase [ubiquinone] 1 alpha subcomplex subunit 7 [Mus musculus]	1	1.48594	0.1	1.1695	Ndufa7												NDUFA7	N
	gi|20452462	tetratricopeptide repeat protein 1 [Mus musculus]	1	1.48594	2.65461	1.09648	Ttc1
	gi|188219651	hepatocyte growth factor activator preproprotein [Mus musculus]	1	1.48594	0.809096	1.07647	Hgfac
	gi|228008363	switch-associated protein 70 [Mus musculus]	1	1.48594	1.87068	1.03753	Swap70
	gi|38198665	NSFL1 cofactor p47 [Mus musculus]	1	1.48594	1.43219	0.903649	Nsfl1c												NSFL1C	N
	gi|126723792	sorting nexin-27 isoform 1 [Mus musculus]	1	1.48594	2.0893	0.77983	Snx27
	gi|39652626	3'(2'),5'-bisphosphate nucleotidase 1 [Mus musculus]	1	1.48594	1.20226	0.158489	Bpnt1												BPNT1	N
	gi|6677995	monocarboxylate transporter 1 [Mus musculus]	1	1.47231	0.144544	9.37562	Slc16a1
	gi|6679042	nuclear factor 1 C-type isoform a [Mus musculus]	1	1.47231	0.21677	6.30957	Nfic
	gi|255003810	rab3 GTPase-activating protein non-catalytic subunit [Mus musculus]	1	1.47231	3.0761	3.28095	Rab3gap2
	gi|18390321	replication protein A 70 kDa DNA-binding subunit isoform 2 [Mus musculus]	1	1.47231	2.44343	2.46604	Rpa1
	gi|22122515	activator of 90 kDa heat shock protein ATPase homolog 1 [Mus musculus]	1	1.47231	22.6986	2.26986	Ahsa1	+											AHSA1	N		*
	gi|21704100	trifunctional enzyme subunit beta, mitochondrial precursor [Mus musculus]	1	1.47231	0.0505825	2.14783	Hadhb								F				HADHB		*	*
	gi|21311891	transmembrane protein 43 [Mus musculus]	1	1.47231	0.310456	1.70608	Tmem43								F
	gi|122939198	clathrin light chain A isoform c [Mus musculus]	1	1.47231	0.037325	1.64437	Clta									H			CLTA	N		*
	gi|6677983	caseinolytic peptidase B protein homolog [Mus musculus]	1	1.47231	0.474242	1.51356	Clpb
	gi|86198316	protein disulfide-isomerase A4 [Mus musculus]	1	1.47231	0.0855067	1.48594	Pdia4							G					PDIA4			*
	gi|19527360	abhydrolase domain-containing protein 3 [Mus musculus]	1	1.47231	0.77983	1.40605	Abhd3
	gi|8567402	serine/arginine-rich splicing factor 3 [Mus musculus]	1	1.47231	0.148594	1.36773	Srsf3
	gi|297206804	serine/threonine-protein kinase WNK1 isoform 2 [Mus musculus]	1	1.47231	4.16869	1.07647	Wnk1
	gi|13507644	carboxypeptidase N catalytic chain precursor [Mus musculus]	1	1.47231	1.23595	1.0666	Cpn1
	gi|6679803	peptidyl-prolyl cis-trans isomerase FKBP1A [Mus musculus]	1	1.47231	1.40605	1.05682	Fkbp1a												FKBP1A	N		*
	gi|6678185	surfeit locus protein 6 [Mus musculus]	1	1.47231	0.0981748	1.05682	Surf6
	gi|225735657	sulfated glycoprotein 1 isoform F preproprotein [Mus musculus]	1	1.47231	0.0816582	0.972747	Psap												PSAP			*
	gi|21704010	TIP41-like protein [Mus musculus]	1	1.47231	1.44544	0.549541	Tiprl
	gi|225543110	YTH domain family protein 2 [Mus musculus]	1	1.47231	0.465586	0.501187	Ythdf2
	gi|40556608	heat shock protein HSP 90-beta [Mus musculus]	1	1.47231	2.60615	0.30761	Hsp90ab1				C			G	F		40556608	40556608	HSP90AB1			*
	gi|13384810	acylphosphatase-1 [Mus musculus]	1	1.47231	3.46737	0.195884	Acyp1
	gi|6753552	choline-phosphate cytidylyltransferase A [Mus musculus]	1	1.45881	23.5505	25.3513	Pcyt1a							G					PCYT1A			B
	gi|85861162	apoptosis-inducing factor 2 isoform 2 [Mus musculus]	1	1.45881	71.1214	19.0546	Aifm2							G					AIFM2
	gi|31980639	BCL2/adenovirus E1B 19 kDa protein-interacting protein 2 isoform beta [Mus musculus]	1	1.45881	1.94089	2.67917	Bnip2
	gi|10181166	SWI/SNF-related matrix-associated actin-dependent regulator chromatin subfamily E member 1 [Mus musculus]	1	1.45881	0.148594	2.31206	Smarce1
	gi|189491662	cytochrome P450 2U1 [Mus musculus]	1	1.45881	0.125893	2.29087	Cyp2u1
	gi|31981555	ladinin-1 [Mus musculus]	1	1.45881	0.110662	1.97697	Lad1									H
	gi|18699726	vacuolar protein sorting-associated protein 4A [Mus musculus]	1	1.45881	5.34564	1.80302	Vps4a								F				VPS4A			*
	gi|34328195	tyrosine-protein phosphatase non-receptor type 12 [Mus musculus]	1	1.45881	1.45881	1.36773	Ptpn12
	gi|33147082	large proline-rich protein BAT3 [Mus musculus]	1	1.45881	2.67917	1.33045	Bag6												BAG6	N		*
	gi|6755082	protein kinase C delta type [Mus musculus]	1	1.45881	4.32514	1.20226	Prkcd												PRKCD
	gi|22122795	cytoplasmic dynein 1 light intermediate chain 1 [Mus musculus]	1	1.45881	2.53513	0.963829	Dync1li1												DYNC1LI1			*
	gi|10048460	basal cell adhesion molecule [Mus musculus]	1	1.45881	1.0666	0.928966	Bcam
	gi|92110037	large proline-rich protein BAT2 isoform 1 [Mus musculus]	1	1.45881	1	0.831764	Prrc2a
	gi|133922575	nudC domain-containing protein 2 [Mus musculus]	1	1.45881	1.94089	0.824138	Nudcd2												NUDCD2	N
	gi|269954698	Sec24 related gene family, member C isoform 1 [Mus musculus]	1	1.45881	0.963829	0.787046	Sec24c												SEC24C			*
	gi|30794138	protein phosphatase methylesterase 1 [Mus musculus]	1	1.45881	2.07014	0.744732	Ppme1
	gi|31541819	ras-related GTP-binding protein A [Mus musculus]	1	1.45881	3.04789	0.698232	Rraga
	gi|13928672	tenascin-X [Mus musculus]	1	1.45881	0.534564	0.366438	Mismatch
	gi|110347469	alpha-2-macroglobulin precursor [Mus musculus]	1	1.45881	1.43219	0.222844	Pzp
	gi|33239415	peptidyl-tRNA hydrolase 2, mitochondrial isoform a [Mus musculus]	1	1.44544	0.0564937	3.80189	Ptrh2
	gi|6679535	prostacyclin synthase [Mus musculus]	1	1.44544	1.58489	3.53183	Ptgis
	gi|6755448	vesicle-trafficking protein SEC22b [Mus musculus]	1	1.44544	0.0895365	2.39883	Sec22b				C		E						SEC22B			*
	gi|27369886	chloride intracellular channel protein 5 [Mus musculus]	1	1.44544	0.630957	1.6293	Clic5
	gi|165377173	serine/arginine-rich splicing factor 4 [Mus musculus]	1	1.44544	0.457088	1.47231	Srsf4
	gi|226958514	sterile alpha motif domain-containing protein 9-like [Mus musculus]	1	1.44544	0.981748	1.44544	Samd9l
	gi|257096048	steroid receptor RNA activator 1 isoform a [Mus musculus]	1	1.44544	2.70396	1.20226	Sra1
	gi|124517678	tyrosine-protein phosphatase non-receptor type 23 [Mus musculus]	1	1.44544	3.43558	1.20226	Ptpn23
	gi|109891940	disks large-associated protein 4 isoform b [Mus musculus]	1	1.44544	1.5417	1.14815	Dlgap4
	gi|170784829	procollagen galactosyltransferase 1 precursor [Mus musculus]	1	1.44544	0.121339	1.13763	Glt25d1
	gi|258645125	signal peptide peptidase-like 2A [Mus musculus]	1	1.44544	0.195884	1.00925	2010106g01rik
	gi|313151170	Golgi-associated PDZ and coiled-coil motif-containing protein isoform a [Mus musculus]	1	1.44544	1.33045	0.972747	Gopc									H
	gi|254553310	MICAL-like 2 [Mus musculus]	1	1.44544	1.43219	0.887156	Micall2
	gi|255982524	collagen type IV alpha-3-binding protein isoform 2 [Mus musculus]	1	1.44544	2.07014	0.698232	Col4a3bp
	gi|124486883	tetratricopeptide repeat protein 37 [Mus musculus]	1	1.44544	0.505825	0.496592	Ttc37
	gi|229093990	E3 ubiquitin-protein ligase BRE1B [Mus musculus]	1	1.44544	1.55597	0.436516	Rnf40
	gi|24415990	PHD finger-like domain-containing protein 5A [Mus musculus]	1	1.44544	0.47863	0.405509	Phf5a
	gi|31981690	heat shock cognate 71 kDa protein [Mus musculus]	1	1.44544	2.85759	0.251189	Hspa8		A					G	F		31981690	31981690	HSPA8			*
	gi|134053905	26S proteasome non-ATPase regulatory subunit 11 [Mus musculus]	1	1.44544	2.26987	0.203236	Psmd11
	gi|23346557	5-oxoprolinase [Mus musculus]	1	1.44544	2.53513	0.180302	Oplah												OPLAH	N
	gi|78711832	A-kinase anchor protein 2 isoform 3 [Mus musculus]	1	1.43219	0.564937	2.96483	Akap2
	gi|23943828	bcl-2-like protein 13 [Mus musculus]	1	1.43219	0.337287	2.80543	Bcl2l13												BCL2L13	N
	gi|6677691	reticulocalbin-1 precursor [Mus musculus]	1	1.43219	0.580764	2.72898	Rcn1
	gi|256000782	tropomyosin alpha-1 chain isoform 2 [Mus musculus]	1	1.43219	0.928966	2.14783	Tpm1												TPM1			*
	gi|188035856	transmembrane protein 106B [Mus musculus]	1	1.43219	0.260615	1.77011	Tmem106b
	gi|37574121	SCY1-like protein 2 [Mus musculus]	1	1.43219	4.52898	1.34276	Scyl2
	gi|86991442	protein lin-7 homolog A isoform 1 [Mus musculus]	1	1.43219	1.64437	1.1272	Lin7a												LIN7A	N
	gi|39930509	microtubule-associated protein RP/EB family member 3 [Mus musculus]	1	1.43219	1.59956	1.01859	Mapre3
	gi|19526922	keratin, type I cytoskeletal 25 [Mus musculus]	1	1.43219	1.33045	0.83946	Krt25
	gi|20532342	protein Muted [Mus musculus]	1	1.43219	1.33045	0.787046	Muted
	gi|45544580	MAP kinase-activated protein kinase 2 [Mus musculus]	1	1.43219	1.40605	0.758577	Mapkapk2
	gi|6755911	thioredoxin [Mus musculus]	1	1.43219	3.53183	0.519996	Txn1
	gi|22296603	COMM domain-containing protein 3 [Mus musculus]	1	1.43219	1.40605	0.501187	Commd3									H
	gi|237820699	adenylyltransferase and sulfurtransferase MOCS3 [Mus musculus]	1	1.43219	1.83654	0.428549	Mocs3
	gi|6678345	thyroid hormone-inducible hepatic protein [Mus musculus]	1	1.43219	2.88403	0.409261	Thrsp												THRSP	N
	gi|164664480	molybdopterin synthase sulfur carrier subunit isoform Mocs2A [Mus musculus]	1	1.43219	1.72187	0.310456	Mocs2
	gi|6671501	apolipoprotein C-IV precursor [Mus musculus]	1	1.41906	22.6986	16.4437	Apoc4	+											APOC4	N
	gi|254540068	keratin, type I cytoskeletal 18 [Mus musculus]	1	1.41906	0.0903649	4.28549	Krt18												KRT18
	gi|30725780	protein MAL2 [Mus musculus]	1	1.41906	0.15417	2.93765	Mal2
	gi|115292445	PX domain-containing protein C6orf145 homolog [Mus musculus]	1	1.41906	1.72187	1.21339	1300014i06rik
	gi|255760028	hematopoietic lineage cell-specific protein [Mus musculus]	1	1.41906	1.30617	1.05682	Hcls1
	gi|45433590	ADP-ribosylation factor-like protein 6-interacting protein 1 [Mus musculus]	1	1.41906	0.60256	0.990832	Arl6ip1
	gi|224967109	Golgi reassembly-stacking protein 2 [Mus musculus]	1	1.41906	2.65461	0.801678	Gorasp2												GORASP2	N		*
	gi|10092590	mitogen-activated protein kinase 14 isoform 1 [Mus musculus]	1	1.41906	1.40605	0.772681	Mapk14									H
	gi|160333783	intracellular hyaluronan-binding protein 4 [Mus musculus]	1	1.41906	0.159956	0.744732	Habp4
	gi|21624609	valacyclovir hydrolase precursor [Mus musculus]	1	1.41906	0.0870964	0.524807	Bphl												BPHL	N
	gi|9910142	cdc42 effector protein 4 [Mus musculus]	1	1.41906	2.51189	0.432514	Cdc42ep4
	gi|27229275	RING finger protein 114 [Mus musculus]	1	1.41906	1.31826	0.359749	Rnf114
	gi|19526912	hsc70-interacting protein [Mus musculus]	1	1.41906	1.88799	0.340408	St13												ST13	N
	gi|58037409	14 kDa phosphohistidine phosphatase [Mus musculus]	1	1.41906	2.83139	0.151356	Phpt1
	gi|18250296	60S ribosomal protein L24 [Mus musculus]	1	1.40605	0.120226	4.09261	Rpl24												RPL24	N		*
	gi|170172566	protein-tyrosine sulfotransferase 2 [Mus musculus]	1	1.40605	1.10662	2.93765	Tpst2
	gi|71061460	ectonucleoside triphosphate diphosphohydrolase 5 isoform a [Mus musculus]	1	1.40605	0.102802	1.67494	Entpd5												ENTPD5	N
	gi|140970573	rab GTPase-binding effector protein 2 [Mus musculus]	1	1.40605	1.43219	1.61436	Rabep2
	gi|23956396	erlin-2 [Mus musculus]	1	1.40605	0.111686	1.33045	Erlin2												ERLIN2	N
	gi|146231979	catenin delta-1 isoform 4 [Mus musculus]	1	1.40605	0.285759	1.28233	Ctnnd1
	gi|6678017	zinc transporter 1 [Mus musculus]	1	1.40605	1.14815	1.1695	Slc30a1
	gi|21312216	gasdermin-D [Mus musculus]	1	1.40605	5.70164	0.903649	Gsdmd												GSDMD	N
	gi|76677895	poly(U)-binding-splicing factor PUF60 isoform b [Mus musculus]	1	1.40605	0.444631	0.801678	Puf60
	gi|21617851	BRCA1-A complex subunit BRE isoform V [Mus musculus]	1	1.40605	3.31131	0.751623	Bre
	gi|117414170	son of sevenless homolog 1 [Mus musculus]	1	1.40605	3.40408	0.648634	Sos1
	gi|86262142	RNA-binding protein 14 [Mus musculus]	1	1.40605	0.483059	0.619441	Rbm14
	gi|33859498	uridine 5'-monophosphate synthase [Mus musculus]	1	1.40605	6.36796	0.428549	Umps												UMPS	N		*
	gi|6753882	peptidyl-prolyl cis-trans isomerase FKBP4 [Mus musculus]	1	1.40605	2.35505	0.145881	Fkbp4												FKBP4	N		*
	gi|241982745	protein Niban [Mus musculus]	1	1.39316	4.65586	3.53183	Fam129a
	gi|31543471	peroxisomal membrane protein PEX13 [Mus musculus]	1	1.39316	0.698232	3.37287	Pex13
	gi|84490394	spectrin beta chain, erythrocyte [Mus musculus]	1	1.39316	0.390841	2.65461	Spnb1
	gi|22094989	mitochondrial import inner membrane translocase subunit TIM50 precursor [Mus musculus]	1	1.39316	0.0597035	2.39883	Timm50
	gi|114052414	negative elongation factor E [Mus musculus]	1	1.39316	1.25893	1.85353	Rdbp
	gi|254675300	nuclear mitotic apparatus protein 1 [Mus musculus]	1	1.39316	1.39316	1.75388	Numa1
	gi|309268183	PREDICTED: protein S100-A11-like [Mus musculus]	1	1.39316	1.94089	1.7378	Loc100502897
	gi|148747408	laminin subunit alpha-4 precursor [Mus musculus]	1	1.39316	0.277971	1.70608	Lama4
	gi|29611654	galectin-related protein A [Mus musculus]	1	1.39316	1.43219	1.45881	1110067d22rik
	gi|238550188	nuclear distribution protein nudE-like 1 [Mus musculus]	1	1.39316	1.34276	1.38038	Ndel1
	gi|95772123	protein phosphatase 1 regulatory subunit 12A [Mus musculus]	1	1.39316	0.737904	1.18032	Ppp1r12a
	gi|8393853	ADP-sugar pyrophosphatase [Mus musculus]	1	1.39316	3.63078	1.10662	Nudt5
	gi|237820660	E3 ubiquitin-protein ligase UBR4 [Mus musculus]	1	1.39316	3.94457	1.01859	Ubr4
	gi|21312712	transcription elongation factor B polypeptide 1 [Mus musculus]	1	1.39316	2.70396	0.824138	Tceb1												TCEB1	N
	gi|12963643	39S ribosomal protein L46, mitochondrial precursor [Mus musculus]	1	1.39316	0.47863	0.758578	Mrpl46
	gi|7305589	thiamin pyrophosphokinase 1 [Mus musculus]	1	1.39316	1.72187	0.544503	Tpk1
	gi|164698448	protein pelota homolog [Mus musculus]	1	1.39316	1.45881	0.534564	Pelo
	gi|13195646	cysteine-rich protein 2 [Mus musculus]	1	1.39316	1.55597	0.270396	Crip2												CRIP2			*
	gi|162417977	isocitrate dehydrogenase [NADP] cytoplasmic [Mus musculus]	1	1.39316	2.33346	0.239883	Idh1										162417977	162417977	IDH1			*
	gi|100817045	3 beta-hydroxysteroid dehydrogenase type 7 isoform a [Mus musculus]	1	1.38038	33.1131	15.1356	Hsd3b7					D							HSD3B7
	gi|300863147	DENN domain-containing protein 4C isoform 1 [Mus musculus]	1	1.38038	9.90832	4.40555	Dennd4c												DENND4C	N		*
	gi|260166719	cytoskeleton-associated protein 5 isoform 2 [Mus musculus]	1	1.38038	2.80543	3.10456	Ckap5
	gi|6755112	phospholipid transfer protein precursor [Mus musculus]	1	1.38038	2.93765	2.70396	Pltp
	gi|162287142	carnitine O-palmitoyltransferase 1, liver isoform [Mus musculus]	1	1.38038	0.0325087	2.44343	Cpt1a												CPT1A			*
	gi|45597453	long-chain fatty acid transport protein 4 [Mus musculus]	1	1.38038	0.366438	1.70608	Slc27a4
	gi|11230780	tumor susceptibility gene 101 protein [Mus musculus]	1	1.38038	4.74242	1.59956	Tsg101
	gi|27370088	pleckstrin homology domain-containing family A member 7 [Mus musculus]	1	1.38038	0.239883	1.58489	Plekha7
	gi|170650657	leucine-rich repeat-containing protein 8D [Mus musculus]	1	1.38038	0.322107	1.55597	Lrrc8d
	gi|153945788	phosphorylase b kinase regulatory subunit alpha, skeletal muscle isoform isoform 2 [Mus musculus]	1	1.38038	1.7378	1.55597	Phka1
	gi|6754850	nuclear transcription factor Y subunit beta [Mus musculus]	1	1.38038	1.1272	1.48594	Nfyb
	gi|112421046	vitamin K-dependent protein C [Mus musculus]	1	1.38038	0.559758	1.35519	Proc
	gi|18129622	BMP-2-inducible protein kinase [Mus musculus]	1	1.38038	0.972747	1.22462	Bmp2k
	gi|6755224	twinfilin-2 [Mus musculus]	1	1.38038	1.10662	1.18032	Twf2
	gi|86355499	proline-serine-threonine phosphatase-interacting protein 2 [Mus musculus]	1	1.38038	0.963829	1.09648	Pstpip2
	gi|254039596	iron-sulfur cluster assembly 2 homolog, mitochondrial precursor [Mus musculus]	1	1.38038	0.529664	0.937562	Isca2									H
	gi|21312936	39S ribosomal protein L13, mitochondrial [Mus musculus]	1	1.38038	0.0549541	0.928966	Mrpl13
	gi|170295832	extracellular matrix protein 1 precursor [Mus musculus]	1	1.38038	0.549541	0.636796	Ecm1
	gi|255003757	dipeptidyl peptidase 9 [Mus musculus]	1	1.38038	1.36773	0.559758	Dpp9
	gi|225543181	cytoplasmic dynein 1 light intermediate chain 2 [Mus musculus]	1	1.38038	3.31131	0.42462	Dync1li2
	gi|7106242	aldehyde dehydrogenase, cytosolic 1 [Mus musculus]	1	1.38038	1.87068	0.248886	Aldh1a7												ALDH1A7	N		*
	gi|172072677	urocanate hydratase [Mus musculus]	1	1.38038	2.70396	0.161436	Uroc1										172072677	172072677	UROC1
	gi|19527306	adenosine kinase [Mus musculus]	1	1.38038	2.65461	0.0772681	Adk												ADK	N
	gi|158711702	alpha-1,3-mannosyl-glycoprotein 2-beta-N-acetylglucosaminyltransferase [Mus musculus]	1	1.36773	1.51356	13.9316	Mgat1
	gi|258645137	putative sodium-coupled neutral amino acid transporter 10 isoform 4 [Mus musculus]	1	1.36773	0.229087	4.09261	Slc38a10
	gi|283135190	serine/threonine-protein kinase MRCK beta [Mus musculus]	1	1.36773	0.270396	2.46604	Cdc42bpb
	gi|33859532	dystroglycan precursor [Mus musculus]	1	1.36773	0.608135	2.44343	Dag1
	gi|58218988	long-chain-fatty-acid--CoA ligase 5 [Mus musculus]	1	1.36773	0.0496592	2.44343	Acsl5												ACSL5		*	B
	gi|227908790	protein unc-45 homolog A [Mus musculus]	1	1.36773	4.40555	2.31206	Unc45a
	gi|22122591	UBX domain-containing protein 1 [Mus musculus]	1	1.36773	5.29663	1.35519	Ubxn1												UBXN1	N		B
	gi|124107596	5'-AMP-activated protein kinase subunit gamma-1 [Mus musculus]	1	1.36773	2.20801	1.18032	Prkag1
	gi|159110717	inter-alpha-trypsin inhibitor heavy chain H3 precursor [Mus musculus]	1	1.36773	1.31826	1.05682	Itih3
	gi|9506945	polyadenylate-binding protein 2 [Mus musculus]	1	1.36773	1.19124	0.895365	Pabpn1
	gi|17998694	fragile X mental retardation syndrome-related protein 1 isoform 3 [Mus musculus]	1	1.36773	0.440555	0.824138	Fxr1
	gi|71043944	sorting nexin-1 [Mus musculus]	1	1.36773	2.99227	0.758578	Snx1								F				SNX1			*
	gi|119508441	26S proteasome non-ATPase regulatory subunit 9 [Mus musculus]	1	1.36773	2.1677	0.744732	Psmd9												PSMD9	N
	gi|21489969	ubiquitin carboxyl-terminal hydrolase 15 [Mus musculus]	1	1.36773	0.981748	0.737904	Usp15
	gi|93277108	1,5-anhydro-D-fructose reductase [Mus musculus]	1	1.36773	1.61436	0.666807	Akr1e1
	gi|6679261	pyruvate dehydrogenase E1 component subunit alpha, somatic form, mitochondrial precursor [Mus musculus]	1	1.36773	0.0847227	0.648634	Pdha1												PDHA1
	gi|21311925	AMP deaminase 2 [Mus musculus]	1	1.36773	2.55859	0.630957	Ampd2
	gi|82896077	PREDICTED: tRNA methyltransferase 112 homolog [Mus musculus]	1	1.36773	1.00925	0.529663	Gm13072
	gi|13385904	hypothetical protein LOC67851 [Mus musculus]	1	1.36773	0.111686	0.474242	1700021f05rik
	gi|7305619	ubiquitin carboxyl-terminal hydrolase 5 [Mus musculus]	1	1.36773	2.67917	0.242103	Usp5												USP5	N
	gi|6671549	peroxiredoxin-6 [Mus musculus]	1	1.36773	2.63027	0.235505	Prdx6										6671549	6671549	PRDX6			*
	gi|28892785	aldose 1-epimerase [Mus musculus]	1	1.36773	1.41906	0.177011	Galm												GALM	N
	gi|6754856	nitrilase homolog 1 isoform 1 [Mus musculus]	1	1.36773	2.03236	0.177011	Nit1												NIT1	N
	gi|160298219	glutathione S-transferase theta-1 [Mus musculus]	1	1.36773	1.94089	0.157036	Gstt1												GSTT1	N		*
	gi|170650724	xaa-Pro dipeptidase [Mus musculus]	1	1.36773	1.70608	0.157036	Pepd
	gi|238231384	proteasome subunit beta type-6 precursor [Mus musculus]	1	1.36773	1.21339	0.155597	Psmb6
	gi|6679587	ras-related protein Rab-1A [Mus musculus]	1	1.35519	4.16869	5.34564	Rab1				C				F
	gi|90403595	canalicular multispecific organic anion transporter 2 [Mus musculus]	1	1.35519	0.136773	4.28549	Abcc3
	gi|6680854	caveolin-1 [Mus musculus]	1	1.35519	1.22462	3.10456	Cav1	CAV1			C
	gi|78000154	sorbin and SH3 domain-containing protein 1 isoform 5 [Mus musculus]	1	1.35519	0.0666807	2.91072	Sorbs1
	gi|70608131	mitochondrial inner membrane protein [Mus musculus]	1	1.35519	0.060256	2.24905	Immt					D
	gi|27369928	aspartyl-tRNA synthetase, mitochondrial precursor [Mus musculus]	1	1.35519	0.366437	2.10863	Dars2									H
	gi|19526794	CD81 antigen [Mus musculus]	1	1.35519	0.515229	2.07014	Cd81									H
	gi|83627707	V-type proton ATPase 116 kDa subunit a isoform 2 [Mus musculus]	1	1.35519	0.816582	1.90546	Atp6v0a2
	gi|21312914	Golgi pH regulator [Mus musculus]	1	1.35519	0.265461	1.8197	Gpr89
	gi|30578393	coagulation factor XIII A chain precursor [Mus musculus]	1	1.35519	0.591562	1.61436	F13a1
	gi|124487317	E3 ubiquitin-protein ligase Itchy [Mus musculus]	1	1.35519	2.18776	1.40605	Itch
	gi|6671565	AP-3 complex subunit delta-1 [Mus musculus]	1	1.35519	1.72187	1.33045	Ap3d1
	gi|70608119	DNA fragmentation factor subunit alpha isoform a [Mus musculus]	1	1.35519	1.88799	1.23595	Dffa
	gi|162287131	microtubule-associated protein 1S [Mus musculus]	1	1.35519	1.57036	1.18032	Mtap1s
	gi|162135971	coiled-coil domain-containing protein 6 [Mus musculus]	1	1.35519	1.41906	1.1272	Ccdc6												CCDC6	N
	gi|154091026	E3 ubiquitin-protein ligase UBR1 [Mus musculus]	1	1.35519	0.270396	1.1272	Ubr1
	gi|73661202	coagulation factor IX precursor [Mus musculus]	1	1.35519	1.30617	1.11686	F9
	gi|6755120	septin-4 [Mus musculus]	1	1.35519	0.946237	0.903649	39694
	gi|30425128	hypothetical protein LOC109254 isoform 1 [Mus musculus]	1	1.35519	0.11695	0.870963	9530008l14rik
	gi|226530884	protein-L-isoaspartate(D-aspartate) O-methyltransferase [Mus musculus]	1	1.35519	1.08643	0.772681	Pcmt1								F
	gi|6681015	cysteine-rich protein 1 [Mus musculus]	1	1.35519	0.937562	0.717794	Crip1
	gi|47059051	serine/threonine-protein phosphatase 2A 56 kDa regulatory subunit alpha isoform [Mus musculus]	1	1.35519	1.95884	0.570164	Ppp2r5a
	gi|6755214	proteasome activator complex subunit 3 [Mus musculus]	1	1.35519	5.34564	0.444631	Psme3												PSME3	N		*
	gi|27229277	threonyl-tRNA synthetase, cytoplasmic [Mus musculus]	1	1.35519	1.31826	0.301995	Tars												TARS	N		*
	gi|6679525	phosphotriesterase-related protein [Mus musculus]	1	1.35519	2.0893	0.149968	Pter												PTER	N
	gi|161760627	cadherin-2 precursor [Mus musculus]	1	1.34276	0.229087	7.44732	Cdh2
	gi|100816903	calmin isoform b [Mus musculus]	1	1.34276	0.409261	2.55859	Clmn
	gi|71043942	E3 ubiquitin-protein ligase MARCH6 [Mus musculus]	1	1.34276	0.0660693	2.22844	39512
	gi|9790015	transmembrane emp24 domain-containing protein 2 precursor [Mus musculus]	1	1.34276	0.0457088	1.80302	Tmed2
	gi|32130521	serologically defined colon cancer antigen 1 homolog [Mus musculus]	1	1.34276	0.444631	1.69044	Nemf
	gi|229606101	protein transport protein Sec16B [Mus musculus]	1	1.34276	2.80543	1.65959	Sec16b												SEC16B	N
	gi|30794164	clathrin light chain B [Mus musculus]	1	1.34276	0.319154	1.49968	Cltb												CLTB	N		*
	gi|70778897	GTP-binding protein 1 [Mus musculus]	1	1.34276	2.10863	1.41906	Gtpbp1
	gi|254553470	spermatogenesis-associated protein 5 isoform 1 [Mus musculus]	1	1.34276	3.19154	1.38038	Spata5
	gi|309262954	PREDICTED: DNA repair protein XRCC4-like [Mus musculus]	1	1.34276	1.08643	1.14815	Loc100044170
	gi|6681297	chymotrypsin-like elastase family member 2A precursor [Mus musculus]	1	1.34276	5.34564	1.13763	Cela2a
	gi|56090652	solute carrier family 25 member 42 [Mus musculus]	1	1.34276	0.104713	1.13763	Slc25a42									H
	gi|74959788	regulator of nonsense transcripts 3B [Mus musculus]	1	1.34276	1.55597	1.03753	Upf3b
	gi|165932375	plasminogen activator inhibitor 1 RNA-binding protein isoform 1 [Mus musculus]	1	1.34276	0.111686	0.990832	Serbp1												SERBP1	N		*
	gi|15011884	bifunctional protein NCOAT [Mus musculus]	1	1.34276	1.11686	0.912011	Mgea5
	gi|284413688	UDP glucuronosyltransferase 1 family, polypeptide A6B [Mus musculus]	1	1.34276	0.0380189	0.912011	Ugt1a6b
	gi|21312878	proline-rich AKT1 substrate 1 [Mus musculus]	1	1.34276	1.00925	0.903649	Akt1s1									H
	gi|19482160	coactosin-like protein [Mus musculus]	1	1.34276	1.83654	0.870963	Cotl1												COTL1	N		*
	gi|257796245	dihydrolipoyllysine-residue acetyltransferase component of pyruvate dehydrogenase complex, mitochondrial [Mus musculus]	1	1.34276	0.0424619	0.83946	Dlat												DLAT
	gi|22003914	two pore calcium channel protein 1 [Mus musculus]	1	1.34276	1.44544	0.83946	Tpcn1
	gi|13385948	NEDD8-conjugating enzyme UBE2F [Mus musculus]	1	1.34276	1.10662	0.787046	Ube2f									H
	gi|9507003	polypyrimidine tract-binding protein 2 [Mus musculus]	1	1.34276	1.80302	0.787046	Ptbp2
	gi|18252782	antithrombin-III precursor [Mus musculus]	1	1.34276	0.847227	0.717794	Serpinc1												SERPINC1	N		*
	gi|116174774	protein transport protein Sec24A [Mus musculus]	1	1.34276	2.1677	0.711213	Sec24a												SEC24A		*
	gi|22267440	osteoclast-stimulating factor 1 [Mus musculus]	1	1.34276	1.67494	0.554626	Ostf1
	gi|165932368	signal transducer and activator of transcription 5B [Mus musculus]	1	1.34276	2.77971	0.544503	Stat5b
	gi|9790247	SUMO-activating enzyme subunit 1 [Mus musculus]	1	1.34276	2.77971	0.496592	Sae1
	gi|269954711	tubulin--tyrosine ligase-like protein 12 [Mus musculus]	1	1.34276	1.61436	0.483059	Ttll12
	gi|17933768	glyoxylate reductase/hydroxypyruvate reductase [Mus musculus]	1	1.34276	2.1677	0.316228	Grhpr											17933768	GRHPR
	gi|40807498	ribonuclease UK114 [Mus musculus]	1	1.34276	2.33346	0.248886	Hrsp12										40807498	40807498
	gi|169646306	hypothetical protein LOC229707 [Mus musculus]	1	1.34276	0.630957	0.212814	Fam40a
	gi|124244104	ataxin-2 [Mus musculus]	1	1.34276	0.77268	0.175388	Atxn2
	gi|161086924	multidrug resistance protein 2 [Mus musculus]	1	1.33045	0.102802	5.54626	Abcb4
	gi|31543971	synaptobrevin homolog YKT6 [Mus musculus]	1	1.33045	12.1339	3.53183	Ykt6				C
	gi|13385536	armadillo repeat-containing protein 10 [Mus musculus]	1	1.33045	0.092045	2.35505	Armc10
	gi|229892332	FERM, RhoGEF and pleckstrin domain-containing protein 2 [Mus musculus]	1	1.33045	0.235505	2.07014	Farp2									H
	gi|157266281	trafficking protein particle complex subunit 5 [Mus musculus]	1	1.33045	7.11214	1.95884	Trappc5
	gi|31982864	ATPase inhibitor, mitochondrial precursor [Mus musculus]	1	1.33045	0.313329	1.72187	Atpif1
	gi|100817933	acyl-CoA dehydrogenase family member 9, mitochondrial precursor [Mus musculus]	1	1.33045	0.135519	1.6293	Acad9
	gi|21313242	N-alpha-acetyltransferase 16, NatA auxiliary subunit [Mus musculus]	1	1.33045	0.119124	1.40605	Naa16
	gi|6680231	high mobility group protein B3 [Mus musculus]	1	1.33045	1.14815	1.38038	Hmgb3
	gi|83014391	PREDICTED: high mobility group protein B1-like [Mus musculus]	1	1.33045	0.366438	1.35519	Loc637733
	gi|58037519	trafficking protein particle complex subunit 6B [Mus musculus]	1	1.33045	2.01372	1.30617	Trappc6b
	gi|257096074	PQ-loop repeat-containing protein 1 isoform a [Mus musculus]	1	1.33045	0.376704	1.28233	Pqlc1
	gi|256225462	DNA-directed RNA polymerase III subunit RPC4 [Mus musculus]	1	1.33045	1.75388	1.21339	Polr3d
	gi|22122839	TBC1 domain family member 13 [Mus musculus]	1	1.33045	1.41906	1.13763	Tbc1d13
	gi|6677835	protein S100-A13 [Mus musculus]	1	1.33045	0.465586	1.10662	S100a13												S100A13	N
	gi|110625912	RELT-like protein 1 precursor [Mus musculus]	1	1.33045	1.49969	1.07647	Rell1
	gi|16418335	leucine-rich alpha-2-glycoprotein [Mus musculus]	1	1.33045	1.00925	0.990832	Lrg1									H
	gi|17298686	phosphatidylinositol-5-phosphate 4-kinase type-2 gamma [Mus musculus]	1	1.33045	1.1272	0.452898	Pip4k2c
	gi|88014720	importin subunit beta-1 [Mus musculus]	1	1.33045	2.91072	0.448745	Kpnb1							G					KPNB1	N		*
	gi|21362309	SEC14-like protein 2 [Mus musculus]	1	1.33045	4.74242	0.398107	Sec14l2										21362309	21362309
	gi|27754103	26S protease regulatory subunit 10B [Mus musculus]	1	1.33045	3.46737	0.390841	Psmc6									H			PSMC6	N		*
	gi|7110709	6-pyruvoyl tetrahydrobiopterin synthase [Mus musculus]	1	1.33045	0.895365	0.331131	Pts
	gi|113195686	lamin-B2 [Mus musculus]	1	1.31826	0.244343	4.48745	Lmnb2												LMNB2			*
	gi|261823961	myosin-VI [Mus musculus]	1	1.31826	8.95365	4.44631	Myo6												MYO6	N		B
	gi|6679457	bone marrow proteoglycan precursor [Mus musculus]	1	1.31826	0.18197	3.76704	Prg2
	gi|160358825	beta-2-glycoprotein 1 precursor [Mus musculus]	1	1.31826	0.334195	3.49945	Apoh												APOH	N
	gi|14547899	solute carrier organic anion transporter family member 1B2 isoform 1 [Mus musculus]	1	1.31826	0.0277971	2.44343	Slco1b2
	gi|257471003	plasminogen [Mus musculus]	1	1.31826	2.99226	2.12814	Plg												PLG	N
	gi|7949055	hippocalcin-like protein 1 [Mus musculus]	1	1.31826	1.43219	1.8197	Hpcal1
	gi|31981068	microsomal glutathione S-transferase 1 [Mus musculus]	1	1.31826	0.0564937	1.59956	Mgst1												MGST1		*	*
	gi|31980998	acyl-coenzyme A thioesterase 9, mitochondrial [Mus musculus]	1	1.31826	0.42462	1.24738	Acot9
	gi|31981340	mannose-P-dolichol utilization defect 1 protein [Mus musculus]	1	1.31826	1.04713	1.19124	Mpdu1
	gi|156231059	syntaxin-16 isoform b [Mus musculus]	1	1.31826	1.0666	1.15878	Stx16
	gi|225007607	protein kish-A precursor [Mus musculus]	1	1.31826	0.963829	1.14815	Tmem167
	gi|148747333	tRNA (adenine-N(1)-)-methyltransferase non-catalytic subunit TRM6 [Mus musculus]	1	1.31826	1.22462	1.13763	Trmt6
	gi|14140240	Golgi phosphoprotein 3 [Mus musculus]	1	1.31826	0.474242	1.0666	Golph3												GOLPH3	N
	gi|19526936	lanC-like protein 2 [Mus musculus]	1	1.31826	1.21339	1.03753	Lancl2									H
	gi|239051082	cullin-5 isoform 2 [Mus musculus]	1	1.31826	2.88403	1.00925	Cul5
	gi|6755076	cAMP-dependent protein kinase catalytic subunit beta isoform 1 [Mus musculus]	1	1.31826	0.963829	0.981748	Prkacb
	gi|33342267	RNA-binding protein with multiple splicing isoform 1 [Mus musculus]	1	1.31826	1.22462	0.981748	Rbpms
	gi|13385586	N-acylneuraminate-9-phosphatase [Mus musculus]	1	1.31826	1.15878	0.903649	Nanp
	gi|6679805	peptidyl-prolyl cis-trans isomerase FKBP2 precursor [Mus musculus]	1	1.31826	0.125893	0.831764	Fkbp2												FKBP2	N		*
	gi|6679034	NEDD8 precursor [Mus musculus]	1	1.31826	2.53513	0.751623	Nedd8												NEDD8	N		*
	gi|31982028	ras suppressor protein 1 [Mus musculus]	1	1.31826	2.39883	0.717794	Rsu1
	gi|13384676	D-tyrosyl-tRNA(Tyr) deacylase 1 [Mus musculus]	1	1.31826	0.928966	0.704693	Dtd1
	gi|28077051	neurolysin, mitochondrial precursor [Mus musculus]	1	1.31826	1.33045	0.534564	Nln
	gi|61969660	secernin-3 [Mus musculus]	1	1.31826	1.48594	0.448745	Scrn3												SCRN3	N
	gi|148747410	coatomer subunit delta [Mus musculus]	1	1.31826	2.67917	0.387258	Arcn1												ARCN1	N		*
	gi|309264712	PREDICTED: calcium-regulated heat stable protein 1-like [Mus musculus]	1	1.31826	2.44343	0.313329	Gm9791
	gi|31981178	peptide-N(4)-(N-acetyl-beta-glucosaminyl)asparagine amidase [Mus musculus]	1	1.31826	1.80302	0.260615	Ngly1
	gi|165932350	copper homeostasis protein cutC homolog isoform 1 [Mus musculus]	1	1.31826	2.1677	0.164437	Cutc
	gi|55741460	protein DJ-1 [Mus musculus]	1	1.31826	2.03236	0.158489	Park7												PARK7	N		*
	gi|13385270	histidine triad nucleotide-binding protein 3 [Mus musculus]	1	1.30617	7.87046	12.942	Hint3												HINT3	N		*
	gi|31542095	transmembrane 9 superfamily member 4 precursor [Mus musculus]	1	1.30617	0.420727	6.72977	Tm9sf4
	gi|31980873	vacuolar protein sorting-associated protein 53 homolog [Mus musculus]	1	1.30617	7.94328	4.16869	Vps53
	gi|6671718	CD82 antigen isoform 1 [Mus musculus]	1	1.30617	0.11272	3.01995	Cd82									H
	gi|10946902	sphingomyelin phosphodiesterase 3 [Mus musculus]	1	1.30617	1	2.26986	Smpd3
	gi|22164784	fatty acid desaturase 1 [Mus musculus]	1	1.30617	0.192309	2.14783	Fads1												FADS1
	gi|189458844	CCR4-NOT transcription complex subunit 1 isoform 2 [Mus musculus]	1	1.30617	1.64437	2.12814	Cnot1												CNOT1	N		*
	gi|22165406	gap junction beta-1 protein [Mus musculus]	1	1.30617	0.167494	1.80302	Gjb1									H
	gi|110625673	alpha- and gamma-adaptin-binding protein p34 [Mus musculus]	1	1.30617	1.35519	1.72187	Aagab
	gi|226246622	SPARC-related modular calcium-binding protein 1 isoform 1 [Mus musculus]	1	1.30617	0.912011	1.33045	Smoc1
	gi|58037175	ribonuclease H2 subunit A [Mus musculus]	1	1.30617	1.09648	1.28233	Rnaseh2a
	gi|7305307	protein NDRG3 isoform 2 [Mus musculus]	1	1.30617	1.35519	1.24738	Ndrg3
	gi|21746165	transmembrane emp24 domain-containing protein 5 precursor [Mus musculus]	1	1.30617	0.0356451	1.23595	Tmed5												TMED5	N		*
	gi|31559995	adapter molecule crk [Mus musculus]	1	1.30617	3.34195	1.20226	Crk												CRK	N
	gi|31981219	guanylate cyclase soluble subunit alpha-3 [Mus musculus]	1	1.30617	2.42103	1.19124	Gucy1a3
	gi|6981086	insulin-like growth factor-binding protein 4 precursor [Mus musculus]	1	1.30617	1.01859	1.14815	Igfbp4
	gi|158749547	syntaxin-binding protein 5 [Mus musculus]	1	1.30617	1.11686	1.14815	Stxbp5
	gi|15208633	dysbindin [Mus musculus]	1	1.30617	1.28233	1.08643	Dtnbp1
	gi|42490751	agrin [Mus musculus]	1	1.30617	0.972747	1.07647	Agrn
	gi|164698413	perilipin-1 [Mus musculus]	1	1.30617	1.90546	1.01859	Plin1	PLIN1			C								PLIN1		*
	gi|7304929	trafficking protein particle complex subunit 3 [Mus musculus]	1	1.30617	3.49945	0.963829	Trappc3												TRAPPC3	N
	gi|145587080	Ras association (RalGDS/AF-6) and pleckstrin homology domains 1 [Mus musculus]	1	1.30617	1.90546	0.711214	Raph1
	gi|262331526	gemin 4 [Mus musculus]	1	1.30617	1.75388	0.698232	Gemin4
	gi|283945598	partner of Y14 and mago isoform 1 [Mus musculus]	1	1.30617	0.0413047	0.564937	Wibg
	gi|50234896	ubiquitin-conjugating enzyme E2 O [Mus musculus]	1	1.30617	1.90546	0.544503	Ube2o
	gi|31982520	long-chain specific acyl-CoA dehydrogenase, mitochondrial precursor [Mus musculus]	1	1.30617	0.10666	0.487529	Acadl								F				ACADL
	gi|8393988	phosphomannomutase 2 [Mus musculus]	1	1.30617	2.22843	0.440555	Pmm2												PMM2	N
	gi|7305121	glycogenin-1 [Mus musculus]	1	1.30617	0.608135	0.409261	Gyg
	gi|82931574	PREDICTED: peptidyl-prolyl cis-trans isomerase NIMA-interacting 4-like [Mus musculus]	1	1.30617	0.862979	0.356451	Loc635999
	gi|7242142	COP9 signalosome complex subunit 7a isoform 1 [Mus musculus]	1	1.30617	3.46737	0.285759	Cops7a
	gi|39930429	translocation protein SEC62 [Mus musculus]	1	1.2942	0.0954993	3.56451	Sec62
	gi|27312023	CKLF-like MARVEL transmembrane domain-containing protein 4 [Mus musculus]	1	1.2942	0.794328	3.13329	Cmtm4
	gi|21617853	CDK5 regulatory subunit-associated protein 1-like 1 [Mus musculus]	1	1.2942	0.83946	2.18776	Cdkal1
	gi|117606275	excitatory amino acid transporter 2 isoform 2 [Mus musculus]	1	1.2942	0.0717794	2.1677	Slc1a2
	gi|226958539	serine/threonine-protein kinase 16 [Mus musculus]	1	1.2942	1.18032	2.07014	Stk16
	gi|71143116	transmembrane anterior posterior transformation protein 1 [Mus musculus]	1	1.2942	0.158489	2.05116	Tapt1
	gi|166851822	alpha-ketoglutarate-dependent dioxygenase FTO [Mus musculus]	1	1.2942	1.64437	2.01372	Fto
	gi|46559745	protein Hook homolog 3 [Mus musculus]	1	1.2942	3.25087	1.97697	Hook3
	gi|13386002	putative ribosomal RNA methyltransferase 2 [Mus musculus]	1	1.2942	1.49968	1.80302	Ftsj2
	gi|23956244	28S ribosomal protein S6, mitochondrial [Mus musculus]	1	1.2942	0.047863	1.75388	Mrps6
	gi|84370361	nidogen-2 precursor [Mus musculus]	1	1.2942	0.369828	1.69044	Nid2
	gi|30794414	integrator complex subunit 4 [Mus musculus]	1	1.2942	1.61436	1.64437	Ints4
	gi|28077063	colon cancer-associated protein Mic1 homolog [Mus musculus]	1	1.2942	1.47231	1.57036	3110002h16rik
	gi|226958453	insulin-like growth factor-binding protein 7 isoform 1 [Mus musculus]	1	1.2942	1.1272	1.57036	Igfbp7
	gi|158636000	amyloid beta A4 precursor protein-binding family B member 1-interacting protein [Mus musculus]	1	1.2942	1.38038	1.39316	Apbb1ip
	gi|29150253	lysosomal acid phosphatase precursor [Mus musculus]	1	1.2942	0.636795	1.34276	Acp2
	gi|6755392	protein S100-A6 [Mus musculus]	1	1.2942	1.8197	1.09648	S100a6
	gi|13386026	hypothetical protein LOC68045 [Mus musculus]	1	1.2942	0.37325	1.01859	2700060e02rik
	gi|12963737	exportin-2 [Mus musculus]	1	1.2942	3.83707	1.00925	Cse1l									H
	gi|251823802	ubiquitin carboxyl-terminal hydrolase 16 [Mus musculus]	1	1.2942	0.474242	0.870964	Usp16
	gi|111607436	interleukin enhancer-binding factor 3 isoform 4 [Mus musculus]	1	1.2942	0.356451	0.855067	Ilf3
	gi|30794150	alpha-mannosidase 2C1 [Mus musculus]	1	1.2942	1.31826	0.801678	Man2c1
	gi|62079289	arf-GAP with coiled-coil, ANK repeat and PH domain-containing protein 2 [Mus musculus]	1	1.2942	1.48594	0.737904	Acap2
	gi|34447211	UV excision repair protein RAD23 homolog A [Mus musculus]	1	1.2942	2.18776	0.672977	Rad23a
	gi|47078287	proteasome inhibitor PI31 subunit [Mus musculus]	1	1.2942	2.58226	0.660693	Psmf1												PSMF1	N		*
	gi|165972309	succinyl-CoA ligase [GDP-forming] subunit beta, mitochondrial precursor [Mus musculus]	1	1.2942	0.109648	0.539511	Suclg2												SUCLG2	N		*
	gi|18079339	aconitate hydratase, mitochondrial precursor [Mus musculus]	1	1.2942	0.0666807	0.534564	Aco2								F				ACO2			*
	gi|29150272	protein SEC13 homolog [Mus musculus]	1	1.2942	1.52757	0.428548	Sec13
	gi|8394027	serine/threonine-protein phosphatase 2A 65 kDa regulatory subunit A alpha isoform [Mus musculus]	1	1.2942	2.77971	0.387258	Ppp2r1a												PPP2R1A			*
	gi|7709982	AH receptor-interacting protein [Mus musculus]	1	1.2942	2.46604	0.275423	Aip												AIP	N		*
	gi|114326546	phosphoglycerate mutase 1 [Mus musculus]	1	1.2942	2.24905	0.251189	Pgam1										114326546		PGAM1			*
	gi|74315975	26S proteasome non-ATPase regulatory subunit 1 [Mus musculus]	1	1.2942	1.44544	0.15417	Psmd1
	gi|27229131	trans-1,2-dihydrobenzene-1,2-diol dehydrogenase [Mus musculus]	1	1.2942	1.88799	0.135519	Dhdh												DHDH	N
	gi|110347487	cytoplasmic aconitate hydratase [Mus musculus]	1	1.2942	2.22844	0.11272	Aco1										110347487	110347487
	gi|254675115	plectin isoform 12alpha [Mus musculus]	1	1.28233	0.0452898	4.09261	Plec				C
	gi|19526820	protein XRP2 [Mus musculus]	1	1.28233	0.60256	3.31131	Rp2h
	gi|145699137	UDP glucuronosyltransferase 1 family, polypeptide A5 [Mus musculus]	1	1.28233	0.0501187	2.72898	Ugt1a5
	gi|147903587	hypothetical protein LOC329828 [Mus musculus]	1	1.28233	0.141906	2.51189	Ai464131
	gi|19527244	peroxisome assembly protein 12 [Mus musculus]	1	1.28233	0.564937	1.99526	Pex12
	gi|58219050	OCIA domain-containing protein 2 [Mus musculus]	1	1.28233	0.0275423	1.94089	Ociad2
	gi|253314464	conserved oligomeric Golgi complex subunit 5 [Mus musculus]	1	1.28233	1.1272	1.90546	Cog5												COG5	N
	gi|171184435	3-hydroxyacyl-CoA dehydratase 3 [Mus musculus]	1	1.28233	0.037325	1.80302	Ptplad1
	gi|27754093	dehydrodolichyl diphosphate synthase [Mus musculus]	1	1.28233	2.14783	1.78649	Dhdds
	gi|24418883	family with sequence similarity 20, member A precursor [Mus musculus]	1	1.28233	0.954993	1.64437	Fam20a									H
	gi|198278397	protein SAAL1 [Mus musculus]	1	1.28233	2.35505	1.6293	Saal1
	gi|14861854	keratin, type II cytoskeletal 7 [Mus musculus]	1	1.28233	0.104713	1.59956	Krt7
	gi|239985608	DNA polymerase subunit gamma-2, mitochondrial [Mus musculus]	1	1.28233	0.772681	1.57036	Polg2
	gi|33859580	galectin-3 [Mus musculus]	1	1.28233	1.03753	1.41906	Lgals3							G	F
	gi|116805315	protein odr-4 homolog isoform 1 [Mus musculus]	1	1.28233	0.0666807	1.41906	Bc003331
	gi|13386414	cytochrome P450 2D26 [Mus musculus]	1	1.28233	0.104713	1.39316	Cyp2d26												CYP2D26	N
	gi|225579041	hypothetical protein LOC233913 [Mus musculus]	1	1.28233	0.731139	1.38038	Bc017158
	gi|6677795	DNA-directed RNA polymerase II subunit RPB1 [Mus musculus]	1	1.28233	1.14815	1.34277	Polr2a
	gi|124053459	myosin-IXb isoform 3 [Mus musculus]	1	1.28233	2.42103	1.34277	Myo9b
	gi|145587094	hypothetical protein LOC68115 precursor [Mus musculus]	1	1.28233	0.0376704	1.19124	9430016h08rik
	gi|6679431	lipid phosphate phosphohydrolase 1 isoform 2 [Mus musculus]	1	1.28233	0.353183	1.1695	Ppap2a
	gi|30425136	calcium release-activated calcium channel protein 1 [Mus musculus]	1	1.28233	0.296483	1.13763	Orai1
	gi|21699058	lysophospholipid acyltransferase 5 [Mus musculus]	1	1.28233	0.283139	1.13763	Lpcat3
	gi|9790259	programmed cell death protein 5 [Mus musculus]	1	1.28233	2.26987	1.03753	Pdcd5
	gi|19527220	polyphosphoinositide phosphatase [Mus musculus]	1	1.28233	1.21339	0.981748	Fig4
	gi|6678878	methylated-DNA--protein-cysteine methyltransferase [Mus musculus]	1	1.28233	1.0666	0.937562	Mgmt
	gi|31543224	mothers against decapentaplegic homolog 4 [Mus musculus]	1	1.28233	1.14815	0.928966	Smad4									H
	gi|110347537	tetratricopeptide repeat protein 19 isoform 1 [Mus musculus]	1	1.28233	0.203236	0.824138	Ttc19
	gi|139948465	F-box only protein 22 [Mus musculus]	1	1.28233	4.13048	0.772681	Fbxo22
	gi|31542017	phosphatidylinositide phosphatase SAC2 [Mus musculus]	1	1.28233	5.10505	0.751623	Inpp5f									H			INPP5F	N		B
	gi|239916005	thimet oligopeptidase [Mus musculus]	1	1.28233	1.95884	0.685488	Thop1
	gi|84781781	28 kDa heat- and acid-stable phosphoprotein [Mus musculus]	1	1.28233	1.03753	0.461318	Pdap1
	gi|22550094	cAMP-dependent protein kinase type II-alpha regulatory subunit [Mus musculus]	1	1.28233	1.47231	0.444631	Prkar2a												PRKAR2A	N
	gi|124244096	U4/U6.U5 tri-snRNP-associated protein 1 [Mus musculus]	1	1.28233	0.363078	0.405509	Sart1
	gi|13928670	vacuolar protein sorting-associated protein 35 [Mus musculus]	1	1.28233	2.53513	0.258226	Vps35												VPS35	N
	gi|86198335	bis(5'-nucleosyl)-tetraphosphatase [asymmetrical] [Mus musculus]	1	1.28233	1.51356	0.253513	Nudt2
	gi|133778915	high mobility group nucleosome-binding domain-containing protein 5 [Mus musculus]	1	1.28233	2.39883	0.253513	Hmgn5
	gi|51093840	eukaryotic translation initiation factor 3 subunit L [Mus musculus]	1	1.28233	0.564937	0.157036	Eif3l									H
	gi|226246610	alpha-mannosidase 2 [Mus musculus]	1	1.27057	0.2208	8.79023	Man2a1												MAN2A1	N		*
	gi|256000790	tropomyosin alpha-1 chain isoform 7 [Mus musculus]	1	1.27057	0.0625173	5.24807	Tpm1												TPM1			*
	gi|21703854	dehydrogenase/reductase SDR family member 7B isoform 2 [Mus musculus]	1	1.27057	0.0660693	4.92039	Dhrs7b												DHRS7B			B
	gi|40254525	tropomyosin alpha-3 chain [Mus musculus]	1	1.27057	2.18776	4.48745	Tpm3												TPM3			*
	gi|6678303	transcription factor A, mitochondrial precursor [Mus musculus]	1	1.27057	0.0267917	3.59749	Tfam
	gi|106507168	ras-related protein Rab-12 [Mus musculus]	1	1.27057	1.77011	3.53183	Rab12								F
	gi|133930784	E3 ubiquitin-protein ligase DTX3L [Mus musculus]	1	1.27057	0.554626	3.01995	Dtx3l												DTX3L	N
	gi|295293088	chloride channel CLIC-like protein 1 isoform 1 precursor [Mus musculus]	1	1.27057	1.51356	2.18776	Clcc1
	gi|40789094	zinc fingers and homeoboxes protein 2 [Mus musculus]	1	1.27057	0.862979	2.18776	Zhx2
	gi|21450253	probable palmitoyltransferase ZDHHC5 [Mus musculus]	1	1.27057	1.27057	1.59956	Zdhhc5
	gi|19527130	EMILIN-1 precursor [Mus musculus]	1	1.27057	0.346737	1.45881	Emilin1
	gi|229577255	rab GTPase-activating protein 1-like isoform a [Mus musculus]	1	1.27057	2.03236	1.44544	Rabgap1l
	gi|21312030	bcl10-interacting CARD protein [Mus musculus]	1	1.27057	0.862979	1.40605	1110007c09rik
	gi|19527160	putative pre-mRNA-splicing factor ATP-dependent RNA helicase DHX32 [Mus musculus]	1	1.27057	1.39316	1.40605	Dhx32
	gi|33859654	dual specificity mitogen-activated protein kinase kinase 6 [Mus musculus]	1	1.27057	3.19154	1.38038	Map2k6
	gi|118150664	serine/threonine-protein kinase 3 [Mus musculus]	1	1.27057	1.69044	1.31826	Stk3
	gi|257196247	sphingomyelin phosphodiesterase 4 isoform 2 [Mus musculus]	1	1.27057	0.731139	1.28233	Smpd4
	gi|6679573	transcriptional activator protein Pur-alpha [Mus musculus]	1	1.27057	1.11686	1.20226	Pura												PURA
	gi|21311873	heat shock factor-binding protein 1 [Mus musculus]	1	1.27057	1.22462	1.13763	Hsbp1
	gi|27229219	acylphosphatase-2 [Mus musculus]	1	1.27057	1.59956	1	Acyp2
	gi|33469051	tubulin polymerization-promoting protein [Mus musculus]	1	1.27057	1.02802	0.92045	Tppp
	gi|6681069	cysteine and glycine-rich protein 1 [Mus musculus]	1	1.27057	1.18032	0.855067	Csrp1
	gi|163310757	rho guanine nucleotide exchange factor 10-like protein isoform c [Mus musculus]	1	1.27057	4.57088	0.855067	Arhgef10l
	gi|159032056	U6 snRNA-associated Sm-like protein LSm4 [Mus musculus]	1	1.27057	0.879023	0.772681	Lsm4
	gi|15277319	leucine zipper transcription factor-like protein 1 [Mus musculus]	1	1.27057	1	0.765597	Lztfl1
	gi|112420990	pinin [Mus musculus]	1	1.27057	0.113763	0.731139	Pnn
	gi|227430367	WD40 repeat-containing protein SMU1 [Mus musculus]	1	1.27057	0.398107	0.679204	Smu1
	gi|28849881	protein phosphatase 1F [Mus musculus]	1	1.27057	1.75388	0.630957	Ppm1f
	gi|94394659	PREDICTED: glycine cleavage system H protein, mitochondrial-like [Mus musculus]	1	1.27057	0.260615	0.586138	Loc674321
	gi|27754140	vacuolar protein sorting-associated protein VTA1 homolog [Mus musculus]	1	1.27057	2.51189	0.570164	Vta1
	gi|19527256	ATP-dependent RNA helicase DDX1 [Mus musculus]	1	1.27057	0.319154	0.559758	Ddx1
	gi|6678101	serine (or cysteine) proteinase inhibitor, clade B, member 9 [Mus musculus]	1	1.27057	2.18776	0.544503	Serpinb9
	gi|33859560	rab GDP dissociation inhibitor alpha [Mus musculus]	1	1.27057	1.13763	0.505825	Gdi1												GDI1			*
	gi|21644587	DCC-interacting protein 13-beta [Mus musculus]	1	1.27057	3.7325	0.474242	Appl2
	gi|157951736	caspase-6 precursor [Mus musculus]	1	1.27057	1.51356	0.413048	Casp6
	gi|116089273	rab GDP dissociation inhibitor beta [Mus musculus]	1	1.27057	2.53513	0.242103	Gdi2												GDI2	N		*
	gi|6755386	protein S100-A1 [Mus musculus]	1	1.25893	2.80543	3.0479	S100a1
	gi|114145557	hypothetical protein LOC194268 [Mus musculus]	1	1.25893	1.44544	2.70396	9930104l06rik
	gi|124486803	protein phosphatase 1 regulatory subunit 12B [Mus musculus]	1	1.25893	1.99526	2.48886	Ppp1r12b
	gi|170172516	syntaxin-2 [Mus musculus]	1	1.25893	0.102802	2.07014	Stx2									H
	gi|113374154	very long-chain acyl-CoA synthetase [Mus musculus]	1	1.25893	0.0515229	1.83654	Slc27a2												SLC27A2		*	B
	gi|85362703	transmembrane emp24 domain-containing protein 1 precursor [Mus musculus]	1	1.25893	0.83946	1.6293	Tmed1
	gi|227908861	kinesin-like protein KIF3B [Mus musculus]	1	1.25893	1.01859	1.58489	Kif3b
	gi|134152669	arginine and glutamate-rich protein 1 [Mus musculus]	1	1.25893	0.203236	1.45881	Arglu1
	gi|163310723	ER degradation-enhancing alpha-mannosidase-like 3 precursor [Mus musculus]	1	1.25893	1.07647	1.40605	Edem3
	gi|255003752	vesicle transport protein SEC20 [Mus musculus]	1	1.25893	0.765597	1.38038	Bnip1
	gi|157951698	complement C4-B precursor [Mus musculus]	1	1.25893	0.167494	1.27057	C4b												C4B	N
	gi|30725808	gamma-taxilin [Mus musculus]	1	1.25893	1.41906	1.23595	Txlng
	gi|91598586	alpha-taxilin [Mus musculus]	1	1.25893	1.02802	1.18032	Txlna
	gi|33859488	tubulin beta-2A chain [Mus musculus]	1	1.25893	1.8197	1.1695	Tubb2a				C								TUBB2A		*	*
	gi|31541959	charged multivesicular body protein 3 [Mus musculus]	1	1.25893	1.28233	1.01859	Vps24
	gi|30089716	beta-arrestin-1 isoform A [Mus musculus]	1	1.25893	1.11686	0.847227	Arrb1
	gi|13385942	citrate synthase, mitochondrial precursor [Mus musculus]	1	1.25893	0.0887156	0.809096	Cs								F				CS			*
	gi|253970463	ketosamine-3-kinase [Mus musculus]	1	1.25893	1.36773	0.801678	Fn3krp									H
	gi|110625726	alpha-ketoglutarate-dependent dioxygenase alkB homolog 3 [Mus musculus]	1	1.25893	0.666807	0.751623	Alkbh3
	gi|30794454	RNA-binding protein NOB1 [Mus musculus]	1	1.25893	0.83946	0.724436	Nob1
	gi|56711244	NADH dehydrogenase [ubiquinone] iron-sulfur protein 6, mitochondrial precursor [Mus musculus]	1	1.25893	0.0946237	0.711214	Ndufs6
	gi|39930335	ATP-binding cassette sub-family F member 1 [Mus musculus]	1	1.25893	0.570164	0.698232	Abcf1
	gi|29366814	fumarylacetoacetate hydrolase domain-containing protein 2A [Mus musculus]	1	1.25893	0.331131	0.654636	Fahd2a
	gi|261399886	hypothetical protein LOC192136 [Mus musculus]	1	1.25893	0.363078	0.642688	5033411d12rik
	gi|67906179	fermitin family homolog 2 [Mus musculus]	1	1.25893	2.44343	0.625173	Fermt2
	gi|6754128	prefoldin subunit 6 [Mus musculus]	1	1.25893	2.39883	0.60256	H2-Ke2
	gi|170650599	elongation factor G, mitochondrial precursor [Mus musculus]	1	1.25893	0.246604	0.469894	Gfm1
	gi|6755202	proteasome subunit beta type-3 [Mus musculus]	1	1.25893	1.5417	0.448745	Psmb3
	gi|31560656	polyadenylate-binding protein 1 [Mus musculus]	1	1.25893	0.630957	0.444631	Pabpc1					D							PABPC1			*
	gi|27229125	bifunctional coenzyme A synthase [Mus musculus]	1	1.25893	3.53183	0.440555	Coasy												COASY	N
	gi|31982664	inosine triphosphate pyrophosphatase [Mus musculus]	1	1.25893	2.72898	0.30761	Itpa												ITPA	N		*
	gi|21312784	peptidyl-prolyl cis-trans isomerase-like 1 [Mus musculus]	1	1.25893	1.43219	0.263027	Ppil1
	gi|33859640	transaldolase [Mus musculus]	1	1.25893	2.14783	0.199526	Taldo1												TALDO1	N
	gi|21450325	flavin reductase [Mus musculus]	1	1.25893	2.1677	0.159956	Blvrb												BLVRB
	gi|22550098	ubiquitin-like modifier-activating enzyme ATG7 [Mus musculus]	1	1.25893	1.33046	0.134276	Atg7
	gi|229608951	ras-related protein Rab-7L1 [Mus musculus]	1	1.24738	2.91072	4.61318	Rab7l1
	gi|126090850	testis expressed gene 264 [Mus musculus]	1	1.24738	0.356451	3.25087	Tex264
	gi|28827824	transmembrane protein 111 [Mus musculus]	1	1.24738	0.231207	3.01995	Tmem111
	gi|241982740	metaxin-1 isoform 1 [Mus musculus]	1	1.24738	0.11695	2.83139	Mtx1												MTX1
	gi|38708163	formin-like protein 3 [Mus musculus]	1	1.24738	1.08643	2.24905	Fmnl3
	gi|124378030	Golgin subfamily A member 2 isoform b [Mus musculus]	1	1.24738	1.49968	2.22844	Golga2												GOLGA2	N
	gi|226437587	collagen alpha-2(IV) chain preproprotein [Mus musculus]	1	1.24738	0.444631	1.94089	Col4a2
	gi|239937471	CMP-N-acetylneuraminate-beta-1,4-galactoside alpha-2,3-sialyltransferase [Mus musculus]	1	1.24738	0.123595	1.70608	St3gal3
	gi|62526118	cytoskeleton-associated protein 4 [Mus musculus]	1	1.24738	0.210863	1.67494	Ckap4								F
	gi|21313516	hypothetical protein LOC66359 [Mus musculus]	1	1.24738	0.824138	1.58489	Fam36a
	gi|257467675	acyl-Coenzyme A dehydrogenase family, member 10-like [Mus musculus]	1	1.24738	0.83946	1.41906	Acad12
	gi|6680229	high mobility group protein B2 [Mus musculus]	1	1.24738	0.0831764	1.34276	Hmgb2
	gi|124486662	protein fat-free homolog [Mus musculus]	1	1.24738	3.10456	1.27057	1110014n23rik
	gi|46852276	ATP-dependent RNA helicase Dhx29 [Mus musculus]	1	1.24738	0.188799	1.25893	Dhx29
	gi|172072617	FK506 binding protein 9 [Mus musculus]	1	1.24738	1.18032	1.24738	Fkbp9
	gi|124001582	melanoma inhibitory activity protein 3 precursor [Mus musculus]	1	1.24738	0.0654636	1.24738	Mia3												MIA3	N
	gi|13384956	nitric oxide synthase-interacting protein isoform 1 [Mus musculus]	1	1.24738	0.224905	1.24738	Nosip
	gi|20070392	exosome complex exonuclease RRP46 [Mus musculus]	1	1.24738	0.946237	1.14815	Exosc5
	gi|117606364	nuclear factor NF-kappa-B p105 subunit [Mus musculus]	1	1.24738	1.08643	1.1272	Nfkb1
	gi|30841004	BRCA1-associated protein required for ATM activation protein 1 isoform 2 [Mus musculus]	1	1.24738	1.1695	1.03753	Baat1
	gi|21313640	AP-2 complex subunit beta isoform b [Mus musculus]	1	1.24738	0.246604	1	Ap2b1				C								AP2B1		*	*
	gi|34328167	death-associated protein kinase 2 [Mus musculus]	1	1.24738	1.30617	1	Dapk2
	gi|30578384	vam6/Vps39-like protein isoform 2 [Mus musculus]	1	1.24738	0.903649	0.981748	Vps39
	gi|147904569	carboxypeptidase N subunit 2 [Mus musculus]	1	1.24738	1.0666	0.912011	Cpn2
	gi|119226251	DNA-directed RNA polymerases I and III subunit RPAC1 [Mus musculus]	1	1.24738	1.1272	0.847227	Polr1c
	gi|6678794	dual specificity mitogen-activated protein kinase kinase 1 [Mus musculus]	1	1.24738	4.05509	0.666807	Map2k1
	gi|159110431	porphobilinogen deaminase isoform 1 [Mus musculus]	1	1.24738	2.29087	0.654636	Hmbs												HMBS	N
	gi|255003777	glyoxalase domain-containing protein 4 [Mus musculus]	1	1.24738	1.49968	0.242103	Glod4												GLOD4	N		*
	gi|6756039	14-3-3 protein theta [Mus musculus]	1	1.24738	1.47231	0.205116	Ywhaq				C								YWHAQ
	gi|54287684	elongation factor 1-delta isoform b [Mus musculus]	1	1.24738	1.43219	0.197697	Eef1d
	gi|6755040	profilin-1 [Mus musculus]	1	1.24738	1.51356	0.180302	Pfn1								F				PFN1
	gi|45544618	S-methyl-5'-thioadenosine phosphorylase [Mus musculus]	1	1.24738	1.69044	0.138038	Mtap
	gi|61557491	hypothetical protein LOC103266 [Mus musculus]	1	1.23595	34.6737	6.48634	Ai597468	+
	gi|124487419	keratin, type II cytoskeletal 2 epidermal [Mus musculus]	1	1.23595	2.91072	3.69828	Krt2
	gi|241666483	peroxisomal membrane protein 11B isoform 1 [Mus musculus]	1	1.23595	0.519996	3.04789	Pex11b									H
	gi|238637277	4F2 cell-surface antigen heavy chain isoform a [Mus musculus]	1	1.23595	0.291072	2.91072	Slc3a2
	gi|30017359	mps one binder kinase activator-like 2B [Mus musculus]	1	1.23595	5.39511	2.26986	Mobkl2b
	gi|226443099	S1 RNA-binding domain-containing protein 1 [Mus musculus]	1	1.23595	0.405509	2.0893	Srbd1
	gi|165377022	solute carrier family 35 member E1 [Mus musculus]	1	1.23595	1.18032	1.99526	Slc35e1
	gi|124378050	SEC16 homolog A [Mus musculus]	1	1.23595	2.10863	1.80302	Sec16a												SEC16A	N
	gi|90403603	receptor-type tyrosine-protein phosphatase delta isoform B [Mus musculus]	1	1.23595	0.642688	1.75388	Ptprd
	gi|259155338	cutaneous T-cell lymphoma-associated antigen 5 homolog isoform 3 [Mus musculus]	1	1.23595	0.124738	1.72187	Ctage5
	gi|84875515	nucleoporin SEH1 isoform a [Mus musculus]	1	1.23595	1.18032	1.5417	Seh1l
	gi|13195608	UDP-N-acetylglucosamine transferase subunit ALG14 homolog [Mus musculus]	1	1.23595	0.648634	1.45881	Alg14
	gi|6806909	peptidyl-prolyl cis-trans isomerase FKBP7 precursor [Mus musculus]	1	1.23595	1.00925	1.44544	Fkbp7
	gi|160333231	G-protein coupled receptor family C group 5 member C isoform a [Mus musculus]	1	1.23595	0.862979	1.41906	Gprc5c
	gi|242247185	vesicle transport protein SFT2C [Mus musculus]	1	1.23595	1.28233	1.30617	Sft2d3
	gi|31982026	ribonucleoside-diphosphate reductase large subunit [Mus musculus]	1	1.23595	1.67494	1.2942	Rrm1
	gi|89886486	striatin-4 isoform 2 [Mus musculus]	1	1.23595	1.39316	1.20226	Strn4
	gi|94388235	PREDICTED: RING-box protein 2-like [Mus musculus]	1	1.23595	1.61436	1.1695	Gm7075
	gi|148747363	lysophosphatidylcholine acyltransferase 1 [Mus musculus]	1	1.23595	1.36773	1.1272	Lpcat1					D
	gi|224809384	MKI67 FHA domain-interacting nucleolar phosphoprotein [Mus musculus]	1	1.23595	0.963829	1.10662	Mki67ip
	gi|312596932	choline transporter-like protein 2 isoform 1 [Mus musculus]	1	1.23595	0.178649	1.0666	Slc44a2
	gi|79750129	calcium/calmodulin-dependent protein kinase type 1D [Mus musculus]	1	1.23595	2.12814	1.04713	Camk1d
	gi|260447056	ubiquitin-associated domain-containing protein 1 [Mus musculus]	1	1.23595	1.8197	0.972747	Ubac1
	gi|225543409	paraspeckle component 1 [Mus musculus]	1	1.23595	0.847227	0.954993	Pspc1
	gi|13384682	39S ribosomal protein L54, mitochondrial precursor [Mus musculus]	1	1.23595	1.0666	0.937562	Mrpl54
	gi|13385466	prostaglandin reductase 1 [Mus musculus]	1	1.23595	1.83654	0.937562	Ptgr1
	gi|295293138	DIS3-like exonuclease 1 isoform 1 [Mus musculus]	1	1.23595	0.824138	0.77983	Dis3l
	gi|226958440	protein quaking isoform 1 [Mus musculus]	1	1.23595	1.40605	0.758578	Qk
	gi|158854007	thioredoxin family Trp26 [Mus musculus]	1	1.23595	1.58489	0.724436	1110049f12rik
	gi|29789050	ATP-binding cassette sub-family F member 3 [Mus musculus]	1	1.23595	2.63027	0.679204	Abcf3
	gi|45592930	serine/threonine-protein phosphatase 2B catalytic subunit beta isoform [Mus musculus]	1	1.23595	1.90546	0.672977	Ppp3cb
	gi|31980808	eukaryotic translation initiation factor 3 subunit G [Mus musculus]	1	1.23595	0.591562	0.60256	Eif3g
	gi|133778924	alpha-galactosidase A [Mus musculus]	1	1.23595	0.199526	0.549541	Gla
	gi|6753850	heparin-binding growth factor 1 precursor [Mus musculus]	1	1.23595	0.862979	0.49204	Fgf1
	gi|21312510	protein canopy homolog 3 precursor [Mus musculus]	1	1.23595	0.178649	0.465586	Cnpy3
	gi|163937858	E3 ubiquitin-protein ligase RBBP6 isoform 1 [Mus musculus]	1	1.23595	0.758578	0.420727	Rbbp6
	gi|189409145	histone-arginine methyltransferase CARM1 isoform 2 [Mus musculus]	1	1.23595	1.02802	0.401791	Carm1
	gi|10946678	developmentally-regulated GTP-binding protein 2 [Mus musculus]	1	1.23595	3.04789	0.383707	Drg2												DRG2	N		*
	gi|30519997	bleomycin hydrolase [Mus musculus]	1	1.23595	1.45881	0.30761	Blmh
	gi|88759341	ring finger protein 113A2 [Mus musculus]	1	1.23595	1.95884	0.251189	Rnf113a2
	gi|27754065	inorganic pyrophosphatase [Mus musculus]	1	1.23595	1.80302	0.0816582	Ppa1										27754065	27754065	PPA1			*
	gi|7710086	ras-related protein Rab-10 [Mus musculus]	1	1.22462	5.91562	6.25173	Rab10	RAB10			C		E	G	F				RAB10		*	B
	gi|225703070	centromere protein V [Mus musculus]	1	1.22462	0.037325	3.13329	Cenpv
	gi|241982783	protein-tyrosine kinase 2-beta isoform 3 [Mus musculus]	1	1.22462	4.96592	3.0761	Ptk2b
	gi|21312338	hypothetical protein LOC72244 [Mus musculus]	1	1.22462	8.01678	3.04789	1600014c10rik												1600014C10RIK	N
	gi|89111939	exocyst complex component 1 [Mus musculus]	1	1.22462	3.7325	2.65461	Exoc1
	gi|6679653	glutamyl aminopeptidase [Mus musculus]	1	1.22462	0.060256	2.60615	Enpep
	gi|6679601	ras-related C3 botulinum toxin substrate 2 precursor [Mus musculus]	1	1.22462	0.758578	2.58226	Rac2												RAC2			*
	gi|255003819	transmembrane emp24 protein transport domain containing 7 [Mus musculus]	1	1.22462	0.0963829	2.33346	Tmed7												TMED7			*
	gi|84662736	60S ribosomal protein L6 [Mus musculus]	1	1.22462	0.0394457	2.05116	Rpl6												RPL6	N		*
	gi|110625879	oxysterol-binding protein-related protein 2 [Mus musculus]	1	1.22462	1.57036	1.99526	Osbpl2
	gi|121949765	lamina-associated polypeptide 2 isoform epsilon [Mus musculus]	1	1.22462	0.343558	1.95884	Tmpo
	gi|164663850	E3 ubiquitin-protein ligase RNF13 isoform a [Mus musculus]	1	1.22462	0.356451	1.92309	Rnf13
	gi|226442815	cholinephosphotransferase 1 isoform 1 [Mus musculus]	1	1.22462	0.654636	1.87068	Chpt1
	gi|169234740	hypothetical protein LOC218989 [Mus musculus]	1	1.22462	0.963829	1.70608	6720456h20rik									H
	gi|269784687	mitochondrial 2-oxodicarboxylate carrier isoform 1 [Mus musculus]	1	1.22462	0.0325087	1.67494	Slc25a21
	gi|295293146	CD44 antigen isoform e precursor [Mus musculus]	1	1.22462	0.465586	1.52757	Cd44
	gi|78190507	exportin-1 [Mus musculus]	1	1.22462	5.54626	1.43219	Xpo1									H
	gi|114205428	reticulocalbin-2 precursor [Mus musculus]	1	1.22462	0.148594	1.40605	Rcn2
	gi|84875524	TOM1-like protein 2 isoform b [Mus musculus]	1	1.22462	0.981748	1.27057	Tom1l2
	gi|9256551	galectin-8 [Mus musculus]	1	1.22462	0.304789	1.25892	Lgals8												LGALS8	N		*
	gi|19526908	protein cappuccino [Mus musculus]	1	1.22462	1.28233	1.18032	Cno
	gi|94536844	ribose-5-phosphate isomerase [Mus musculus]	1	1.22462	1.28233	1.18032	Rpia
	gi|30424918	EPM2A-interacting protein 1 [Mus musculus]	1	1.22462	1.45881	1.13763	Epm2aip1
	gi|6754656	mannose-binding protein C precursor [Mus musculus]	1	1.22462	0.353183	1.05682	Mbl2												MBL2	N
	gi|6680952	calponin-2 [Mus musculus]	1	1.22462	1.30617	1.04713	Cnn2
	gi|284005490	deoxyhypusine hydroxylase [Mus musculus]	1	1.22462	1.21339	1.02802	Dohh									H
	gi|31980712	ubiquitin carboxyl-terminal hydrolase 25 [Mus musculus]	1	1.22462	1.27057	1.00925	Usp25
	gi|25282389	dymeclin [Mus musculus]	1	1.22462	1.97697	0.963829	Dym
	gi|9790175	serine/threonine-protein phosphatase 4 catalytic subunit [Mus musculus]	1	1.22462	1.61436	0.912011	Ppp4c
	gi|227116266	exosome component 10 [Mus musculus]	1	1.22462	0.981748	0.862979	Exosc10									H
	gi|269914114	UHRF1-binding protein 1-like [Mus musculus]	1	1.22462	1.1272	0.855067	Uhrf1bp1l
	gi|25286717	thioredoxin domain-containing protein 9 [Mus musculus]	1	1.22462	1.02802	0.847227	Txndc9
	gi|6680910	cyclin-dependent kinase 4 inhibitor C [Mus musculus]	1	1.22462	0.887156	0.824138	Cdkn2c
	gi|85362708	hypothetical protein LOC68544 [Mus musculus]	1	1.22462	0.937562	0.758578	2310036o22rik
	gi|27370072	nuclear-interacting partner of ALK [Mus musculus]	1	1.22462	3.22107	0.636796	Zc3hc1
	gi|119392105	arsenite methyltransferase [Mus musculus]	1	1.22462	1.83654	0.597035	As3mt												AS3MT	N
	gi|27369748	succinate-semialdehyde dehydrogenase, mitochondrial precursor [Mus musculus]	1	1.22462	0.20893	0.529663	Aldh5a1												ALDH5A1	N
	gi|157951606	dnaJ homolog subfamily C member 8 [Mus musculus]	1	1.22462	1.41906	0.448745	Dnajc8
	gi|225690614	cytosolic acyl coenzyme A thioester hydrolase isoform 2 [Mus musculus]	1	1.22462	1.52757	0.436516	Acot7
	gi|113205059	nuclease-sensitive element-binding protein 1 [Mus musculus]	1	1.22462	0.465586	0.337287	Ybx1												YBX1	N		*
	gi|9507023	geranylgeranyl transferase type-2 subunit alpha [Mus musculus]	1	1.22462	1.49968	0.283139	Rabggta
	gi|126723461	T-complex protein 1 subunit theta [Mus musculus]	1	1.22462	0.816582	0.229087	Cct8												CCT8	N		*
	gi|31981027	proteasomal ubiquitin receptor ADRM1 [Mus musculus]	1	1.22462	0.912011	0.20893	Adrm1
	gi|269973917	gephyrin isoform 1 [Mus musculus]	1	1.22462	1.6293	0.147231	Gphn
	gi|165932333	lactoylglutathione lyase [Mus musculus]	1	1.22462	2.55859	0.0954993	Glo1									H	165932333		GLO1
	gi|160707958	annexin A7 [Mus musculus]	1	1.21339	4.16869	6.79204	Anxa7												ANXA7			*
	gi|309269997	PREDICTED: hypothetical protein LOC666185 [Mus musculus]	1	1.21339	1.36773	3.46737	Gm7969
	gi|9055356	syntaxin-8 [Mus musculus]	1	1.21339	0.428549	2.60615	Stx8				C
	gi|103472025	cleft lip and palate transmembrane protein 1 homolog [Mus musculus]	1	1.21339	0.152757	2.26986	Clptm1
	gi|83816915	dual specificity protein phosphatase 22 isoform a [Mus musculus]	1	1.21339	1.35519	2.208	Dusp22
	gi|114052809	inverted formin-2 [Mus musculus]	1	1.21339	4.87528	2.10863	Inf2												INF2	N		*
	gi|6753976	GDNF family receptor alpha-1 precursor [Mus musculus]	1	1.21339	0.251189	1.94089	Gfra1
	gi|295054230	ubiquilin-1 isoform 1 [Mus musculus]	1	1.21339	3.83707	1.72187	Ubqln1												UBQLN1	N		*
	gi|31542885	target of rapamycin complex subunit LST8 [Mus musculus]	1	1.21339	1.02802	1.61436	Mlst8
	gi|6681115	cytochrome P450 3A13 [Mus musculus]	1	1.21339	0.0711214	1.58489	Cyp3a13												CYP3A13	N		B
	gi|62198724	NADH dehydrogenase subunit 5 [Mus musculus domesticus]	1	1.21339	0.0679204	1.58489	Nd5
	gi|31981994	nucleolar complex protein 4 homolog [Mus musculus]	1	1.21339	1.95885	1.45881	Noc4l
	gi|32813439	serine/threonine-protein kinase N1 isoform 2 [Mus musculus]	1	1.21339	1.80302	1.44544	Pkn1
	gi|13384744	hypothetical protein LOC66129 [Mus musculus]	1	1.21339	2.07014	1.38038	1110018j18rik
	gi|244790112	spastin isoform 2 [Mus musculus]	1	1.21339	2.83139	1.36773	Spast
	gi|119372304	atlastin-2 isoform 2 [Mus musculus]	1	1.21339	0.37325	1.33045	Atl2												ATL2			B
	gi|260763928	anaphase-promoting complex subunit 2 [Mus musculus]	1	1.21339	1.35519	1.2942	Anapc2
	gi|40254610	cohesin subunit SA-1 [Mus musculus]	1	1.21339	0.369828	1.24738	Stag1
	gi|116256507	copper-transporting ATPase 2 [Mus musculus]	1	1.21339	0.679204	1.21339	Atp7b
	gi|6754654	mannose-binding protein A precursor [Mus musculus]	1	1.21339	0.409261	1.21339	Mbl1												MBL1	N
	gi|30425338	WD repeat-containing protein 3 [Mus musculus]	1	1.21339	0.731139	1.10662	Wdr3
	gi|51592076	glucose-6-phosphate translocase [Mus musculus]	1	1.21339	0.928966	1.05682	Slc37a4
	gi|148368964	39S ribosomal protein L48, mitochondrial precursor [Mus musculus]	1	1.21339	0.432514	1.04713	Mrpl48
	gi|9625018	glycerophosphodiester phosphodiesterase 1 [Mus musculus]	1	1.21339	0.529663	1.02802	Gde1
	gi|18152793	pyruvate dehydrogenase E1 component subunit beta, mitochondrial precursor [Mus musculus]	1	1.21339	0.0340408	0.981748	Pdhb												PDHB
	gi|84794597	calcineurin subunit B type 1 [Mus musculus]	1	1.21339	1.15878	0.972747	Ppp3r1
	gi|224809379	E3 ubiquitin-protein ligase RNF149 precursor [Mus musculus]	1	1.21339	0.660693	0.963829	Rnf149									H
	gi|87196490	PRKC apoptosis WT1 regulator protein [Mus musculus]	1	1.21339	0.937562	0.963829	Pawr
	gi|117553604	carboxylesterase 3 precursor [Mus musculus]	1	1.21339	0.0539511	0.937562	Ces1d										117553604	117553604	CES1D		*
	gi|20373165	cytochrome P450, family 4, subfamily f, polypeptide 15 [Mus musculus]	1	1.21339	0.346737	0.937562	Cyp4f15
	gi|31543851	dynein light chain Tctex-type 3 [Mus musculus]	1	1.21339	2.05116	0.937562	Dynlt3									H
	gi|31560249	ATP synthase subunit s-like protein [Mus musculus]	1	1.21339	0.436516	0.879023	Atp5sl
	gi|167466258	cullin-4A [Mus musculus]	1	1.21339	1.48594	0.870964	Cul4a
	gi|27754031	sorting nexin-6 [Mus musculus]	1	1.21339	2.96483	0.724436	Snx6												SNX6	N		*
	gi|84043961	eukaryotic translation initiation factor 5B [Mus musculus]	1	1.21339	0.666807	0.704693	Eif5b
	gi|299522791	N(G),N(G)-dimethylarginine dimethylaminohydrolase 2 isoform 1 [Mus musculus]	1	1.21339	1.10662	0.685488	Ddah2
	gi|41350312	nascent polypeptide-associated complex subunit alpha isoform b [Mus musculus]	1	1.21339	0.432514	0.672977	Naca												NACA
	gi|217416411	cAMP-regulated phosphoprotein 19 isoform 2 [Mus musculus]	1	1.21339	2.51189	0.597035	Arpp19									H
	gi|160707909	vasodilator-stimulated phosphoprotein [Mus musculus]	1	1.21339	0.831764	0.57544	Vasp
	gi|21539639	hypothetical protein LOC74098 [Mus musculus]	1	1.21339	1.19124	0.501187	0610037l13rik
	gi|268838020	methylthioribose-1-phosphate isomerase [Mus musculus]	1	1.21339	5.91562	0.47863	Mri1												MRI1	N
	gi|6753324	T-complex protein 1 subunit zeta [Mus musculus]	1	1.21339	1.23595	0.461318	Cct6a												CCT6A	N		*
	gi|51172612	vitamin D-binding protein precursor [Mus musculus]	1	1.21339	0.401791	0.359749	Gc												GC	N
	gi|30520375	UDP-N-acetylhexosamine pyrophosphorylase [Mus musculus]	1	1.21339	3.28095	0.310456	Uap1
	gi|31981748	ribonuclease inhibitor isoform a [Mus musculus]	1	1.21339	1.7378	0.235505	Rnh1												RNH1	N
	gi|158966670	annexin A6 isoform b [Mus musculus]	1	1.20226	1.64437	8.70964	Anxa6								F				ANXA6		*	*
	gi|116014342	basigin isoform 2 [Mus musculus]	1	1.20226	0.0619441	4.87529	Bsg
	gi|21312236	heat shock 70 kDa protein 12B [Mus musculus]	1	1.20226	1.5417	4.40555	Hspa12b
	gi|205360909	interferon inducible GTPase 2 [Mus musculus]	1	1.20226	3.43558	3.13329	Irgm2
	gi|14149750	PRA1 family protein 3 [Mus musculus]	1	1.20226	0.0496592	3.13329	Arl6ip5								F
	gi|13385294	prenylcysteine oxidase precursor [Mus musculus]	1	1.20226	0.0744732	2.53513	Pcyox1									H			PCYOX1
	gi|21313668	adipocyte plasma membrane-associated protein [Mus musculus]	1	1.20226	0.1	2.44343	2310001a20rik
	gi|22122803	membrane magnesium transporter 1 precursor [Mus musculus]	1	1.20226	0.277971	2.03236	Mmgt1
	gi|46195430	NADH dehydrogenase [ubiquinone] iron-sulfur protein 8, mitochondrial precursor [Mus musculus]	1	1.20226	0.0630957	1.6293	Ndufs8								F				NDUFS8
	gi|46559382	dimethylaniline monooxygenase [N-oxide-forming] 5 [Mus musculus]	1	1.20226	0.0772681	1.55597	Fmo5												FMO5		*
	gi|19526804	liver carboxylesterase 22 precursor [Mus musculus]	1	1.20226	0.0990832	1.39316	Ces1e												CES1E
	gi|6753352	macrosialin [Mus musculus]	1	1.20226	0.483059	1.31826	Cd68
	gi|62899067	RAD50-interacting protein 1 [Mus musculus]	1	1.20226	1.21339	1.28233	Rint1
	gi|21450053	hypothetical protein LOC223601 [Mus musculus]	1	1.20226	1.80302	1.23595	Fam49b												FAM49B	N		*
	gi|30578432	NAD-dependent deacetylase sirtuin-5 [Mus musculus]	1	1.20226	0.440555	1.22462	Sirt5
	gi|255759902	amine oxidase [flavin-containing] A [Mus musculus]	1	1.20226	0.199526	1.15878	Maoa
	gi|21450341	NEDD8-activating enzyme E1 regulatory subunit [Mus musculus]	1	1.20226	1.57036	1.15878	Nae1									H
	gi|30519896	protein BAT5 [Mus musculus]	1	1.20226	0.265461	1.09648	Abhd16a												ABHD16A	N		*
	gi|82998543	PREDICTED: predicted gene 6747 isoform 2 [Mus musculus]	1	1.20226	1.11686	1.08643	Gm6747
	gi|309268551	PREDICTED: uncharacterized protein KIAA0819-like [Mus musculus]	1	1.20226	1.09648	1.08643	Loc100504032
	gi|110625975	pyruvate dehydrogenase kinase, isozyme 1 precursor [Mus musculus]	1	1.20226	0.954993	1.07647	Pdk1
	gi|163914390	plasma protease C1 inhibitor precursor [Mus musculus]	1	1.20226	0.77983	1.0666	Serping1
	gi|19111156	putative ATP-dependent RNA helicase DHX30 [Mus musculus]	1	1.20226	0.285759	1.0666	Dhx30
	gi|13385492	NADH dehydrogenase [ubiquinone] 1 alpha subcomplex subunit 6 [Mus musculus]	1	1.20226	0.152757	0.972747	Ndufa6												NDUFA6
	gi|47059095	acid trehalase-like protein 1 [Mus musculus]	1	1.20226	1.22462	0.92045	Athl1
	gi|29293809	ATP-citrate synthase isoform 2 [Mus musculus]	1	1.20226	0.895365	0.870964	Acly										29293809		ACLY			*
	gi|30794156	ubiquitin-like modifier-activating enzyme 7 [Mus musculus]	1	1.20226	2.10863	0.855067	Uba7
	gi|21311875	ubiquitin-related modifier 1 homolog [Mus musculus]	1	1.20226	1.25893	0.816582	Urm1
	gi|257796226	N-acylglucosamine 2-epimerase isoform 2 [Mus musculus]	1	1.20226	0.42462	0.77983	Renbp
	gi|70778826	deubiquitinating protein VCIP135 [Mus musculus]	1	1.20226	1.8197	0.772681	Vcpip1
	gi|6679685	enhancer of rudimentary homolog [Mus musculus]	1	1.20226	0.190546	0.731139	Erh
	gi|7305109	probable ribosome biogenesis protein NEP1 [Mus musculus]	1	1.20226	0.704693	0.717794	Emg1
	gi|226443091	heterogeneous nuclear ribonucleoprotein A0 [Mus musculus]	1	1.20226	0.353183	0.711214	Hnrnpa0
	gi|85861231	haloacid dehalogenase-like hydrolase domain-containing protein 2 isoform 1 [Mus musculus]	1	1.20226	1.80302	0.648634	Hdhd2
	gi|14149726	riboflavin kinase [Mus musculus]	1	1.20226	1.14815	0.625173	Rfk									H
	gi|27261818	dnaJ homolog subfamily C member 16 precursor [Mus musculus]	1	1.20226	0.847228	0.559758	Dnajc16
	gi|21450213	alanyl-tRNA editing protein Aarsd1 [Mus musculus]	1	1.20226	1.0666	0.534564	Aarsd1
	gi|22203753	inorganic pyrophosphatase 2, mitochondrial precursor [Mus musculus]	1	1.20226	0.131826	0.461318	Ppa2
	gi|157277950	radixin isoform a [Mus musculus]	1	1.20226	0.534564	0.356451	Rdx												RDX			*
	gi|214010153	acylamino-acid-releasing enzyme [Mus musculus]	1	1.20226	2.46604	0.328095	Apeh
	gi|13569841	thioredoxin reductase 1, cytoplasmic isoform 2 [Mus musculus]	1	1.20226	2.14783	0.313329	Txnrd1
	gi|255918143	ser/Thr-rich protein T10 in DGCR region [Mus musculus]	1	1.20226	1.47231	0.288403	D16h22s680e
	gi|158631225	eukaryotic translation initiation factor 1A [Mus musculus]	1	1.20226	0.625173	0.277971	Eif1a
	gi|31982511	alcohol dehydrogenase class-3 [Mus musculus]	1	1.20226	2.48886	0.183654	Adh5												ADH5	N
	gi|13487925	estradiol 17 beta-dehydrogenase 5 [Mus musculus]	1	1.20226	1.39316	0.115878	Akr1c6										13487925	13487925	AKR1C6			*
	gi|124248577	26S protease regulatory subunit 6B [Mus musculus]	1	1.20226	1.19124	0.0954993	Psmc4												PSMC4	N		*
	gi|6679369	cytosolic phospholipase A2 [Mus musculus]	1	1.19124	8.55067	6.0256	Pla2g4a								F
	gi|23943807	copine-2 [Mus musculus]	1	1.19124	24.2103	5.05825	Cpne2									H
	gi|282396086	glycoprotein-N-acetylgalactosamine 3-beta-galactosyltransferase 1 [Mus musculus]	1	1.19124	0.140605	3.59749	C1galt1
	gi|115392140	Golgi protein GoPro49 [Mus musculus]	1	1.19124	0.887156	2.83139	1190002n15rik
	gi|31541911	leucine-rich repeat-containing protein 40 [Mus musculus]	1	1.19124	4.65586	2.46604	Lrrc40
	gi|26986581	sorting nexin-8 [Mus musculus]	1	1.19124	2.26987	2.18776	Snx8
	gi|30794432	charged multivesicular body protein 2b [Mus musculus]	1	1.19124	1.08643	1.95884	Chmp2b
	gi|33563250	desmin [Mus musculus]	1	1.19124	0.0353183	1.90546	Des
	gi|164519134	transcriptional repressor p66 alpha isoform b [Mus musculus]	1	1.19124	1.00925	1.90546	Gatad2a
	gi|13385268	cytochrome b5 [Mus musculus]	1	1.19124	0.0346737	1.87068	Cyb5										13385268	13385268
	gi|170172577	phosphatidylinositol-3,4,5-trisphosphate 5-phosphatase 2 [Mus musculus]	1	1.19124	2.10863	1.7378	Inppl1
	gi|21313210	thioredoxin-related transmembrane protein 2 precursor [Mus musculus]	1	1.19124	0.0416869	1.59956	Tmx2
	gi|7657067	ERO1-like protein alpha precursor [Mus musculus]	1	1.19124	0.0855067	1.58489	Ero1l									H
	gi|239985639	paralemmin isoform 1 [Mus musculus]	1	1.19124	0.895365	1.51356	Palm
	gi|258679490	coiled-coil domain-containing protein 51 [Mus musculus]	1	1.19124	0.0390841	1.49968	Ccdc51
	gi|70887767	hypermethylated in cancer 2 protein [Mus musculus]	1	1.19124	1.47231	1.2942	Hic2
	gi|13386442	charged multivesicular body protein 5 [Mus musculus]	1	1.19124	1.24738	1.24738	Mismatch
	gi|75677522	tumor necrosis factor receptor type 1-associated DEATH domain protein [Mus musculus]	1	1.19124	1.25893	1.21339	Tradd
	gi|244790003	3-mercaptopyruvate sulfurtransferase [Mus musculus]	1	1.19124	0.239883	1.1695	Mpst												MPST	N
	gi|17941277	STAM-binding protein [Mus musculus]	1	1.19124	1.09648	1.11686	Stambp
	gi|84452161	COMM domain-containing protein 1 [Mus musculus]	1	1.19124	1.77011	1.10662	Commd1
	gi|47078285	KDEL (Lys-Asp-Glu-Leu) containing 2 protein [Mus musculus]	1	1.19124	0.963829	1.0666	Kdelc2
	gi|157785665	thymidylate kinase isoform 1 [Mus musculus]	1	1.19124	1.02802	1.0666	Dtymk
	gi|9910454	ribosomal protein S6 kinase alpha-4 [Mus musculus]	1	1.19124	0.529663	1.04713	Rps6ka4
	gi|157952206	BAG family molecular chaperone regulator 1 isoform 1L [Mus musculus]	1	1.19124	1.55597	0.972747	Bag1
	gi|118344452	signal recognition particle 72 [Mus musculus]	1	1.19124	0.711213	0.972747	Srp72
	gi|269784741	39S ribosomal protein L33, mitochondrial [Mus musculus]	1	1.19124	0.801678	0.887156	Mrpl33
	gi|9789995	stathmin [Mus musculus]	1	1.19124	1.13763	0.816582	Stmn1
	gi|31982674	AN1-type zinc finger protein 1 [Mus musculus]	1	1.19124	1.52757	0.731139	Zfand1
	gi|148540073	probable ATP-dependent RNA helicase DDX20 [Mus musculus]	1	1.19124	1.95884	0.672977	Ddx20									H
	gi|21450259	exosome complex exonuclease RRP4 [Mus musculus]	1	1.19124	0.619441	0.608135	Mismatch
	gi|124286826	eukaryotic peptide chain release factor subunit 1 [Mus musculus]	1	1.19124	3.49945	0.524807	Etf1
	gi|41152116	leucine-rich repeat-containing protein 47 [Mus musculus]	1	1.19124	0.847227	0.524807	Lrrc47									H
	gi|170650601	MACRO domain-containing protein 1 [Mus musculus]	1	1.19124	1.07647	0.452898	Macrod1
	gi|254028159	scaffold attachment factor B [Mus musculus]	1	1.19124	0.194089	0.413047	Safb
	gi|114431250	phospholipase A-2-activating protein [Mus musculus]	1	1.19124	1.44544	0.380189	Plaa
	gi|31981273	cytosolic non-specific dipeptidase [Mus musculus]	1	1.19124	2.33346	0.37325	Cndp2												CNDP2	N
	gi|76677925	threonine synthase-like 2 [Mus musculus]	1	1.19124	3.0761	0.21677	Thnsl2												THNSL2	N
	gi|12025542	ATPase Asna1 [Mus musculus]	1	1.19124	2.48886	0.185353	Asna1									H
	gi|211065507	aspartyl-tRNA synthetase, cytoplasmic isoform 1 [Mus musculus]	1	1.19124	1.52757	0.145881	Dars												DARS	N		*
	gi|6753320	T-complex protein 1 subunit gamma [Mus musculus]	1	1.19124	0.765597	0.143219	Cct3												CCT3	N		*
	gi|124244062	dehydrogenase/reductase SDR family member on chromosome X homolog precursor [Mus musculus]	1	1.18032	38.7258	20.7014	Dhrsx								F				DHRSX			B
	gi|65301488	D-glucuronyl C5-epimerase [Mus musculus]	1	1.18032	0.175388	5.86138	Glce
	gi|227430397	leucine-rich repeat-containing protein 57 isoform a [Mus musculus]	1	1.18032	2.67917	2.83139	Lrrc57
	gi|33859558	prenylated Rab acceptor protein 1 [Mus musculus]	1	1.18032	1.38038	2.67917	Rabac1
	gi|31980962	WW domain-containing oxidoreductase [Mus musculus]	1	1.18032	1.04713	2.42103	Wwox
	gi|83921574	exocyst complex component 4 [Mus musculus]	1	1.18032	3.13329	2.33346	Exoc4
	gi|39930543	nuclear pore complex protein Nup54 [Mus musculus]	1	1.18032	2.80543	2.33346	Nup54
	gi|153791220	ATPase family AAA domain-containing protein 2B [Mus musculus]	1	1.18032	0.405509	1.99526	Atad2b
	gi|120587021	GPI transamidase component PIG-T precursor [Mus musculus]	1	1.18032	0.0731139	1.99526	Pigt
	gi|308210768	electrogenic sodium bicarbonate cotransporter 1 isoform c [Mus musculus]	1	1.18032	0.847227	1.72187	Slc4a4												SLC4A4	N		*
	gi|31541932	cytochrome c oxidase assembly protein COX15 homolog [Mus musculus]	1	1.18032	0.469894	1.61436	Cox15
	gi|94681061	5'-AMP-activated protein kinase catalytic subunit alpha-1 [Mus musculus]	1	1.18032	1.58489	1.57036	Prkaa1
	gi|31981310	B-cell receptor-associated protein 31 [Mus musculus]	1	1.18032	0.0301995	1.35519	Bcap31												BCAP31			B
	gi|124249341	protein phosphatase 1 regulatory subunit 12C [Mus musculus]	1	1.18032	1.00925	1.30617	Ppp1r12c
	gi|125347788	protein Shroom2 [Mus musculus]	1	1.18032	1.00925	1.30617	Shroom2
	gi|147899467	plakophilin-4 isoform 2 [Mus musculus]	1	1.18032	1.11686	1.28233	Pkp4
	gi|160298207	dihydroxyacetone phosphate acyltransferase [Mus musculus]	1	1.18032	1.09648	1.21339	Gnpat
	gi|110626104	interferon-induced protein with tetratricopeptide repeats 1 [Mus musculus]	1	1.18032	0.787046	1.18032	Ifit1
	gi|80861460	probable phospholipid-transporting ATPase IC [Mus musculus]	1	1.18032	1.02802	1.14815	Atp8b1
	gi|6680856	corticosteroid-binding globulin precursor [Mus musculus]	1	1.18032	1.80302	1.11686	Serpina6
	gi|7304989	C-terminal-binding protein 1 isoform 3 [Mus musculus]	1	1.18032	1.31826	1.0666	Ctbp1
	gi|6755600	extracellular superoxide dismutase [Cu-Zn] precursor [Mus musculus]	1	1.18032	1.13763	1.0666	Sod3
	gi|19527142	integrin-alpha FG-GAP repeat-containing protein 2 [Mus musculus]	1	1.18032	1.45881	1.05682	Itfg2
	gi|312032462	rho guanine nucleotide exchange factor 2 isoform 4 [Mus musculus]	1	1.18032	1.09648	1.01859	Arhgef2
	gi|254540041	dynein light chain roadblock-type 1 [Mus musculus]	1	1.18032	1.20226	1.00925	Dynlrb1												DYNLRB1	N		*
	gi|13878227	WD repeat-containing protein 6 [Mus musculus]	1	1.18032	1.55597	0.972747	Wdr6
	gi|148747461	acetyl-CoA acetyltransferase, cytosolic [Mus musculus]	1	1.18032	1.20226	0.954993	Acat2										148747461	148747461	ACAT2			*
	gi|227496223	lysophospholipase-like protein 1 [Mus musculus]	1	1.18032	1.1695	0.928966	Lyplal1
	gi|258613873	probable methylthioribulose-1-phosphate dehydratase [Mus musculus]	1	1.18032	1.36773	0.912011	Apip
	gi|21426847	astrocytic phosphoprotein PEA-15 isoform 2 [Mus musculus]	1	1.18032	1.21339	0.90365	Pea15a
	gi|161484638	catechol O-methyltransferase [Mus musculus]	1	1.18032	0.946237	0.887156	Comt
	gi|27369904	geranylgeranyl transferase type-1 subunit beta [Mus musculus]	1	1.18032	1.24738	0.794328	Pggt1b
	gi|85719320	prostaglandin reductase 2 [Mus musculus]	1	1.18032	1.25893	0.787046	Ptgr2
	gi|34328400	serine/arginine-rich splicing factor 1 isoform 1 [Mus musculus]	1	1.18032	0.0591562	0.672977	Srsf1
	gi|110665742	la-related protein 7 [Mus musculus]	1	1.18032	0.954993	0.636796	Larp7
	gi|237820633	MKL/myocardin-like protein 2 isoform 1 [Mus musculus]	1	1.18032	0.698232	0.60256	Mkl2
	gi|13385260	acyl-coenzyme A thioesterase 13 [Mus musculus]	1	1.18032	0.172187	0.57544	Acot13
	gi|257153392	ubiquitin fusion degradation protein 1 homolog [Mus musculus]	1	1.18032	2.14783	0.549541	Ufd1l					D
	gi|83627717	eukaryotic translation initiation factor 4E [Mus musculus]	1	1.18032	1.94089	0.519996	Eif4e
	gi|31982757	ras GTPase-activating protein-binding protein 2 isoform a [Mus musculus]	1	1.18032	0.636796	0.42462	G3bp2												G3BP2	N
	gi|6677759	rho-associated protein kinase 1 [Mus musculus]	1	1.18032	2.26987	0.270396	Rock1
	gi|6753322	T-complex protein 1 subunit delta [Mus musculus]	1	1.18032	0.990832	0.242103	Cct4									H			CCT4			*
	gi|6671557	AP-1 complex subunit mu-1 [Mus musculus]	1	1.18032	1.25893	0.199526	Ap1m1
	gi|50355999	Williams-Beuren syndrome chromosomal region 27 protein [Mus musculus]	1	1.18032	1.65959	0.175388	Wbscr27
	gi|6755358	60S ribosomal protein L8 [Mus musculus]	1	1.1695	0.0912011	3.53183	Rpl8												RPL8			*
	gi|41054806	guanine nucleotide-binding protein G(i) subunit alpha-2 [Mus musculus]	1	1.1695	1.44544	2.96483	Gnai2				C								GNAI2		*	*
	gi|110225339	bile acid-CoA:amino acid N-acyltransferase [Mus musculus]	1	1.1695	0.534564	2.53513	Baat												BAAT	N
	gi|110625722	optic atrophy 3 protein homolog [Mus musculus]	1	1.1695	0.0672977	2.35505	Opa3
	gi|254826790	mitochondrial dicarboxylate carrier [Mus musculus]	1	1.1695	0.0824138	2.208	Slc25a10
	gi|239787090	peroxisomal acyl-coenzyme A oxidase 2 [Mus musculus]	1	1.1695	0.175388	2.12814	Acox2												ACOX2	N		*
	gi|41056261	rho guanine nucleotide exchange factor 18 [Mus musculus]	1	1.1695	2.55859	1.94089	Arhgef18
	gi|33942059	delta isoform of regulatory subunit B56, protein phosphatase 2A [Mus musculus]	1	1.1695	2.85759	1.77011	Ppp2r5d												PPP2R5D	N		*
	gi|21735441	COX assembly mitochondrial protein homolog [Mus musculus]	1	1.1695	1.14815	1.67494	Cmc1
	gi|165377206	translocon-associated protein subunit alpha precursor [Mus musculus]	1	1.1695	0.0444631	1.6293	Ssr1												SSR1			*
	gi|39204553	chromodomain-helicase-DNA-binding protein 4 [Mus musculus]	1	1.1695	0.258226	1.59956	Chd4
	gi|16716395	15 kDa selenoprotein precursor [Mus musculus]	1	1.1695	0.012942	1.58489	39705
	gi|219842353	protein argonaute-2 [Mus musculus]	1	1.1695	0.18197	1.5417	Eif2c2
	gi|23956326	DDB1- and CUL4-associated factor 8 [Mus musculus]	1	1.1695	0.57544	1.48594	Dcaf8
	gi|7657112	polypeptide N-acetylgalactosaminyltransferase 4 [Mus musculus]	1	1.1695	1.08643	1.45881	Galnt4
	gi|262073068	SEC14-like 1 isoform 3 [Mus musculus]	1	1.1695	1.11686	1.44544	Sec14l1
	gi|117606385	protein disulfide-isomerase TMX3 precursor [Mus musculus]	1	1.1695	0.293765	1.39316	Tmx3
	gi|9789975	signal transducing adapter molecule 2 [Mus musculus]	1	1.1695	2.60615	1.39316	Stam2
	gi|116089351	abl interactor 1 isoform 5 [Mus musculus]	1	1.1695	1.00925	1.34277	Abi1
	gi|118150658	protein NDRG1 [Mus musculus]	1	1.1695	0.862979	1.34277	Ndrg1							G
	gi|31542427	casein kinase II subunit alpha [Mus musculus]	1	1.1695	0.505825	1.33045	Csnk2a1
	gi|257196264	nucleotide exchange factor SIL1 precursor [Mus musculus]	1	1.1695	0.737904	1.25893	Sil1
	gi|7305061	peptidyl-prolyl cis-trans isomerase FKBP3 [Mus musculus]	1	1.1695	0.0549541	1.22462	Fkbp3
	gi|30841021	ADP-ribosylation factor GTPase-activating protein 3 [Mus musculus]	1	1.1695	1.78649	1.19124	Arfgap3									H
	gi|237681204	pleckstrin homology domain-containing family A member 6 isoform 2 [Mus musculus]	1	1.1695	0.0870963	1.15878	Plekha6
	gi|86262151	rho GTPase-activating protein 5 [Mus musculus]	1	1.1695	1.38038	1.13763	Arhgap5									H
	gi|160707987	cysteine and glycine-rich protein 2 [Mus musculus]	1	1.1695	0.642688	1.10662	Csrp2
	gi|164519048	hypothetical protein LOC432940 [Mus musculus]	1	1.1695	2.03236	1.10662	Fam105b
	gi|260099645	cell death regulator Aven isoform 1 [Mus musculus]	1	1.1695	0.946237	1.08643	Aven
	gi|126362985	RRP15-like protein [Mus musculus]	1	1.1695	0.737904	1.04713	Rrp15
	gi|148540116	alkylglycerol monooxygenase [Mus musculus]	1	1.1695	1.00925	1.00925	Agmo
	gi|6755360	28S ribosomal protein S12, mitochondrial precursor [Mus musculus]	1	1.1695	0.744732	0.92045	Mrps12
	gi|19527344	serine/threonine-protein kinase 38 [Mus musculus]	1	1.1695	1.47231	0.92045	Stk38
	gi|7305107	protein C10 [Mus musculus]	1	1.1695	2.10863	0.912011	Grcc10
	gi|27370560	transmembrane and coiled-coil domain-containing protein 7 [Mus musculus]	1	1.1695	1.11686	0.912011	Tmco7
	gi|269308215	cohesin loading complex subunit SCC4 homolog isoform 1 [Mus musculus]	1	1.1695	0.831764	0.895365	Mau2
	gi|22122667	complement component C8 alpha chain precursor [Mus musculus]	1	1.1695	0.405508	0.879023	C8a									H
	gi|262118206	eukaryotic translation initiation factor 4E transporter isoform b [Mus musculus]	1	1.1695	1.1695	0.870964	Eif4enif1
	gi|21630289	59 kDa 2'-5'-oligoadenylate synthase-like protein [Mus musculus]	1	1.1695	1.00925	0.862979	Oasl1
	gi|6679567	polymerase I and transcript release factor [Mus musculus]	1	1.1695	0.428549	0.855067	Ptrf		A		C
	gi|9903607	protein canopy homolog 2 precursor [Mus musculus]	1	1.1695	0.121339	0.824138	Cnpy2									H			CNPY2	N		*
	gi|133922596	baculoviral IAP repeat-containing 6 [Mus musculus]	1	1.1695	3.0761	0.77983	Birc6
	gi|61098124	family with sequence similarity 98, member B [Mus musculus]	1	1.1695	0.691831	0.744732	Fam98b
	gi|6753078	AP-3 complex subunit sigma-1 [Mus musculus]	1	1.1695	1.36773	0.691831	Ap3s1												AP3S1	N
	gi|28076885	histone acetyltransferase type B catalytic subunit [Mus musculus]	1	1.1695	1.35519	0.625173	Hat1
	gi|31982522	short-chain specific acyl-CoA dehydrogenase, mitochondrial precursor [Mus musculus]	1	1.1695	0.0862979	0.570164	Acads												ACADS			*
	gi|119360354	NEDD8 ultimate buster 1 [Mus musculus]	1	1.1695	1.7378	0.544503	Nub1
	gi|229577283	ubiquitin carboxyl-terminal hydrolase isozyme L5 isoform 2 [Mus musculus]	1	1.1695	2.35505	0.461318	Uchl5
	gi|125347464	afamin precursor [Mus musculus]	1	1.1695	1.58489	0.390841	Afm
	gi|6680596	importin subunit alpha-3 [Mus musculus]	1	1.1695	2.18776	0.390841	Kpna3
	gi|31560653	6-phosphofructokinase, liver type [Mus musculus]	1	1.1695	0.824138	0.366438	Pfkl								F
	gi|9790017	prostaglandin E synthase 3 [Mus musculus]	1	1.1695	1.36773	0.337287	Ptges3												PTGES3	N		*
	gi|23956212	HIV Tat-specific factor 1 homolog [Mus musculus]	1	1.1695	1.05682	0.322107	Htatsf1
	gi|124486835	protein BAT2-like 2 [Mus musculus]	1	1.1695	1.08643	0.304789	Prrc2c
	gi|67846103	serine hydroxymethyltransferase, cytosolic [Mus musculus]	1	1.1695	1.65959	0.285759	Shmt1												SHMT1	N		*
	gi|13384730	SAP domain-containing ribonucleoprotein [Mus musculus]	1	1.1695	1.43219	0.246604	Sarnp
	gi|26080429	aldehyde dehydrogenase family 16 member A1 [Mus musculus]	1	1.1695	1.65959	0.128233	Aldh16a1
	gi|148276987	hypothetical protein LOC66975 isoform 3 [Mus musculus]	1	1.15878	3.40408	3.0761	2410002o22rik
	gi|84794621	zinc transporter 10 [Mus musculus]	1	1.15878	0.731139	2.80543	Slc30a10
	gi|19526798	cytochrome P450 2A12 [Mus musculus]	1	1.15878	0.0666807	2.60615	Cyp2a12												CYP2A12
	gi|154090941	keratin, type I cytoskeletal 42 [Mus musculus]	1	1.15878	2.33346	2.24905	Krt42												KRT42
	gi|247269443	exocyst complex component 7 isoform 2 [Mus musculus]	1	1.15878	3.37287	2.1677	Exoc7
	gi|170287745	BET1-like protein [Mus musculus]	1	1.15878	0.448745	2.10863	Bet1l
	gi|75992952	probable palmitoyltransferase ZDHHC6 [Mus musculus]	1	1.15878	1.08643	2.01372	Zdhhc6
	gi|87299621	protein RFT1 homolog [Mus musculus]	1	1.15878	0.42462	1.77011	Rft1
	gi|12963675	OCIA domain-containing protein 1 isoform 1 [Mus musculus]	1	1.15878	0.0903649	1.69044	Ociad1
	gi|158631246	NADH dehydrogenase [ubiquinone] 1 beta subcomplex subunit 11, mitochondrial [Mus musculus]	1	1.15878	0.0369828	1.65959	Ndufb11
	gi|110625902	gamma-soluble NSF attachment protein [Mus musculus]	1	1.15878	0.197697	1.59956	Napg
	gi|58037163	nucleoporin NUP53 isoform 1 [Mus musculus]	1	1.15878	0.608135	1.59956	Nup35
	gi|164565394	dnaJ homolog subfamily C member 11 [Mus musculus]	1	1.15878	0.0636796	1.52757	Dnajc11
	gi|15809002	vacuolar-sorting protein SNF8 [Mus musculus]	1	1.15878	5.44503	1.45881	Snf8												SNF8	N
	gi|6680606	keratin, type I cytoskeletal 19 [Mus musculus]	1	1.15878	0.92045	1.40605	Krt19
	gi|51491845	clathrin heavy chain 1 [Mus musculus]	1	1.15878	0.0564937	1.36773	Cltc				C				F	H	51491845	51491845	CLTC		*	*
	gi|9055336	PDZ domain-containing protein GIPC1 [Mus musculus]	1	1.15878	1.20226	1.35519	Gipc1
	gi|291327470	inositol 1,4,5-trisphosphate receptor type 1 [Mus musculus]	1	1.15878	0.164437	1.2942	Itpr1									H
	gi|13385558	NADH dehydrogenase [ubiquinone] 1 beta subcomplex subunit 8, mitochondrial precursor [Mus musculus]	1	1.15878	0.0334195	1.28233	Ndufb8
	gi|10946942	endothelial differentiation-related factor 1 [Mus musculus]	1	1.15878	0.0954993	1.27057	Edf1
	gi|31980819	hypothetical protein LOC69596 [Mus musculus]	1	1.15878	2.44343	1.1695	2310035k24rik
	gi|84662745	guanine nucleotide-binding protein G(q) subunit alpha [Mus musculus]	1	1.15878	1.13763	1.14815	Gnaq				C
	gi|269973899	complement C1r subcomponent-like protein precursor [Mus musculus]	1	1.15878	0.698232	1.1272	C1rl
	gi|111607447	integrin beta-2 [Mus musculus]	1	1.15878	0.554626	1.11686	Itgb2
	gi|159032016	PERQ amino acid-rich with GYF domain-containing protein 2 isoform b [Mus musculus]	1	1.15878	1.09648	1.0666	Gigyf2
	gi|58037259	vacuolar protein sorting-associated protein 11 homolog [Mus musculus]	1	1.15878	1.1272	1.05682	Vps11
	gi|6753346	ectonucleoside triphosphate diphosphohydrolase 1 [Mus musculus]	1	1.15878	0.60256	1.00925	Entpd1
	gi|110835702	coiled-coil and C2 domain-containing protein 1A [Mus musculus]	1	1.15878	1.15878	0.963829	Cc2d1a
	gi|110626031	KH domain-containing, RNA-binding, signal transduction-associated protein 1 [Mus musculus]	1	1.15878	0.21677	0.928966	Khdrbs1
	gi|6755160	interferon-induced, double-stranded RNA-activated protein kinase [Mus musculus]	1	1.15878	1.08643	0.887156	Eif2ak2
	gi|30519939	protein canopy homolog 4 precursor [Mus musculus]	1	1.15878	0.591562	0.801678	Cnpy4
	gi|124249080	HEAT repeat-containing protein 6 [Mus musculus]	1	1.15878	1.44544	0.704693	Heatr6
	gi|30424748	N-acetylgalactosamine kinase [Mus musculus]	1	1.15878	1.49969	0.648634	Galk2
	gi|20137008	biglycan precursor [Mus musculus]	1	1.15878	0.0711214	0.630957	Bgn
	gi|161484652	ralBP1-associated Eps domain-containing protein 1 isoform 2 [Mus musculus]	1	1.15878	0.648634	0.619441	Reps1
	gi|33186906	UDP-glucuronosyltransferase 1-6 precursor [Mus musculus]	1	1.15878	0.229087	0.586138	Ugt1a6a
	gi|229608920	prolargin precursor [Mus musculus]	1	1.15878	0.285759	0.580764	Prelp
	gi|50980303	28S ribosomal protein S27, mitochondrial [Mus musculus]	1	1.15878	0.251189	0.57544	Mrps27
	gi|30794476	cAMP-dependent protein kinase type I-alpha regulatory subunit [Mus musculus]	1	1.15878	1.18032	0.570164	Prkar1a												PRKAR1A	N
	gi|13385752	39S ribosomal protein L49, mitochondrial [Mus musculus]	1	1.15878	0.253513	0.559758	Mrpl49
	gi|6754982	bifunctional 3'-phosphoadenosine 5'-phosphosulfate synthase 1 [Mus musculus]	1	1.15878	2.26987	0.549541	Papss1
	gi|303324586	nuclear protein localization protein 4 homolog isoform A [Mus musculus]	1	1.15878	1.40605	0.544503	Nploc4												NPLOC4
	gi|7709986	SUMO-activating enzyme subunit 2 [Mus musculus]	1	1.15878	2.07014	0.529663	Uba2
	gi|6680690	thioredoxin-dependent peroxide reductase, mitochondrial precursor [Mus musculus]	1	1.15878	0.111686	0.505825	Prdx3
	gi|309264621	PREDICTED: eukaryotic translation initiation factor 3 subunit J-like [Mus musculus]	1	1.15878	0.972747	0.49204	Gm9781
	gi|74315988	6-phosphofructo-2-kinase/fructose-2,6-biphosphatase 1 [Mus musculus]	1	1.15878	3.76704	0.461318	Pfkfb1
	gi|23956234	5'-AMP-activated protein kinase subunit beta-1 [Mus musculus]	1	1.15878	1.61436	0.42462	Prkab1
	gi|31559918	nardilysin precursor [Mus musculus]	1	1.15878	1.47231	0.409261	Nrd1
	gi|27805389	alanine aminotransferase 2 [Mus musculus]	1	1.15878	0.246604	0.363078	Gpt2												GPT2	N
	gi|6680806	bisphosphoglycerate mutase [Mus musculus]	1	1.15878	1.48594	0.313329	Bpgm
	gi|7106389	proteasome subunit alpha type-7 [Mus musculus]	1	1.15878	1.51356	0.293765	Psma7
	gi|240255574	cold shock domain-containing protein E1 isoform 2 [Mus musculus]	1	1.15878	1.01859	0.127057	Csde1
	gi|10946578	thymosin beta-4 [Mus musculus]	1	1.14815	23.1206	10.0925	Tmsb4x	+											TMSB4X	N		*
	gi|257096024	acyl-coenzyme A amino acid N-acyltransferase 1 [Mus musculus]	1	1.14815	0.529663	4.32514	Acnat1
	gi|21311973	peroxisome assembly protein 26 [Mus musculus]	1	1.14815	0.0758578	4.16869	Pex26
	gi|9790153	peroxisomal membrane protein PEX14 [Mus musculus]	1	1.14815	0.104713	3.31131	Pex14
	gi|83642836	brain-specific angiogenesis inhibitor 1-associated protein 2 isoform b [Mus musculus]	1	1.14815	0.990832	2.67917	Baiap2
	gi|12025532	V-type proton ATPase 116 kDa subunit a isoform 1 [Mus musculus]	1	1.14815	0.0313329	2.53513	Atp6v0a1
	gi|157041229	poly(rC)-binding protein 2 isoform 1 [Mus musculus]	1	1.14815	5.29663	1.99526	Pcbp2												PCBP2
	gi|72384361	glycogen synthase kinase-3 alpha [Mus musculus]	1	1.14815	5.91562	1.97697	Gsk3a
	gi|7106277	casein kinase II subunit beta [Mus musculus]	1	1.14815	0.586138	1.61436	Csnk2b
	gi|6753550	acyl-coenzyme A thioesterase 1 [Mus musculus]	1	1.14815	1.30617	1.48594	Acot1												ACOT1	N
	gi|33186863	60S ribosomal protein L13 [Mus musculus]	1	1.14815	0.0331131	1.40605	Rpl13												RPL13			*
	gi|133505845	tyrosine-protein phosphatase non-receptor type 1 [Mus musculus]	1	1.14815	0.559758	1.40605	Ptpn1
	gi|39573709	hematological and neurological expressed 1-like protein [Mus musculus]	1	1.14815	1.05682	1.39316	Hn1l
	gi|157823889	actin, gamma-enteric smooth muscle [Mus musculus]	1	1.14815	1.5417	1.33045	Actg2
	gi|31560391	programmed cell death protein 10 [Mus musculus]	1	1.14815	2.20801	1.33045	Pdcd10
	gi|110625780	3-ketodihydrosphingosine reductase precursor [Mus musculus]	1	1.14815	1	1.30617	Kdsr
	gi|6754900	5'-nucleotidase precursor [Mus musculus]	1	1.14815	1.03753	1.25893	Nt5e
	gi|255003823	peptide deformylase-like protein [Mus musculus]	1	1.14815	1.02802	1.22462	Pdf
	gi|40254321	zinc fingers and homeoboxes protein 3 [Mus musculus]	1	1.14815	1.03753	1.14815	Zhx3
	gi|19923056	SNARE-associated protein Snapin [Mus musculus]	1	1.14815	0.928966	1.09648	Snapin				C
	gi|83745120	60S acidic ribosomal protein P2 [Mus musculus]	1	1.14815	0.0457088	1.0666	Rplp2												RPLP2			*
	gi|33468929	vesicle-associated membrane protein 7 [Mus musculus]	1	1.14815	1.08643	1.0666	Vamp7
	gi|6679012	nucleosome assembly protein 1-like 4 [Mus musculus]	1	1.14815	1.19124	1	Nap1l4
	gi|228008415	seryl-tRNA synthetase, mitochondrial precursor [Mus musculus]	1	1.14815	0.928966	0.954993	Sars2
	gi|46309457	vitamin K epoxide reductase complex subunit 1-like protein 1 isoform 1 [Mus musculus]	1	1.14815	0.0717794	0.954993	Vkorc1l1
	gi|270483870	cytidine and dCMP deaminase domain-containing protein 1 isoform 4 [Mus musculus]	1	1.14815	1.31826	0.946237	Cdadc1
	gi|21704144	S-adenosylmethionine synthase isoform type-2 [Mus musculus]	1	1.14815	1.59956	0.887156	Mat2a
	gi|21312752	ribosome-recycling factor, mitochondrial precursor [Mus musculus]	1	1.14815	0.331131	0.879023	Mrrf
	gi|170932498	lin-10 [Mus musculus]	1	1.14815	1.49968	0.83946	D230025d16rik
	gi|228008349	E3 ubiquitin-protein ligase RNF25 [Mus musculus]	1	1.14815	1.45881	0.824138	Rnf25
	gi|31560210	pre-mRNA 3'-end-processing factor FIP1 isoform 2 [Mus musculus]	1	1.14815	0.83946	0.801678	Fip1l1
	gi|7305453	protein S100-A8 [Mus musculus]	1	1.14815	0.946237	0.801678	S100a8
	gi|30231213	type II inositol-1,4,5-trisphosphate 5-phosphatase [Mus musculus]	1	1.14815	1.21339	0.77983	Inpp5b
	gi|161086893	calcium-binding protein 39 [Mus musculus]	1	1.14815	1.59956	0.737904	Cab39
	gi|6754908	cytosolic Fe-S cluster assembly factor NUBP2 [Mus musculus]	1	1.14815	3.10456	0.630957	Nubp2												NUBP2	N
	gi|157823795	kinesin-like protein KIF21A isoform 4 [Mus musculus]	1	1.14815	1.77011	0.619441	Kif21a
	gi|31982526	alpha-parvin [Mus musculus]	1	1.14815	1.94089	0.496592	Parva
	gi|7949018	hsp90 co-chaperone Cdc37 [Mus musculus]	1	1.14815	1.85353	0.49204	Cdc37												CDC37	N		*
	gi|110625624	T-complex protein 1 subunit alpha [Mus musculus]	1	1.14815	0.928966	0.405509	Tcp1	CCT1											TCP1	N		*
	gi|19882201	26S proteasome non-ATPase regulatory subunit 2 [Mus musculus]	1	1.14815	1.39316	0.105682	Psmd2												PSMD2			*
	gi|254028178	peroxisome biogenesis factor 2 [Mus musculus]	1	1.13763	0.519996	3.25087	Pxmp3
	gi|22122339	pituitary tumor-transforming gene 1 protein-interacting protein precursor [Mus musculus]	1	1.13763	0.187068	3.01995	Pttg1ip
	gi|194328781	cytochrome b5 reductase 4 [Mus musculus]	1	1.13763	0.253513	2.65461	Cyb5r4
	gi|30520239	neutral cholesterol ester hydrolase 1 [Mus musculus]	1	1.13763	0.123595	2.53513	Nceh1
	gi|24429570	exportin-5 [Mus musculus]	1	1.13763	2.70396	2.31206	Xpo5									H
	gi|94721328	vesicle-associated membrane protein-associated protein A [Mus musculus]	1	1.13763	0.144544	2.208	Vapa												VAPA			B
	gi|33354238	ectoderm-neural cortex protein 2 [Mus musculus]	1	1.13763	1.70608	2.12814	Klhl25
	gi|254675277	tight junction protein ZO-1 isoform 1 [Mus musculus]	1	1.13763	0.0559758	2.07014	Tjp1
	gi|226437659	endoglin isoform 2 [Mus musculus]	1	1.13763	0.409261	1.85353	Eng									H
	gi|77377293	leucine-rich repeat-containing protein 41 [Mus musculus]	1	1.13763	1.95885	1.8197	Mismatch									H
	gi|13385652	40S ribosomal protein S20 [Mus musculus]	1	1.13763	0.0597035	1.80302	Rps20												RPS20			*
	gi|227497652	7-alpha-hydroxycholest-4-en-3-one 12-alpha-hydroxylase [Mus musculus]	1	1.13763	0.0510505	1.57036	Cyp8b1
	gi|110431378	utrophin [Mus musculus]	1	1.13763	0.246604	1.5417	Utrn
	gi|58037125	dolichol-phosphate mannosyltransferase subunit 3 [Mus musculus]	1	1.13763	0.751623	1.51356	Dpm3
	gi|6754954	sequestosome-1 [Mus musculus]	1	1.13763	1.25893	1.45881	Sqstm1
	gi|291621688	hypothetical protein LOC75964 isoform 1 [Mus musculus]	1	1.13763	1.55597	1.43219	Trappc8									H			TRAPPC8	N
	gi|6755987	vitronectin precursor [Mus musculus]	1	1.13763	0.0751623	1.43219	Vtn												VTN	N
	gi|12963655	60S ribosomal protein L38 [Mus musculus]	1	1.13763	0.0744732	1.40605	Rpl38									H			RPL38	N		*
	gi|27229238	E3 ubiquitin-protein ligase MGRN1 [Mus musculus]	1	1.13763	1.24738	1.35519	Mgrn1
	gi|314122205	serine/threonine-protein kinase TAO3 [Mus musculus]	1	1.13763	1.22462	1.35519	Taok3
	gi|9790077	glycogen synthase kinase-3 beta [Mus musculus]	1	1.13763	1.55597	1.34277	Gsk3b
	gi|242332525	serine/threonine-protein kinase ULK3 [Mus musculus]	1	1.13763	2.22844	1.28233	Ulk3
	gi|13430890	histone H1.4 [Mus musculus]	1	1.13763	0.937562	1.27057	Hist1h1e												HIST1H1E			*
	gi|11612515	homocysteine-responsive endoplasmic reticulum-resident ubiquitin-like domain member 1 protein [Mus musculus]	1	1.13763	0.597035	1.24738	Herpud1
	gi|124487191	OTU domain-containing protein 4 [Mus musculus]	1	1.13763	1.20227	1.10662	Otud4
	gi|6755879	thyroid receptor-interacting protein 6 [Mus musculus]	1	1.13763	1.1272	1.10662	Trip6
	gi|87239986	STE20-related kinase adapter protein beta [Mus musculus]	1	1.13763	1.40605	1.09648	Stradb
	gi|21312202	TP53-regulated inhibitor of apoptosis 1 [Mus musculus]	1	1.13763	0.981748	1.07647	Triap1
	gi|166295220	nucleoporin Nup43 [Mus musculus]	1	1.13763	0.436516	1.05682	Nup43
	gi|238624153	ras and Rab interactor 3 isoform 2 [Mus musculus]	1	1.13763	1.65959	1.04713	Rin3
	gi|19527240	TBC1 domain family member 10A [Mus musculus]	1	1.13763	1.44544	1.03753	Tbc1d10a
	gi|160707925	annexin A3 [Mus musculus]	1	1.13763	1.14815	1.01859	Anxa3												ANXA3			*
	gi|13386186	CCR4-NOT transcription complex subunit 8 [Mus musculus]	1	1.13763	1.03753	1	Cnot8
	gi|125987599	CD2-associated protein [Mus musculus]	1	1.13763	1.07647	1	Cd2ap
	gi|124487127	exosome complex exonuclease RRP42 [Mus musculus]	1	1.13763	0.765597	1	Exosc7
	gi|219803141	cGMP-dependent 3',5'-cyclic phosphodiesterase isoform 3 [Mus musculus]	1	1.13763	1.58489	0.954993	Pde2a
	gi|158937298	elongator complex protein 1 [Mus musculus]	1	1.13763	2.05116	0.870964	Ikbkap
	gi|17505220	28S ribosomal protein S21, mitochondrial [Mus musculus]	1	1.13763	0.405509	0.847228	Mrps21
	gi|134032030	elongator complex protein 2 [Mus musculus]	1	1.13763	1.90546	0.816582	Elp2
	gi|6671694	chromobox protein homolog 5 [Mus musculus]	1	1.13763	0.591562	0.794328	Cbx5
	gi|21312022	peptidyl-prolyl cis-trans isomerase H isoform 1 [Mus musculus]	1	1.13763	0.724436	0.539511	Ppih
	gi|6755296	RNA binding motif protein, X-linked [Mus musculus]	1	1.13763	0.0895365	0.474242	Rbmx
	gi|188528624	protein arginine N-methyltransferase 5 [Mus musculus]	1	1.13763	0.672977	0.461318	Prmt5
	gi|164519045	ubiquitin carboxyl-terminal hydrolase 4 [Mus musculus]	1	1.13763	1.72187	0.432514	Usp4
	gi|17975504	BAG family molecular chaperone regulator 4 [Mus musculus]	1	1.13763	2.26986	0.394457	Bag4
	gi|83745122	catenin delta-1 isoform 1 [Mus musculus]	1	1.13763	0.0496592	0.340408	Ctnnd1
	gi|147901175	glycosyltransferase 1 domain-containing protein 1 precursor [Mus musculus]	1	1.13763	1.14815	0.322107	Glt1d1
	gi|48928014	ubiquitin carboxyl-terminal hydrolase 47 isoform 2 [Mus musculus]	1	1.13763	2.24906	0.285759	Usp47
	gi|13384756	eukaryotic translation elongation factor 1 epsilon-1 [Mus musculus]	1	1.13763	0.92045	0.267917	Eef1e1
	gi|213418055	SAM domain and HD domain-containing protein 1 isoform 1 [Mus musculus]	1	1.13763	1.10662	0.224906	Samhd1									H
	gi|228008337	26S protease regulatory subunit 6A [Mus musculus]	1	1.13763	1.58489	0.2208	Psmc3												PSMC3	N		*
	gi|171460960	abhydrolase domain-containing protein 14B [Mus musculus]	1	1.13763	1.87068	0.109648	Abhd14b												ABHD14B	N
	gi|6671702	T-complex protein 1 subunit epsilon [Mus musculus]	1	1.13763	0.77983	0.0691831	Cct5												CCT5	N		*
	gi|158533976	FAS-associated factor 2 [Mus musculus]	1	1.1272	11.0662	9.54993	Faf2					D			F				FAF2			B
	gi|190194418	desmoplakin [Mus musculus]	1	1.1272	0.083946	3.83707	Dsp
	gi|124494242	myosin-Ic isoform a [Mus musculus]	1	1.1272	0.280543	3.59749	Myo1c				C
	gi|189458807	cingulin [Mus musculus]	1	1.1272	0.0544503	3.01995	Cgn
	gi|113204630	transferrin receptor protein 2 [Mus musculus]	1	1.1272	0.255859	2.18776	Trfr2
	gi|168823441	coiled-coil domain-containing protein 109A [Mus musculus]	1	1.1272	0.0744732	2.14783	Ccdc109a
	gi|110625710	MIT domain-containing protein 1 [Mus musculus]	1	1.1272	0.816582	2.03236	Mitd1
	gi|169790856	hypothetical protein LOC213056 [Mus musculus]	1	1.1272	1.02802	1.8197	Fam126b
	gi|46877043	engulfment and cell motility protein 2 isoform 3 [Mus musculus]	1	1.1272	1.70608	1.64437	Elmo2
	gi|13384840	nogo-B receptor precursor [Mus musculus]	1	1.1272	1.40605	1.59956	Nus1
	gi|6680019	glutamate--cysteine ligase regulatory subunit [Mus musculus]	1	1.1272	5.39511	1.47231	Gclm												GCLM	N
	gi|31981716	histocompatibility 2, class II antigen A, alpha precursor [Mus musculus]	1	1.1272	0.564937	1.44544	H2-Aa
	gi|228008286	transmembrane protein 135 [Mus musculus]	1	1.1272	0.990832	1.44544	Tmem135
	gi|7106439	tubulin beta-5 chain [Mus musculus]	1	1.1272	1.61436	1.39316	Tubb5		A		C								TUBB5			*
	gi|254675122	peroxisomal leader peptide-processing protease [Mus musculus]	1	1.1272	1.27057	1.35519	Tysnd1												TYSND1	N
	gi|21553107	protein O-mannosyl-transferase 1 [Mus musculus]	1	1.1272	1.83654	1.35519	Pomt1
	gi|154091016	transcriptional regulator ATRX [Mus musculus]	1	1.1272	1.22462	1.34276	Atrx									H
	gi|19526846	transmembrane protein 19 [Mus musculus]	1	1.1272	0.824138	1.2942	Tmem19
	gi|31980850	zinc finger FYVE domain-containing protein 21 [Mus musculus]	1	1.1272	1.28233	1.2942	Mismatch
	gi|283837907	protein OS-9 isoform 2 precursor [Mus musculus]	1	1.1272	0.0937562	1.23595	Os9									H			OS9	N		*
	gi|83523744	ran-binding protein 3 [Mus musculus]	1	1.1272	2.1677	1.21339	Ranbp3
	gi|58037267	protein disulfide-isomerase A6 [Mus musculus]	1	1.1272	0.0751623	1.18032	Pdia6							G				58037267	PDIA6			*
	gi|33469101	inhibitor of nuclear factor kappa-B kinase subunit beta isoform 2 [Mus musculus]	1	1.1272	1.31826	1.15878	Ikbkb
	gi|124486983	vacuolar protein sorting-associated protein 8 homolog [Mus musculus]	1	1.1272	1.80302	1.14815	Vps8
	gi|226246593	actin-related protein 10 [Mus musculus]	1	1.1272	1.11686	1.0666	Actr10
	gi|198278482	rho GTPase-activating protein 42 [Mus musculus]	1	1.1272	1.11686	1.05682	Arhgap42
	gi|21312114	pyridoxal phosphate phosphatase PHOSPHO2 [Mus musculus]	1	1.1272	1.27057	1.04713	Phospho2
	gi|309263511	PREDICTED: 60S ribosomal protein L32-like [Mus musculus]	1	1.1272	0.042462	1.02802	Loc100504872
	gi|110347406	complement factor I precursor [Mus musculus]	1	1.1272	1.08643	1	Cfi
	gi|66730565	trafficking protein particle complex subunit 1 [Mus musculus]	1	1.1272	1.24738	1	Trappc1
	gi|30350202	Golgi reassembly-stacking protein 1 [Mus musculus]	1	1.1272	1.13763	0.981748	Gorasp1												GORASP1	N		*
	gi|31980617	vesicle transport through interaction with t-SNAREs homolog 1B [Mus musculus]	1	1.1272	0.0666807	0.972747	Vti1b				C								VTI1B	N		*
	gi|37718970	proteasome-associated protein ECM29 homolog [Mus musculus]	1	1.1272	2.67917	0.946237	Ai314180
	gi|89363042	palmdelphin [Mus musculus]	1	1.1272	1.01859	0.937562	Palmd
	gi|29243946	threonine synthase-like 1 isoform a [Mus musculus]	1	1.1272	0.772681	0.879023	Thnsl1
	gi|9055200	cytokine receptor-like factor 3 [Mus musculus]	1	1.1272	1.05682	0.870964	Crlf3
	gi|33859686	phosphoglucomutase-2 [Mus musculus]	1	1.1272	1.61436	0.83946	Pgm1
	gi|33563292	PHD finger protein 6 [Mus musculus]	1	1.1272	0.855067	0.824138	Phf6
	gi|194306553	rho guanine nucleotide exchange factor 1 isoform c [Mus musculus]	1	1.1272	4.36516	0.809096	Arhgef1
	gi|264681550	WD repeat-containing protein 26 [Mus musculus]	1	1.1272	1.01859	0.801678	Wdr26
	gi|73661178	alanine--glyoxylate aminotransferase 2, mitochondrial [Mus musculus]	1	1.1272	0.159956	0.724436	Agxt2
	gi|269914109	phosphatidylinositol-4,5-bisphosphate 3-kinase catalytic subunit beta isoform [Mus musculus]	1	1.1272	1.1695	0.711214	Pik3cb
	gi|76443694	ubiquitin-40S ribosomal protein S27a [Mus musculus]	1	1.1272	0.0787046	0.704693	Rps27a
	gi|256000773	phosphatidylinositol 4-kinase beta [Mus musculus]	1	1.1272	1.55597	0.666807	Pi4kb
	gi|165377185	apoptosis-associated speck-like protein containing a CARD [Mus musculus]	1	1.1272	1.33045	0.636796	Pycard
	gi|309262213	PREDICTED: u6 snRNA-associated Sm-like protein LSm7-like [Mus musculus]	1	1.1272	0.855067	0.636796	Loc100505147									H
	gi|40254595	dihydropyrimidinase-related protein 2 [Mus musculus]	1	1.1272	1.2942	0.534564	Dpysl2												DPYSL2			*
	gi|52630311	alanyl-tRNA synthetase, mitochondrial precursor [Mus musculus]	1	1.1272	0.549541	0.474242	Aars2
	gi|21313588	small glutamine-rich tetratricopeptide repeat-containing protein alpha [Mus musculus]	1	1.1272	1.61436	0.469894	Sgta
	gi|29788764	adenylosuccinate lyase [Mus musculus]	1	1.1272	1.61436	0.448745	Adsl
	gi|31560394	A-kinase anchor protein 8 [Mus musculus]	1	1.1272	0.559758	0.353183	Akap8
	gi|309270038	PREDICTED: transcription factor BTF3 homolog 4-like [Mus musculus]	1	1.1272	1.11686	0.328095	Loc100504125
	gi|6678489	small ubiquitin-related modifier 1 precursor [Mus musculus]	1	1.1272	0.57544	0.272898	Sumo1
	gi|126521835	T-complex protein 1 subunit beta [Mus musculus]	1	1.1272	0.824138	0.226986	Cct2												CCT2	N		*
	gi|6754910	nuclear migration protein nudC [Mus musculus]	1	1.1272	2.60615	0.201372	Nudc
	gi|45597447	superoxide dismutase [Cu-Zn] [Mus musculus]	1	1.1272	3.83707	0.180302	Sod1										45597447	45597447	SOD1			*
	gi|165377181	tyrosyl-tRNA synthetase, cytoplasmic [Mus musculus]	1	1.1272	1.51356	0.140605	Yars												YARS	N
	gi|13385690	1-acylglycerol-3-phosphate O-acyltransferase ABHD5 [Mus musculus]	1	1.11686	21.0863	13.5519	Abhd5	CGI-58	A					G	F			13385690	ABHD5			*
	gi|31560697	histone H1.0 [Mus musculus]	1	1.11686	0.428549	12.4738	H1f0												H1F0	N		*
	gi|255958193	transmembrane protein 176B [Mus musculus]	1	1.11686	0.313329	4.65586	Tmem176b
	gi|31982697	tryptophan 2,3-dioxygenase [Mus musculus]	1	1.11686	2.77971	3.28095	Tdo2												TDO2	N
	gi|31560168	ATPase family AAA domain-containing protein 1 [Mus musculus]	1	1.11686	0.337287	2.72898	Atad1
	gi|226443015	fatty-acid amide hydrolase 1 [Mus musculus]	1	1.11686	0.124738	2.60615	Faah												FAAH			B
	gi|84579825	exocyst complex component 3 [Mus musculus]	1	1.11686	2.99226	2.37684	Exoc3
	gi|269784713	signal-induced proliferation-associated 1-like protein 1 isoform 1 [Mus musculus]	1	1.11686	0.801678	2.37684	Sipa1l1
	gi|224922770	Fc receptor, IgG, low affinity IV [Mus musculus]	1	1.11686	0.954993	2.03236	Fcgr4
	gi|47059143	coiled-coil domain-containing protein 124 [Mus musculus]	1	1.11686	0.187068	1.95885	Ccdc124
	gi|6754160	HCLS1-associated protein X-1 [Mus musculus]	1	1.11686	1.05682	1.88799	Hax1												HAX1	N
	gi|309272446	PREDICTED: N-acetylated alpha-linked acidic dipeptidase-like 2 [Mus musculus]	1	1.11686	0.831764	1.75388	Naaladl2
	gi|285026450	protein ERGIC-53 precursor [Mus musculus]	1	1.11686	0.0534564	1.5417	Lman1												LMAN1		*	*
	gi|126723478	hypothetical protein LOC242474 [Mus musculus]	1	1.11686	0.642688	1.34276	D730040f13rik
	gi|114205418	death-associated protein kinase 1 [Mus musculus]	1	1.11686	1.05682	1.21339	Dapk1
	gi|33563274	E3 ubiquitin-protein ligase RING2 [Mus musculus]	1	1.11686	0.972747	1.19124	Rnf2
	gi|236468330	amylase 2a2 [Mus musculus]	1	1.11686	1.21339	1.14815	Amy2a2										236468330
	gi|18158418	ovarian cancer-associated gene 2 protein homolog [Mus musculus]	1	1.11686	1.19124	1.14815	Ovca2
	gi|312176405	intersectin-2 isoform 3 [Mus musculus]	1	1.11686	1.18032	1.1272	Itsn2
	gi|6755863	endoplasmin [Mus musculus]	1	1.11686	0.0387258	1.11686	Hsp90b1			B				G	F			6755863	HSP90B1		*	*
	gi|145580623	DENN domain-containing protein 5B [Mus musculus]	1	1.11686	1.22462	1.04713	Dennd5b
	gi|31560110	nucleolar GTP-binding protein 1 [Mus musculus]	1	1.11686	1.00925	1.04713	Gtpbp4
	gi|33563284	COP9 signalosome complex subunit 6 [Mus musculus]	1	1.11686	1.21339	1.02802	Cops6
	gi|124487123	hypothetical protein LOC230393 [Mus musculus]	1	1.11686	0.619441	1.02802	Bc057079
	gi|30725720	hypothetical protein LOC98870 [Mus musculus]	1	1.11686	0.787046	1.02802	Ai182371
	gi|124053457	multiple PDZ domain protein [Mus musculus]	1	1.11686	1.01859	1.00925	Mpdz
	gi|309264668	PREDICTED: tax1-binding protein 3-like isoform 2 [Mus musculus]	1	1.11686	1.00925	0.990832	Loc100047518
	gi|34147169	zinc finger protein 598 [Mus musculus]	1	1.11686	1.05682	0.990832	Zfp598
	gi|9845275	FK506-binding protein-like [Mus musculus]	1	1.11686	2.14783	0.981748	Fkbpl
	gi|39930559	REST corepressor 1 [Mus musculus]	1	1.11686	1	0.972747	Rcor1
	gi|29789148	NADH dehydrogenase [ubiquinone] 1 beta subcomplex subunit 9 [Mus musculus]	1	1.11686	0.0660693	0.963829	Ndufb9									H			NDUFB9
	gi|83921618	ezrin [Mus musculus]	1	1.11686	1.04713	0.937562	Ezr
	gi|6677837	protein S100-A9 [Mus musculus]	1	1.11686	0.928966	0.92045	S100a9
	gi|229577446	AN1-type zinc finger protein 2B [Mus musculus]	1	1.11686	0.895365	0.912011	Zfand2b
	gi|39540506	N6-DNA methyltransferase A isoform 1 [Mus musculus]	1	1.11686	1.23595	0.912011	N6amt1
	gi|61888842	partitioning defective 3 homolog isoform 2 [Mus musculus]	1	1.11686	1.07647	0.895365	Pard3									H
	gi|262073012	MIF4G domain-containing protein [Mus musculus]	1	1.11686	1.2942	0.862978	Mif4gd									H
	gi|91598596	sorting nexin-18 [Mus musculus]	1	1.11686	0.990832	0.862978	Snx18
	gi|39930417	exosome complex exonuclease RRP40 [Mus musculus]	1	1.11686	1.00925	0.801678	Exosc3
	gi|33859724	heterogeneous nuclear ribonucleoprotein R [Mus musculus]	1	1.11686	0.744732	0.737904	Hnrnpr
	gi|6754222	heterogeneous nuclear ribonucleoprotein A/B isoform 2 [Mus musculus]	1	1.11686	0.413047	0.704693	Hnrnpab									H
	gi|309262615	PREDICTED: ubiquitin-conjugating enzyme E2 N-like [Mus musculus]	1	1.11686	6.72977	0.704693	Loc100046119									H
	gi|21312728	probable rRNA-processing protein EBP2 [Mus musculus]	1	1.11686	0.685488	0.685488	Ebna1bp2
	gi|6754164	complement C5 preproprotein [Mus musculus]	1	1.11686	0.244343	0.654636	Hc									H
	gi|61888838	3-hydroxyacyl-CoA dehydrogenase type-2 [Mus musculus]	1	1.11686	0.136773	0.648634	Hsd17b10												HSD17B10	N		*
	gi|10946574	creatine kinase B-type [Mus musculus]	1	1.11686	1.94089	0.608135	Ckb							G
	gi|20270289	protein HEXIM1 [Mus musculus]	1	1.11686	2.63027	0.591562	Hexim1
	gi|160298213	glutathione reductase, mitochondrial precursor [Mus musculus]	1	1.11686	1.1695	0.416869	Gsr												GSR	N		*
	gi|9790285	vacuolar protein sorting-associated protein 29 [Mus musculus]	1	1.11686	1.87068	0.416869	Vps29												VPS29	N		*
	gi|124249210	diamine acetyltransferase 2 [Mus musculus]	1	1.11686	2.85759	0.387258	Sat2
	gi|31560737	adenylosuccinate synthetase isozyme 2 [Mus musculus]	1	1.11686	1.64437	0.322107	Adss
	gi|6678085	alpha-1-antitrypsin 1-4 precursor [Mus musculus]	1	1.11686	1	0.322107	Serpina1d												SERPINA1D	N		*
	gi|87239990	influenza virus NS1A-binding protein homolog isoform 2 [Mus musculus]	1	1.11686	0.469894	0.30479	Ivns1abp
	gi|13385800	transcription elongation factor B polypeptide 2 [Mus musculus]	1	1.11686	1.64437	0.299226	Tceb2
	gi|6679108	nucleophosmin [Mus musculus]	1	1.11686	0.469894	0.291072	Npm1												NPM1	N		*
	gi|255918184	serine/threonine-protein phosphatase 6 regulatory subunit 3 isoform 3 [Mus musculus]	1	1.11686	1.92309	0.283139	Ppp6r3
	gi|262118273	arginyl-tRNA synthetase, cytoplasmic [Mus musculus]	1	1.11686	1.33045	0.258226	Rars
	gi|124487331	biliverdin reductase A precursor [Mus musculus]	1	1.11686	3.46737	0.18197	Blvra
	gi|244791271	protein transport protein Sec31A [Mus musculus]	1	1.11686	1.41906	0.118032	Sec31a												SEC31A	N		*
	gi|17921976	3-hydroxyanthranilate 3,4-dioxygenase [Mus musculus]	1	1.11686	1.49968	0.0654636	Haao										17921976	17921976	HAAO
	gi|11612509	ras-related protein Ral-B precursor [Mus musculus]	1	1.10662	2.91072	11.4815	Ralb								F				RALB			B
	gi|17978260	beta-1,3-galactosyltransferase 6 [Mus musculus]	1	1.10662	0.954993	4.52898	B3galt6
	gi|261862329	ankycorbin [Mus musculus]	1	1.10662	0.510505	4.01791	Rai14
	gi|176866834	T-lymphoma invasion and metastasis-inducing protein 2 [Mus musculus]	1	1.10662	8.79023	2.85759	Tiam2
	gi|9790071	fatty acid desaturase 2 [Mus musculus]	1	1.10662	0.0809096	2.65461	Fads2
	gi|19526848	MOSC domain-containing protein 2, mitochondrial precursor [Mus musculus]	1	1.10662	0.0409261	2.24905	Mosc2
	gi|30842800	tetratricopeptide repeat protein 7A [Mus musculus]	1	1.10662	0.30479	2.18776	Ttc7
	gi|31543942	vinculin [Mus musculus]	1	1.10662	0.92045	2.0893	Vcl								F				VCL			*
	gi|6680011	gap junction beta-2 protein [Mus musculus]	1	1.10662	0.144544	2.05116	Gjb2
	gi|113866024	ras-related protein Rab-5C [Mus musculus]	1	1.10662	0.554626	1.95884	Rab5c				C			G	F				RAB5C			*
	gi|21703986	phosphatidylinositol 4-kinase type 2-alpha [Mus musculus]	1	1.10662	1.1695	1.58489	Pi4k2a
	gi|39930567	gamma-tubulin complex component 3 [Mus musculus]	1	1.10662	0.724436	1.40605	Tubgcp3
	gi|51317387	cyclin-G-associated kinase [Mus musculus]	1	1.10662	1.21339	1.28233	Gak												GAK	N		*
	gi|13385576	hypothetical protein LOC67290 [Mus musculus]	1	1.10662	0.990832	1.20226	3110040n11rik
	gi|52693935	thioredoxin domain-containing protein 15 precursor [Mus musculus]	1	1.10662	0.376704	1.19124	Txndc15
	gi|66392581	conserved oligomeric Golgi complex subunit 8 [Mus musculus]	1	1.10662	1.49968	1.18032	Cog8												COG8	N
	gi|225007615	patatin-like phospholipase domain-containing protein 7 [Mus musculus]	1	1.10662	1.14815	1.18032	Pnpla7
	gi|156255165	acyl-CoA-binding domain-containing protein 5 isoform b [Mus musculus]	1	1.10662	0.544503	1.1695	Acbd5												ACBD5	N		*
	gi|47717127	integrin alpha-8 precursor [Mus musculus]	1	1.10662	0.946237	1.0666	Itga8									H
	gi|309266054	PREDICTED: protein FAM103A1-like [Mus musculus]	1	1.10662	1.08643	1.0666	Gm4199
	gi|158186641	double-stranded RNA-binding protein Staufen homolog 1 isoform 1 [Mus musculus]	1	1.10662	0.183654	1.04713	Stau1
	gi|51036613	fragile X mental retardation protein 1 homolog [Mus musculus]	1	1.10662	1.02802	1.04713	Fmr1
	gi|158937256	protein midA homolog, mitochondrial precursor [Mus musculus]	1	1.10662	1.20226	1.02802	2410091c18rik
	gi|13385500	mitochondrial import receptor subunit TOM34 [Mus musculus]	1	1.10662	1.15878	1	Tomm34
	gi|20270031	general transcription factor IIF subunit 1 [Mus musculus]	1	1.10662	1.30617	0.990832	Gtf2f1
	gi|31542014	lysophospholipid acyltransferase 7 [Mus musculus]	1	1.10662	0.0642688	0.990832	Mboat7
	gi|165972305	syntaxin-binding protein 1 isoform b [Mus musculus]	1	1.10662	0.824138	0.990832	Stxbp1
	gi|87196334	transcription elongation regulator 1 [Mus musculus]	1	1.10662	0.559758	0.981748	Tcerg1
	gi|72535126	transmembrane protein 86B [Mus musculus]	1	1.10662	0.870964	0.981748	Tmem86b
	gi|13385798	dynactin subunit 4 [Mus musculus]	1	1.10662	1.19124	0.963829	Dctn4
	gi|7657031	5'(3')-deoxyribonucleotidase, cytosolic type [Mus musculus]	1	1.10662	1.02802	0.895365	Nt5c
	gi|149259422	PREDICTED: translin-associated protein X isoform 1 [Mus musculus]	1	1.10662	1.80302	0.887156	Loc100039215
	gi|110626165	serine/threonine-protein kinase OSR1 [Mus musculus]	1	1.10662	6.85488	0.887156	Oxsr1												OXSR1	N
	gi|213512973	ubiquitin/ISG15-conjugating enzyme E2 L6 [Mus musculus]	1	1.10662	1.44544	0.870964	Ube2l6
	gi|244798550	gamma-crystallin N [Mus musculus]	1	1.10662	1	0.824138	Crygn
	gi|30794468	hypothetical protein LOC66404 [Mus musculus]	1	1.10662	0.92045	0.809096	2410001c21rik
	gi|22122397	pantothenate kinase 3 [Mus musculus]	1	1.10662	0.963829	0.809096	Pank3
	gi|240255653	integrin-linked protein kinase [Mus musculus]	1	1.10662	2.65461	0.801678	Ilk
	gi|28201978	pyruvate dehydrogenase protein X component, mitochondrial [Mus musculus]	1	1.10662	0.12942	0.794328	Pdhx
	gi|227116327	talin-1 [Mus musculus]	1	1.10662	4.61318	0.794328	Tln1												TLN1		*
	gi|30794370	ATP synthase mitochondrial F1 complex assembly factor 1 precursor [Mus musculus]	1	1.10662	0.912011	0.77983	Atpaf1
	gi|244790095	myelin expression factor 2 isoform 3 [Mus musculus]	1	1.10662	0.630957	0.704693	Myef2
	gi|40353220	2-oxoisovalerate dehydrogenase subunit beta, mitochondrial [Mus musculus]	1	1.10662	0.0824138	0.685488	Bckdhb
	gi|13591860	toll-interacting protein [Mus musculus]	1	1.10662	2.60615	0.642688	Tollip
	gi|162287102	eukaryotic translation initiation factor 2B, subunit 3 gamma isoform 1 [Mus musculus]	1	1.10662	1.10662	0.636796	Eif2b3
	gi|147901538	2-oxoglutarate and iron-dependent oxygenase domain-containing protein 1 isoform 1 [Mus musculus]	1	1.10662	0.912011	0.570164	Ogfod1
	gi|54020676	eukaryotic translation initiation factor 2A [Mus musculus]	1	1.10662	0.457088	0.524808	Eif2a
	gi|283945493	yorkie homolog isoform 1 [Mus musculus]	1	1.10662	1.90546	0.519996	Yap1
	gi|29789289	enoyl-CoA hydratase, mitochondrial precursor [Mus musculus]	1	1.10662	0.207014	0.496592	Echs1							G	F				ECHS1			*
	gi|170650659	tubulin-folding cofactor B [Mus musculus]	1	1.10662	2.1677	0.394457	Tbcb
	gi|119120879	solute carrier family 3, member 1 [Mus musculus]	1	1.10662	0.197697	0.325087	Slc3a1
	gi|126012517	aminoacyl tRNA synthase complex-interacting multifunctional protein 1 [Mus musculus]	1	1.10662	2.07014	0.275423	Aimp1
	gi|119508439	pyrroline-5-carboxylate reductase 3 [Mus musculus]	1	1.10662	3.25087	0.2208	Pycrl												PYCRL	N
	gi|13385532	prefoldin subunit 1 [Mus musculus]	1	1.10662	2.39883	0.218776	Pfdn1
	gi|158854022	enoyl-CoA hydratase domain-containing protein 1 isoform b [Mus musculus]	1	1.10662	2.03236	0.21677	Echdc1
	gi|33695123	cell division protein kinase 11 [Mus musculus]	1	1.10662	0.474242	0.190546	Cdk11b
	gi|244790299	echinoderm microtubule-associated protein-like 2 isoform 2 [Mus musculus]	1	1.10662	1.28233	0.17378	Eml2
	gi|13384778	6-phosphogluconolactonase [Mus musculus]	1	1.10662	1.45881	0.136773	Pgls												PGLS
	gi|6679505	26S proteasome non-ATPase regulatory subunit 4 [Mus musculus]	1	1.10662	1.47231	0.0847228	Psmd4
	gi|27229082	protein LZIC [Mus musculus]	1	1.10662	1.7378	0.0642688	Lzic
	gi|6679583	ras-related protein Rab-11B [Mus musculus]	1	1.09648	17.8649	5.59758	Rab11b				C		E		F				RAB11B			*
	gi|71043972	soluble calcium-activated nucleotidase 1 isoform 2 [Mus musculus]	1	1.09648	0.383707	3.34195	Cant1
	gi|47059049	zinc transporter ZIP14 isoform b [Mus musculus]	1	1.09648	0.0353183	3.0761	Slc39a14
	gi|13386338	ras-related protein Rap-2b precursor [Mus musculus]	1	1.09648	0.636796	2.18776	Rap2b
	gi|161353456	CD151 antigen [Mus musculus]	1	1.09648	0.0564937	2.12814	Cd151
	gi|40254124	SWI/SNF-related matrix-associated actin-dependent regulator of chromatin subfamily A member 5 [Mus musculus]	1	1.09648	0.0847227	1.94089	Smarca5
	gi|71037403	myosin light chain, regulatory B-like [Mus musculus]	1	1.09648	2.26986	1.8197	2900073g15rik
	gi|225007621	integrin beta-5 isoform 1 [Mus musculus]	1	1.09648	0.539511	1.67494	Itgb5									H
	gi|31981100	40S ribosomal protein S14 [Mus musculus]	1	1.09648	0.159956	1.49969	Rps14									H
	gi|21450201	calcium uptake protein 1, mitochondrial [Mus musculus]	1	1.09648	0.642688	1.49969	Cbara1
	gi|13384642	synaptojanin-2-binding protein [Mus musculus]	1	1.09648	0.691831	1.48594	Synj2bp
	gi|62945234	cytochrome c oxidase copper chaperone [Mus musculus]	1	1.09648	1.03753	1.27057	Cox17
	gi|33469117	angiopoietin-related protein 3 precursor [Mus musculus]	1	1.09648	1.05682	1.19124	Angptl3												ANGPTL3	N
	gi|159110663	integrin alpha-IIb [Mus musculus]	1	1.09648	0.990832	1.15878	Itga2b
	gi|119372296	PCI domain-containing protein 2 [Mus musculus]	1	1.09648	1.58489	1.11686	Pcid2									H
	gi|124486727	RING finger protein 160 [Mus musculus]	1	1.09648	1.09648	1.10662	Ltn1
	gi|124487039	kinase D-interacting substrate of 220 kDa [Mus musculus]	1	1.09648	0.824138	1.09648	Kidins220
	gi|21312666	hypothetical protein LOC67998 isoform 1 [Mus musculus]	1	1.09648	0.887156	1.07647	Fam134c
	gi|120407043	macrophage erythroblast attacher [Mus musculus]	1	1.09648	1.51356	1.05682	Maea
	gi|160333840	signal recognition particle 19 kDa protein [Mus musculus]	1	1.09648	1.01859	1.00925	Srp19
	gi|195976788	Paf1/RNA polymerase II complex component [Mus musculus]	1	1.09648	1.03753	1	Rtf1
	gi|28173550	septin-7 [Mus musculus]	1	1.09648	1.02802	1	39697
	gi|6754354	inhibin beta C chain precursor [Mus musculus]	1	1.09648	0.981748	0.990832	Inhbc
	gi|31542051	myomegalin isoform 2 [Mus musculus]	1	1.09648	1.1272	0.981748	Pde4dip
	gi|21312212	nucleoporin Nup37 [Mus musculus]	1	1.09648	1.70608	0.972747	Nup37
	gi|124487169	agmatinase, mitochondrial precursor [Mus musculus]	1	1.09648	0.0559758	0.963829	Agmat												AGMAT	N
	gi|30424663	putative transferase C1orf69 homolog, mitochondrial precursor [Mus musculus]	1	1.09648	0.972747	0.963829	A230051g13rik
	gi|158262037	hypothetical protein LOC69662 [Mus musculus]	1	1.09648	0.534564	0.937562	2310061i04rik
	gi|6754474	importin subunit alpha-2 [Mus musculus]	1	1.09648	1.23595	0.928966	Kpna2
	gi|227908837	peroxisomal trans-2-enoyl-CoA reductase [Mus musculus]	1	1.09648	0.121339	0.92045	Pecr												PECR	N
	gi|255522821	TBC1 domain family member 24 isoform a [Mus musculus]	1	1.09648	1.69044	0.92045	Tbc1d24
	gi|110626003	COMM domain-containing protein 2 [Mus musculus]	1	1.09648	1.34276	0.90365	Commd2
	gi|313151222	ATP-citrate synthase isoform 1 [Mus musculus]	1	1.09648	1.14815	0.887156	Acly												ACLY			*
	gi|112181167	complement component 1 Q subcomponent-binding protein, mitochondrial [Mus musculus]	1	1.09648	0.296483	0.887156	C1qbp												C1QBP	N
	gi|27369676	O-phosphoseryl-tRNA(Sec) selenium transferase [Mus musculus]	1	1.09648	0.954993	0.870964	Sepsecs
	gi|13385932	ubiquitin-fold modifier 1 precursor [Mus musculus]	1	1.09648	1.0666	0.862979	Ufm1
	gi|123701966	BTB/POZ domain-containing protein KCTD12 [Mus musculus]	1	1.09648	0.16293	0.824138	Kctd12									H			KCTD12	N
	gi|6678555	guanine nucleotide exchange factor VAV2 [Mus musculus]	1	1.09648	0.831764	0.824138	Vav2
	gi|6753118	E3 ubiquitin-protein ligase ARIH2 [Mus musculus]	1	1.09648	1.27057	0.809096	Arih2
	gi|45356139	RWD domain-containing protein 4A [Mus musculus]	1	1.09648	1.1695	0.765597	Rwdd4a
	gi|55925589	U4/U6 small nuclear ribonucleoprotein Prp4 [Mus musculus]	1	1.09648	0.483059	0.717794	Prpf4
	gi|33942089	ataxin-2-like protein [Mus musculus]	1	1.09648	1.1272	0.648634	Atxn2l
	gi|62198720	cytochrome c oxidase subunit III [Mus musculus domesticus]	1	1.09648	0.0625173	0.549541	Cox3
	gi|21040233	epidermal growth factor receptor kinase substrate 8-like protein 2 [Mus musculus]	1	1.09648	2.44343	0.510505	Eps8l2
	gi|56699434	eukaryotic translation initiation factor 4 gamma 1 isoform b [Mus musculus]	1	1.09648	0.711213	0.436516	Eif4g1												EIF4G1	N		*
	gi|268839673	UBX domain-containing protein 7 [Mus musculus]	1	1.09648	3.40408	0.413048	Ubxn7
	gi|6756053	zinc finger protein ZPR1 [Mus musculus]	1	1.09648	2.208	0.398107	Zfp259
	gi|118130771	tyrosine-protein phosphatase non-receptor type 6 isoform a [Mus musculus]	1	1.09648	1.07647	0.337287	Ptpn6
	gi|31541909	isochorismatase domain-containing protein 1 [Mus musculus]	1	1.09648	1.31826	0.322107	Isoc1												ISOC1	N
	gi|113680352	carbonyl reductase [NADPH] 1 [Mus musculus]	1	1.09648	2.85759	0.248886	Cbr1									H			CBR1
	gi|12963569	protein phosphatase 1 regulatory subunit 7 [Mus musculus]	1	1.09648	1.52757	0.229087	Ppp1r7												PPP1R7	N
	gi|31543974	14-3-3 protein beta/alpha [Mus musculus]	1	1.09648	0.912011	0.212814	Ywhab												YWHAB			*
	gi|13385676	FERM domain-containing protein 8 [Mus musculus]	1	1.08643	1.36773	2.03236	Frmd8
	gi|9910572	signal transducer and activator of transcription 2 [Mus musculus]	1	1.08643	1.8197	1.95884	Stat2
	gi|213512208	threonine aldolase 1 [Mus musculus]	1	1.08643	0.246604	1.95884	Tha1
	gi|15778828	SHC-transforming protein 1 isoform b [Mus musculus]	1	1.08643	2.60615	1.64437	Shc1												SHC1	N
	gi|21312626	IST1 homolog [Mus musculus]	1	1.08643	3.87258	1.55597	2400003c14rik
	gi|86476059	WD repeat-containing protein 37 isoform a [Mus musculus]	1	1.08643	0.887156	1.5417	Wdr37
	gi|78191789	dedicator of cytokinesis protein 7 [Mus musculus]	1	1.08643	1.00925	1.52757	Dock7
	gi|19527202	alpha-1,2-mannosyltransferase ALG9 [Mus musculus]	1	1.08643	0.744732	1.41906	Alg9
	gi|58037435	C-type lectin domain family 4 member G [Mus musculus]	1	1.08643	0.21677	1.39316	Clec4g
	gi|6680201	hepatoma-derived growth factor-related protein 2 [Mus musculus]	1	1.08643	1.11686	1.2942	Hdgfrp2
	gi|239835769	antigen peptide transporter 1 isoform 2 [Mus musculus]	1	1.08643	0.887156	1.28233	Tap1
	gi|6681289	etoposide-induced protein 2.4 [Mus musculus]	1	1.08643	0.648634	1.19124	Ei24
	gi|124487429	TATA element modulatory factor [Mus musculus]	1	1.08643	1.03753	1.19124	Tmf1
	gi|40556366	E3 ubiquitin-protein ligase LRSAM1 [Mus musculus]	1	1.08643	1.19124	1.14815	Lrsam1
	gi|37718972	SWI/SNF complex subunit SMARCC2 isoform 3 [Mus musculus]	1	1.08643	1.07647	1.14815	Smarcc2
	gi|299890784	dnaJ homolog subfamily B member 11 precursor [Mus musculus]	1	1.08643	0.109648	1.1272	Dnajb11												DNAJB11			*
	gi|31981066	hypothetical protein LOC67383 [Mus musculus]	1	1.08643	1.41906	1.1272	2410127l17rik
	gi|21313282	ORM1-like protein 2 [Mus musculus]	1	1.08643	0.570164	1.1272	Ormdl2
	gi|183979966	basement membrane-specific heparan sulfate proteoglycan core protein [Mus musculus]	1	1.08643	0.113763	1.10662	Hspg2								F
	gi|50399860	lariat debranching enzyme [Mus musculus]	1	1.08643	0.870964	1.10662	Dbr1
	gi|18252790	WD repeat-containing protein 5 [Mus musculus]	1	1.08643	1.22462	1.10662	Wdr5
	gi|71274127	arginyl-tRNA--protein transferase 1 isoform 3 [Mus musculus]	1	1.08643	1	1.08643	Ate1
	gi|84794593	GDP-fucose protein O-fucosyltransferase 1 [Mus musculus]	1	1.08643	0.981748	1.0666	Pofut1
	gi|13507646	heat shock protein beta-8 [Mus musculus]	1	1.08643	0.937562	1.0666	Hspb8
	gi|21450111	echinoderm microtubule-associated protein-like 3 [Mus musculus]	1	1.08643	1.19124	1.05682	Eml3
	gi|226958354	protein phosphatase 1B isoform 1 [Mus musculus]	1	1.08643	1.03753	1.05682	Ppm1b												PPM1B	N
	gi|34328236	ubiquilin-2 [Mus musculus]	1	1.08643	1.15878	1.05682	Ubqln2
	gi|110625811	protein PRRC1 [Mus musculus]	1	1.08643	1.00925	1.03753	Prrc1												PRRC1	N
	gi|124249073	WD repeat-containing protein 44 [Mus musculus]	1	1.08643	1.20226	1.03753	Wdr44
	gi|27369816	cytosolic endo-beta-N-acetylglucosaminidase [Mus musculus]	1	1.08643	0.981748	1.02802	Engase
	gi|71979675	LAS1-like [Mus musculus]	1	1.08643	0.954993	1.02802	Las1l
	gi|254939640	vacuolar protein sorting-associated protein 16 homolog [Mus musculus]	1	1.08643	1.03753	1.01859	Vps16
	gi|118601011	secretory carrier-associated membrane protein 3 [Mus musculus]	1	1.08643	1.21339	1.00925	Scamp3
	gi|113199755	armadillo repeat-containing protein 6 [Mus musculus]	1	1.08643	1.43219	1	Armc6
	gi|226958572	transcription initiation factor IIA subunit 1 isoform 1 [Mus musculus]	1	1.08643	1.13763	1	Gtf2a1
	gi|21311939	cap-specific mRNA (nucleoside-2'-O-)-methyltransferase 1 [Mus musculus]	1	1.08643	1	0.990832	Ftsjd2									H
	gi|145966744	kinesin-like protein KIF1C [Mus musculus]	1	1.08643	0.92045	0.990832	Kif1c									H
	gi|27753998	ADP-ribose pyrophosphatase, mitochondrial [Mus musculus]	1	1.08643	0.831764	0.972747	Nudt9
	gi|282165737	vacuolar protein sorting-associated protein 41 homolog [Mus musculus]	1	1.08643	0.895365	0.972747	Vps41
	gi|12963653	peptidyl-prolyl cis-trans isomerase NIMA-interacting 1 [Mus musculus]	1	1.08643	1.31826	0.954993	Pin1
	gi|31711990	protein LSM12 homolog [Mus musculus]	1	1.08643	1.18032	0.954993	Lsm12
	gi|27370348	hypothetical protein LOC243219 [Mus musculus]	1	1.08643	1.41906	0.928966	2900026a02rik												2900026A02RIK	N
	gi|6753488	COP9 signalosome complex subunit 3 [Mus musculus]	1	1.08643	1.20226	0.92045	Cops3
	gi|30425290	protein phosphatase 1K, mitochondrial precursor [Mus musculus]	1	1.08643	0.30479	0.903649	Ppm1k
	gi|6755698	surfeit locus protein 4 [Mus musculus]	1	1.08643	0.0981748	0.895365	Surf4
	gi|30520119	RING finger protein 214 [Mus musculus]	1	1.08643	1.70608	0.847227	Rnf214
	gi|247300942	proteasome subunit beta type-10 precursor [Mus musculus]	1	1.08643	1.01859	0.83946	Psmb10
	gi|21703888	translation initiation factor eIF-2B subunit beta [Mus musculus]	1	1.08643	2.85759	0.824138	Eif2b2
	gi|27753991	transmembrane protein 49 [Mus musculus]	1	1.08643	0.534564	0.824138	Vmp1
	gi|31560464	C-type lectin domain family 4 member F [Mus musculus]	1	1.08643	0.539511	0.731139	Clec4f									H
	gi|124430551	tetratricopeptide repeat domain 17 [Mus musculus]	1	1.08643	0.515229	0.704693	Ttc17
	gi|145279233	CBP80/20-dependent translation initiation factor [Mus musculus]	1	1.08643	1.97697	0.648634	Ctif
	gi|13385042	hypothetical protein LOC66488 [Mus musculus]	1	1.08643	0.711213	0.648634	Fam136a									H			FAM136A	N
[truncated: 3,003 more rows]
