# Supplementary material for: Differential proteomics profiling identifies LDPs and biological functions in high-fat diet-induced fatty livers
Source: J Lipid Res. 2017 Mar 29;58(4):681–94. doi: 10.1194/jlr.M071407 (PMC5392744; doi:10.1194/jlr.M071407)
Supplement: Supplemental Data [file 10.1194_M071407_jlr.M071407-3.xlsx]

## Sheet: Enriched LDP in RC group
		Supplemental Table S3. LDP enrichment factors in RC group
Note:
1."0"- proteins that weren't detected in RC_LDP, but were detected in RC_WTE
2."NA"-proteins that weren't detected in both groups
3."1000"-proteins that weren't detected in RC_WTE, but were detected in RC_LDP
GeneName	Representative Accession	Name	iTRAQ		Label free		Reference
			RC Liver	RC Liver LDP	RC Liver	RC Liver LDP
Zfyve1	110625853	zinc finger FYVE domain-containing protein 1 [Mus musculus]	1	12.8233	1	2.98452
Plin5	116292166	perilipin-5 [Mus musculus]	1	42.0727	1	4.45944	9,19
Plin2	116235489	perilipin-2 [Mus musculus]	1	136.773	1	45.8432	9,11,20,24,25
Gapdh	6679937	glyceraldehyde-3-phosphate dehydrogenase [Mus musculus]	1	33.4195	NA	NA	8,21,24
Sccpdh	30520019	probable saccharopine dehydrogenase [Mus musculus]	1	28.0543	1	20.4834	8,21,24
Nsdhl	31982437	sterol-4-alpha-carboxylate 3-dehydrogenase, decarboxylating [Mus musculus]	1	20.7014	1	18.0022	8,20,24
Acsl3	75992920	long-chain-fatty-acid--CoA ligase 3 isoform a [Mus musculus]	1	24.2103	1	27.2858	8,20,21,25
Lss	22122469	lanosterol synthase [Mus musculus]	1	11.1686	1	12.1942	7,8,20,24
Abhd5	13385690	1-acylglycerol-3-phosphate O-acyltransferase ABHD5 [Mus musculus]	1	21.0863	1	153.994	7,20,24,25
Cyb5r3	19745150	NADH-cytochrome b5 reductase 3 [Mus musculus]	1	40.5509	1	8.01112	7,20,21,23,24,25
Apoa1	160333304	apolipoprotein A-I preproprotein [Mus musculus]	1	50.1187	1	4.04093	24,25
Rab11b	6679583	ras-related protein Rab-11B [Mus musculus]	1	17.8649	1	6.95602	21,23,24
Pnpla2	254826780	patatin-like phospholipase domain-containing protein 2 isoform 1 [Mus musculus]	1	83.1764	1	1.91517	21,20,24
Rab18	30841008	ras-related protein Rab-18 [Mus musculus]	1	23.5505	1	2.66053	21, 24
Mgll	261878516	monoglyceride lipase isoform a [Mus musculus]	1	66.0693	1	12.5121	20,25
Loc100503183	309265178	PREDICTED: alpha-enolase-like isoform 8 [Mus musculus]	1	12.2462	NA	NA	20,25
Tprgl	21312776	tumor protein p63-regulated gene 1-like protein [Mus musculus]	1	67.9204	1	12.1206	20,23
Mettl7b	27229118	methyltransferase-like protein 7B precursor [Mus musculus]	1	25.1189	1	38.6911	20,22,25
Hsd17b11	16716597	estradiol 17-beta-dehydrogenase 11 [Mus musculus]	1	48.7529	1	14.083	20,22,23,24
Mettl7a1	33563290	methyltransferase-like protein 7A [Mus musculus]	1	26.5461	1	44.2393	20,21,24
Faf2	158533976	FAS-associated factor 2 [Mus musculus]	1	11.0662	1	12.411	2,24
Cideb	162138890	cell death activator CIDE-B [Mus musculus]	1	73.7904	1	47.4371	18,25,26
Plin3	13385312	perilipin-3 [Mus musculus]	1	83.1764	1	37.6689	12,20,24
Hsd17b13	254553342	17-beta-hydroxysteroid dehydrogenase 13 isoform 1 [Mus musculus]	1	40.1791	1	49.4138	25
Cpne2	23943807	copine-2 [Mus musculus]	1	24.2103	1	0	25
Pitpnc1	22003862	cytoplasmic phosphatidylinositol transfer protein 1 [Mus musculus]	1	22.4906	1	38.6743	25
Myl6	33620739	myosin light polypeptide 6 [Mus musculus]	1	17.8649	1	2.791	25
Myh9	114326446	myosin-9 isoform 1 [Mus musculus]	1	17.2187	1	3.37846	25
Me1	162139827	NADP-dependent malic enzyme isoform 1 [Mus musculus]	1	14.1906	1	1.93732	25
Pik3ap1	13878195	phosphoinositide 3-kinase adapter protein 1 [Mus musculus]	1	13.4276	1	3.51136	25
Rala	34328471	ras-related protein Ral-A precursor [Mus musculus]	1	12.1339	1	8.80018	25
Sh3glb2	21314838	endophilin-B2 [Mus musculus]	1	11.8032	1	2.86417	25
Dak	21703976	bifunctional ATP-dependent dihydroxyacetone kinase/FAD-AMP lyase (cyclizing) [Mus musculus]	1	10.8642	1	1.70849	25
Fabp1	8393343	fatty acid-binding protein, liver [Mus musculus]	1	10.7647	1	4.02134	25
Apoa2	157951676	apolipoprotein A-II precursor [Mus musculus]	1	115.878	1	7.57566	24
Rdh10	25141231	retinol dehydrogenase 10 [Mus musculus]	1	104.713	1	137.824	24
Gulo	30520195	L-gulonolactone oxidase [Mus musculus]	1	75.8577	1	22.9163	24
Hsd17b7	87162470	3-keto-steroid reductase [Mus musculus]	1	40.1791	1	11.9675	24
Dhrsx	124244062	dehydrogenase/reductase SDR family member on chromosome X homolog precursor [Mus musculus]	1	38.7258	1	4.04085	24
Tpd52l2	31560247	tumor protein D54 [Mus musculus]	1	19.4088	1	10.1752	24
Plin4	157041252	perilipin-4 [Mus musculus]	1	16.7494	1	16.949	24
Apoc3	15421856	apolipoprotein C-III precursor [Mus musculus]	1	15.1356	1	8.38072	24
Map2k2	31560267	dual specificity mitogen-activated protein kinase kinase 2 [Mus musculus]	1	13.0617	1	2.77158	24
Ykt6	31543971	synaptobrevin homolog YKT6 [Mus musculus]	1	12.1339	1	14.853	21
Aifm2	85861162	apoptosis-inducing factor 2 isoform 2 [Mus musculus]	1	71.1214	1	38.091	20
Vps13c	122114537	vacuolar protein sorting-associated protein 13C [Mus musculus]	1	40.9261	1	22.7895	20
Pcyt1a	6753552	choline-phosphate cytidylyltransferase A [Mus musculus]	1	23.5505	1	1.95817	20
Elmod2	283436079	ELMO domain-containing protein 2 [Mus musculus]	1	17.378	1	1000	20
Anxa4	161016799	annexin A4 [Mus musculus]	1	11.695	1	2.46374	20
Hsd3b7	100817045	3 beta-hydroxysteroid dehydrogenase type 7 isoform a [Mus musculus]	1	33.1131	1	15.4909	8
Igtp	205360918	interferon gamma induced GTPase [Mus musculus]	1	140.605	1	163.16
Raf1	18497290	RAF proto-oncogene serine/threonine-protein kinase [Mus musculus]	1	122.462	1	0.987857
Apoc1	6680704	apolipoprotein C-I precursor [Mus musculus]	1	82.4138	1	8.99094
1110057k04rik	269995975	hypothetical protein LOC68832 isoform 1 [Mus musculus]	1	57.0164	1	44.8279
Saa1	6677843	serum amyloid A-1 protein precursor [Mus musculus]	1	47.4242	1	3.83815
Ube2q1	170172548	ubiquitin-conjugating enzyme E2 Q1 [Mus musculus]	1	43.6516	1	0
Dennd4a	242332563	DENN/MADD domain containing 4A [Mus musculus]	1	38.7258	1	10.7349
Wdr45	27363472	WD repeat domain phosphoinositide-interacting protein 4 [Mus musculus]	1	35.3183	1	5.50594
Ai597468	61557491	hypothetical protein LOC103266 [Mus musculus]	1	34.6737	1	1000
Ube2g2	20806111	ubiquitin-conjugating enzyme E2 G2 [Mus musculus]	1	30.761	1	46.4094
Gm4951	85702067	hypothetical protein LOC240327 [Mus musculus]	1	29.9226	1	5.01447
Gga1	22122347	ADP-ribosylation factor-binding protein GGA1 [Mus musculus]	1	27.7971	1	11.6798
Krt10	112983636	keratin, type I cytoskeletal 10 [Mus musculus]	1	27.5423	1	4.55453
Cpa1	54312076	carboxypeptidase A1 precursor [Mus musculus]	1	27.0396	1	0.874518
Tmsb4x	10946578	thymosin beta-4 [Mus musculus]	1	23.1206	1	4.13411
Arfgap1	31542139	ADP-ribosylation factor GTPase-activating protein 1 isoform a [Mus musculus]	1	22.6986	1	14.507
Apoc4	6671501	apolipoprotein C-IV precursor [Mus musculus]	1	22.6986	1	12.6655
Ahsa1	22122515	activator of 90 kDa heat shock protein ATPase homolog 1 [Mus musculus]	1	22.6986	1	3.83624
Apoa4	110347473	apolipoprotein A-IV precursor [Mus musculus]	1	22.4905	1	6.51744
Snx7	297747317	sorting nexin-7 isoform 1 [Mus musculus]	1	20.893	1	7.56897
Spg20	222418579	spartin isoform a [Mus musculus]	1	20.3236	1	10.8583
Arl1	153792526	ADP-ribosylation factor-like protein 1 [Mus musculus]	1	19.9526	1	7.52292
Dhrs3	6755380	short-chain dehydrogenase/reductase 3 isoform 1 [Mus musculus]	1	19.2309	1	60.7544
Uhrf1bp1	124107591	UHRF1 (ICBP90) binding protein 1 [Mus musculus]	1	19.2309	1	2.26669
Dio1	110825976	type I iodothyronine deiodinase [Mus musculus]	1	19.0546	1	61.027
Nr3c1	121247453	glucocorticoid receptor [Mus musculus]	1	18.5353	1	1.85078
Ptpn9	61098100	tyrosine-protein phosphatase non-receptor type 9 [Mus musculus]	1	18.197	1	2.22302
Vps52	148747162	vacuolar protein sorting-associated protein 52 homolog [Mus musculus]	1	17.378	1	3.27934
Tpd52	70608214	tumor protein D52 isoform 3 [Mus musculus]	1	16.7494	1	46.3933
Fam114a1	170650597	protein Noxp20 [Mus musculus]	1	16.5959	1	11.3825
Fabp2	6679737	fatty acid-binding protein, intestinal [Mus musculus]	1	16.293	1	4.751
Arfip1	124487362	arfaptin-1 [Mus musculus]	1	15.7036	1	6.76319
Ldlrap1	160333775	low density lipoprotein receptor adapter protein 1 [Mus musculus]	1	15.417	1	0.709501
Prss1	16716569	protease, serine, 1 [Mus musculus]	1	15.417	1	34.6428
Arhgap1	225543424	rho GTPase-activating protein 1 isoform 1 [Mus musculus]	1	14.5881	1	6.17178
Pctp	117320552	phosphatidylcholine transfer protein [Mus musculus]	1	13.6773	1	2.00612
Uevld	104294890	ubiquitin-conjugating enzyme E2 variant 3 [Mus musculus]	1	13.6773	1	13.8554
Pdxdc1	88758582	pyridoxal-dependent decarboxylase domain-containing protein 1 isoform 1 [Mus musculus]	1	13.6773	1	4.18499
S100a10	6677833	protein S100-A10 [Mus musculus]	1	12.8233	1	1.70156
Krt14	21489935	keratin, type I cytoskeletal 14 [Mus musculus]	1	12.3595	1	1.06289
Ttpa	33468963	alpha-tocopherol transfer protein [Mus musculus]	1	12.1339	1	1.44447
Snx4	18017596	sorting nexin-4 [Mus musculus]	1	12.1339	1	2.61187
Cog3	119392070	conserved oligomeric Golgi complex subunit 3 [Mus musculus]	1	11.4815	1	2.76387
Chn2	254692946	beta-chimaerin isoform 2 [Mus musculus]	1	11.1686	1	4.02153
Acot11	22165404	acyl-coenzyme A thioesterase 11 [Mus musculus]	1	11.0662	1	9.03287
Sult1a1	19526822	sulfotransferase 1A1 [Mus musculus]	1	10.7646	1	4.60464
Atxn10	83649709	ataxin-10 [Mus musculus]	1	10.666	1	1.9388
Pitpna	6679337	phosphatidylinositol transfer protein alpha isoform [Mus musculus]	1	10.666	1	4.00451
Ipo11	31541898	importin-11 [Mus musculus]	1	10.4713	1	4.83771
Lpin2	31543129	phosphatidate phosphatase LPIN2 isoform 2 [Mus musculus]	1	10.3753	1	6.52475
Acaca	125656173	acetyl-CoA carboxylase 1 [Mus musculus]	1	10.2802	1	4.51585
