# Supplementary material for: Differential proteomics profiling identifies LDPs and biological functions in high-fat diet-induced fatty livers
Source: J Lipid Res. 2017 Mar 29;58(4):681–94. doi: 10.1194/jlr.M071407 (PMC5392744; doi:10.1194/jlr.M071407)
Supplement: Supplemental Data [file 10.1194_M071407_jlr.M071407-4.xlsx]

## Sheet: S1-Raw data of label-free
	Supplemental Table S4-1. Raw data of proteins identified in two MS repeats
Note:
1."0"- proteins that weren't detected in the corresponding group,but detected in other groups
2."NA"-proteins that weren't detected in MS
3.iFOT (fraction of total)-iBAQ of a certain protein over the sum iBAQ of total proteins identified in the particular group
Gene synble	Label free MS_1st												Lebal free MS_2nd
	RC_WTE iBAQ	RC_WTE iFOT	RC_WTE iFOT_ratio	HFD_WTE iBAQ	HFD_WTE iFOT	HFD_WTE iFOT-ratio	RC_LDP iBAQ	RC_LDP iFOT	RC_LDP iFOT-ratio	HFD_LDP iBAQ	HFD_LDP iFOT	HFD_LDP iFOT-ratio	RC_WTE iBAQ	RC_WTE iFOT	RC_WTE iFOT-ratio	HFD_WTE iBAQ	HFD_WTE iFOT	HFD_WTE iFOT-ratio	RC_LDP iBAQ	RC_LDP iFOT	RC_LDP iFOT-ratio	HFD_LDP iBAQ	HFD_LDP iFOT	HFD_LDP iFOT-ratio
0610007P14Rik	9.01533e+06	0.791077	1	3.58132e+06	0.701945	0.887328	0	0	0	2.79368e+06	0.255758	0.323303	1.13318e+07	3.02362e-05	1	4.95223e+06	1.07871e-05	0.356762	2.98464e+06	1.40206e-05	0.463701	1.00947e+07	3.54961e-05	1.17396
0610009B22Rik	274653	0.0241003	1	147456	0.0289016	1.19922	387008	0.129666	5.38029	828060	0.0758077	3.14551	0	0	1	1.11612e+06	2.43117e-06	#DIV/0!	0	0	#DIV/0!	1.31835e+06	4.63575e-06	#DIV/0!
0610009D07Rik	3.59866e+06	0.315775	1	3.92769e+06	0.769834	2.43792	1.12245e+06	0.376075	1.19096	4.4978e+06	0.411767	1.30399	3.90944e+06	1.04314e-05	1	5.19689e+06	1.13201e-05	1.08519	0	0	0	6.91093e+06	2.43011e-05	2.32961
0610011F06Rik	1.70925e+08	14.9983	1	1.43238e+08	28.0749	1.87187	6.63511e+07	22.2308	1.48222	3.03136e+07	2.77516	0.185031	1.86051e+08	0.000496431	1	1.89369e+08	0.000412491	0.830912	6.08803e+07	0.000285989	0.57609	3.01912e+07	0.000106162	0.213851
0610037L13Rik	4.34736e+06	0.381472	1	6.69249e+06	1.31174	3.43862	1.0745e+06	0.360011	0.94374	1.14281e+06	0.104623	0.27426	3.95516e+06	1.05534e-05	1	7.27959e+06	1.58567e-05	1.50252	634139	2.97891e-06	0.282271	341596	1.20117e-06	0.113818
1110001A16Rik	NA	#VALUE!	1	0	0	#VALUE!	NA	#VALUE!	#VALUE!	0	0	#VALUE!	NA	#VALUE!	1	1.1783e+06	2.56662e-06	#VALUE!	NA	#VALUE!	#VALUE!	0	0	#VALUE!
1110001J03Rik	2.28423e+06	0.200437	1	219553	0.0430326	0.214694	0	0	0	2.40052e+06	0.219764	1.09642	1.30388e+06	3.47909e-06	1	3.55493e+06	7.74349e-06	2.22573	0	0	0	0	0	0
1110004F10Rik	1.16693e+06	0.102395	1	NA	#VALUE!	#VALUE!	1.99689e+06	0.669056	6.53404	NA	#VALUE!	#VALUE!	1.07382e+06	2.86522e-06	1	NA	#VALUE!	#VALUE!	2.53333e+06	1.19005e-05	4.15344	NA	#VALUE!	#VALUE!
1110007C09Rik	NA	#VALUE!	1	240930	0.0472226	#VALUE!	NA	#VALUE!	#VALUE!	363402	0.0332689	#VALUE!	NA	#VALUE!	1	201897	4.3978e-07	#VALUE!	NA	#VALUE!	#VALUE!	0	0	#VALUE!
1110008L16Rik	0	0	1	NA	#VALUE!	#VALUE!	0	0	#DIV/0!	NA	#VALUE!	#VALUE!	23517	6.27493e-08	1	NA	#VALUE!	#VALUE!	0	0	0	NA	#VALUE!	#VALUE!
1110057K04Rik	7.41396e+06	0.65056	1	9.95446e+06	1.95109	2.9991	8.70419e+07	29.1632	44.8279	1.02157e+08	9.35231	14.3758	9.87657e+06	2.63532e-05	1	1.45905e+07	3.17815e-05	1.20598	7.51081e+07	0.000352826	13.3883	1.00078e+08	0.000351906	13.3534
1110058L19Rik	1.2462e+06	0.109352	1	1.34712e+06	0.264038	2.41458	79827.1	0.0267459	0.244587	0	0	0	1.03447e+08	0.000276022	1	1.77904e+06	3.87516e-06	0.0140393	831455	3.90582e-06	0.0141504	486125	1.70938e-06	0.00619289
1110059E24Rik	0	0	1	72641.8	0.0142379	#DIV/0!	0	0	#DIV/0!	49911.6	0.00456933	#DIV/0!	98210.9	2.62052e-07	1	65036	1.41664e-07	0.540594	0	0	0	0	0	0
1190002N15Rik	598952	0.0525569	1	7.03634e+07	13.7913	262.408	803893	0.269343	5.1248	8.24595e+06	0.754905	14.3636	1.0455e+06	2.78967e-06	1	8.20184e+07	0.000178655	64.0417	805055	3.7818e-06	1.35564	5.18259e+06	1.82237e-05	6.53256
1190007I07Rik	NA	#VALUE!	1	3.35664e+06	0.657906	#VALUE!	NA	#VALUE!	#VALUE!	1.03321e+06	0.0945885	#VALUE!	NA	#VALUE!	1	2.23837e+06	4.87571e-06	#VALUE!	NA	#VALUE!	#VALUE!	658257	2.31465e-06	#VALUE!
1200014J11Rik	NA	#VALUE!	1	1.1788e+06	0.231046	#VALUE!	NA	#VALUE!	#VALUE!	0	0	#VALUE!	NA	#VALUE!	1	0	0	#VALUE!	NA	#VALUE!	#VALUE!	0	0	#VALUE!
1300002K09Rik	0	0	1	0	0	#DIV/0!	59933.3	0.0200806	#DIV/0!	514333	0.0470865	#DIV/0!	0	0	1	0	0	#DIV/0!	74936.1	3.52017e-07	#DIV/0!	0	0	#DIV/0!
1300017J02Rik	1.12597e+07	0.988014	1	1.19792e+07	2.34794	2.37642	1.48233e+07	4.96652	5.02677	6.87402e+06	0.629307	0.636941	1.23494e+07	3.29512e-05	1	1.79149e+07	3.90229e-05	1.18426	9.30036e+06	4.36891e-05	1.32587	2.99901e+06	1.05455e-05	0.320034
1600014C10Rik	3.79807e+07	3.33273	1	4.85683e+07	9.51946	2.85636	1.55984e+07	5.22622	1.56815	1.98372e+07	1.81607	0.544919	4.51763e+07	0.000120542	1	3.67946e+07	8.01474e-05	0.664892	2.84316e+07	0.00013356	1.10799	1.80394e+07	6.34326e-05	0.526228
1700007G11Rik	NA	#VALUE!	1	1.01449e+07	1.98841	#VALUE!	NA	#VALUE!	#VALUE!	8.82313e+06	0.807745	#VALUE!	NA	#VALUE!	1	9.69083e+06	2.11089e-05	#VALUE!	NA	#VALUE!	#VALUE!	9.26098e+06	3.25647e-05	#VALUE!
1700008F21Rik	NA	#VALUE!	1	0	0	#VALUE!	NA	#VALUE!	#VALUE!	0	0	#VALUE!	NA	#VALUE!	1	0	0	#VALUE!	NA	#VALUE!	#VALUE!	475537	1.67215e-06	#VALUE!
1700021F05Rik	146430	0.0128489	1	NA	#VALUE!	#VALUE!	0	0	0	NA	#VALUE!	#VALUE!	453011	1.20875e-06	1	NA	#VALUE!	#VALUE!	0	0	0	NA	#VALUE!	#VALUE!
1700037H04Rik	0	0	1	1.33562e+06	0.261784	#DIV/0!	129974	0.0435476	#DIV/0!	0	0	#DIV/0!	0	0	1	1.37112e+06	2.98663e-06	#DIV/0!	127066	5.96901e-07	#DIV/0!	0	0	#DIV/0!
1700052N19Rik	204674	0.0179597	1	875270	0.171554	9.55217	1.72699e+06	0.578625	32.2179	417433	0.0382154	2.12784	553308	1.47637e-06	1	712112	1.55115e-06	1.05065	1.38756e+06	6.51818e-06	4.41501	456077	1.60372e-06	1.08626
1700066M21Rik	40045	0.00351386	1	NA	#VALUE!	#VALUE!	0	0	0	NA	#VALUE!	#VALUE!	147305	3.93047e-07	1	NA	#VALUE!	#VALUE!	0	0	0	NA	#VALUE!	#VALUE!
1700074P13Rik	0	0	1	1.70655e+06	0.334486	#DIV/0!	7.55414e+06	2.531	#DIV/0!	9.27259e+06	0.848893	#DIV/0!	25750.5	6.8709e-08	1	56834.9	1.238e-07	1.8018	5.82985e+06	2.73861e-05	398.581	6.77607e+06	2.38269e-05	346.78
1700106J16Rik	NA	#VALUE!	1	0	0	#VALUE!	NA	#VALUE!	#VALUE!	5.11401e+06	0.46818	#VALUE!	NA	#VALUE!	1	0	0	#VALUE!	NA	#VALUE!	#VALUE!	0	0	#VALUE!
1700123O20Rik	0	0	1	NA	#VALUE!	#VALUE!	0	0	#DIV/0!	NA	#VALUE!	#VALUE!	395469	1.05521e-06	1	NA	#VALUE!	#VALUE!	0	0	0	NA	#VALUE!	#VALUE!
1810009A15Rik	6.45706e+06	0.566594	1	NA	#VALUE!	#VALUE!	399773	0.133943	0.236401	NA	#VALUE!	#VALUE!	1.56995e+06	4.18902e-06	1	NA	#VALUE!	#VALUE!	472342	2.21886e-06	0.529684	NA	#VALUE!	#VALUE!
1810009J06Rik	0	0	1	NA	#VALUE!	#VALUE!	0	0	#DIV/0!	NA	#VALUE!	#VALUE!	0	0	1	NA	#VALUE!	#VALUE!	488788	2.29612e-06	#DIV/0!	NA	#VALUE!	#VALUE!
1810009N02Rik	2.80462e+06	0.2461	1	1.64656e+06	0.322728	1.31137	1.27462e+06	0.42706	1.73531	156946	0.0143682	0.0583835	2.75227e+06	7.34376e-06	1	2.4627e+06	5.36434e-06	0.730462	1.60159e+06	7.52357e-06	1.02449	212765	7.48151e-07	0.101876
1810022K09Rik	0	0	1	211590	0.0414721	#DIV/0!	0	0	#DIV/0!	0	0	#DIV/0!	147794	3.94353e-07	1	320394	6.97893e-07	1.76972	0	0	0	0	0	0
1810024B03Rik	NA	#VALUE!	1	0	0	#VALUE!	NA	#VALUE!	#VALUE!	0	0	#VALUE!	NA	#VALUE!	1	55011.5	1.19828e-07	#VALUE!	NA	#VALUE!	#VALUE!	0	0	#VALUE!
1810026J23Rik	347143	0.0304611	1	453452	0.0888774	2.91774	0	0	0	2.74447e+06	0.251253	8.24832	52021.1	1.38806e-07	1	253641	5.52491e-07	3.98032	0	0	0	2.19631e+06	7.72294e-06	55.6385
1810030O07Rik	NA	#VALUE!	1	0	0	#VALUE!	NA	#VALUE!	#VALUE!	4417.92	0.000404455	#VALUE!	NA	#VALUE!	1	0	0	#VALUE!	NA	#VALUE!	#VALUE!	105946	3.72542e-07	#VALUE!
2010012O05Rik	0	0	1	NA	#VALUE!	#VALUE!	178665	0.0598615	#DIV/0!	NA	#VALUE!	#VALUE!	0	0	1	NA	#VALUE!	#VALUE!	702874	3.3018e-06	#DIV/0!	NA	#VALUE!	#VALUE!
2010107E04Rik	4.13967e+08	36.3247	1	3.6622e+08	71.7797	1.97606	1.47754e+07	4.95049	0.136284	4.97015e+07	4.5501	0.125262	3.77671e+08	0.00100772	1	3.5323e+08	0.000769418	0.763522	3.39744e+06	1.59597e-05	0.0158374	1.09021e+08	0.000383352	0.380415
2010107G23Rik	412677	0.0362116	1	5.97113e+06	1.17035	32.3198	216513	0.0725422	2.00329	704561	0.0645015	1.78124	209660	5.59426e-07	1	1.30738e+06	2.84779e-06	5.09055	0	0	0	3.22808e+06	1.1351e-05	20.2904
2200002D01Rik	1.22031e+07	1.0708	1	8.6005e+06	1.68571	1.57426	4.26796e+06	1.42997	1.33543	2.31536e+06	0.211968	0.197953	1.1639e+07	3.10557e-05	1	4.06749e+06	8.85996e-06	0.285292	6.74156e+06	3.16689e-05	1.01975	3.96958e+06	1.39584e-05	0.449462
2210010C04Rik	1.41459e+07	1.24127	1	4.77301e+06	0.935518	0.753677	3.87492e+07	12.9829	10.4593	8.46812e+06	0.775244	0.624556	1.08608e+07	2.89793e-05	1	4.45475e+06	9.7035e-06	0.334843	6.18375e+07	0.000290486	10.0239	1.08805e+07	3.82594e-05	1.32023
2210016F16Rik	9.74229e+06	0.854866	1	1.2328e+07	2.4163	2.82653	4.12012e+06	1.38044	1.6148	5.94603e+06	0.544351	0.636767	1.13039e+07	3.01616e-05	1	1.03449e+07	2.25337e-05	0.747098	4.78699e+06	2.24872e-05	0.745557	6.82289e+06	2.39915e-05	0.795432
2300009A05Rik	0	0	1	NA	#VALUE!	#VALUE!	0	0	#DIV/0!	NA	#VALUE!	#VALUE!	158999	4.24251e-07	1	NA	#VALUE!	#VALUE!	0	0	0	NA	#VALUE!	#VALUE!
2310009B15Rik	NA	#VALUE!	1	1.33871e+06	0.262389	#VALUE!	NA	#VALUE!	#VALUE!	0	0	#VALUE!	NA	#VALUE!	1	0	0	#VALUE!	NA	#VALUE!	#VALUE!	0	0	#VALUE!
2310011J03Rik	166463	0.0146068	1	402417	0.0788744	5.39985	0	0	0	3.3643e+06	0.307997	21.0859	351958	9.39115e-07	1	564033	1.2286e-06	1.30825	623668	2.92972e-06	3.11967	2.63976e+06	9.28228e-06	9.88408
2310022B05Rik	193240	0.0169564	1	75835.7	0.0148639	0.876596	25299.2	0.00847647	0.499897	0	0	0	103903	2.7724e-07	1	146063	3.18161e-07	1.1476	46880	2.20222e-07	0.794337	214577	7.54523e-07	2.72155
2310035C23Rik	66844.4	0.00586546	1	153665	0.0301187	5.13492	220078	0.0737367	12.5713	214014	0.0195927	3.34035	66395.9	1.77161e-07	1	71072.8	1.54814e-07	0.873857	199892	9.39007e-07	5.30029	242343	8.52157e-07	4.81007
2310036O22Rik	863971	0.0758117	1	NA	#VALUE!	#VALUE!	860523	0.288317	3.80306	NA	#VALUE!	#VALUE!	44693.1	1.19253e-07	1	NA	#VALUE!	#VALUE!	61682.1	2.89756e-07	2.42977	NA	#VALUE!	#VALUE!
2310039H08Rik	1.60223e+07	1.40593	1	1.54085e+07	3.02008	2.14811	9.18718e+06	3.07815	2.18941	7.72049e+06	0.7068	0.502729	1.5521e+07	4.14139e-05	1	1.4741e+07	3.21094e-05	0.775328	1.00228e+07	4.70827e-05	1.13688	1.11459e+06	3.91928e-06	0.0946367
2310045N01Rik	0	0	1	NA	#VALUE!	#VALUE!	42560	0.0142597	#DIV/0!	NA	#VALUE!	#VALUE!	0	0	1	NA	#VALUE!	#VALUE!	0	0	#DIV/0!	NA	#VALUE!	#VALUE!
2310047M10Rik	192005	0.016848	1	343810	0.0673873	3.99971	45577.5	0.0152707	0.906377	6297.11	0.000576491	0.0342171	169080	4.51149e-07	1	473077	1.03047e-06	2.28411	0	0	0	11159	3.92389e-08	0.0869754
2310061I04Rik	1.07459e+06	0.0942927	1	804767	0.157736	1.67283	352580	0.118132	1.25282	8.04227e+06	0.736258	7.80822	1.00354e+06	2.67771e-06	1	436900	9.51673e-07	0.355406	86191.7	4.04891e-07	0.151208	5.92868e+06	2.08472e-05	7.78548
2410015M20Rik	2.1282e+07	1.86746	1	1.3845e+07	2.71364	1.45312	993854	0.332989	0.178312	3.5243e+07	3.22645	1.72772	1.47425e+07	3.93367e-05	1	2.61995e+07	5.70687e-05	1.45077	1.57393e+06	7.39366e-06	0.187958	3.38059e+07	0.000118873	3.02193
2410127L17Rik	308293	0.0270521	1	366964	0.0719256	2.65878	0	0	0	82660.7	0.00756747	0.279737	392678	1.04776e-06	1	386113	8.41046e-07	0.802705	17365.8	8.15769e-08	0.077858	86759.9	3.05077e-07	0.291169
2510002D24Rik	NA	#VALUE!	1	0	0	#VALUE!	NA	#VALUE!	#VALUE!	33604.8	0.00307647	#VALUE!	NA	#VALUE!	1	0	0	#VALUE!	NA	#VALUE!	#VALUE!	0	0	#VALUE!
2510039O18Rik	164787	0.0144598	1	145984	0.0286131	1.97881	0	0	0	1.14011e+06	0.104376	7.21836	173588	4.63177e-07	1	210729	4.59019e-07	0.991022	42504.7	1.99669e-07	0.431085	1.88281e+06	6.6206e-06	14.2939
2610018G03Rik	472116	0.0414272	1	1.20444e+06	0.236072	5.69848	462984	0.155122	3.74445	446904	0.0409134	0.987597	0	0	1	0	0	#DIV/0!	366173	1.72012e-06	#DIV/0!	273490	9.61682e-07	#DIV/0!
2610034B18Rik	378305	0.0331955	1	2.39392e+06	0.469212	14.1348	228110	0.0764279	2.30236	1.17766e+06	0.107813	3.24782	0	0	1	1.0466e+06	2.27975e-06	#DIV/0!	206900	9.71928e-07	#DIV/0!	626531	2.20309e-06	#DIV/0!
2610301G19Rik	204812	0.0179719	1	1.06428e+06	0.208601	11.6071	51370.2	0.0172115	0.957692	153008	0.0140077	0.779421	9.90669e+06	2.64336e-05	1	1.249e+06	2.72063e-06	0.102923	91726.3	4.3089e-07	0.0163009	81923.1	2.88069e-07	0.0108978
2610507B11Rik	NA	#VALUE!	1	0	0	#VALUE!	NA	#VALUE!	#VALUE!	0	0	#VALUE!	NA	#VALUE!	1	0	0	#VALUE!	NA	#VALUE!	#VALUE!	10380.5	3.65013e-08	#VALUE!
2700050L05Rik	209597	0.0183917	1	545982	0.107013	5.81856	177077	0.0593293	3.22587	0	0	0	250919	6.69516e-07	1	353419	7.69831e-07	1.14983	0	0	0	0	0	0
2700060E02Rik	1.4381e+07	1.2619	1	2.16225e+07	4.23804	3.35846	3.68207e+06	1.23367	0.977632	1.63097e+07	1.49313	1.18324	9.84981e+06	2.62818e-05	1	2.26294e+07	4.92921e-05	1.87552	3.49324e+06	1.64097e-05	0.624375	1.65612e+07	5.82345e-05	2.21577
2700097O09Rik	0	0	1	NA	#VALUE!	#VALUE!	27063.5	0.0090676	#DIV/0!	NA	#VALUE!	#VALUE!	0	0	1	NA	#VALUE!	#VALUE!	0	0	#DIV/0!	NA	#VALUE!	#VALUE!
2810007J24Rik	2.03622e+08	17.8674	1	1.00221e+08	19.6434	1.0994	1.27922e+08	42.8599	2.39877	3.62428e+07	3.31798	0.1857	1.9389e+08	0.000517349	1	9.40936e+07	0.000204958	0.39617	1.14613e+08	0.000538405	1.0407	2.29909e+07	8.08437e-05	0.156265
2810428I15Rik	3.88446e+06	0.340853	1	5.54572e+06	1.08697	3.18897	2.11369e+06	0.70819	2.0777	1.94121e+06	0.177715	0.521383	6.59484e+06	1.75967e-05	1	5.54459e+06	1.20774e-05	0.686345	1.9289e+06	9.06112e-06	0.514932	4.37189e+06	1.5373e-05	0.873629
2810459M11Rik	1.39864e+06	0.122728	1	1.61172e+06	0.315899	2.57398	449223	0.150512	1.22639	5.02124e+06	0.459687	3.74559	1.48744e+06	3.96887e-06	1	1.43462e+06	3.12495e-06	0.787364	122095	5.73547e-07	0.144512	2.28758e+06	8.04388e-06	2.02674
2900026A02Rik	523819	0.0459641	1	1978.41	0.000387771	0.0084364	2.27027e+06	0.760651	16.5488	200408	0.0183471	0.399161	636678	1.69882e-06	1	111907	2.4376e-07	0.143488	1.78792e+06	8.39889e-06	4.94395	232931	8.19061e-07	0.482135
3010026O09Rik	NA	#VALUE!	1	259204	0.0508044	#VALUE!	NA	#VALUE!	#VALUE!	0	0	#VALUE!	NA	#VALUE!	1	205793	4.48265e-07	#VALUE!	NA	#VALUE!	#VALUE!	0	0	#VALUE!
3110001D03Rik	3.66881e+07	3.21931	1	0	0	0	5.03407e+06	1.68666	0.523919	4.04563e+06	0.370371	0.115047	1.27595e+07	3.40458e-05	1	1.55174e+06	3.38006e-06	0.09928	984706	4.62572e-06	0.135868	0	0	0
3110040N11Rik	0	0	1	0	0	#DIV/0!	0	0	#DIV/0!	0	0	#DIV/0!	1.13074e+06	3.01711e-06	1	8.31237e+06	1.81063e-05	6.00121	288641	1.35591e-06	0.449407	0	0	0
3110047P20Rik	NA	#VALUE!	1	46951.1	0.0092025	#VALUE!	NA	#VALUE!	#VALUE!	80221	0.00734412	#VALUE!	NA	#VALUE!	1	16197.8	3.52827e-08	#VALUE!	NA	#VALUE!	#VALUE!	65936.8	2.31856e-07	#VALUE!
3110057O12Rik	NA	#VALUE!	1	287959	0.0564405	#VALUE!	NA	#VALUE!	#VALUE!	69383.1	0.00635192	#VALUE!	NA	#VALUE!	1	123178	2.68311e-07	#VALUE!	NA	#VALUE!	#VALUE!	131071	4.60887e-07	#VALUE!
4632434I11Rik	NA	#VALUE!	1	18098.6	0.00354735	#VALUE!	NA	#VALUE!	#VALUE!	229363	0.0209978	#VALUE!	NA	#VALUE!	1	0	0	#VALUE!	NA	#VALUE!	#VALUE!	249516	8.77382e-07	#VALUE!
4833403I15Rik	1.58373e+07	1.3897	1	2.56851e+07	5.03432	3.6226	0	0	0	1.04486e+07	0.95655	0.688317	2.06546e+07	5.51117e-05	1	2.60099e+07	5.66557e-05	1.02802	8.21956e+06	3.86119e-05	0.700612	9.04972e+06	3.18218e-05	0.577406
4833439L19Rik	37562.5	0.00329603	1	35488.1	0.00695572	2.11033	24743.3	0.00829021	2.51521	0	0	0	41690.9	1.11242e-07	1	42220.1	9.19653e-08	0.826715	34293.9	1.61098e-07	1.44818	0	0	0
4921504E06Rik	204371	0.0179331	1	NA	#VALUE!	#VALUE!	3.66416e+07	12.2767	684.582	NA	#VALUE!	#VALUE!	0	0	1	NA	#VALUE!	#VALUE!	4570.91	2.14722e-08	#DIV/0!	NA	#VALUE!	#VALUE!
4922501C03Rik	NA	#VALUE!	1	116269	0.0227889	#VALUE!	NA	#VALUE!	#VALUE!	0	0	#VALUE!	NA	#VALUE!	1	153063	3.33408e-07	#VALUE!	NA	#VALUE!	#VALUE!	0	0	#VALUE!
4930422G04Rik	NA	#VALUE!	1	287157	0.0562833	#VALUE!	NA	#VALUE!	#VALUE!	0	0	#VALUE!	NA	#VALUE!	1	315589	6.87427e-07	#VALUE!	NA	#VALUE!	#VALUE!	2418.87	8.50555e-09	#VALUE!
4930485B16Rik	0	0	1	NA	#VALUE!	#VALUE!	0	0	#DIV/0!	NA	#VALUE!	#VALUE!	98251	2.62159e-07	1	NA	#VALUE!	#VALUE!	0	0	0	NA	#VALUE!	#VALUE!
4930505H01Rik	NA	#VALUE!	1	6.18113e+07	12.1151	#VALUE!	NA	#VALUE!	#VALUE!	0	0	#VALUE!	NA	#VALUE!	1	5.29095e+07	0.000115249	#VALUE!	NA	#VALUE!	#VALUE!	9.32841e+06	3.28018e-05	#VALUE!
4930506M07Rik	1.28426e+06	0.112691	1	5.10673e+06	1.00093	8.88204	2.30582e+06	0.772561	6.85556	5.9723e+06	0.546755	4.8518	6.49003e+06	1.73171e-05	1	5.04261e+06	1.0984e-05	0.634287	1.51652e+06	7.12395e-06	0.411383	4.52887e+06	1.5925e-05	0.919613
4930547C10Rik	NA	#VALUE!	1	596006	0.116818	#VALUE!	NA	#VALUE!	#VALUE!	0	0	#VALUE!	NA	#VALUE!	1	523684	1.14071e-06	#VALUE!	NA	#VALUE!	#VALUE!	663543	2.33324e-06	#VALUE!
4930568B11Rik	NA	#VALUE!	1	0	0	#VALUE!	NA	#VALUE!	#VALUE!	561637	0.0514171	#VALUE!	NA	#VALUE!	1	634970	1.38312e-06	#VALUE!	NA	#VALUE!	#VALUE!	0	0	#VALUE!
4931406C07Rik	1.35797e+08	11.9159	1	2.4464e+08	47.9498	4.02403	9.67039e+07	32.4005	2.7191	5.49404e+07	5.02971	0.422102	1.89929e+08	0.000506778	1	2.66486e+08	0.000580469	1.14541	9.57977e+07	0.000450016	0.887994	5.8044e+07	0.000204102	0.402744
4931408C20Rik	0	0	1	1.41576e+06	0.277491	#DIV/0!	920251	0.308329	#DIV/0!	490014	0.04486	#DIV/0!	0	0	1	1.10381e+06	2.40436e-06	#DIV/0!	1.07262e+06	5.03868e-06	#DIV/0!	549185	1.93112e-06	#DIV/0!
4931409K22Rik	192535	0.0168946	1	0	0	0	8389.76	0.00281098	0.166383	679215	0.0621811	3.68054	311198	8.30357e-07	1	0	0	0	16226.1	7.62231e-08	0.0917955	264228	9.29114e-07	1.11893
4932414N04Rik	1148.99	0.000100821	1	NA	#VALUE!	#VALUE!	0	0	0	NA	#VALUE!	#VALUE!	282.379	7.5346e-10	1	NA	#VALUE!	#VALUE!	0	0	0	NA	#VALUE!	#VALUE!
4932438A13Rik	NA	#VALUE!	1	0	0	#VALUE!	NA	#VALUE!	#VALUE!	19059.7	0.00174488	#VALUE!	NA	#VALUE!	1	0	0	#VALUE!	NA	#VALUE!	#VALUE!	14427.6	5.07321e-08	#VALUE!
5031439G07Rik	NA	#VALUE!	1	94556.9	0.0185333	#VALUE!	NA	#VALUE!	#VALUE!	42610.1	0.00390089	#VALUE!	NA	#VALUE!	1	130674	2.8464e-07	#VALUE!	NA	#VALUE!	#VALUE!	123001	4.32514e-07	#VALUE!
5033411D12Rik	9.16765e+06	0.804443	1	1.97748e+07	3.8759	4.81812	2.01211e+06	0.674153	0.838037	6.93086e+06	0.634511	0.788758	8.52679e+06	2.27517e-05	1	1.52102e+07	3.31314e-05	1.45622	1.72399e+06	8.09857e-06	0.355955	6.06246e+06	2.13176e-05	0.936968
5730455P16Rik	0	0	1	745521	0.146123	#DIV/0!	77256.8	0.0258848	#DIV/0!	547181	0.0500936	#DIV/0!	567043	1.51302e-06	1	125657	2.73712e-07	0.180904	202780	9.52571e-07	0.629584	232483	8.17489e-07	0.540304
5830473C10Rik	NA	#VALUE!	1	0	0	#VALUE!	NA	#VALUE!	#VALUE!	0	0	#VALUE!	NA	#VALUE!	1	40945.9	8.919e-08	#VALUE!	NA	#VALUE!	#VALUE!	1550.21	5.45104e-09	#VALUE!
9030617O03Rik	2.2336e+07	1.95994	1	4.30505e+07	8.43797	4.30523	1.13092e+07	3.78913	1.93329	1.0489e+07	0.960256	0.489942	2.34626e+07	6.26042e-05	1	4.5394e+07	9.8879e-05	1.57943	6.11327e+06	2.87175e-05	0.458715	9.8684e+06	3.47006e-05	0.554285
9030624J02Rik	141177	0.012388	1	4.31862e+06	0.846457	68.3287	0	0	0	799248	0.07317	5.90651	92157	2.45899e-07	1	1.73022e+06	3.76883e-06	15.3268	0	0	0	80824.8	2.84207e-07	1.15579
9130011E15Rik	4655.12	0.000408478	1	522171	0.102346	250.556	0	0	0	298376	0.0273159	66.8725	1681.84	4.48758e-09	1	524106	1.14163e-06	254.397	0	0	0	759580	2.67094e-06	595.184
9430016H08Rik	1.61842e+07	1.42013	1	4.86192e+06	0.952945	0.671026	100668	0.0337287	0.0237504	1.50311e+07	1.37607	0.968977	9.5231e+06	2.54101e-05	1	6.77421e+06	1.47558e-05	0.580708	682098	3.2042e-06	0.1261	1.01581e+07	3.57194e-05	1.40572
9530053A07Rik	2.05795e+06	0.180581	1	2.12961e+06	0.417406	2.31147	3.37768e+06	1.13169	6.26693	6.00266e+06	0.549535	3.04315	2.16544e+06	5.77795e-06	1	2.44335e+06	5.3222e-06	0.921123	3.53714e+06	1.66159e-05	2.87575	9.13971e+06	3.21383e-05	5.56222
9630033F20Rik	54748.3	0.00480405	1	0	0	0	28658.6	0.00960202	1.99873	729894	0.0668208	13.9093	56385.6	1.50451e-07	1	0	0	0	1.50846e+06	7.08608e-06	47.0988	0	0	0
9930104L06Rik	NA	#VALUE!	1	18704.6	0.00366613	#VALUE!	NA	#VALUE!	#VALUE!	454874	0.041643	#VALUE!	NA	#VALUE!	1	0	0	#VALUE!	NA	#VALUE!	#VALUE!	341936	1.20236e-06	#VALUE!
9930111J21Rik1	26408	0.00231725	1	0	0	0	128230	0.0429632	18.5406	545535	0.0499429	21.5527	0	0	1	0	0	#DIV/0!	531936	2.4988e-06	#DIV/0!	534575	1.87974e-06	#DIV/0!
A1cf	3.55447e+07	3.11897	1	2.37205e+07	4.64926	1.49064	4.66488e+06	1.56296	0.501113	8.93897e+06	0.81835	0.262378	1.7504e+07	4.6705e-05	1	1.97876e+07	4.3102e-05	0.922855	6.19476e+06	2.91003e-05	0.623065	7.16065e+06	2.51792e-05	0.539111
A230046K03Rik	645601	0.0566502	1	351095	0.0688151	1.21474	297404	0.0996448	1.75895	852395	0.0780355	1.3775	760969	2.03046e-06	1	1.21952e+06	2.65641e-06	1.30828	369559	1.73603e-06	0.854994	1.15773e+06	4.07097e-06	2.00495
A230050P20Rik	2.12478e+06	0.186445	1	5.67427e+06	1.11217	5.9651	287822	0.0964342	0.517225	1.21627e+06	0.111348	0.597215	3.30477e+06	8.81798e-06	1	4.19223e+06	9.13166e-06	1.03557	186783	8.77426e-07	0.0995041	688185	2.41989e-06	0.274426
A430005L14Rik	510096	0.0447599	1	NA	#VALUE!	#VALUE!	209019	0.0700314	1.5646	NA	#VALUE!	#VALUE!	591083	1.57716e-06	1	NA	#VALUE!	#VALUE!	431311	2.02611e-06	1.28466	NA	#VALUE!	#VALUE!
A730017C20Rik	1.02213e+07	0.896897	1	2.96824e+06	0.581781	0.64866	2.00351e+06	0.671274	0.748441	5.48783e+06	0.502403	0.560157	8.61413e+06	2.29847e-05	1	5.07765e+06	1.10603e-05	0.481203	679400	3.19153e-06	0.138854	3.02511e+06	1.06373e-05	0.462798
Aaas	115190	0.0101077	1	1.09879e+07	2.15364	213.07	0	0	0	2.70518e+06	0.247655	24.5017	184076	4.91162e-07	1	1.46441e+07	3.18984e-05	64.9447	0	0	0	9.2296e+06	3.24543e-05	66.0767
Aacs	3.07227e+07	2.69585	1	2.0574e+07	4.03253	1.49583	1.68083e+07	5.6316	2.08899	7.34524e+06	0.672446	0.249437	2.55034e+07	6.80497e-05	1	2.23303e+07	4.86407e-05	0.714783	1.51163e+07	7.10097e-05	1.0435	3.23021e+06	1.13585e-05	0.166915
Aadac	2.27321e+08	19.947	1	1.78856e+08	35.056	1.75746	3.031e+07	10.1553	0.509116	2.98026e+08	27.2839	1.36782	2.2091e+08	0.000589443	1	1.8983e+08	0.000413495	0.7015	3.11172e+07	0.000146175	0.247989	3.0883e+08	0.00108595	1.84233
Aadat	6.41742e+07	5.63116	1	3.47438e+07	6.80983	1.20931	1.22813e+07	4.11482	0.730723	2.73868e+07	2.50722	0.445241	7.33662e+07	0.00019576	1	4.56344e+07	9.94025e-05	0.507777	9.21651e+06	4.32952e-05	0.221165	1.49662e+07	5.26262e-05	0.26883
Aaed1	NA	#VALUE!	1	0	0	#VALUE!	NA	#VALUE!	#VALUE!	2.07086e+06	0.189584	#VALUE!	NA	#VALUE!	1	463183	1.00892e-06	#VALUE!	NA	#VALUE!	#VALUE!	0	0	#VALUE!
Aagab	1.49325e+06	0.13103	1	102222	0.0200358	0.15291	33819	0.011331	0.0864765	0	0	0	2.17941e+06	5.81522e-06	1	174792	3.80739e-07	0.0654729	241410	1.13404e-06	0.195012	6.94205e+06	2.44106e-05	4.19771
Aak1	0	0	1	157788	0.0309267	#DIV/0!	1.42152e+06	0.476277	#DIV/0!	12841.1	0.00117558	#DIV/0!	0	0	1	144844	3.15505e-07	#DIV/0!	104854	4.92558e-07	#DIV/0!	22407.8	7.87934e-08	#DIV/0!
Aamdc	2.51207e+06	0.220429	1	4.85127e+06	0.950857	4.31366	5.13656e+06	1.721	7.80747	515994	0.0472385	0.214302	181773	4.85016e-07	1	2.19903e+06	4.79001e-06	9.87598	3.65879e+06	1.71874e-05	35.4368	0	0	0
Aamp	614156	0.0538909	1	831540	0.162983	3.02432	366782	0.12289	2.28034	123757	0.0113298	0.210235	1.01134e+06	2.69852e-06	1	604609	1.31698e-06	0.48804	200088	9.39926e-07	0.348312	100953	3.54985e-07	0.131548
Aars	4.81105e+07	4.2216	1	4.11746e+07	8.07029	1.91167	1.84954e+07	6.19687	1.4679	1.27827e+07	1.17024	0.277202	3.9601e+07	0.000105666	1	4.19329e+07	9.13398e-05	0.864422	2.77884e+07	0.000130538	1.23539	1.53903e+07	5.41176e-05	0.512158
Aars2	207981	0.0182499	1	926706	0.181636	9.95272	77552.8	0.0259839	1.42379	671705	0.0614936	3.36954	340827	9.09413e-07	1	1.27393e+06	2.77493e-06	3.05134	47151.7	2.21498e-07	0.243562	567053	1.99394e-06	2.19256
Aarsd1	7.82677e+06	0.686784	1	6.18867e+06	1.21299	1.76619	3.36508e+06	1.12746	1.64166	1.61854e+06	0.148175	0.215752	6.08926e+06	1.62477e-05	1	5.86232e+06	1.27695e-05	0.785927	4.09292e+06	1.92268e-05	1.18335	1.14431e+06	4.02379e-06	0.247653
Aasdhppt	629333	0.0552227	1	377710	0.0740318	1.3406	0	0	0	131940	0.0120789	0.21873	633024	1.68907e-06	1	481130	1.04802e-06	0.620469	209021	9.81891e-07	0.581321	59485.7	2.09171e-07	0.123838
Aass	1.51268e+08	13.2735	1	1.04999e+08	20.5799	1.55045	2.89543e+07	9.70108	0.730861	5.31994e+07	4.87033	0.366921	1.73537e+08	0.000463042	1	1.23762e+08	0.000269582	0.582198	5.74175e+07	0.000269723	0.582501	7.768e+07	0.000273149	0.5899
Abat	3.01816e+08	26.4837	1	2.37578e+08	46.5657	1.75828	5.55645e+07	18.6168	0.702953	8.01279e+07	7.33559	0.276985	2.97511e+08	0.000793835	1	2.69993e+08	0.000588109	0.740845	4.63254e+07	0.000217617	0.274133	7.55222e+07	0.000265561	0.334529
Abca1	416639	0.0365592	1	438355	0.0859182	2.35011	12140	0.00406749	0.111257	1.13591e+06	0.103991	2.84446	365737	9.75879e-07	1	386090	8.40995e-07	0.861782	204602	9.6113e-07	0.984886	695936	2.44714e-06	2.50763
Abca12	NA	#VALUE!	1	4.01235e+06	0.786426	#VALUE!	NA	#VALUE!	#VALUE!	0	0	#VALUE!	NA	#VALUE!	1	2.48346e+06	5.40956e-06	#VALUE!	NA	#VALUE!	#VALUE!	2.61982e+06	9.21216e-06	#VALUE!
Abca13	NA	#VALUE!	1	132996	0.0260674	#VALUE!	NA	#VALUE!	#VALUE!	156056	0.0142867	#VALUE!	NA	#VALUE!	1	4161.72	9.06521e-09	#VALUE!	NA	#VALUE!	#VALUE!	172748	6.07439e-07	#VALUE!
Abca4	NA	#VALUE!	1	666.355	0.000130607	#VALUE!	NA	#VALUE!	#VALUE!	0	0	#VALUE!	NA	#VALUE!	1	14987	3.26452e-08	#VALUE!	NA	#VALUE!	#VALUE!	2.92233e+06	1.02759e-05	#VALUE!
Abca6	7.11066e+06	0.623946	1	7.84536e+06	1.5377	2.46448	1.21737e+06	0.407877	0.653705	9.28989e+06	0.850476	1.36306	5.30582e+06	1.41573e-05	1	6.81884e+06	1.4853e-05	1.04914	961667	4.5175e-06	0.319093	1.00836e+07	3.54574e-05	2.50453
Abca8a	NA	#VALUE!	1	38839.3	0.00761257	#VALUE!	NA	#VALUE!	#VALUE!	30792	0.00281896	#VALUE!	NA	#VALUE!	1	0	0	#VALUE!	NA	#VALUE!	#VALUE!	0	0	#VALUE!
Abca8b	89740	0.0078745	1	82679	0.0162052	2.05794	0	0	0	656479	0.0600997	7.63219	47175.4	1.25876e-07	1	320552	6.98238e-07	5.54703	1019.15	4.78752e-09	0.0380337	759466	2.67053e-06	21.2156
Abcb10	1.26265e+06	0.110795	1	1.2137e+06	0.237888	2.14711	1.2933e+06	0.433319	3.91101	1.42822e+06	0.130751	1.18012	1.65184e+06	4.40754e-06	1	288845	6.29173e-07	0.142749	778772	3.65834e-06	0.830017	1.30035e+06	4.57247e-06	1.03742
Abcb11	2.89666e+07	2.54176	1	2.2894e+07	4.48726	1.76541	3.68122e+06	1.23339	0.48525	4.43601e+07	4.0611	1.59775	2.9568e+07	7.88951e-05	1	2.347e+07	5.11233e-05	0.647991	3.9443e+06	1.85286e-05	0.234851	4.13981e+07	0.000145569	1.8451
Abcb1a	NA	#VALUE!	1	570047	0.11173	#VALUE!	NA	#VALUE!	#VALUE!	3.94948e+06	0.36157	#VALUE!	NA	#VALUE!	1	826949	1.80129e-06	#VALUE!	NA	#VALUE!	#VALUE!	4.63866e+06	1.63111e-05	#VALUE!
Abcb4	8.12633e+06	0.713069	1	2.02027e+07	3.95975	5.55311	541062	0.181282	0.254228	2.71649e+07	2.4869	3.4876	4.4552e+06	1.18876e-05	1	1.13442e+07	2.47102e-05	2.07866	763029	3.58438e-06	0.301522	2.80854e+07	9.87577e-05	8.30761
Abcb6	0	0	1	133445	0.0261555	#DIV/0!	0	0	#DIV/0!	1.15453e+06	0.105696	#DIV/0!	93033.6	2.48237e-07	1	923213	2.01098e-06	8.10102	0	0	0	1.31351e+06	4.61874e-06	18.6061
Abcb7	4.65252e+06	0.408249	1	4.08828e+06	0.80131	1.9628	985239	0.330103	0.808581	4.16596e+06	0.381388	0.934204	5.00932e+06	1.33661e-05	1	4.25048e+06	9.25855e-06	0.692686	547542	2.57212e-06	0.192435	5.67015e+06	1.99381e-05	1.49169
Abcb8	751335	0.0659281	1	2.75046e+06	0.539095	8.17701	16522.6	0.00553588	0.0839684	4.49657e+06	0.411655	6.24399	1.36137e+06	3.63249e-06	1	1.26456e+06	2.7545e-06	0.758297	37738.2	1.77278e-07	0.0488034	3.68662e+06	1.29634e-05	3.56874
Abcc2	7.8647e+06	0.690111	1	1.94207e+07	3.80649	5.51576	572579	0.191842	0.277986	2.45275e+07	2.24545	3.25376	9.31844e+06	2.4864e-05	1	1.68082e+07	3.66122e-05	1.4725	781444	3.67089e-06	0.147639	2.61522e+07	9.196e-05	3.69852
Abcc3	986196	0.0865367	1	3.31832e+06	0.650396	7.51584	46855.7	0.0156989	0.181414	1.63073e+07	1.49291	17.2518	605453	1.61551e-06	1	3.9049e+06	8.50579e-06	5.2651	243041	1.1417e-06	0.706715	1.4884e+07	5.2337e-05	32.3967
Abcc5	NA	#VALUE!	1	0	0	#VALUE!	NA	#VALUE!	#VALUE!	25492.6	0.00233381	#VALUE!	NA	#VALUE!	1	0	0	#VALUE!	NA	#VALUE!	#VALUE!	0	0	#VALUE!
Abcc6	4.50686e+06	0.395468	1	3.35545e+06	0.657674	1.66303	432911	0.145046	0.366771	1.32018e+07	1.2086	3.05613	3.47565e+06	9.27392e-06	1	3.38514e+06	7.37364e-06	0.795094	2037.81	9.57276e-09	0.00103222	1.18633e+07	4.17154e-05	4.49814
Abcc9	72653.2	0.00637518	1	334653	0.0655925	10.2887	856.896	0.000287102	0.0450343	1.58138e+06	0.144773	22.7088	106182	2.83321e-07	1	321788	7.00931e-07	2.47399	662.843	3.11375e-09	0.0109902	1.1409e+06	4.01178e-06	14.1599
Abcd1	523260	0.045915	1	3.8269e+06	0.750078	16.3362	160018	0.0536139	1.16768	1.23957e+07	1.13481	24.7153	419392	1.11905e-06	1	4.5182e+06	9.84171e-06	8.79473	52421.3	2.46252e-07	0.220056	1.4026e+07	4.93201e-05	44.0733
Abcd2	NA	#VALUE!	1	2.47476e+07	4.85057	#VALUE!	NA	#VALUE!	#VALUE!	1.28061e+07	1.17238	#VALUE!	NA	#VALUE!	1	2.06457e+07	4.49712e-05	#VALUE!	NA	#VALUE!	#VALUE!	1.5013e+07	5.27906e-05	#VALUE!
Abcd3	1.19986e+08	10.5286	1	1.76098e+08	34.5154	3.27827	3.36814e+07	11.2849	1.07184	4.41443e+08	40.4135	3.83846	1.17945e+08	0.000314707	1	1.26472e+08	0.000275486	0.875371	2.72735e+07	0.000128119	0.407105	3.83521e+08	0.00134859	4.28521
Abcd4	44541.2	0.0039084	1	0	0	0	71345.9	0.0239043	6.11614	98896.2	0.00905381	2.3165	0	0	1	0	0	#DIV/0!	0	0	#DIV/0!	140981	4.95736e-07	#DIV/0!
Abce1	1.96481e+07	1.72408	1	2.07137e+07	4.05991	2.35483	5.5975e+06	1.87543	1.08779	1.34541e+07	1.2317	0.714413	1.82951e+07	4.88159e-05	1	1.7196e+07	3.7457e-05	0.767311	5.22654e+06	2.4552e-05	0.502951	1.8775e+07	6.60193e-05	1.35241
Abcf1	1.31324e+07	1.15234	1	9.23632e+06	1.81033	1.57101	2.41802e+06	0.810155	0.703053	6.16237e+06	0.564156	0.489575	7.43053e+06	1.98266e-05	1	1.15032e+07	2.50567e-05	1.26379	2.78357e+06	1.3076e-05	0.659519	4.75021e+06	1.67033e-05	0.842471
Abcf2	2.02424e+06	0.177623	1	2.73524e+06	0.536112	3.01825	97647.3	0.0327166	0.184191	3.00852e+06	0.275425	1.55062	1.7939e+06	4.78659e-06	1	2.25941e+06	4.92153e-06	1.02819	90163.4	4.23549e-07	0.0884865	2.03508e+06	7.15602e-06	1.49501
Abcf3	86083.8	0.00755368	1	1.55634e+07	3.05046	403.838	1.07191e+06	0.35914	47.5451	3.52349e+06	0.32257	42.7037	695095	1.85469e-06	1	1.41424e+07	3.08055e-05	16.6095	1.45673e+06	6.8431e-06	3.68961	2.95195e+06	1.038e-05	5.59664
Abcg2	7.44965e+06	0.653691	1	1.76353e+07	3.45654	5.28773	2.37046e+06	0.79422	1.21498	1.67096e+07	1.52974	2.34016	8.07239e+06	2.15392e-05	1	1.32284e+07	2.88145e-05	1.33777	2.46252e+06	1.15678e-05	0.537059	1.48218e+07	5.21184e-05	2.4197
Abcg5	66418.3	0.00582808	1	166693	0.0326721	5.60599	0	0	0	377520	0.0345614	5.93016	699119	1.86543e-06	1	578904	1.26099e-06	0.675979	17097.2	8.03152e-08	0.0430545	200490	7.04988e-07	0.377923
Abcg8	NA	#VALUE!	1	37242.3	0.00729955	#VALUE!	NA	#VALUE!	#VALUE!	0	0	#VALUE!	NA	#VALUE!	1	0	0	#VALUE!	NA	#VALUE!	#VALUE!	0	0	#VALUE!
Abhd11	1.59669e+07	1.40106	1	2.5141e+07	4.92768	3.5171	7.55761e+06	2.53217	1.80732	3.03769e+07	2.78096	1.98489	2.29007e+07	6.11051e-05	1	2.77476e+07	6.04408e-05	0.989129	6.70815e+06	3.1512e-05	0.515702	2.69986e+07	9.4936e-05	1.55365
Abhd12	3.56625e+06	0.312931	1	815328	0.159806	0.510673	141051	0.047259	0.15102	5.41275e+06	0.495529	1.58351	9.26705e+06	2.47269e-05	1	1.24461e+07	2.71105e-05	1.0964	1.96831e+06	9.24629e-06	0.373937	5.94264e+06	2.08963e-05	0.845085
Abhd14a	NA	#VALUE!	1	0	0	#VALUE!	NA	#VALUE!	#VALUE!	44544.2	0.00407796	#VALUE!	NA	#VALUE!	1	0	0	#VALUE!	NA	#VALUE!	#VALUE!	39754.2	1.39789e-07	#VALUE!
Abhd14b	8.61231e+08	75.5713	1	8.69945e+08	170.511	2.25629	3.59064e+08	120.304	1.59193	2.55872e+08	23.4247	0.309968	7.92873e+08	0.00211559	1	1.00749e+09	0.00219454	1.03732	3.44945e+08	0.0016204	0.765934	2.41884e+08	0.000850545	0.402037
Abhd15	1.14752e+06	0.100693	1	5.48141e+06	1.07437	10.6697	69574.6	0.0233109	0.231505	4.96738e+06	0.454757	4.51628	1.4974e+06	3.99545e-06	1	7.84106e+06	1.70797e-05	4.27478	71277	3.34829e-07	0.0838025	5.47142e+06	1.92393e-05	4.81531
Abhd16a	1.02959e+06	0.0903444	1	3.1995e+06	0.627107	6.9413	41368.1	0.0138603	0.153417	7.31578e+06	0.669749	7.41329	767381	2.04757e-06	1	2.58292e+06	5.6262e-06	2.74775	136131	6.39485e-07	0.312314	5.22567e+06	1.83752e-05	8.97415
Abhd2	NA	#VALUE!	1	1.52276e+06	0.298464	#VALUE!	NA	#VALUE!	#VALUE!	3.7947e+06	0.347399	#VALUE!	NA	#VALUE!	1	3.79847e+06	8.27397e-06	#VALUE!	NA	#VALUE!	#VALUE!	2.71835e+06	9.55863e-06	#VALUE!
Abhd3	886753	0.0778108	1	1.33575e+06	0.261809	3.36469	54388.6	0.0182228	0.234194	5.71934e+06	0.523597	6.72911	1.33257e+06	3.55565e-06	1	3.51744e+06	7.66181e-06	2.15483	213397	1.00245e-06	0.281931	5.58502e+06	1.96388e-05	5.52325
Abhd4	1.26776e+07	1.11244	1	6.32846e+06	1.24039	1.11502	1.66666e+06	0.55841	0.501971	1.91112e+08	17.496	15.7277	4.64535e+06	1.2395e-05	1	5.3123e+06	1.15714e-05	0.933557	9.80076e+06	4.60397e-05	3.71438	1.67257e+08	0.000588133	47.4492
Abhd5	291784	0.0256034	1	524676	0.102837	4.01655	1.17678e+07	3.94277	153.994	1.87021e+07	1.71215	66.8719	0	0	1	360679	7.85644e-07	#DIV/0!	1.18046e+07	5.5453e-05	#DIV/0!	1.29322e+07	4.54738e-05	#DIV/0!
Abhd6	4.94542e+06	0.433951	1	6.98034e+06	1.36816	3.15279	260069	0.0871358	0.200797	7.65031e+06	0.700375	1.61395	5.6084e+06	1.49647e-05	1	7.57423e+06	1.64985e-05	1.1025	34130.1	1.60329e-07	0.0107138	9.95441e+06	3.5003e-05	2.33904
Abi1	0	0	1	956148	0.187407	#DIV/0!	6466.17	0.00216648	#DIV/0!	1.01572e+06	0.0929875	#DIV/0!	29220.8	7.79687e-08	1	873419	1.90251e-06	24.401	132753	6.23619e-07	7.99832	1.76709e+06	6.21368e-06	79.6945
Abi3	NA	#VALUE!	1	0	0	#VALUE!	NA	#VALUE!	#VALUE!	1.28692e+06	0.117816	#VALUE!	NA	#VALUE!	1	0	0	#VALUE!	NA	#VALUE!	#VALUE!	135548	4.76632e-07	#VALUE!
Ablim1	2.39327e+06	0.210004	1	657652	0.128901	0.613801	923894	0.309549	1.47401	687092	0.0629023	0.299528	2.02315e+06	5.39829e-06	1	949315	2.06783e-06	0.383053	3.36991e+06	1.58304e-05	2.93248	435072	1.52986e-06	0.283397
Ablim2	0	0	1	35027.6	0.00686546	#DIV/0!	0	0	#DIV/0!	0	0	#DIV/0!	39491.9	1.05375e-07	1	46283.7	1.00817e-07	0.956748	4825.03	2.26659e-08	0.215098	0	0	0
Ablim3	174234	0.0152886	1	5.06722e+06	0.993184	64.9622	0	0	0	1.58411e+06	0.145023	9.48565	42729.4	1.14013e-07	1	4.84631e+06	1.05564e-05	92.5895	0	0	0	896861	3.15366e-06	27.6606
Abr	90341.4	0.00792728	1	NA	#VALUE!	#VALUE!	0	0	0	NA	#VALUE!	#VALUE!	65567	1.7495e-07	1	NA	#VALUE!	#VALUE!	0	0	0	NA	#VALUE!	#VALUE!
Abracl	8.20127e+06	0.719645	1	1.10505e+07	2.16591	3.0097	5.18091e+06	1.73585	2.4121	1.90142e+07	1.74072	2.41886	3.66098e+06	9.76844e-06	1	8.97688e+06	1.95538e-05	2.00173	1.00194e+06	4.7067e-06	0.481827	1.31304e+07	4.61708e-05	4.72653
Abt1	78586.9	0.00689584	1	104440	0.0204704	2.96852	0	0	0	67680.1	0.00619601	0.898514	85239.6	2.27441e-07	1	83360.2	1.81578e-07	0.798353	821.04	3.85689e-09	0.0169578	0	0	0
Abtb2	30475	0.00267412	1	0	0	0	14048.2	0.00470682	1.76014	0	0	0	28525.3	7.61128e-08	1	15441.5	3.36352e-08	0.441912	0	0	0	0	0	0
Acaa1a	2.30173e+08	20.1972	1	6.56604e+08	128.695	6.37193	5.78356e+07	19.3777	0.959425	4.04663e+08	37.0463	1.83423	1.64833e+08	0.000439817	1	6.40788e+08	0.00139579	3.17357	5.9559e+07	0.000279782	0.636134	3.78359e+08	0.00133044	3.02498
Acaa1b	2.56818e+08	22.5353	1	8.69006e+08	170.327	7.55822	6.52682e+07	21.868	0.97039	5.42928e+08	49.7043	2.20562	2.19661e+08	0.000586111	1	8.2627e+08	0.00179981	3.07077	6.89345e+07	0.000323825	0.552497	4.80354e+08	0.00168908	2.88185
Acaa2	3.21941e+09	282.496	1	2.59686e+09	508.989	1.80175	3.92697e+08	131.573	0.46575	1.86105e+09	170.377	0.603112	2.93741e+09	0.00783776	1	2.99229e+09	0.00651792	0.831604	3.97718e+08	0.00186831	0.238373	1.77383e+09	0.00623737	0.79581
Acaca	1.56654e+07	1.3746	1	3.66899e+07	7.19127	5.23152	1.85272e+07	6.20751	4.51585	3.0334e+07	2.77703	2.02024	1.7082e+07	4.55791e-05	1	3.4785e+07	7.577e-05	1.66238	1.3045e+07	6.12796e-05	1.34447	2.84966e+07	0.000100204	2.19845
Acacb	9.04494e+06	0.793675	1	6.36645e+06	1.24783	1.57222	4.82941e+06	1.61809	2.03873	8.63683e+06	0.790689	0.996238	1.15659e+07	3.08609e-05	1	8.18204e+06	1.78224e-05	0.577509	4.89465e+06	2.2993e-05	0.745053	8.92312e+06	3.13766e-05	1.01671
Acad10	3.57338e+07	3.13557	1	3.02025e+07	5.91974	1.88793	3.09623e+06	1.03739	0.330845	1.14813e+07	1.0511	0.335217	1.10117e+07	2.9382e-05	1	3.29846e+07	7.18482e-05	2.44532	9.16682e+06	4.30618e-05	1.46558	1.15135e+07	4.04854e-05	1.3779
Acad11	1.11979e+08	9.82592	1	1.91739e+08	37.5812	3.8247	1.42573e+07	4.77688	0.486151	3.03042e+08	27.7431	2.82346	1.10304e+08	0.00029432	1	2.13892e+08	0.000465908	1.583	1.30873e+07	6.14787e-05	0.208884	2.72054e+08	0.000956632	3.25032
Acad12	NA	#VALUE!	1	9.84505e+06	1.92964	#VALUE!	NA	#VALUE!	#VALUE!	1.64106e+07	1.50237	#VALUE!	NA	#VALUE!	1	9.53869e+06	2.07775e-05	#VALUE!	NA	#VALUE!	#VALUE!	1.34706e+07	4.73672e-05	#VALUE!
Acad8	9.79345e+07	8.59356	1	7.71605e+07	15.1236	1.75987	9.52082e+06	3.18994	0.371201	5.51527e+07	5.04915	0.587551	9.47575e+07	0.000252837	1	9.26311e+07	0.000201773	0.798033	1.55288e+07	7.29476e-05	0.288516	4.59743e+07	0.000161661	0.639387
Acad9	8.7771e+07	7.70172	1	2.00826e+08	39.3622	5.11082	8.10669e+06	2.71613	0.352666	9.42188e+07	8.6256	1.11996	1.46519e+08	0.000390951	1	2.31855e+08	0.000505034	1.29181	1.74986e+08	0.000822011	2.10259	9.2466e+07	0.000325141	0.831666
Acadl	3.09437e+08	27.1525	1	3.74828e+08	73.467	2.70571	1.14161e+08	38.2494	1.40869	2.23683e+08	20.4779	0.754181	2.78677e+08	0.000743581	1	4.41336e+08	0.000961333	1.29284	9.25178e+07	0.000434609	0.58448	1.9734e+08	0.000693914	0.933206
Acadm	2.48806e+08	21.8322	1	4.20441e+08	82.407	3.77456	5.15458e+07	17.2703	0.791048	1.44317e+08	13.212	0.605159	2.09406e+08	0.000558749	1	4.06864e+08	0.000886246	1.58612	4.24749e+07	0.000199529	0.357099	1.45675e+08	0.000512241	0.916765
Acads	2.60573e+08	22.8648	1	3.23321e+08	63.3715	2.77158	4.57189e+07	15.318	0.669941	1.15485e+08	10.5725	0.462392	2.59583e+08	0.000692635	1	3.14079e+08	0.000684138	0.987733	4.35536e+07	0.000204596	0.295388	1.18898e+08	0.000418086	0.603617
Acadsb	5.60437e+07	4.91772	1	2.11444e+07	4.14434	0.842736	1.34797e+07	4.51634	0.918382	2.98691e+07	2.73448	0.556046	6.03721e+07	0.000161088	1	2.35717e+07	5.13447e-05	0.318736	1.43455e+07	6.73888e-05	0.418335	2.5494e+07	8.96455e-05	0.556499
Acadvl	2.20569e+08	19.3545	1	1.84953e+08	36.2511	1.873	4.08379e+08	136.827	7.06951	2.25963e+09	206.866	10.6883	2.34442e+08	0.000625552	1	2.05524e+08	0.00044768	0.715655	3.9272e+08	0.00184483	2.94912	2.11234e+09	0.0074277	11.8738
Acap2	182007	0.0159707	1	232409	0.0455525	2.85225	429387	0.143866	9.00809	898630	0.0822683	5.1512	153478	4.09519e-07	1	8307.33	1.80953e-08	0.0441868	531263	2.49565e-06	6.09408	775663	2.72749e-06	6.66022
Acat1	6.05407e+08	53.1232	1	1.2247e+09	240.044	4.51862	1.06314e+08	35.6204	0.670524	6.81799e+08	62.4177	1.17496	5.56524e+08	0.00148495	1	1.10522e+09	0.00240744	1.62122	1.06616e+08	0.000500835	0.337274	6.82209e+08	0.00239887	1.61546
Acat2	2.48817e+08	21.8332	1	2.9294e+08	57.4168	2.62979	1.3206e+08	44.2465	2.02656	6.00319e+07	5.49583	0.251719	2.3699e+08	0.000632349	1	3.18125e+08	0.000692951	1.09584	1.57317e+08	0.000739008	1.16867	5.24395e+07	0.000184395	0.291603
Acat3	2.89151e+08	25.3725	1	3.37632e+08	66.1764	2.6082	1.50436e+08	50.4034	1.98654	6.73203e+07	6.16308	0.242904	2.77416e+08	0.000740218	1	3.48476e+08	0.000759064	1.02546	1.79114e+08	0.000841402	1.13669	6.4951e+07	0.000228389	0.308543
Acbd3	455173	0.0399405	1	1.68381e+06	0.33003	8.26304	866616	0.290358	7.26977	7.86079e+06	0.719644	18.0179	1.93516e+06	5.16349e-06	1	1.92712e+07	4.19773e-05	8.12964	541959	2.54589e-06	0.493056	6.83031e+06	2.40176e-05	4.65143
Acbd4	NA	#VALUE!	1	223044	0.0437169	#VALUE!	NA	#VALUE!	#VALUE!	328363	0.0300612	#VALUE!	NA	#VALUE!	1	17994.8	3.91969e-08	#VALUE!	NA	#VALUE!	#VALUE!	314371	1.10543e-06	#VALUE!
Acbd5	4.58637e+07	4.02445	1	5.52411e+07	10.8273	2.69039	9.89802e+06	3.31632	0.824043	8.22766e+07	7.53231	1.87164	5.48515e+07	0.000146358	1	6.09367e+07	0.000132734	0.906917	1.03439e+07	4.85914e-05	0.332004	7.96454e+07	0.00028006	1.91352
Acbd6	212985	0.018689	1	218599	0.0428458	2.29257	50686.9	0.0169826	0.908693	0	0	0	0	0	1	0	0	#DIV/0!	0	0	#DIV/0!	0	0	#DIV/0!
Accs	NA	#VALUE!	1	72997.1	0.0143076	#VALUE!	NA	#VALUE!	#VALUE!	0	0	#VALUE!	NA	#VALUE!	1	0	0	#VALUE!	NA	#VALUE!	#VALUE!	0	0	#VALUE!
Acin1	1.44811e+06	0.127069	1	4.11681e+06	0.806901	6.3501	383147	0.128373	1.01026	3.67423e+06	0.336371	2.64715	3.45883e+06	9.22904e-06	1	2.37896e+06	5.18195e-06	0.561483	442696	2.07959e-06	0.225332	1.41326e+06	4.9695e-06	0.538463
Acly	2.29481e+08	20.1365	1	1.42862e+08	28.0011	1.39057	6.61801e+07	22.1736	1.10116	4.40648e+07	4.03406	0.200336	2.0662e+08	0.000551317	1	1.39087e+08	0.000302963	0.549527	6.0258e+07	0.000283066	0.513436	4.08578e+07	0.000143669	0.260593
Acmsd	706511	0.0619949	1	NA	#VALUE!	#VALUE!	4.7534e+06	1.59262	25.6895	NA	#VALUE!	#VALUE!	4.82907e+06	1.28852e-05	1	NA	#VALUE!	#VALUE!	5.03329e+06	2.36442e-05	1.83499	NA	#VALUE!	#VALUE!
Acnat1	4.76372e+06	0.418006	1	6.08755e+06	1.19317	2.85443	1.06519e+06	0.35689	0.853791	1.44187e+07	1.32001	3.15787	3.67059e+06	9.79409e-06	1	6.21009e+06	1.3527e-05	1.38114	671367	3.15379e-06	0.32201	1.09878e+07	3.86366e-05	3.94489
Acnat2	NA	#VALUE!	1	2.75471e+06	0.539927	#VALUE!	NA	#VALUE!	#VALUE!	2.14514e+06	0.196385	#VALUE!	NA	#VALUE!	1	3.83486e+06	8.35324e-06	#VALUE!	NA	#VALUE!	#VALUE!	4.42143e+06	1.55472e-05	#VALUE!
Aco1	2.15633e+08	18.9214	1	2.0761e+08	40.692	2.15058	1.07599e+08	36.0508	1.9053	4.73372e+07	4.33365	0.229035	1.93087e+08	0.000515205	1	2.34925e+08	0.000511722	0.993238	1.04919e+08	0.000492862	0.956633	3.85971e+07	0.00013572	0.263429
Aco2	1.90391e+08	16.7064	1	1.93287e+08	37.8845	2.26766	3.5846e+07	12.0102	0.718894	6.70446e+07	6.13783	0.367394	1.85501e+08	0.000494965	1	2.08969e+08	0.000455183	0.919627	3.93844e+07	0.000185011	0.373786	7.1672e+07	0.000252022	0.509173
Acot1	2.9461e+07	2.58514	1	4.12181e+07	8.07882	3.1251	1.36399e+07	4.57003	1.7678	6.47773e+06	0.593027	0.229398	2.76936e+07	7.38936e-05	1	4.71766e+07	0.000102762	1.39067	1.62908e+07	7.65272e-05	1.03564	9.38043e+06	3.29847e-05	0.446381
Acot10	0	0	1	NA	#VALUE!	#VALUE!	0	0	#DIV/0!	NA	#VALUE!	#VALUE!	0	0	1	NA	#VALUE!	#VALUE!	42474.5	1.99527e-07	#DIV/0!	NA	#VALUE!	#VALUE!
Acot11	1.26927e+06	0.111376	1	2.00214e+06	0.392423	3.52341	3.00268e+06	1.00604	9.03287	2.53097e+07	2.31707	20.8041	3.91101e+06	1.04356e-05	1	3.56807e+06	7.7721e-06	0.74477	2.71607e+06	1.27589e-05	1.22264	1.84515e+07	6.48817e-05	6.21735
Acot12	1.65349e+07	1.4509	1	2.55687e+07	5.01151	3.45406	6.29818e+06	2.11019	1.4544	1.3928e+07	1.27509	0.878823	1.87288e+07	4.99734e-05	1	2.68994e+07	5.85933e-05	1.17249	4.29071e+06	2.01559e-05	0.403333	9.19426e+06	3.23301e-05	0.646946
Acot13	8.40835e+07	7.37816	1	1.78175e+08	34.9227	4.73325	7.01012e+06	2.34873	0.318336	5.44488e+07	4.98471	0.675604	1.05384e+08	0.000281191	1	1.52195e+08	0.000331516	1.17897	1.48408e+07	6.97158e-05	0.247931	5.10946e+07	0.000179666	0.638946
Acot2	5.79981e+06	0.508922	1	6.90326e+07	13.5305	26.5866	5.3168e+06	1.78138	3.50031	2.57672e+07	2.35895	4.63519	3.83457e+06	1.02316e-05	1	7.59955e+07	0.000165536	16.1789	3.32369e+06	1.56133e-05	1.52598	2.76984e+07	9.73967e-05	9.51919
Acot3	NA	#VALUE!	1	3.74773e+07	7.34561	#VALUE!	NA	#VALUE!	#VALUE!	1.4207e+07	1.30063	#VALUE!	NA	#VALUE!	1	3.99659e+07	8.70553e-05	#VALUE!	NA	#VALUE!	#VALUE!	1.67101e+07	5.87584e-05	#VALUE!
Acot4	1.23777e+07	1.08612	1	5.15136e+07	10.0968	9.29619	4.17534e+06	1.39894	1.28802	2.64204e+07	2.41875	2.22696	9.26251e+06	2.47148e-05	1	5.12983e+07	0.00011174	4.52118	5.90887e+06	2.77573e-05	1.12311	2.51949e+07	8.85936e-05	3.58464
Acot7	4.59327e+06	0.40305	1	6.15263e+06	1.20592	2.992	1.40454e+06	0.470588	1.16757	294172	0.026931	0.0668181	2.79493e+06	7.45758e-06	1	5.70878e+06	1.24351e-05	1.66744	1.54463e+06	7.25599e-06	0.972968	469869	1.65221e-06	0.221548
Acot8	8.96746e+06	0.786876	1	1.26327e+07	2.47603	3.14666	4.10031e+06	1.3738	1.74589	2.54117e+07	2.32641	2.95651	1.02326e+07	2.73032e-05	1	1.6564e+07	3.60803e-05	1.32147	4.32722e+06	2.03274e-05	0.744505	2.2085e+07	7.76581e-05	2.84428
Acot9	3.42213e+06	0.300285	1	1.01028e+07	1.98016	6.59428	1.74741e+06	0.585468	1.94971	4.08361e+06	0.373849	1.24498	71411.4	1.90544e-07	1	1.23138e+06	2.68224e-06	14.0768	114341	5.37123e-07	2.81889	3.94811e+06	1.38828e-05	72.8591
Acox1	4.54739e+08	39.9024	1	8.00628e+08	156.924	3.9327	2.06772e+08	69.2785	1.7362	8.17574e+08	74.8478	1.87577	4.12623e+08	0.00110098	1	8.0173e+08	0.00174636	1.58618	2.26366e+08	0.00106337	0.965835	7.43367e+08	0.00261393	2.37417
Acox2	8.401e+07	7.37171	1	1.18316e+08	23.19	3.14582	3.70249e+07	12.4051	1.6828	1.41036e+08	12.9117	1.75152	8.57852e+07	0.000228897	1	1.18277e+08	0.000257635	1.12555	3.72209e+07	0.000174848	0.763869	1.29641e+08	0.00045586	1.99155
Acox3	1.23052e+06	0.107976	1	1.84964e+06	0.362533	3.35753	162781	0.0545397	0.50511	971190	0.088911	0.823434	1.6436e+06	4.38556e-06	1	1.818e+06	3.96005e-06	0.902975	106810	5.01748e-07	0.114409	1.14854e+06	4.03866e-06	0.9209
Acp1	2.56276e+07	2.24877	1	2.01426e+07	3.94799	1.75562	1.06809e+06	0.357863	0.159137	1.03968e+06	0.0951812	0.0423259	2.81775e+07	7.51848e-05	1	3.10741e+07	6.76867e-05	0.900271	6.23723e+06	2.92998e-05	0.389704	853979	3.00287e-06	0.0399399
Acp2	259539	0.022774	1	69935	0.0137074	0.601887	0	0	0	587936	0.0538247	2.36343	0	0	1	448705	9.77386e-07	#DIV/0!	0	0	#DIV/0!	1.72664e+06	6.07142e-06	#DIV/0!
Acp5	8.38887e+06	0.736107	1	3.90966e+06	0.7663	1.04102	2.75871e+06	0.924303	1.25566	4.19804e+06	0.384324	0.522104	9.99239e+06	2.66623e-05	1	1.99926e+06	4.35486e-06	0.163334	2.14415e+06	1.00723e-05	0.377773	2.36534e+06	8.31731e-06	0.31195
Acp6	1.05823e+07	0.928574	1	1.11526e+07	2.18592	2.35407	2.99495e+06	1.00345	1.08064	4.38289e+06	0.401248	0.432111	1.17256e+07	3.1287e-05	1	1.31769e+07	2.87024e-05	0.917389	2.75075e+06	1.29218e-05	0.413009	2.64037e+06	9.28442e-06	0.29675
Acsf2	2.21593e+08	19.4444	1	1.88771e+08	36.9993	1.90283	3.61213e+07	12.1024	0.622411	9.54769e+07	8.74077	0.449528	2.06191e+08	0.00055017	1	1.89183e+08	0.000412086	0.749016	3.57043e+07	0.000167723	0.304857	7.98782e+07	0.000280878	0.51053
Acsf3	1.14972e+07	1.00885	1	3.82511e+07	7.49727	7.43148	1.15289e+06	0.386274	0.382884	1.21597e+07	1.1132	1.10343	1.07725e+07	2.87439e-05	1	5.11795e+07	0.000111481	3.87842	1.32196e+06	6.20999e-06	0.216045	9.02603e+06	3.17385e-05	1.10418
Acsl1	4.82197e+08	42.3118	1	4.79472e+08	93.9773	2.22106	2.45389e+08	82.2174	1.94313	1.07094e+09	98.0432	2.31716	4.66484e+08	0.0012447	1	4.98066e+08	0.0010849	0.871619	1.99806e+08	0.000938605	0.754081	9.67398e+08	0.00340169	2.73294
Acsl3	1.9476e+06	0.170898	1	1.17958e+06	0.2312	1.35286	1.39177e+07	4.6631	27.2858	1.0586e+07	0.969131	5.67082	2.79236e+06	7.45073e-06	1	2.09766e+06	4.56921e-06	0.613257	1.15215e+07	5.4123e-05	7.26412	1.16922e+07	4.11135e-05	5.51806
Acsl4	2.10445e+07	1.84662	1	1.12453e+07	2.20411	1.19359	2.20963e+07	7.40334	4.00914	2.21128e+07	2.02439	1.09627	1.80352e+07	4.81226e-05	1	1.66425e+07	3.62514e-05	0.753313	2.32974e+07	0.000109441	2.27422	3.17398e+07	0.000111608	2.31923
Acsl5	1.96913e+08	17.2787	1	2.314e+08	45.3549	2.62489	5.02869e+07	16.8485	0.975102	3.5762e+08	32.7396	1.89479	2.21731e+08	0.000591634	1	2.26778e+08	0.000493977	0.834936	5.21187e+07	0.000244831	0.413822	3.60312e+08	0.00126698	2.14149
Acsl6	2.04811e+07	1.79717	1	5.17044e+07	10.1342	5.63894	9.47622e+06	3.17499	1.76666	9.57071e+07	8.76185	4.87535	2.10501e+07	5.61671e-05	1	4.26834e+07	9.29745e-05	1.65532	1.07139e+07	5.03294e-05	0.896065	8.73926e+07	0.000307301	5.4712
Acsm1	2.51265e+08	22.048	1	1.64116e+08	32.167	1.45895	6.18273e+07	20.7151	0.939548	7.03931e+07	6.44438	0.292289	2.15038e+08	0.000573776	1	1.44713e+08	0.000315219	0.549376	7.42021e+07	0.00034857	0.607501	7.15463e+07	0.000251581	0.438465
Acsm3	1.51217e+07	1.3269	1	2.36647e+07	4.63832	3.4956	1.83991e+06	0.616461	0.464586	1.08108e+07	0.989712	0.745881	2.28785e+07	6.10458e-05	1	3.93948e+07	8.58112e-05	1.40569	1.71952e+06	8.07755e-06	0.13232	8.70799e+06	3.06202e-05	0.501594
Acsm5	4.01331e+07	3.5216	1	3.81715e+07	7.48167	2.12451	4.81165e+06	1.61214	0.457785	8.03967e+06	0.73602	0.209002	3.88617e+07	0.000103693	1	3.09629e+07	6.74446e-05	0.650426	3.62939e+06	1.70493e-05	0.164421	7.65281e+06	2.69098e-05	0.259514
Acss2	8.21399e+07	7.20761	1	2.46934e+07	4.83994	0.671504	2.20187e+07	7.37733	1.02355	1.32739e+07	1.2152	0.1686	6.18965e+07	0.000165156	1	2.50905e+07	5.4653e-05	0.330918	2.47089e+07	0.000116072	0.702802	1.5124e+07	5.3181e-05	0.322005
Acss3	1.55801e+06	0.136712	1	1.21928e+07	2.38981	17.4806	585880	0.196298	1.43585	2.8079e+06	0.257059	1.8803	1.97003e+06	5.25655e-06	1	1.08129e+07	2.35531e-05	4.4807	191862	9.01286e-07	0.17146	2.38432e+06	8.38406e-06	1.59497
Acta2	1.09785e+09	96.3343	1	6.88265e+08	134.901	1.40034	3.72462e+08	124.793	1.29541	1.424e+09	130.365	1.35325	1.3814e+09	0.00368593	1	5.52269e+08	0.00120297	0.326369	3.73949e+08	0.00175665	0.476582	1.41954e+09	0.00499158	1.35422
Actb	2.12606e+09	186.558	1	1.69318e+09	331.867	1.7789	8.01064e+08	268.395	1.43867	2.53892e+09	232.435	1.24591	1.4295e+09	0.00381428	1	1.20983e+09	0.00263529	0.690902	8.67895e+08	0.00407699	1.06888	2.71109e+09	0.00953309	2.49932
Actbl2	7.14904e+08	62.7314	1	4.78387e+08	93.7646	1.4947	2.61807e+08	87.7181	1.39831	5.95086e+08	54.4792	0.868453	5.23384e+08	0.00139652	1	4.24475e+08	0.000924608	0.662079	2.76779e+08	0.00130019	0.931018	5.40569e+08	0.00190082	1.36111
Actg1	2.51798e+09	220.948	1	2.28705e+09	448.265	2.02882	4.50444e+08	150.921	0.68306	1.25535e+09	114.926	0.520147	2.64904e+09	0.00706831	1	2.35279e+09	0.00512493	0.725057	4.75179e+08	0.00223219	0.315802	1.5839e+09	0.00556951	0.787954
Actg2	1.50374e+09	131.95	1	9.68805e+08	189.887	1.43908	4.52795e+08	151.708	1.14974	7.26019e+08	66.466	0.50372	1.17472e+09	0.00313446	1	9.15783e+08	0.00199479	0.636408	5.64041e+08	0.00264962	0.845321	7.23694e+08	0.00254475	0.811863
Actl6a	749786	0.0657922	1	1.33564e+06	0.261788	3.97902	43477.1	0.0145669	0.221408	1.64944e+06	0.151004	2.29516	595810	1.58977e-06	1	989776	2.15597e-06	1.35615	0	0	0	1.0136e+06	3.56417e-06	2.24193
Actn1	5.04773e+07	4.42928	1	4.63069e+07	9.07622	2.04914	1.32311e+07	4.43305	1.00085	3.89302e+07	3.56401	0.804646	4.453e+07	0.000118817	1	5.87169e+07	0.000127899	1.07643	1.186e+07	5.5713e-05	0.468896	3.13141e+07	0.000110111	0.926723
Actn3	4.67821e+06	0.410504	1	NA	#VALUE!	#VALUE!	770152	0.258038	0.628589	NA	#VALUE!	#VALUE!	3.19179e+06	8.51652e-06	1	NA	#VALUE!	#VALUE!	1.05245e+06	4.94396e-06	0.580515	NA	#VALUE!	#VALUE!
Actn4	8.94571e+07	7.84968	1	9.85523e+07	19.3164	2.46079	2.14086e+07	7.17292	0.913786	8.44985e+07	7.73572	0.985483	9.52839e+07	0.000254242	1	1.06598e+08	0.000232196	0.913287	2.02604e+07	9.51745e-05	0.374346	8.70024e+07	0.000305929	1.2033
Actr10	0	0	1	261169	0.0511896	#DIV/0!	371621	0.124511	#DIV/0!	1.14292e+06	0.104632	#DIV/0!	0	0	1	727942	1.58563e-06	#DIV/0!	290142	1.36296e-06	#DIV/0!	1.38408e+06	4.86687e-06	#DIV/0!
Actr1a	3.06446e+06	0.2689	1	9.22111e+06	1.80735	6.72129	846018	0.283457	1.05414	5.17331e+06	0.473609	1.76128	3.99348e+06	1.06556e-05	1	7.82985e+06	1.70553e-05	1.60059	1.32213e+06	6.21081e-06	0.582867	6.32822e+06	2.22521e-05	2.0883
Actr1b	1.8594e+07	1.63159	1	1.23064e+07	2.41207	1.47836	5.44972e+06	1.82592	1.11911	4.63944e+06	0.424734	0.26032	9.67079e+06	2.58042e-05	1	9.69639e+06	2.1121e-05	0.818513	6.61225e+06	3.10615e-05	1.20374	5.49737e+06	1.93306e-05	0.749126
Actr2	4.69582e+07	4.12049	1	3.83741e+07	7.52139	1.82536	9.40481e+06	3.15107	0.764732	1.50478e+07	1.3776	0.33433	4.30152e+07	0.000114776	1	4.05962e+07	8.84282e-05	0.770444	9.28051e+06	4.35958e-05	0.379835	1.31897e+07	4.63793e-05	0.404087
Actr3	5.52327e+07	4.84655	1	6.90806e+07	13.5399	2.79372	2.13852e+07	7.16508	1.47839	3.69721e+07	3.38474	0.698382	4.48112e+07	0.000119568	1	6.83212e+07	0.00014882	1.24465	2.14869e+07	0.000100936	0.844176	3.72898e+07	0.000131123	1.09665
Acy1	3.25339e+07	2.85478	1	3.48449e+07	6.82966	2.39236	3.00069e+07	10.0538	3.52173	1.20885e+07	1.10669	0.387661	3.11428e+07	8.30969e-05	1	2.90714e+07	6.33244e-05	0.762056	4.09965e+07	0.000192584	2.31758	2.46909e+07	8.68215e-05	1.04482
Acy3	6.4379e+07	5.64912	1	7.93706e+07	15.5568	2.75384	6.62309e+07	22.1906	3.92814	1.15261e+07	1.05519	0.186789	6.45456e+07	0.000172224	1	9.58953e+07	0.000208883	1.21285	5.85351e+07	0.000274972	1.59659	1.32203e+07	4.6487e-05	0.269921
Acyp1	9.64155e+06	0.846027	1	8.09279e+06	1.5862	1.87488	6.72477e+06	2.25312	2.66318	1.41238e+06	0.129301	0.152834	1.05652e+07	2.81908e-05	1	2.2242e+07	4.84483e-05	1.71859	6.02264e+06	2.82918e-05	1.00358	752925	2.64754e-06	0.093915
Acyp2	NA	#VALUE!	1	1.33456e+06	0.261576	#VALUE!	NA	#VALUE!	#VALUE!	0	0	#VALUE!	NA	#VALUE!	1	1.84797e+06	4.02531e-06	#VALUE!	NA	#VALUE!	#VALUE!	462830	1.62746e-06	#VALUE!
Ada	3.56814e+06	0.313097	1	1.21208e+06	0.23757	0.758774	8.4354e+06	2.82627	9.02681	60122.6	0.00550414	0.0175797	2.18648e+06	5.83409e-06	1	1.15318e+06	2.5119e-06	0.430554	3.11461e+06	1.46311e-05	2.50786	354093	1.24511e-06	0.21342
Adal	139733	0.0122613	1	214588	0.0420595	3.43026	49473.5	0.016576	1.3519	0	0	0	136023	3.62945e-07	1	271023	5.90353e-07	1.62657	53770.5	2.52591e-07	0.695948	0	0	0
Adam10	144545	0.0126835	1	322330	0.0631772	4.98104	15149.7	0.00507589	0.400195	331218	0.0303225	2.3907	99227	2.64763e-07	1	608634	1.32575e-06	5.0073	0	0	0	162295	5.70683e-07	2.15545
Adam17	NA	#VALUE!	1	5406.85	0.00105975	#VALUE!	NA	#VALUE!	#VALUE!	203922	0.0186687	#VALUE!	NA	#VALUE!	1	5462.13	1.18978e-08	#VALUE!	NA	#VALUE!	#VALUE!	321165	1.12932e-06	#VALUE!
Adam18	NA	#VALUE!	1	1.43006e+06	0.280295	#VALUE!	NA	#VALUE!	#VALUE!	0	0	#VALUE!	NA	#VALUE!	1	1.97952e+06	4.31186e-06	#VALUE!	NA	#VALUE!	#VALUE!	0	0	#VALUE!
Adam23	0	0	1	0	0	#DIV/0!	27911.1	0.00935156	#DIV/0!	0	0	#DIV/0!	34508.2	9.20767e-08	1	0	0	0	0	0	0	110703	3.89268e-07	4.22765
Adam9	16971.7	0.00148923	1	0	0	0	0	0	0	0	0	0	0	0	1	0	0	#DIV/0!	0	0	#DIV/0!	42037.3	1.47817e-07	#DIV/0!
Adamts1	NA	#VALUE!	1	65401.4	0.0128188	#VALUE!	NA	#VALUE!	#VALUE!	0	0	#VALUE!	NA	#VALUE!	1	0	0	#VALUE!	NA	#VALUE!	#VALUE!	0	0	#VALUE!
Adamts15	NA	#VALUE!	1	8.36556e+06	1.63966	#VALUE!	NA	#VALUE!	#VALUE!	4.7576e+06	0.435551	#VALUE!	NA	#VALUE!	1	8.97112e+06	1.95412e-05	#VALUE!	NA	#VALUE!	#VALUE!	4.09054e+06	1.43837e-05	#VALUE!
Adap2	307245	0.0269602	1	1.32148e+06	0.259012	9.60722	115428	0.0386739	1.43448	1.06708e+06	0.0976895	3.62347	0	0	1	157810	3.43748e-07	#DIV/0!	163204	7.66662e-07	#DIV/0!	760835	2.67535e-06	#DIV/0!
Adck1	0	0	1	225182	0.044136	#DIV/0!	0	0	#DIV/0!	365322	0.0334447	#DIV/0!	45613.7	1.21709e-07	1	284228	6.19116e-07	5.08685	0	0	0	38349.2	1.34849e-07	1.10796
Adck3	4.10686e+07	3.60369	1	2.48878e+07	4.87804	1.35362	1.88239e+07	6.30693	1.75013	6.16098e+07	5.64029	1.56514	3.71836e+07	9.92155e-05	1	2.90577e+07	6.32945e-05	0.63795	1.74938e+07	8.21783e-05	0.828281	7.38298e+07	0.00025961	2.61663
Adck4	505102	0.0443217	1	1.36562e+06	0.267663	6.0391	157509	0.0527731	1.19068	3.63551e+06	0.332825	7.50931	649314	1.73254e-06	1	1.8652e+06	4.06286e-06	2.34503	488699	2.2957e-06	1.32505	5.21379e+06	1.83334e-05	10.5818
Adck5	3.26466e+06	0.286467	1	2.37099e+06	0.464718	1.62224	0	0	0	906776	0.083014	0.289786	2.82337e+06	7.53349e-06	1	1.67499e+06	3.64852e-06	0.484307	104837	4.92477e-07	0.0653717	652069	2.29289e-06	0.304359
Adcy4	223643	0.0196242	1	NA	#VALUE!	#VALUE!	0	0	0	NA	#VALUE!	#VALUE!	593029	1.58235e-06	1	NA	#VALUE!	#VALUE!	0	0	0	NA	#VALUE!	#VALUE!
Adcy6	NA	#VALUE!	1	0	0	#VALUE!	NA	#VALUE!	#VALUE!	61280.2	0.00561012	#VALUE!	NA	#VALUE!	1	8376.55	1.82461e-08	#VALUE!	NA	#VALUE!	#VALUE!	42107.9	1.48065e-07	#VALUE!
Adcy9	NA	#VALUE!	1	21482.2	0.00421054	#VALUE!	NA	#VALUE!	#VALUE!	223840	0.0204922	#VALUE!	NA	#VALUE!	1	321913	7.01202e-07	#VALUE!	NA	#VALUE!	#VALUE!	212782	7.48211e-07	#VALUE!
Add1	1.95133e+06	0.171225	1	4.16929e+06	0.817187	4.77258	517370	0.173344	1.01237	6.33579e+06	0.580033	3.38754	1.08212e+06	2.88738e-06	1	2.31999e+06	5.05348e-06	1.7502	998039	4.68836e-06	1.62374	4.44993e+06	1.56474e-05	5.41926
Add3	1.41424e+06	0.124097	1	1.19977e+06	0.235157	1.89495	74729.8	0.0250381	0.201763	1.78639e+06	0.163541	1.31785	901997	2.40676e-06	1	1.44254e+06	3.14219e-06	1.30557	357924	1.68137e-06	0.698605	2.10313e+06	7.39529e-06	3.07271
Adh1	3.6879e+09	323.605	1	3.84869e+09	754.349	2.33108	1.73733e+09	582.09	1.79877	1.35224e+09	123.795	0.382551	3.81779e+09	0.0101869	1	3.62622e+09	0.00789877	0.775388	1.72733e+09	0.00811425	0.796541	1.23206e+09	0.00433234	0.425287
Adh4	8.97341e+06	0.787399	1	5.11785e+07	10.0311	12.7395	2.69442e+06	0.90276	1.14651	4.96542e+06	0.454577	0.577315	7.50702e+06	2.00307e-05	1	1.29532e+07	2.82152e-05	1.4086	2.96614e+06	1.39336e-05	0.695615	6.83379e+06	2.40299e-05	1.19965
Adh5	5.08983e+08	44.6622	1	4.82726e+08	94.615	2.11846	3.29989e+08	110.562	2.47552	1.10142e+08	10.0833	0.225769	4.51031e+08	0.00120347	1	4.96097e+08	0.00108062	0.897919	2.98673e+08	0.00140303	1.16583	7.26472e+07	0.000255452	0.212263
Adh7	4.65091e+07	4.08108	1	NA	#VALUE!	#VALUE!	4.06316e+07	13.6135	3.33577	NA	#VALUE!	#VALUE!	4.66606e+07	0.000124503	1	NA	#VALUE!	#VALUE!	3.78598e+07	0.000177849	1.42848	NA	#VALUE!	#VALUE!
Adhfe1	2.15572e+07	1.8916	1	2.88157e+07	5.64793	2.98579	5.14012e+06	1.72219	0.910439	1.04962e+07	0.960912	0.507989	3.43425e+07	9.16346e-05	1	2.70887e+07	5.90057e-05	0.643923	8.33534e+06	3.91558e-05	0.427304	8.8012e+06	3.09479e-05	0.337732
Adi1	4.158e+07	3.64856	1	3.32979e+07	6.52645	1.78877	1.73428e+07	5.81068	1.59259	7.25215e+06	0.663924	0.181969	3.12842e+07	8.34743e-05	1	3.46791e+07	7.55393e-05	0.90494	1.73608e+07	8.15535e-05	0.976988	5.69582e+06	2.00284e-05	0.239935
Adipoq	310455	0.0272418	1	3.24854e+06	0.636718	23.3728	77582.3	0.0259938	0.954189	743142	0.0680336	2.4974	0	0	1	4.24535e+06	9.24737e-06	#DIV/0!	125476	5.89434e-07	#DIV/0!	23305	8.19481e-08	#DIV/0!
Adipor2	2.46238e+06	0.216069	1	0	0	0	372519	0.124812	0.577649	1.1834e+06	0.108339	0.501409	2.43164e+06	6.48823e-06	1	0	0	0	145280	6.82462e-07	0.105185	965497	3.39501e-06	0.523257
Adk	8.71431e+08	76.4663	1	1.96332e+09	384.814	5.03247	3.437e+08	115.156	1.50597	3.66103e+08	33.5162	0.438313	7.5871e+08	0.00202443	1	1.84911e+09	0.00402781	1.9896	2.27329e+08	0.0010679	0.527504	2.77755e+08	0.000976679	0.482446
Adnp	96297.6	0.00844992	1	79567.7	0.0155954	1.84563	0	0	0	20962.6	0.0019191	0.227114	107753	2.87512e-07	1	135988	2.96215e-07	1.03027	0	0	0	47768.7	1.67971e-07	0.584222
Ado	2.05526e+06	0.180345	1	2.99209e+06	0.586454	3.25184	1.65873e+06	0.555755	3.08162	169906	0.0155546	0.0862493	2.97108e+06	7.9276e-06	1	3.15261e+06	6.86712e-06	0.86623	3.05327e+06	1.4343e-05	1.80924	112398	3.95228e-07	0.0498547
Adpgk	1.40875e+07	1.23615	1	1.67014e+06	0.32735	0.264814	2.04071e+06	0.683738	0.553119	5.45921e+06	0.499782	0.404306	3.14063e+06	8.38002e-06	1	2.45805e+06	5.35422e-06	0.638927	2.71836e+06	1.27697e-05	1.52382	4.96721e+06	1.74663e-05	2.08428
Adprh	NA	#VALUE!	1	502684	0.0985269	#VALUE!	NA	#VALUE!	#VALUE!	0	0	#VALUE!	NA	#VALUE!	1	464241	1.01123e-06	#VALUE!	NA	#VALUE!	#VALUE!	98023.7	3.44684e-07	#VALUE!
Adprhl2	2.04977e+06	0.179863	1	3.34091e+06	0.654823	3.64067	793139	0.26574	1.47746	426602	0.0390548	0.217136	2.55486e+06	6.81703e-06	1	1.16191e+07	2.53091e-05	3.71263	1.06077e+06	4.98306e-06	0.730972	3.72702e+07	0.000131054	19.2245
Adprm	1.01845e+06	0.0893669	1	1.22469e+06	0.240041	2.68602	546617	0.183143	2.04934	0	0	0	842905	2.24909e-06	1	783914	1.70755e-06	0.75922	320383	1.50502e-06	0.66917	0	0	0
Adrbk1	0	0	1	7839.51	0.00153656	#DIV/0!	0	0	#DIV/0!	0	0	#DIV/0!	163622	4.36586e-07	1	7436.06	1.61975e-08	0.0371003	0	0	0	0	0	0
Adrm1	1.43996e+07	1.26354	1	1.95163e+07	3.82522	3.02739	3.66071e+06	1.22651	0.9707	2.67831e+06	0.245195	0.194055	1.38837e+07	3.70452e-05	1	1.5262e+07	3.32442e-05	0.897397	4.60959e+06	2.16539e-05	0.584526	2.26538e+06	7.96583e-06	0.21503
Adsl	1.00309e+07	0.880192	1	4.87937e+06	0.956364	1.08654	5.16804e+06	1.73155	1.96724	1.65891e+06	0.151871	0.172543	7.70507e+06	2.05591e-05	1	6.81091e+06	1.48358e-05	0.721615	5.45901e+06	2.56441e-05	1.24733	2.05077e+06	7.2112e-06	0.350754
Adss	5.4568e+06	0.478824	1	9.18744e+06	1.80075	3.76079	2.62882e+06	0.880782	1.83947	1.6999e+07	1.55623	3.25011	3.90937e+06	1.04312e-05	1	9.66511e+06	2.10529e-05	2.01826	3.05091e+06	1.43319e-05	1.37394	9.8449e+06	3.46179e-05	3.31869
Adssl1	5.20602e+06	0.456818	1	5.75547e+06	1.12808	2.46943	855444	0.286615	0.627417	283365	0.0259417	0.0567878	6.14801e+06	1.64045e-05	1	2.95648e+06	6.43991e-06	0.39257	3.60988e+06	1.69577e-05	1.03372	893045	3.14024e-06	0.191426
Adtrp	5.75419e+06	0.504919	1	2.66662e+06	0.522661	1.03514	813568	0.272585	0.539859	304929	0.0279158	0.0552877	3.57861e+06	9.54866e-06	1	4.36302e+06	9.50369e-06	0.99529	315266	1.48098e-06	0.155098	1.32886e+07	4.6727e-05	4.89357
Aebp1	NA	#VALUE!	1	0	0	#VALUE!	NA	#VALUE!	#VALUE!	0	0	#VALUE!	NA	#VALUE!	1	11732.6	2.55563e-08	#VALUE!	NA	#VALUE!	#VALUE!	0	0	#VALUE!
Aes	291761	0.0256014	1	1.95969e+06	0.384102	15.0032	288253	0.0965786	3.77239	6.09803e+06	0.558266	21.8061	0	0	1	3.72464e+06	8.11315e-06	#DIV/0!	117351	5.51264e-07	#DIV/0!	6.33026e+06	2.22593e-05	#DIV/0!
Afap1l2	NA	#VALUE!	1	0	0	#VALUE!	NA	#VALUE!	#VALUE!	6306.87	0.000577385	#VALUE!	NA	#VALUE!	1	401.255	8.74029e-10	#VALUE!	NA	#VALUE!	#VALUE!	62.325	2.19155e-10	#VALUE!
Afg3l1	699569	0.0613857	1	1.18741e+06	0.232735	3.79134	9372.2	0.00314014	0.0511542	2.91828e+06	0.267165	4.35223	463700	1.23727e-06	1	1.42002e+06	3.09314e-06	2.49997	0	0	0	3.16644e+06	1.11343e-05	8.99905
Afg3l2	1.11756e+07	0.980639	1	1.3986e+07	2.74128	2.7954	1.47004e+06	0.492534	0.502258	1.11783e+07	1.02335	1.04356	1.23219e+07	3.28781e-05	1	1.5433e+07	3.36168e-05	1.02247	2.22072e+06	1.0432e-05	0.317293	1.34053e+07	4.71376e-05	1.43371
Afm	1.52743e+06	0.134029	1	3.35604e+06	0.657789	4.90782	1.59931e+06	0.535848	3.998	851020	0.0779096	0.58129	2.00126e+06	5.33988e-06	1	1.89127e+06	4.11963e-06	0.771483	1.62994e+06	7.65675e-06	1.43388	421464	1.48201e-06	0.277536
Afmid	1.47094e+07	1.29072	1	7.13103e+06	1.39769	1.08288	7.91017e+06	2.65029	2.05334	1.44189e+06	0.132003	0.10227	1.77947e+07	4.74809e-05	1	1.39111e+07	3.03018e-05	0.638189	1.02682e+07	4.82357e-05	1.0159	4.28579e+06	1.50702e-05	0.317396
Aftph	73623.4	0.0064603	1	304727	0.0597271	9.24524	31803.4	0.0106557	1.64941	67928.9	0.0062188	0.962617	108136	2.88535e-07	1	252656	5.50345e-07	1.90738	65462.9	3.07517e-07	1.06579	80650	2.83592e-07	0.982871
Aga	142925	0.0125414	1	1.0947e+06	0.214562	17.1083	0	0	0	532798	0.0487769	3.88927	143200	3.82096e-07	1	1.01184e+06	2.20402e-06	5.76824	0	0	0	0	0	0
Agap2	NA	#VALUE!	1	0	0	#VALUE!	NA	#VALUE!	#VALUE!	4342.96	0.000397592	#VALUE!	NA	#VALUE!	1	0	0	#VALUE!	NA	#VALUE!	#VALUE!	0	0	#VALUE!
Agfg1	1.11048e+06	0.0974427	1	777655	0.152422	1.56422	103066	0.0345322	0.354385	116824	0.0106951	0.109758	948293	2.53029e-06	1	784053	1.70785e-06	0.674964	390371	1.8338e-06	0.724738	0	0	0
Agfg2	1.48892e+06	0.13065	1	5.06893e+06	0.993518	7.60442	1.65223e+06	0.553578	4.23711	2.99553e+06	0.274237	2.09902	3.13932e+06	8.37651e-06	1	3.7074e+06	8.07559e-06	0.964076	1.51115e+06	7.09875e-06	0.84746	2.81231e+06	9.88902e-06	1.18057
Agk	395156	0.0346742	1	264739	0.0518893	1.49648	161021	0.0539497	1.55591	1.9605e+06	0.179481	5.17621	682288	1.82052e-06	1	485566	1.05768e-06	0.580975	273702	1.28574e-06	0.706246	1.74505e+06	6.13617e-06	3.37056
Agl	7.20901e+07	6.32576	1	8.12561e+07	15.9263	2.5177	1.55545e+07	5.21151	0.823855	1.00822e+07	0.923014	0.145914	7.00945e+07	0.00018703	1	8.04122e+07	0.000175157	0.936516	1.41314e+07	6.63831e-05	0.354932	3.5044e+07	0.000123226	0.658858
Agmat	4.81078e+07	4.22136	1	7.39713e+07	14.4985	3.43456	2.026e+07	6.78809	1.60804	1.13733e+08	10.4121	2.46652	5.53365e+07	0.000147652	1	8.96137e+07	0.0001952	1.32202	2.01627e+07	9.47158e-05	0.641479	1.33156e+08	0.000468219	3.1711
Agmo	446568	0.0391854	1	1.33344e+06	0.261356	6.66974	1.51129e+06	0.506357	12.9221	2.73483e+06	0.25037	6.38937	0	0	1	672755	1.46542e-06	#DIV/0!	0	0	#DIV/0!	793254	2.78934e-06	#DIV/0!
Agpat2	2.61799e+07	2.29723	1	1.87365e+07	3.67239	1.59861	9.34513e+06	3.13107	1.36298	3.14553e+07	2.87969	1.25355	1.30761e+07	3.48903e-05	1	1.40592e+07	3.06243e-05	0.877731	1.3869e+07	6.51506e-05	1.8673	2.05073e+07	7.21106e-05	2.06678
Agpat3	1.54374e+07	1.3546	1	1.60929e+07	3.15423	2.32853	2.07207e+06	0.694245	0.512509	3.5996e+07	3.29538	2.43273	1.57546e+07	4.20375e-05	1	2.18179e+07	4.75245e-05	1.13053	2.99984e+06	1.40919e-05	0.335224	3.1907e+07	0.000112195	2.66894
Agpat4	0	0	1	0	0	#DIV/0!	0	0	#DIV/0!	130080	0.0119086	#DIV/0!	18494.1	4.9347e-08	1	0	0	0	0	0	0	77681.8	2.73155e-07	5.53539
Agpat5	85262.7	0.00748163	1	398997	0.078204	10.4528	0	0	0	1.01292e+06	0.092731	12.3945	63258.3	1.68789e-07	1	900768	1.96209e-06	11.6245	27990.7	1.31488e-07	0.779007	1.00044e+06	3.51789e-06	20.8419
Agpat6	984009	0.0863448	1	2.45647e+06	0.481473	5.57616	1.17841e+06	0.394824	4.57265	1.48606e+06	0.136046	1.57562	691967	1.84635e-06	1	1.93586e+06	4.21676e-06	2.28384	1.73984e+06	8.17304e-06	4.4266	686877	2.41529e-06	1.30814
Agpat9	NA	#VALUE!	1	150331	0.0294651	#VALUE!	NA	#VALUE!	#VALUE!	1.2252e+06	0.112165	#VALUE!	NA	#VALUE!	1	149284	3.25176e-07	#VALUE!	NA	#VALUE!	#VALUE!	3.54534e+06	1.24666e-05	#VALUE!
Agps	255355	0.0224069	1	1.94417e+06	0.381061	17.0064	475251	0.159232	7.10639	1.96898e+06	0.180257	8.04473	314263	8.38535e-07	1	196325	4.27642e-07	0.509987	561604	2.63817e-06	3.14617	2.25232e+06	7.91989e-06	9.44492
Agrn	NA	#VALUE!	1	115675	0.0226725	#VALUE!	NA	#VALUE!	#VALUE!	13969.8	0.00127892	#VALUE!	NA	#VALUE!	1	135009	2.94082e-07	#VALUE!	NA	#VALUE!	#VALUE!	122207	4.2972e-07	#VALUE!
Agt	1.08961e+06	0.0956108	1	2.85241e+06	0.559076	5.84742	0	0	0	436425	0.0399541	0.417883	1.1649e+06	3.10824e-06	1	2.78921e+06	6.07555e-06	1.95466	127009	5.96631e-07	0.191951	907827	3.19222e-06	1.02702
Agxt	1.14523e+08	10.0492	1	1.21707e+08	23.8547	2.3738	7.23823e+07	24.2516	2.41329	1.92806e+08	17.6511	1.75647	1.06736e+08	0.000284799	1	1.32097e+08	0.000287739	1.01032	1.08957e+08	0.000511835	1.79718	1.89704e+08	0.000667063	2.34223
Agxt2	1.48166e+08	13.0012	1	2.57651e+08	50.5	3.88424	5.23311e+07	17.5334	1.3486	6.65797e+07	6.09528	0.468823	1.50393e+08	0.000401286	1	2.84996e+08	0.000620788	1.547	5.10497e+07	0.000239809	0.597602	7.20176e+07	0.000253238	0.631065
Ahctf1	1.05511e+06	0.0925834	1	45762.9	0.0089696	0.0968812	1.23673e+06	0.414365	4.47558	133362	0.0122091	0.131872	1.38304e+06	3.6903e-06	1	50126.4	1.09187e-07	0.0295876	1.78818e+06	8.40011e-06	2.27627	200265	7.04199e-07	0.190824
Ahcy	2.39458e+09	210.119	1	2.41009e+09	472.381	2.24816	1.03192e+09	345.743	1.64546	3.4648e+08	31.7197	0.150961	2.47333e+09	0.00659947	1	2.46565e+09	0.00537076	0.813817	9.66438e+08	0.00453991	0.68792	3.30422e+08	0.00116187	0.176055
Ahcyl1	4.58702e+07	4.02502	1	8.31192e+07	16.2915	4.04756	2.24028e+07	7.50602	1.86484	1.79544e+07	1.6437	0.408371	4.32287e+07	0.000115345	1	4.4378e+07	9.66657e-05	0.838055	3.4633e+07	0.000162691	1.41047	1.75762e+07	6.18037e-05	0.535815
Ahcyl2	3.9833e+07	3.49526	1	6.79019e+07	13.3089	3.80769	3.33486e+07	11.1734	3.19673	1.76019e+06	0.161143	0.0461033	3.87507e+07	0.000103397	1	3.27382e+07	7.13115e-05	0.689688	3.11226e+07	0.000146201	1.41398	4.91399e+06	1.72792e-05	0.167116
Ahdc1	NA	#VALUE!	1	0	0	#VALUE!	NA	#VALUE!	#VALUE!	0	0	#VALUE!	NA	#VALUE!	1	12434.2	2.70846e-08	#VALUE!	NA	#VALUE!	#VALUE!	0	0	#VALUE!
Ahnak	2.99026e+06	0.262389	1	6.38641e+06	1.25175	4.77057	1.38979e+06	0.465646	1.77464	1.99002e+06	0.182184	0.694327	2.99704e+06	7.99686e-06	1	6.08428e+06	1.3253e-05	1.65727	1.51078e+06	7.097e-06	0.887473	2.5629e+06	9.01201e-06	1.12694
Ahr	0	0	1	NA	#VALUE!	#VALUE!	0	0	#DIV/0!	NA	#VALUE!	#VALUE!	22568.5	6.02185e-08	1	NA	#VALUE!	#VALUE!	0	0	0	NA	#VALUE!	#VALUE!
Ahsa1	3.38732e+07	2.9723	1	5.49e+07	10.7605	3.62025	3.40322e+07	11.4025	3.83624	2.41386e+07	2.20985	0.743481	3.50382e+07	9.34909e-05	1	7.18136e+07	0.000156427	1.67318	4.20338e+07	0.000197457	2.11204	3.22412e+07	0.000113371	1.21264
Ahsa2	2.59941e+06	0.228093	1	2.56591e+06	0.502923	2.20491	2.67406e+06	0.895941	3.92797	1.21772e+06	0.11148	0.488749	3.65685e+06	9.75742e-06	1	3.50098e+06	7.62597e-06	0.781556	3.30263e+06	1.55143e-05	1.59	2.26161e+06	7.95258e-06	0.815029
Ahsg	7.26724e+07	6.37686	1	8.61498e+07	16.8855	2.64793	3.30628e+07	11.0776	1.73716	3.69889e+07	3.38628	0.531027	7.49007e+07	0.000199854	1	8.45608e+07	0.000184193	0.921638	3.70966e+07	0.000174264	0.871954	5.45353e+07	0.000191764	0.95952
Ahsp	49065	0.00430536	1	218695	0.0428646	9.9561	0	0	0	0	0	0	0	0	1	77267.1	1.68306e-07	#DIV/0!	270106	1.26884e-06	#DIV/0!	0	0	#DIV/0!
AI182371	128285	0.0112567	1	1.60215e+06	0.314024	27.8966	0	0	0	0	0	0	0	0	1	394593	8.59517e-07	#DIV/0!	0	0	#DIV/0!	0	0	#DIV/0!
AI314180	2.74388e+06	0.24077	1	6.14552e+06	1.20453	5.00284	347346	0.116378	0.483358	5.84196e+06	0.534823	2.22131	1.41002e+06	3.76231e-06	1	1.25339e+07	2.73018e-05	7.25667	278610	1.30879e-06	0.347868	3.57735e+06	1.25791e-05	3.34346
AI317395	0	0	1	0	0	#DIV/0!	0	0	#DIV/0!	140235	0.0128383	#DIV/0!	145470	3.88152e-07	1	33089	7.20758e-08	0.185689	0	0	0	0	0	0
AI413582	NA	#VALUE!	1	0	0	#VALUE!	NA	#VALUE!	#VALUE!	0	0	#VALUE!	NA	#VALUE!	1	151596	3.30213e-07	#VALUE!	NA	#VALUE!	#VALUE!	0	0	#VALUE!
AI462493	NA	#VALUE!	1	3.69782e+06	0.724779	#VALUE!	NA	#VALUE!	#VALUE!	7.84355e+06	0.718066	#VALUE!	NA	#VALUE!	1	7.84656e+06	1.70917e-05	#VALUE!	NA	#VALUE!	#VALUE!	3.21068e+06	1.12898e-05	#VALUE!
AI464131	235641	0.0206771	1	5.87755e+06	1.15201	55.7144	0	0	0	2.37466e+06	0.217397	10.5139	354024	9.44627e-07	1	197662	4.30555e-07	0.455793	3130.33	1.47049e-08	0.0155669	2.23669e+06	7.86495e-06	8.32598
AI481877	361327	0.0317057	1	293427	0.0575121	1.81394	0	0	0	0	0	0	189012	5.04332e-07	1	229310	4.9949e-07	0.9904	0	0	0	0	0	0
AI597468	0	0	1	334831	0.0656273	#DIV/0!	4.13476e+06	1.38534	#DIV/0!	701860	0.0642543	#DIV/0!	66552.1	1.77578e-07	1	2.53475e+07	5.5213e-05	310.922	3.08005e+06	1.44688e-05	81.4782	433539	1.52447e-06	8.58476
AI661453	380019	0.0333459	1	93555.9	0.0183371	0.549906	25507.5	0.00854626	0.256291	26649.5	0.00243973	0.0731643	350119	9.34209e-07	1	70125.8	1.52751e-07	0.163508	13456	6.32103e-08	0.0676619	3650.55	1.28366e-08	0.0137406
AI837181	152762	0.0134046	1	1.60527e+06	0.314636	23.4723	592170	0.198406	14.8013	437218	0.0400267	2.98605	1.81101e+06	4.83225e-06	1	559734	1.21923e-06	0.252312	686180	3.22338e-06	0.667054	159812	5.61951e-07	0.116292
Aida	NA	#VALUE!	1	46435.5	0.00910143	#VALUE!	NA	#VALUE!	#VALUE!	0	0	#VALUE!	NA	#VALUE!	1	41254.6	8.98622e-08	#VALUE!	NA	#VALUE!	#VALUE!	0	0	#VALUE!
Aif1	NA	#VALUE!	1	0	0	#VALUE!	NA	#VALUE!	#VALUE!	578096	0.0529238	#VALUE!	NA	#VALUE!	1	514004	1.11962e-06	#VALUE!	NA	#VALUE!	#VALUE!	626328	2.20238e-06	#VALUE!
Aifm1	8.7864e+07	7.70989	1	8.36886e+07	16.4031	2.12754	1.08378e+07	3.6312	0.470979	9.29769e+07	8.5119	1.10402	7.99832e+07	0.000213416	1	8.9169e+07	0.000194231	0.910107	1.77695e+07	8.34734e-05	0.39113	9.63984e+07	0.000338969	1.5883
Aifm2	1.77296e+07	1.55574	1	6.22159e+06	1.21944	0.783834	1.76869e+08	59.2597	38.091	1.62219e+08	14.8509	9.54589	2.52387e+07	6.73433e-05	1	6.97467e+07	0.000151925	2.25597	1.79562e+08	0.000843507	12.5255	1.60842e+08	0.000565574	8.39837
Aifm3	NA	#VALUE!	1	0	0	#VALUE!	NA	#VALUE!	#VALUE!	129981	0.0118996	#VALUE!	NA	#VALUE!	1	1.65735e+06	3.6101e-06	#VALUE!	NA	#VALUE!	#VALUE!	0	0	#VALUE!
Aim1	NA	#VALUE!	1	643.598	0.000126146	#VALUE!	NA	#VALUE!	#VALUE!	460256	0.0421358	#VALUE!	NA	#VALUE!	1	0	0	#VALUE!	NA	#VALUE!	#VALUE!	0	0	#VALUE!
Aimp1	1.44145e+07	1.26484	1	1.52853e+07	2.99594	2.36863	7.1663e+06	2.40106	1.89831	1.06142e+06	0.0971719	0.0768254	4.6733e+07	0.000124696	1	1.3422e+07	2.92362e-05	0.23446	7.44192e+06	3.49589e-05	0.280354	1.25602e+06	4.41657e-06	0.0354188
Aimp2	1.29439e+07	1.1358	1	1.55526e+07	3.04833	2.68386	4.00802e+06	1.34288	1.18232	2.71681e+06	0.24872	0.218982	2.12603e+07	5.6728e-05	1	9.89035e+06	2.15435e-05	0.379769	3.9076e+06	1.83562e-05	0.323583	3.04716e+06	1.07148e-05	0.188881
Aip	1.64607e+06	0.144439	1	2.03948e+06	0.399742	2.76754	1.28414e+06	0.430248	2.97874	947996	0.0867877	0.600859	1.40182e+06	3.74041e-06	1	2.47873e+06	5.39927e-06	1.4435	1.11899e+06	5.25653e-06	1.40534	314032	1.10424e-06	0.295219
Ak1	NA	#VALUE!	1	0	0	#VALUE!	NA	#VALUE!	#VALUE!	0	0	#VALUE!	NA	#VALUE!	1	254433	5.54216e-07	#VALUE!	NA	#VALUE!	#VALUE!	0	0	#VALUE!
AK129341	3618.61	0.000317526	1	NA	#VALUE!	#VALUE!	74030.9	0.024804	78.1164	NA	#VALUE!	#VALUE!	0	0	1	NA	#VALUE!	#VALUE!	22178.7	1.04186e-07	#DIV/0!	NA	#VALUE!	#VALUE!
Ak2	3.0952e+08	27.1597	1	4.14991e+08	81.339	2.99484	8.19484e+07	27.4567	1.01093	1.23793e+08	11.3331	0.417274	3.11506e+08	0.000831179	1	4.34463e+08	0.000946362	1.13858	8.37172e+07	0.000393267	0.473144	1.22559e+08	0.000430958	0.51849
Ak3	2.95823e+08	25.9579	1	2.35191e+08	46.0978	1.77587	1.1729e+08	39.2977	1.5139	2.02639e+08	18.5513	0.71467	2.97774e+08	0.000794538	1	2.87065e+08	0.000625295	0.786992	8.66214e+07	0.00040691	0.512134	2.40646e+08	0.000846192	1.06501
Ak4	1.56255e+08	13.7111	1	2.10713e+08	41.3	3.01216	5.33406e+07	17.8717	1.30345	1.73849e+08	15.9156	1.16078	1.35756e+08	0.000362231	1	2.23285e+08	0.000486368	1.3427	6.64638e+07	0.000312218	0.861931	1.53394e+08	0.000539384	1.48906
Akap1	2.72558e+06	0.239164	1	3.26921e+06	0.64077	2.67921	1.93289e+06	0.647612	2.70782	3.13982e+06	0.287446	1.20188	2.02006e+06	5.39003e-06	1	2.87019e+06	6.25195e-06	1.15991	3.43102e+06	1.61174e-05	2.99023	3.17905e+06	1.11786e-05	2.07394
Akap10	0	0	1	81269.5	0.0159289	#DIV/0!	39666.1	0.0132901	#DIV/0!	971073	0.0889003	#DIV/0!	0	0	1	42010.5	9.15088e-08	#DIV/0!	0	0	#DIV/0!	954600	3.35669e-06	#DIV/0!
Akap11	75850.5	0.00665573	1	0	0	0	20434.8	0.00684664	1.02868	63954.2	0.00585492	0.879681	0	0	1	92344	2.01147e-07	#DIV/0!	0	0	#DIV/0!	0	0	#DIV/0!
Akap12	0	0	1	10428.7	0.00204404	#DIV/0!	0	0	#DIV/0!	0	0	#DIV/0!	0	0	1	17554.5	3.82378e-08	#DIV/0!	12595.2	5.91666e-08	#DIV/0!	0	0	#DIV/0!
Akap13	125869	0.0110447	1	86456.8	0.0169457	1.53428	28802.9	0.00965038	0.873755	291479	0.0266845	2.41604	28486	7.60081e-08	1	91500.9	1.99311e-07	2.62223	43167	2.0278e-07	2.66787	293227	1.03108e-06	13.5654
Akap14	NA	#VALUE!	1	0	0	#VALUE!	NA	#VALUE!	#VALUE!	8931.6	0.000817675	#VALUE!	NA	#VALUE!	1	0	0	#VALUE!	NA	#VALUE!	#VALUE!	6497.75	2.28482e-08	#VALUE!
Akap2	82962.1	0.00727976	1	410336	0.0804264	11.048	95543.1	0.0320116	4.39734	259605	0.0237665	3.26474	143958	3.84117e-07	1	740957	1.61398e-06	4.20179	47393.4	2.22634e-07	0.579598	297401	1.04576e-06	2.7225
Akap6	NA	#VALUE!	1	0	0	#VALUE!	NA	#VALUE!	#VALUE!	1.57769e+06	0.144435	#VALUE!	NA	#VALUE!	1	0	0	#VALUE!	NA	#VALUE!	#VALUE!	1.13757e+06	4.00008e-06	#VALUE!
Akap8	153478	0.0134674	1	318485	0.0624236	4.63517	103412	0.0346482	2.57274	351794	0.0322062	2.39142	569199	1.51877e-06	1	414431	9.02729e-07	0.594382	114420	5.37498e-07	0.353903	218940	7.69865e-07	0.5069
Akap9	0	0	1	193632	0.0379521	#DIV/0!	14068	0.00471346	#DIV/0!	41221	0.00377372	#DIV/0!	777.682	2.07506e-09	1	38986.2	8.49213e-08	40.9248	2013.71	9.45953e-09	4.55868	38090.4	1.33938e-07	64.5469
Akr1a1	6.48761e+08	56.9274	1	8.71358e+08	170.788	3.00009	2.77892e+08	93.1073	1.63554	2.0599e+08	18.8581	0.331265	6.48549e+08	0.00173049	1	9.06111e+08	0.00197372	1.14056	2.86116e+08	0.00134405	0.776684	1.81708e+08	0.000638946	0.369227
Akr1b10	NA	#VALUE!	1	1.39506e+07	2.73435	#VALUE!	NA	#VALUE!	#VALUE!	1.40138e+06	0.128294	#VALUE!	NA	#VALUE!	1	6.94293e+06	1.51233e-05	#VALUE!	NA	#VALUE!	#VALUE!	0	0	#VALUE!
Akr1b3	5.51446e+07	4.83883	1	6.05038e+07	11.8588	2.45077	3.11559e+07	10.4387	2.15729	9.18955e+06	0.84129	0.173863	5.70342e+07	0.000152182	1	5.56253e+07	0.000121165	0.796186	2.64728e+07	0.000124358	0.817167	8.01936e+06	2.81987e-05	0.185296
Akr1b8	2.72176e+07	2.38829	1	3.04593e+07	5.97008	2.49972	2.13802e+07	7.1634	2.99938	3.38265e+06	0.309676	0.129664	2.91503e+07	7.77805e-05	1	2.65137e+07	5.77531e-05	0.742514	1.67251e+07	7.85675e-05	1.01012	3.76072e+06	1.3224e-05	0.170016
Akr1c12	2.28165e+08	20.021	1	1.75893e+08	34.4753	1.72196	1.12503e+08	37.694	1.88272	2.89562e+07	2.6509	0.132406	1.96165e+08	0.000523419	1	1.70541e+08	0.000371478	0.709715	1.05393e+08	0.000495091	0.945879	3.13035e+07	0.000110074	0.210297
Akr1c13	2.30143e+08	20.1945	1	1.9368e+08	37.9617	1.8798	1.20816e+08	40.4791	2.00446	3.06135e+07	2.80262	0.138781	2.12275e+08	0.000566404	1	1.858e+08	0.000404717	0.714536	1.1535e+08	0.000541866	0.956677	3.02706e+07	0.000106442	0.187925
Akr1c14	3.85636e+08	33.8388	1	2.69028e+08	52.7299	1.55827	1.40617e+08	47.1134	1.39229	9.53064e+07	8.72516	0.257845	4.24436e+08	0.0011325	1	3.54559e+08	0.000772313	0.681952	1.54467e+08	0.000725618	0.64072	5.81951e+07	0.000204633	0.180691
Akr1c18	2.33087e+08	20.4529	1	2.82412e+08	55.3533	2.70638	5.02559e+07	16.8382	0.823264	2.08405e+07	1.90792	0.0932833	1.83883e+08	0.000490648	1	2.41673e+08	0.000526421	1.07291	4.94383e+07	0.00023224	0.473332	2.78886e+07	9.80654e-05	0.199869
Akr1c19	1.44128e+08	12.6469	1	1.29294e+08	25.3418	2.00379	6.86997e+07	23.0177	1.82003	1.4992e+07	1.3725	0.108524	1.47606e+08	0.000393852	1	1.29966e+08	0.000283096	0.718788	6.59908e+07	0.000309996	0.787088	1.30633e+07	4.59349e-05	0.11663
Akr1c20	5.51216e+08	48.368	1	5.46566e+08	107.128	2.21485	2.11499e+08	70.8624	1.46507	1.274e+08	11.6633	0.241136	4.30497e+08	0.00114868	1	5.68819e+08	0.00123902	1.07865	2.04746e+08	0.00096181	0.83732	1.34187e+08	0.000471844	0.410772
Akr1c6	1.54972e+09	135.984	1	1.82963e+09	358.611	2.63715	7.30968e+08	244.91	1.80101	4.12115e+08	37.7285	0.277448	1.59413e+09	0.00425354	1	1.94542e+09	0.00423758	0.996248	7.21182e+08	0.0033878	0.796466	4.11909e+08	0.00144841	0.340519
Akr1d1	4.32767e+08	37.9744	1	4.93065e+08	96.6415	2.54491	2.78703e+08	93.3792	2.459	1.07612e+08	9.8517	0.25943	4.74655e+08	0.0012665	1	4.72192e+08	0.00102855	0.812116	2.78164e+08	0.00130669	1.03173	1.00331e+08	0.000352799	0.278561
Akr1e1	2.17165e+08	19.0558	1	2.34463e+08	45.9552	2.41162	8.46498e+07	28.3618	1.48836	3.5443e+07	3.24476	0.170277	2.07712e+08	0.00055423	1	2.86912e+08	0.000624963	1.12762	5.656e+07	0.000265694	0.479393	2.30894e+07	8.11899e-05	0.146491
Akr7a5	1.88253e+08	16.5188	1	2.53865e+08	49.7579	3.0122	8.68267e+07	29.0911	1.7611	7.09663e+07	6.49687	0.393302	2.02744e+08	0.000540973	1	2.52068e+08	0.000549064	1.01496	8.6002e+07	0.000404	0.746803	6.19336e+07	0.000217779	0.402569
Akt1	964427	0.0846265	1	67085.3	0.0131488	0.155375	406686	0.13626	1.61013	970062	0.0888077	1.04941	989192	2.63942e-06	1	52279.6	1.13877e-07	0.0431448	417092	1.95932e-06	0.742329	1.09416e+06	3.84742e-06	1.45768
Akt1s1	5.05612e+06	0.443664	1	2.8211e+06	0.55294	1.2463	737679	0.247158	0.557083	506862	0.0464025	0.104589	1.03803e+07	2.76974e-05	1	2.14004e+06	4.66152e-06	0.168302	9.42716e+06	4.42847e-05	1.59888	1.12036e+06	3.93957e-06	0.142236
Akt2	2.06016e+06	0.180775	1	1.18704e+06	0.232661	1.28702	965503	0.32349	1.78946	360628	0.033015	0.18263	2.09428e+06	5.58809e-06	1	1.85098e+06	4.03187e-06	0.721511	537043	2.5228e-06	0.45146	0	0	0
Alad	1.39346e+08	12.2274	1	1.90891e+08	37.4149	3.05993	1.45508e+08	48.7522	3.98714	3.86233e+07	3.5359	0.28918	1.54281e+08	0.000411661	1	2.0407e+08	0.000444514	1.0798	1.44012e+08	0.000676507	1.64336	2.40512e+07	8.45721e-05	0.205441
Alas1	701057	0.0615163	1	1.33408e+06	0.261482	4.25061	59514.3	0.0199402	0.324144	1.54952e+06	0.141857	2.306	562430	1.50071e-06	1	3.21736e+06	7.00818e-06	4.66992	33702.5	1.5832e-07	0.105497	2.18843e+06	7.69525e-06	5.12775
Alas2	NA	#VALUE!	1	2.40453e+06	0.471292	#VALUE!	NA	#VALUE!	#VALUE!	110949	0.0101572	#VALUE!	NA	#VALUE!	1	1.3107e+06	2.85502e-06	#VALUE!	NA	#VALUE!	#VALUE!	1.37573e+06	4.83753e-06	#VALUE!
Alb	2.82787e+09	248.14	1	4.95905e+09	971.981	3.91706	3.77715e+09	1265.53	5.10006	1.23442e+09	113.009	0.455424	2.82653e+09	0.00754191	1	5.08461e+09	0.0110755	1.46853	3.90108e+09	0.0183256	2.42983	1.19327e+09	0.00419593	0.556348
Alcam	9.20409e+06	0.807641	1	1.05752e+07	2.07275	2.56643	703901	0.235841	0.292012	1.80006e+07	1.64793	2.04042	7.64451e+06	2.03975e-05	1	8.70303e+06	1.89573e-05	0.92939	2.42966e+06	1.14135e-05	0.559553	1.5999e+07	5.62577e-05	2.75807
Aldh16a1	3.23888e+07	2.84206	1	3.38968e+07	6.64382	2.33768	4.52031e+06	1.51452	0.532897	1.65982e+06	0.151954	0.0534661	3.2111e+07	8.56805e-05	1	3.29466e+07	7.17654e-05	0.837593	4.08028e+06	1.91674e-05	0.223708	1.338e+06	4.70485e-06	0.0549116
Aldh1a1	1.18485e+09	103.969	1	2.08478e+09	408.62	3.93023	8.07042e+08	270.398	2.60077	3.98982e+08	36.5263	0.35132	1.07499e+09	0.00286834	1	2.20735e+09	0.00480813	1.67628	7.33885e+08	0.00344747	1.2019	3.58556e+08	0.0012608	0.439557
Aldh1a7	4.2073e+08	36.9182	1	7.05368e+08	138.253	3.74486	2.6426e+08	88.5399	2.39828	1.14561e+08	10.4879	0.284084	3.84581e+08	0.00102616	1	6.98339e+08	0.00152115	1.48237	2.33745e+08	0.00109803	1.07004	1.025e+08	0.000360423	0.351235
Aldh1b1	1.63145e+08	14.3157	1	2.43414e+08	47.7096	3.33268	5.0035e+07	16.7641	1.17103	5.37684e+07	4.92242	0.343848	1.62624e+08	0.000433923	1	2.33805e+08	0.000509282	1.17367	4.2935e+07	0.00020169	0.464806	4.7537e+07	0.000167156	0.38522
Aldh1l1	1.34328e+09	117.87	1	1.16542e+09	228.425	1.93794	4.1941e+08	140.523	1.19218	2.04381e+08	18.7107	0.158741	1.27359e+09	0.00339826	1	1.10125e+09	0.00239878	0.705884	4.19083e+08	0.00196867	0.579318	2.02194e+08	0.000710983	0.20922
Aldh1l2	NA	#VALUE!	1	7.57226e+07	14.8417	#VALUE!	NA	#VALUE!	#VALUE!	4.98947e+06	0.456779	#VALUE!	NA	#VALUE!	1	7.44954e+07	0.000162269	#VALUE!	NA	#VALUE!	#VALUE!	9.99518e+06	3.51464e-05	#VALUE!
Aldh2	1.46816e+09	128.828	1	1.71937e+09	337	2.61588	3.56328e+08	119.387	0.926715	4.95324e+08	45.3462	0.351989	1.37903e+09	0.00367961	1	1.72066e+09	0.003748	1.01859	3.3469e+08	0.00157223	0.427282	4.72431e+08	0.00166122	0.451468
Aldh3a2	1.20593e+08	10.5818	1	4.0833e+08	80.0334	7.56331	2.08528e+07	6.98669	0.660255	8.22978e+08	75.3425	7.12	1.25649e+08	0.000335263	1	4.61826e+08	0.00100597	3.00054	2.02543e+07	9.5146e-05	0.283795	8.11578e+08	0.00285378	8.51206
Aldh3b2	992333	0.0870752	1	3.06083e+07	5.99928	68.8977	1.6332e+06	0.547201	6.28424	2.10975e+07	1.93145	22.1813	2.10507e+06	5.61686e-06	1	3.03184e+07	6.60405e-05	11.7576	1.76622e+06	8.29692e-06	1.47715	3.06119e+06	1.07642e-05	1.9164
Aldh4a1	3.62761e+08	31.8316	1	4.65716e+08	91.2811	2.86763	6.25069e+07	20.9428	0.657927	1.6698e+08	15.2868	0.480241	4.02588e+08	0.00107421	1	4.71661e+08	0.00102739	0.956415	6.32037e+07	0.000296904	0.276393	1.63839e+08	0.000576112	0.536312
Aldh5a1	7.30505e+07	6.41004	1	5.73576e+07	11.2422	1.75384	9.43427e+06	3.16094	0.493123	1.26596e+07	1.15896	0.180805	6.62434e+07	0.000176754	1	6.5054e+07	0.000141703	0.801694	9.42773e+06	4.42874e-05	0.250559	1.13268e+07	3.98289e-05	0.225335
Aldh6a1	6.34131e+08	55.6438	1	6.76953e+08	132.684	2.38452	1.55835e+08	52.2124	0.938334	1.94489e+08	17.8051	0.319985	4.63179e+08	0.00123588	1	6.59727e+08	0.00143704	1.16277	1.44646e+08	0.000679484	0.549798	1.99443e+08	0.000701308	0.567456
Aldh7a1	4.39786e+08	38.5903	1	3.76644e+08	73.8227	1.91299	2.1669e+08	72.6017	1.88134	9.58229e+07	8.77245	0.227323	3.80984e+08	0.00101656	1	4.00927e+08	0.000873314	0.859085	1.79769e+08	0.000844476	0.830717	8.22575e+07	0.000289245	0.284532
Aldh8a1	2.51652e+08	22.0819	1	2.50157e+08	49.0311	2.22042	1.42431e+08	47.7211	2.16109	5.4117e+07	4.95433	0.224361	2.33593e+08	0.000623287	1	2.47983e+08	0.000540167	0.866642	1.21222e+08	0.00056945	0.913623	4.46186e+07	0.000156894	0.25172
Aldh9a1	2.50745e+08	22.0023	1	3.07757e+08	60.3209	2.74157	1.01277e+08	33.9328	1.54223	7.87948e+07	7.21355	0.327854	2.57391e+08	0.000686785	1	3.32119e+08	0.000723435	1.05336	1.03171e+08	0.000484651	0.705681	8.20934e+07	0.000288668	0.420317
Aldoa	1.48827e+08	13.0593	1	2.00285e+08	39.2562	3.006	1.45539e+08	48.7625	3.73393	1.20413e+08	11.0237	0.844123	1.02702e+08	0.000274035	1	1.44e+08	0.000313667	1.14462	1.6771e+08	0.00078783	2.87492	1.22573e+08	0.000431007	1.57281
Aldoart1	3.12692e+07	2.74381	1	1.69942e+08	33.309	12.1397	3.86743e+07	12.9578	4.72254	1.06942e+08	9.79043	3.56818	3.91565e+07	0.00010448	1	1.14091e+08	0.000248518	2.37862	5.18376e+07	0.000243511	2.3307	1.11443e+08	0.000391871	3.75069
Aldob	4.59959e+09	403.605	1	7.12507e+09	1396.52	3.46013	2.12029e+09	710.401	1.76014	1.93736e+09	177.363	0.439447	4.63246e+09	0.0123606	1	6.2695e+09	0.0136565	1.10484	2.37855e+09	0.0111734	0.903953	1.91598e+09	0.00673721	0.545056
Aldoc	6.16036e+07	5.40559	1	6.63393e+07	13.0026	2.4054	1.01745e+08	34.0896	6.30637	4.64449e+07	4.25196	0.786586	3.68459e+07	9.83143e-05	1	9.54174e+07	0.000207842	2.11405	1.25448e+08	0.0005893	5.99404	4.75914e+07	0.000167347	1.70216
Alg1	4.28625e+06	0.376109	1	0	0	0	0	0	0	166080	0.0152044	0.0404254	4.06994e+06	1.08596e-05	1	0	0	0	3228.13	1.51644e-08	0.0013964	0	0	0
Alg10b	76178.7	0.00668453	1	NA	#VALUE!	#VALUE!	0	0	0	NA	#VALUE!	#VALUE!	0	0	1	NA	#VALUE!	#VALUE!	0	0	#DIV/0!	NA	#VALUE!	#VALUE!
Alg12	NA	#VALUE!	1	0	0	#VALUE!	NA	#VALUE!	#VALUE!	0	0	#VALUE!	NA	#VALUE!	1	25814	5.62289e-08	#VALUE!	NA	#VALUE!	#VALUE!	219671	7.72436e-07	#VALUE!
Alg14	NA	#VALUE!	1	0	0	#VALUE!	NA	#VALUE!	#VALUE!	560780	0.0513386	#VALUE!	NA	#VALUE!	1	0	0	#VALUE!	NA	#VALUE!	#VALUE!	825539	2.90287e-06	#VALUE!
Alg2	3.56603e+06	0.312912	1	8.72611e+06	1.71033	5.46586	1.56204e+06	0.523358	1.67254	1.09188e+07	0.999601	3.19451	4.74951e+06	1.26729e-05	1	7.99137e+06	1.74071e-05	1.37357	1.09954e+06	5.16518e-06	0.407576	8.49749e+06	2.988e-05	2.35778
Alg3	469742	0.0412189	1	215740	0.0422854	1.02587	0	0	0	236027	0.0216079	0.524223	502765	1.34151e-06	1	295002	6.42585e-07	0.479003	0	0	0	522232	1.83634e-06	1.36887
Alg5	3.09675e+06	0.271733	1	2.73452e+06	0.535971	1.97241	2.48487e+06	0.832551	3.06385	7.25778e+06	0.664439	2.44519	3.77236e+06	1.00656e-05	1	1.77886e+06	3.87477e-06	0.384951	4.81402e+06	2.26142e-05	2.24667	8.14731e+06	2.86487e-05	2.84619
Alg9	70846.1	0.0062166	1	319778	0.0626769	10.0822	0	0	0	274041	0.0250881	4.03566	170764	4.55642e-07	1	0	0	0	0	0	0	464755	1.63423e-06	3.58666
Alkbh3	NA	#VALUE!	1	30243.7	0.00592781	#VALUE!	NA	#VALUE!	#VALUE!	2.26216e+06	0.207097	#VALUE!	NA	#VALUE!	1	782493	1.70445e-06	#VALUE!	NA	#VALUE!	#VALUE!	472136	1.66019e-06	#VALUE!
Alkbh5	NA	#VALUE!	1	482281	0.0945278	#VALUE!	NA	#VALUE!	#VALUE!	0	0	#VALUE!	NA	#VALUE!	1	584474	1.27312e-06	#VALUE!	NA	#VALUE!	#VALUE!	143169	5.03428e-07	#VALUE!
Alkbh6	431840	0.0378931	1	190652	0.0373681	0.986147	118134	0.0395806	1.04453	0	0	0	665293	1.77517e-06	1	152396	3.31954e-07	0.186998	103928	4.8821e-07	0.275021	23037.8	8.10086e-08	0.0456342
Alkbh7	355508	0.0311951	1	NA	#VALUE!	#VALUE!	0	0	0	NA	#VALUE!	#VALUE!	414751	1.10666e-06	1	NA	#VALUE!	#VALUE!	274132	1.28775e-06	1.16364	NA	#VALUE!	#VALUE!
Alms1	2895.61	0.000254084	1	NA	#VALUE!	#VALUE!	23099.4	0.00773942	30.4601	NA	#VALUE!	#VALUE!	0	0	1	NA	#VALUE!	#VALUE!	71664.4	3.36648e-07	#DIV/0!	NA	#VALUE!	#VALUE!
Alox12	0	0	1	0	0	#DIV/0!	22208.8	0.00744101	#DIV/0!	0	0	#DIV/0!	0	0	1	0	0	#DIV/0!	51834.1	2.43494e-07	#DIV/0!	120685	4.24368e-07	#DIV/0!
Alox15	NA	#VALUE!	1	0	0	#VALUE!	NA	#VALUE!	#VALUE!	19267.2	0.00176388	#VALUE!	NA	#VALUE!	1	0	0	#VALUE!	NA	#VALUE!	#VALUE!	339572	1.19405e-06	#VALUE!
Alox5ap	NA	#VALUE!	1	3.14191e+06	0.615819	#VALUE!	NA	#VALUE!	#VALUE!	1.52904e+06	0.139981	#VALUE!	NA	#VALUE!	1	5.05764e+06	1.10167e-05	#VALUE!	NA	#VALUE!	#VALUE!	20171.3	7.09291e-08	#VALUE!
Alpl	NA	#VALUE!	1	0	0	#VALUE!	NA	#VALUE!	#VALUE!	10167.1	0.00093078	#VALUE!	NA	#VALUE!	1	0	0	#VALUE!	NA	#VALUE!	#VALUE!	163339	5.74354e-07	#VALUE!
Als2	1.0247e+06	0.0899153	1	734623	0.143987	1.60137	1.62703e+06	0.545134	6.06275	2.72934e+06	0.249868	2.77892	1.36512e+06	3.64248e-06	1	333123	7.25621e-07	0.19921	1.014e+06	4.76335e-06	1.30772	2.3678e+07	8.32598e-05	22.858
Als2cl	19095.3	0.00167557	1	0	0	0	210798	0.0706275	42.1512	296397	0.0271347	16.1943	94483.8	2.52107e-07	1	3321.52	7.23506e-09	0.0286984	141336	6.63936e-07	2.63354	257432	9.05217e-07	3.5906
Als2cr11	1.52986e+06	0.134242	1	1.42249e+06	0.27881	2.07692	398591	0.133547	0.994823	1.3037e+06	0.119352	0.88908	0	0	1	3.54169e+06	7.71464e-06	#DIV/0!	579459	2.72205e-06	#DIV/0!	0	0	#DIV/0!
Alx1	0	0	1	0	0	#DIV/0!	0	0	#DIV/0!	0	0	#DIV/0!	611645	1.63203e-06	1	0	0	0	0	0	0	200242	7.04118e-07	0.431438
Alyref	1.33503e+07	1.17146	1	1.06804e+07	2.09337	1.78698	786472	0.263506	0.224938	8.92152e+06	0.816752	0.697208	1.6205e+07	4.32391e-05	1	7.87698e+06	1.71579e-05	0.396815	1.5194e+06	7.13749e-06	0.16507	8.33303e+06	2.93017e-05	0.677667
Alyref2	0	0	1	0	0	#DIV/0!	315110	0.105577	#DIV/0!	1.9453e+06	0.17809	#DIV/0!	13092.7	3.49346e-08	1	0	0	0	172796	8.11719e-07	23.2354	3.54735e+06	1.24737e-05	357.057
Amacr	8.47898e+07	7.44013	1	9.50676e+07	18.6334	2.50445	1.87027e+07	6.2663	0.842229	4.36396e+07	3.99514	0.536972	7.05092e+07	0.000188137	1	1.06704e+08	0.000232428	1.23542	1.84121e+07	8.6492e-05	0.45973	3.95119e+07	0.000138937	0.738489
Ambp	9.91059e+06	0.869634	1	1.38671e+07	2.71797	3.12541	2.52358e+06	0.845522	0.972274	7.5412e+06	0.690386	0.793881	9.15723e+06	2.44339e-05	1	1.17728e+07	2.56439e-05	1.04953	1.70702e+06	8.01886e-06	0.328186	3.83446e+06	1.34832e-05	0.551826
Amd2	4.20187e+07	3.68705	1	NA	#VALUE!	#VALUE!	5059.22	0.00169509	0.00045974	NA	#VALUE!	#VALUE!	4.38997e+07	0.000117136	1	NA	#VALUE!	#VALUE!	1.79034e+06	8.41025e-06	0.0717992	NA	#VALUE!	#VALUE!
Amdhd1	1.74851e+08	15.3428	1	1.62511e+08	31.8523	2.07605	1.09691e+08	36.7516	2.39537	3.75283e+07	3.43566	0.223927	1.57154e+08	0.000419327	1	1.46888e+08	0.000319956	0.763022	1.02277e+08	0.000480452	1.14577	3.14e+07	0.000110413	0.26331
Amdhd2	691769	0.0607013	1	4.18944e+06	0.821137	13.5275	321031	0.107561	1.77197	389063	0.0356182	0.586778	561296	1.49768e-06	1	5.02905e+06	1.09545e-05	7.31427	2.771e+06	1.3017e-05	8.69141	7.57434e+06	2.66339e-05	17.7834
Amfr	1.27852e+06	0.112188	1	2.43711e+06	0.477678	4.25785	1.13235e+06	0.379391	3.38175	2.97565e+06	0.272416	2.42822	546860	1.45916e-06	1	2.83571e+06	6.17685e-06	4.23315	1.17239e+06	5.50737e-06	3.77434	6.85506e+06	2.41047e-05	16.5195
Amigo2	NA	#VALUE!	1	6.52985e+06	1.27986	#VALUE!	NA	#VALUE!	#VALUE!	824421	0.0754746	#VALUE!	NA	#VALUE!	1	5.05738e+06	1.10162e-05	#VALUE!	NA	#VALUE!	#VALUE!	0	0	#VALUE!
Amot	NA	#VALUE!	1	0	0	#VALUE!	NA	#VALUE!	#VALUE!	471356	0.0431519	#VALUE!	NA	#VALUE!	1	0	0	#VALUE!	NA	#VALUE!	#VALUE!	829737	2.91763e-06	#VALUE!
Amotl2	NA	#VALUE!	1	353620	0.0693101	#VALUE!	NA	#VALUE!	#VALUE!	0	0	#VALUE!	NA	#VALUE!	1	2.06545e+06	4.49904e-06	#VALUE!	NA	#VALUE!	#VALUE!	0	0	#VALUE!
Ampd2	826218	0.0724989	1	6.38817e+06	1.25209	17.2705	1.26865e+06	0.42506	5.86298	1.01159e+06	0.0926097	1.27739	1.34773e+06	3.59608e-06	1	1.54071e+06	3.35602e-06	0.933243	304066	1.42837e-06	0.397201	1.01801e+06	3.57967e-06	0.995436
Amt	2.46391e+07	2.16203	1	3.7289e+07	7.3087	3.38048	1.1845e+06	0.396866	0.183562	1.76368e+07	1.61462	0.746808	2.55195e+07	6.80926e-05	1	3.85278e+07	8.39226e-05	1.23248	3.20384e+06	1.50503e-05	0.221026	1.80835e+07	6.35875e-05	0.933838
Amy1	1.319e+07	1.1574	1	2.81047e+06	0.550857	0.475945	511325	0.171319	0.14802	136279	0.0124762	0.0107795	1.2765e+07	3.40602e-05	1	2.75807e+06	6.00773e-06	0.176386	4.75854e+06	2.23536e-05	0.656296	29590.8	1.04051e-07	0.00305492
Amy2a4	3.19776e+07	2.80597	1	NA	#VALUE!	#VALUE!	3.51111e+06	1.17639	0.419247	NA	#VALUE!	#VALUE!	2.91278e+07	7.77205e-05	1	NA	#VALUE!	#VALUE!	9.21051e+06	4.3267e-05	0.5567	NA	#VALUE!	#VALUE!
Anapc1	1.05602e+06	0.0926639	1	NA	#VALUE!	#VALUE!	0	0	0	NA	#VALUE!	#VALUE!	0	0	1	NA	#VALUE!	#VALUE!	7.31676e+06	3.4371e-05	#DIV/0!	NA	#VALUE!	#VALUE!
Anapc2	NA	#VALUE!	1	0	0	#VALUE!	NA	#VALUE!	#VALUE!	0	0	#VALUE!	NA	#VALUE!	1	0	0	#VALUE!	NA	#VALUE!	#VALUE!	0	0	#VALUE!
Ang	1.16177e+06	0.101943	1	1.16906e+06	0.229138	2.24771	254360	0.0852231	0.835989	319725	0.0292704	0.287126	1.00294e+06	2.67609e-06	1	1.48187e+06	3.22787e-06	1.20619	947789	4.4523e-06	1.66373	13351.5	4.69484e-08	0.0175437
Angel2	0	0	1	NA	#VALUE!	#VALUE!	0	0	#DIV/0!	NA	#VALUE!	#VALUE!	40550.2	1.08198e-07	1	NA	#VALUE!	#VALUE!	0	0	0	NA	#VALUE!	#VALUE!
Angptl3	139527	0.0122432	1	157137	0.0307992	2.51562	170476	0.0571176	4.66525	976251	0.0893744	7.29992	0	0	1	5.70723e+06	1.24317e-05	#DIV/0!	124801	5.86261e-07	#DIV/0!	883905	3.1081e-06	#DIV/0!
Angptl4	0	0	1	NA	#VALUE!	#VALUE!	0	0	#DIV/0!	NA	#VALUE!	#VALUE!	44673.4	1.192e-07	1	NA	#VALUE!	#VALUE!	0	0	0	NA	#VALUE!	#VALUE!
Ank1	1.22503e+07	1.07494	1	2.48079e+07	4.86239	4.52342	1.00445e+06	0.33654	0.313079	6.34337e+06	0.580726	0.540243	4.15376e+06	1.10833e-05	1	2.63368e+07	5.73679e-05	5.17607	943581	4.43253e-06	0.399929	5.36508e+06	1.88654e-05	1.70215
Ank3	4.02805e+06	0.353453	1	4.65511e+06	0.912408	2.58141	314526	0.105381	0.298149	3.09769e+06	0.283589	0.80234	3.98716e+06	1.06388e-05	1	4.10802e+06	8.94823e-06	0.841096	319210	1.49951e-06	0.140948	1.95836e+06	6.88624e-06	0.647278
Ankar	NA	#VALUE!	1	0	0	#VALUE!	NA	#VALUE!	#VALUE!	3886.3	0.000355785	#VALUE!	NA	#VALUE!	1	0	0	#VALUE!	NA	#VALUE!	#VALUE!	52.4508	1.84434e-10	#VALUE!
Ankfy1	2.75628e+06	0.241858	1	9.12836e+06	1.78917	7.39762	1.1034e+06	0.369694	1.52856	1.38597e+07	1.26884	5.24622	3.43517e+06	9.16592e-06	1	6.9104e+06	1.50525e-05	1.64222	1.30978e+06	6.15276e-06	0.671265	1.38434e+07	4.8678e-05	5.31076
Ankhd1	0	0	1	0	0	#DIV/0!	2837.66	0.000950754	#DIV/0!	100462	0.00919716	#DIV/0!	0	0	1	83538.1	1.81966e-07	#DIV/0!	2414.23	1.1341e-08	#DIV/0!	108905	3.82945e-07	#DIV/0!
Ankib1	0	0	1	0	0	#DIV/0!	11182.1	0.00374656	#DIV/0!	18041.5	0.00165167	#DIV/0!	0	0	1	0	0	#DIV/0!	21686.5	1.01874e-07	#DIV/0!	5837.23	2.05256e-08	#DIV/0!
Ankk1	318445	0.0279429	1	0	0	0	0	0	0	0	0	0	0	0	1	458564	9.98861e-07	#DIV/0!	0	0	#DIV/0!	0	0	#DIV/0!
Ankle2	244853	0.0214854	1	170281	0.0333754	1.5534	0	0	0	805701	0.0737608	3.43307	0	0	1	183051	3.98729e-07	#DIV/0!	24837.5	1.16676e-07	#DIV/0!	127195	4.47261e-07	#DIV/0!
Ankmy1	0	0	1	NA	#VALUE!	#VALUE!	0	0	#DIV/0!	NA	#VALUE!	#VALUE!	0	0	1	NA	#VALUE!	#VALUE!	9166.68	4.30611e-08	#DIV/0!	NA	#VALUE!	#VALUE!
Ankmy2	321586	0.0282185	1	579429	0.113569	4.02463	814620	0.272937	9.67227	787572	0.0721011	2.5551	290734	7.75752e-07	1	513575	1.11869e-06	1.44207	692508	3.2531e-06	4.19348	335056	1.17817e-06	1.51874
Ankrd11	NA	#VALUE!	1	0	0	#VALUE!	NA	#VALUE!	#VALUE!	2309.22	0.000211406	#VALUE!	NA	#VALUE!	1	0	0	#VALUE!	NA	#VALUE!	#VALUE!	0	0	#VALUE!
Ankrd13c	NA	#VALUE!	1	0	0	#VALUE!	NA	#VALUE!	#VALUE!	0	0	#VALUE!	NA	#VALUE!	1	0	0	#VALUE!	NA	#VALUE!	#VALUE!	45894.2	1.61379e-07	#VALUE!
Ankrd16	NA	#VALUE!	1	0	0	#VALUE!	NA	#VALUE!	#VALUE!	0	0	#VALUE!	NA	#VALUE!	1	45366	9.88178e-08	#VALUE!	NA	#VALUE!	#VALUE!	0	0	#VALUE!
Ankrd17	310938	0.0272842	1	22029.3	0.00431778	0.158252	0	0	0	7546.53	0.000690874	0.0253214	98918.3	2.63939e-07	1	97999.1	2.13465e-07	0.808766	0	0	0	114402	4.02274e-07	1.52412
Ankrd22	0	0	1	NA	#VALUE!	#VALUE!	241761	0.0810016	#DIV/0!	NA	#VALUE!	#VALUE!	518536	1.38359e-06	1	NA	#VALUE!	#VALUE!	0	0	0	NA	#VALUE!	#VALUE!
Ankrd23	NA	#VALUE!	1	0	0	#VALUE!	NA	#VALUE!	#VALUE!	490608	0.0449144	#VALUE!	NA	#VALUE!	1	0	0	#VALUE!	NA	#VALUE!	#VALUE!	299002	1.05139e-06	#VALUE!
Ankrd24	1.1416e+06	0.100173	1	630006	0.123482	1.23268	171933	0.057606	0.575063	0	0	0	1.0384e+06	2.77073e-06	1	651676	1.4195e-06	0.512321	144692	6.79703e-07	0.245315	0	0	0
Ankrd28	1.18477e+06	0.103961	1	733959	0.143857	1.38376	407829	0.136642	1.31437	742279	0.0679546	0.653656	1.59113e+06	4.24555e-06	1	819881	1.7859e-06	0.420652	595288	2.79641e-06	0.658668	1.78839e+06	6.28858e-06	1.48122
Ankrd29	NA	#VALUE!	1	0	0	#VALUE!	NA	#VALUE!	#VALUE!	0	0	#VALUE!	NA	#VALUE!	1	0	0	#VALUE!	NA	#VALUE!	#VALUE!	401520	1.41188e-06	#VALUE!
Ankrd40	NA	#VALUE!	1	1.04408e+06	0.204641	#VALUE!	NA	#VALUE!	#VALUE!	0	0	#VALUE!	NA	#VALUE!	1	759314	1.65397e-06	#VALUE!	NA	#VALUE!	#VALUE!	284511	1.00043e-06	#VALUE!
Ankrd55	NA	#VALUE!	1	1.00015e+06	0.196032	#VALUE!	NA	#VALUE!	#VALUE!	0	0	#VALUE!	NA	#VALUE!	1	0	0	#VALUE!	NA	#VALUE!	#VALUE!	0	0	#VALUE!
Anks1	35229.4	0.00309131	1	19155.1	0.00375444	1.21451	30176.4	0.0101106	3.27064	25385.1	0.00232397	0.751775	36764	9.80959e-08	1	40293.6	8.7769e-08	0.894726	36370.4	1.70853e-07	1.74169	35432.8	1.24593e-07	1.27012
Anks1b	298457	0.026189	1	0	0	0	0	0	0	0	0	0	4587.8	1.22414e-08	1	0	0	0	0	0	0	4133.56	1.4535e-08	1.18736
Ankzf1	131424	0.0115321	1	57787.7	0.0113265	0.982166	43577	0.0146004	1.26606	37887.3	0.00346853	0.30077	110007	2.93526e-07	1	35611.6	7.75706e-08	0.264272	28296.9	1.32926e-07	0.452861	42175.4	1.48303e-07	0.505245
Anln	NA	#VALUE!	1	2.42833e+06	0.475957	#VALUE!	NA	#VALUE!	#VALUE!	1.04525e+06	0.0956912	#VALUE!	NA	#VALUE!	1	30672.4	6.68118e-08	#VALUE!	NA	#VALUE!	#VALUE!	0	0	#VALUE!
Ano10	NA	#VALUE!	1	0	0	#VALUE!	NA	#VALUE!	#VALUE!	425542	0.0389578	#VALUE!	NA	#VALUE!	1	0	0	#VALUE!	NA	#VALUE!	#VALUE!	438612	1.5423e-06	#VALUE!
Ano6	NA	#VALUE!	1	44852.4	0.00879115	#VALUE!	NA	#VALUE!	#VALUE!	78682.2	0.00720324	#VALUE!	NA	#VALUE!	1	134077	2.92051e-07	#VALUE!	NA	#VALUE!	#VALUE!	196627	6.91407e-07	#VALUE!
Ano8	268791	0.0235859	1	NA	#VALUE!	#VALUE!	232309	0.0778348	3.30006	NA	#VALUE!	#VALUE!	0	0	1	NA	#VALUE!	#VALUE!	231080	1.08551e-06	#DIV/0!	NA	#VALUE!	#VALUE!
Anp32a	6.1776e+07	5.42072	1	7.93128e+07	15.5454	2.86778	2.07316e+07	6.9461	1.2814	2.33928e+07	2.14157	0.395072	5.59944e+07	0.000149407	1	7.14865e+07	0.000155715	1.04221	3.86174e+07	0.000181408	1.21418	2.16625e+07	7.61724e-05	0.50983
Anp32b	4.56256e+07	4.00356	1	6.7956e+07	13.3195	3.32691	1.40812e+07	4.71787	1.17842	1.95144e+07	1.78651	0.446232	2.96227e+07	7.9041e-05	1	4.74793e+07	0.000103421	1.30845	3.2656e+07	0.000153404	1.94081	1.8011e+07	6.33327e-05	0.801264
Anp32e	0	0	1	2.2315e+06	0.437378	#DIV/0!	1.0771e+06	0.360881	#DIV/0!	0	0	#DIV/0!	0	0	1	2.40993e+06	5.24939e-06	#DIV/0!	0	0	#DIV/0!	0	0	#DIV/0!
Anpep	2.65575e+07	2.33037	1	3.31361e+07	6.49473	2.787	5.55284e+06	1.86047	0.79836	6.75086e+07	6.18032	2.65208	4.22282e+07	0.000112676	1	4.01649e+07	8.74887e-05	0.776465	6.81501e+06	3.2014e-05	0.284125	5.81847e+07	0.000204597	1.8158
Antxr2	NA	#VALUE!	1	0	0	#VALUE!	NA	#VALUE!	#VALUE!	22558.1	0.00206516	#VALUE!	NA	#VALUE!	1	0	0	#VALUE!	NA	#VALUE!	#VALUE!	24481.6	8.60854e-08	#VALUE!
Anxa1	6.21614e+06	0.545454	1	1.26656e+07	2.48248	4.55122	1.8783e+06	0.62932	1.15376	3.12842e+07	2.86403	5.25072	7.59319e+06	2.02606e-05	1	1.38551e+07	3.01798e-05	1.48958	1.82673e+06	8.58119e-06	0.423541	2.40418e+07	8.4539e-05	4.17258
Anxa11	8.56e+06	0.751123	1	2.60071e+07	5.09743	6.78641	6.57648e+06	2.20344	2.93353	5.19383e+07	4.75488	6.33036	8.85461e+06	2.36264e-05	1	2.71139e+07	5.90605e-05	2.49977	5.55152e+06	2.60787e-05	1.10379	5.31255e+07	0.000186807	7.9067
Anxa13	0	0	1	1.02322e+06	0.200554	#DIV/0!	0	0	#DIV/0!	1.48251e+06	0.135722	#DIV/0!	0	0	1	942878	2.05381e-06	#DIV/0!	43868.7	2.06076e-07	#DIV/0!	2.14999e+06	7.56007e-06	#DIV/0!
Anxa2	2.59307e+07	2.27537	1	1.12118e+08	21.9753	9.65792	1.2793e+07	4.28626	1.88377	2.27492e+08	20.8266	9.15308	2.87484e+07	7.6708e-05	1	1.24215e+08	0.00027057	3.52727	1.26299e+07	5.933e-05	0.773452	2.27268e+08	0.00079915	10.4181
Anxa3	2.16441e+08	18.9922	1	2.64449e+08	51.8324	2.72914	3.35196e+07	11.2307	0.591331	4.37722e+07	4.00729	0.210996	1.43269e+08	0.000382278	1	2.93481e+08	0.000639272	1.67227	3.38e+07	0.000158778	0.415345	4.49428e+07	0.000158034	0.4134
Anxa4	3.98469e+07	3.49648	1	6.31174e+07	12.3711	3.53816	2.5711e+07	8.61442	2.46374	2.8135e+08	25.7572	7.36659	5.28326e+07	0.000140971	1	7.05344e+07	0.000153641	1.08988	3.02354e+07	0.000142033	1.00753	2.6943e+08	0.000947407	6.72059
Anxa5	1.70063e+08	14.9227	1	4.26384e+08	83.5719	5.60031	1.03398e+08	34.6432	2.32151	6.23063e+08	57.0405	3.82239	1.80344e+08	0.000481206	1	4.49356e+08	0.000978803	2.03406	9.35794e+07	0.000439595	0.913529	5.86781e+08	0.00206332	4.28781
Anxa6	1.77139e+08	15.5436	1	2.28499e+08	44.7862	2.88134	5.52627e+07	18.5157	1.19121	5.99099e+08	54.8466	3.52858	1.85418e+08	0.000494743	1	2.30717e+08	0.000502556	1.01579	4.97986e+07	0.000233932	0.472837	6.05192e+08	0.00212806	4.30134
Anxa7	3.5686e+07	3.13138	1	5.63611e+07	11.0469	3.5278	2.96712e+07	9.94129	3.17473	2.29493e+08	21.0098	6.70944	3.57985e+07	9.55196e-05	1	5.8334e+07	0.000127065	1.33025	2.5323e+07	0.000118957	1.24536	2.28426e+08	0.000803223	8.40898
Anxa8	2.94246e+06	0.258195	1	NA	#VALUE!	#VALUE!	1.3208e+06	0.442532	1.71395	NA	#VALUE!	#VALUE!	0	0	1	NA	#VALUE!	#VALUE!	1.3154e+06	6.1792e-06	#DIV/0!	NA	#VALUE!	#VALUE!
Aoc3	0	0	1	1.3635e+06	0.267248	#DIV/0!	0	0	#DIV/0!	6.42438e+06	0.588143	#DIV/0!	0	0	1	1.0735e+06	2.33833e-06	#DIV/0!	24580.3	1.15468e-07	#DIV/0!	6.19381e+06	2.17795e-05	#DIV/0!
Aox1	1.13199e+07	0.9933	1	2.22909e+07	4.36905	4.39852	1.55617e+07	5.21392	5.24908	2.51164e+06	0.229937	0.231488	8.12687e+06	2.16846e-05	1	2.29675e+07	5.00287e-05	2.30711	1.23122e+07	5.78374e-05	2.66721	5.71553e+06	2.00977e-05	0.926819
Aox3	1.24199e+08	10.8982	1	9.72572e+07	19.0626	1.74915	1.43718e+08	48.1525	4.41839	2.0885e+07	1.91199	0.175441	1.23872e+08	0.000330523	1	1.15576e+08	0.000251751	0.761676	1.46893e+08	0.000690038	2.08772	1.7424e+07	6.12686e-05	0.185369
Aox3l1	3.57043e+06	0.313298	1	3.84687e+06	0.753992	2.40663	7.1149e+06	2.38384	7.60885	915580	0.08382	0.267541	4.44251e+06	1.18538e-05	1	4.05852e+06	8.84042e-06	0.74579	8.07737e+06	3.7944e-05	3.201	0	0	0
Ap1b1	1.83156e+07	1.60716	1	2.49611e+07	4.89242	3.04414	5.41009e+06	1.81264	1.12786	2.13488e+07	1.95446	1.21609	2.13094e+07	5.6859e-05	1	2.7256e+07	5.93701e-05	1.04416	4.15356e+06	1.95116e-05	0.343158	1.50267e+07	5.2839e-05	0.929299
Ap1g1	6.37117e+06	0.559057	1	5.4938e+06	1.07679	1.92609	1.8448e+06	0.618099	1.10561	4.4434e+06	0.406787	0.727631	7.46953e+06	1.99306e-05	1	9.41778e+06	2.05142e-05	1.02928	2.5012e+06	1.17496e-05	0.589523	3.09787e+06	1.08931e-05	0.546553
Ap1g2	0	0	1	NA	#VALUE!	#VALUE!	0	0	#DIV/0!	NA	#VALUE!	#VALUE!	0	0	1	NA	#VALUE!	#VALUE!	0	0	#DIV/0!	NA	#VALUE!	#VALUE!
Ap1m1	1.91768e+07	1.68273	1	1.71601e+07	3.3634	1.99878	5.26021e+06	1.76243	1.04736	9.99958e+06	0.915447	0.544026	1.66099e+07	4.43194e-05	1	1.89904e+07	4.13655e-05	0.933349	2.22685e+06	1.04608e-05	0.236031	1.40037e+07	4.92417e-05	1.11106
Ap1s1	3.22667e+06	0.283134	1	5.25667e+06	1.03032	3.63897	986021	0.330365	1.16681	1.81888e+06	0.166516	0.588117	2.36658e+06	6.31465e-06	1	3.92328e+06	8.54583e-06	1.35333	536094	2.51834e-06	0.398809	1.31218e+06	4.61405e-06	0.73069
Ap2a1	1.18517e+07	1.03996	1	1.24806e+07	2.44621	2.35221	2.19264e+06	0.734639	0.706409	8.75942e+06	0.801912	0.771097	8.3167e+06	2.21911e-05	1	1.08813e+07	2.37021e-05	1.06809	959279	4.50628e-06	0.203067	9.00454e+06	3.16629e-05	1.42683
Ap2a2	3.22874e+07	2.83315	1	3.85781e+07	7.56137	2.66889	5.88764e+06	1.97264	0.696272	2.39847e+07	2.19577	0.775026	3.579e+07	9.5497e-05	1	4.80632e+07	0.000104693	1.0963	4.21127e+06	1.97827e-05	0.207155	2.65377e+07	9.33154e-05	0.977155
Ap2b1	1.8192e+07	1.59631	1	2.27321e+07	4.45553	2.79115	3.40206e+06	1.13986	0.714057	1.68572e+07	1.54326	0.966765	1.71731e+07	4.58224e-05	1	2.25863e+07	4.91983e-05	1.07368	3.32947e+06	1.56404e-05	0.341327	1.19385e+07	4.19798e-05	0.916142
Ap2m1	4.87114e+07	4.27433	1	8.05664e+07	15.7912	3.69442	3.83676e+07	12.855	3.00749	3.14288e+07	2.87726	0.67315	5.14398e+07	0.000137255	1	3.63257e+07	7.91259e-05	0.57649	5.94398e+07	0.000279223	2.03434	3.29959e+07	0.000116024	0.845322
Ap2s1	1.62905e+07	1.42946	1	2.36561e+07	4.63663	3.24362	4.30842e+06	1.44353	1.00984	6.96742e+06	0.637857	0.446222	1.32827e+07	3.54416e-05	1	2.26015e+07	4.92315e-05	1.38909	3.45965e+06	1.62519e-05	0.458556	1.98886e+07	6.99351e-05	1.97325
Ap3b1	5.90126e+06	0.517823	1	5.84207e+06	1.14506	2.21129	2.67636e+06	0.896709	1.73169	4.41092e+06	0.403813	0.779828	5.3051e+06	1.41554e-05	1	6.29413e+06	1.37101e-05	0.968544	2.85055e+06	1.33907e-05	0.945978	3.49081e+06	1.22748e-05	0.867151
Ap3b2	NA	#VALUE!	1	97508.2	0.0191118	#VALUE!	NA	#VALUE!	#VALUE!	197177	0.0180512	#VALUE!	NA	#VALUE!	1	440714	9.59981e-07	#VALUE!	NA	#VALUE!	#VALUE!	470499	1.65443e-06	#VALUE!
Ap3d1	853510	0.0748938	1	1.98482e+06	0.389027	5.19438	1.89399e+06	0.634578	8.47304	3.98165e+06	0.364514	4.86708	791798	2.11272e-06	1	1.24496e+06	2.71183e-06	1.28357	2.77587e+06	1.30399e-05	6.17207	3.6883e+06	1.29693e-05	6.13867
Ap3m1	4.08884e+06	0.358787	1	3.76506e+06	0.737957	2.05681	1.06633e+06	0.357271	0.995773	1.80174e+06	0.164947	0.459734	3.09287e+06	8.25257e-06	1	4.29429e+06	9.35399e-06	1.13346	1.39996e+06	6.57639e-06	0.796891	2.8403e+06	9.98744e-06	1.21022
Ap3s1	5.55484e+06	0.487426	1	4.47402e+08	87.6915	179.907	2.98241e+06	0.999251	2.05006	9.28641e+06	0.850158	1.74418	3.97891e+07	0.000106168	1	3.6279e+08	0.000790242	7.44334	691728	3.24944e-06	0.0306067	1.79501e+08	0.000631186	5.94519
Ap4b1	449272	0.0394227	1	0	0	0	935175	0.313329	7.94793	129385	0.011845	0.300461	0	0	1	0	0	#DIV/0!	47515.3	2.23206e-07	#DIV/0!	128528	4.51948e-07	#DIV/0!
Ap4e1	NA	#VALUE!	1	106627	0.0208991	#VALUE!	NA	#VALUE!	#VALUE!	0	0	#VALUE!	NA	#VALUE!	1	164672	3.58694e-07	#VALUE!	NA	#VALUE!	#VALUE!	0	0	#VALUE!
Ap4m1	NA	#VALUE!	1	0	0	#VALUE!	NA	#VALUE!	#VALUE!	0	0	#VALUE!	NA	#VALUE!	1	17359.5	3.78131e-08	#VALUE!	NA	#VALUE!	#VALUE!	78832.9	2.77203e-07	#VALUE!
Ap4s1	0	0	1	0	0	#DIV/0!	853080	0.285823	#DIV/0!	307589	0.0281594	#DIV/0!	0	0	1	0	0	#DIV/0!	442712	2.07967e-06	#DIV/0!	425516	1.49626e-06	#DIV/0!
Ap5s1	0	0	1	1.55915e+06	0.305597	#DIV/0!	0	0	#DIV/0!	1.24362e+06	0.113852	#DIV/0!	0	0	1	1.5493e+06	3.37475e-06	#DIV/0!	633369	2.97529e-06	#DIV/0!	1.33538e+06	4.69563e-06	#DIV/0!
Apaf1	0	0	1	4691.74	0.000919589	#DIV/0!	10545.5	0.00353324	#DIV/0!	265044	0.0242644	#DIV/0!	488407	1.30319e-06	1	6822.31	1.48606e-08	0.0114032	15172.2	7.12726e-08	0.0546907	145183	5.10513e-07	0.39174
Apba3	NA	#VALUE!	1	155308	0.0304406	#VALUE!	NA	#VALUE!	#VALUE!	18348.1	0.00167975	#VALUE!	NA	#VALUE!	1	1.60133e+06	3.48807e-06	#VALUE!	NA	#VALUE!	#VALUE!	308639	1.08528e-06	#VALUE!
Apc	NA	#VALUE!	1	0	0	#VALUE!	NA	#VALUE!	#VALUE!	5955.65	0.000545231	#VALUE!	NA	#VALUE!	1	0	0	#VALUE!	NA	#VALUE!	#VALUE!	3788.62	1.3322e-08	#VALUE!
Apcs	NA	#VALUE!	1	0	0	#VALUE!	NA	#VALUE!	#VALUE!	20216.2	0.00185076	#VALUE!	NA	#VALUE!	1	183802	4.00365e-07	#VALUE!	NA	#VALUE!	#VALUE!	0	0	#VALUE!
Apeh	3.95179e+07	3.46761	1	3.05856e+07	5.99482	1.7288	1.66686e+07	5.58478	1.61055	2.15524e+06	0.197309	0.0569006	3.41223e+07	9.10472e-05	1	3.10637e+07	6.76641e-05	0.743176	1.53212e+07	7.19725e-05	0.790497	3.19507e+07	0.000112349	1.23397
Apex1	1.0174e+07	0.892748	1	1.03761e+07	2.03374	2.27806	1.87836e+06	0.629341	0.704948	6.74978e+06	0.617933	0.692169	1.19378e+07	3.18532e-05	1	8.80361e+06	1.91763e-05	0.602022	2.42389e+06	1.13864e-05	0.357464	8.07678e+06	2.84006e-05	0.891609
Api5	2.9618e+06	0.259892	1	2.76204e+07	5.41365	20.8304	2.56042e+06	0.857866	3.30085	2.28567e+07	2.09249	8.05139	1.33396e+07	3.55936e-05	1	4.42966e+06	9.64885e-06	0.271084	2.70342e+06	1.26995e-05	0.356792	2.01482e+07	7.08477e-05	1.99046
Apip	1.01612e+07	0.891623	1	1.60787e+07	3.15145	3.53451	1.03571e+07	3.47014	3.89194	990982	0.090723	0.10175	1.29324e+07	3.45071e-05	1	1.51699e+07	3.30437e-05	0.957592	9.83324e+06	4.61923e-05	1.33863	3.16786e+06	1.11392e-05	0.32281
Aplf	NA	#VALUE!	1	43472.5	0.00852069	#VALUE!	NA	#VALUE!	#VALUE!	0	0	#VALUE!	NA	#VALUE!	1	0	0	#VALUE!	NA	#VALUE!	#VALUE!	0	0	#VALUE!
Aplp2	NA	#VALUE!	1	0	0	#VALUE!	NA	#VALUE!	#VALUE!	276236	0.025289	#VALUE!	NA	#VALUE!	1	168267	3.66524e-07	#VALUE!	NA	#VALUE!	#VALUE!	646776	2.27428e-06	#VALUE!
Apmap	9.77311e+06	0.857571	1	2.03973e+07	3.99791	4.6619	1.40377e+07	4.70331	5.48446	5.05906e+07	4.6315	5.40072	7.53548e+06	2.01066e-05	1	1.58285e+07	3.44782e-05	1.71477	1.33686e+07	6.27997e-05	3.12334	5.02397e+07	0.00017666	8.78614
Apoa1	5.34209e+08	46.8757	1	1.23721e+09	242.494	5.17313	5.65356e+08	189.422	4.04093	1.1038e+09	101.052	2.15573	5.18641e+08	0.00138387	1	1.22907e+09	0.0026772	1.93458	6.54027e+08	0.00307234	2.22011	1.02891e+09	0.00361799	2.6144
Apoa1bp	6.09524e+07	5.34845	1	6.90995e+07	13.5436	2.53225	3.94115e+07	13.2048	2.4689	3.16163e+07	2.89443	0.541172	5.28296e+07	0.000140963	1	7.10891e+07	0.000154849	1.09851	4.22914e+07	0.000198667	1.40935	2.31912e+07	8.15479e-05	0.578505
Apoa2	1.90138e+08	16.6842	1	6.12033e+08	119.96	7.19	3.77241e+08	126.394	7.57566	1.34427e+09	123.066	7.37617	1.81994e+08	0.000485607	1	6.14147e+08	0.00133776	2.75482	4.26953e+08	0.00200564	4.13018	1.25384e+09	0.00440892	9.0792
Apoa4	2.41983e+07	2.12335	1	1.29133e+08	25.3103	11.92	4.13039e+07	13.8388	6.51744	1.54713e+08	14.1638	6.67048	1.28449e+07	3.42736e-05	1	1.62929e+08	0.000354898	10.3549	3.95604e+07	0.000185838	5.42218	1.42881e+08	0.000502416	14.659
Apoa5	6.13945e+07	5.38724	1	1.2024e+07	2.35672	0.437463	1.54074e+07	5.16222	0.95823	6.44651e+07	5.90169	1.09549	6.45016e+06	1.72107e-05	1	1.3317e+07	2.90076e-05	1.68544	1.62554e+07	7.63607e-05	4.43682	7.98654e+07	0.000280833	16.3174
Apob	1.32179e+07	1.15984	1	1.62685e+07	3.18866	2.74922	1.04157e+07	3.48978	3.00883	4.45643e+07	4.0798	3.51754	1.38017e+07	3.68265e-05	1	3.15258e+07	6.86707e-05	1.86471	1.03976e+07	4.88433e-05	1.32631	3.80215e+07	0.000133696	3.63044
Apobr	NA	#VALUE!	1	3.63345e+06	0.712161	#VALUE!	NA	#VALUE!	#VALUE!	0	0	#VALUE!	NA	#VALUE!	1	1.52561e+06	3.32314e-06	#VALUE!	NA	#VALUE!	#VALUE!	0	0	#VALUE!
Apoc1	8.69103e+07	7.6262	1	1.73573e+08	34.0206	4.46101	2.04647e+08	68.5667	8.99094	6.99238e+08	64.0142	8.39398	8.28294e+07	0.00022101	1	1.98488e+08	0.000432355	1.95627	1.67279e+08	0.000785803	3.55551	6.78969e+08	0.00238748	10.8026
Apoc2	6.62698e+06	0.581504	1	2.72933e+07	5.34953	9.19947	6.77015e+06	2.26833	3.90079	4.65867e+07	4.26494	7.33433	1.14998e+07	3.06844e-05	1	2.62423e+07	5.7162e-05	1.8629	9.96476e+06	4.68102e-05	1.52553	5.281e+07	0.000185697	6.05184
Apoc3	3.95145e+07	3.46732	1	7.98366e+07	15.6481	4.51302	8.67297e+07	29.0586	8.38072	5.90629e+08	54.0712	15.5945	7.45442e+07	0.000198903	1	1.16845e+08	0.000254515	1.27959	4.62969e+07	0.000217483	1.09341	5.31046e+08	0.00186733	9.38815
Apoc4	9.47689e+06	0.831578	1	2.74715e+07	5.38445	6.47498	3.14354e+07	10.5324	12.6655	1.38805e+08	12.7074	15.2811	5.55403e+06	1.48196e-05	1	4.51374e+06	9.83199e-06	0.663447	2.82191e+07	0.000132561	8.945	1.12617e+08	0.000395999	26.7213
Apod	1.12846e+06	0.0990203	1	1.09475e+07	2.14573	21.6696	1.11987e+06	0.375212	3.78925	7.82374e+06	0.716252	7.23339	0	0	1	8.80613e+06	1.91818e-05	#DIV/0!	1.45251e+06	6.82326e-06	#DIV/0!	1.05934e+07	3.725e-05	#DIV/0!
Apoe	1.53475e+08	13.4671	1	3.28196e+08	64.327	4.7766	3.41639e+08	114.465	8.49962	1.85816e+09	170.112	12.6316	1.65807e+08	0.000442415	1	3.31483e+08	0.00072205	1.63206	3.54395e+08	0.0016648	3.76298	1.8276e+09	0.00642644	14.5258
Apof	516096	0.0452864	1	455571	0.0892927	1.97173	20354.4	0.00681969	0.15059	0	0	0	242627	6.47391e-07	1	248257	5.40764e-07	0.835297	0	0	0	0	0	0
Apoh	2.55605e+07	2.24288	1	5.40245e+07	10.5889	4.72111	1.50673e+07	5.04829	2.2508	1.65512e+08	15.1524	6.75578	2.71654e+07	7.24843e-05	1	5.16191e+07	0.000112439	1.55121	1.23267e+07	5.79053e-05	0.798866	1.60522e+08	0.000564448	7.78718
Apol9a	146961	0.0128955	1	1.62742e+06	0.318977	24.7355	0	0	0	1.15435e+06	0.105679	8.19503	130050	3.47007e-07	1	1.12367e+06	2.44762e-06	7.05354	0	0	0	2.71478e+06	9.54605e-06	27.5097
Apol9b	NA	#VALUE!	1	1.14809e+06	0.225028	#VALUE!	NA	#VALUE!	#VALUE!	3.40136e+06	0.31139	#VALUE!	NA	#VALUE!	1	1.0704e+06	2.33158e-06	#VALUE!	NA	#VALUE!	#VALUE!	3.27394e+06	1.15122e-05	#VALUE!
Apom	0	0	1	1.07917e+06	0.211518	#DIV/0!	3.32779e+06	1.11497	#DIV/0!	1.09586e+07	1.00325	#DIV/0!	0	0	1	1.76045e+06	3.83467e-06	#DIV/0!	1.29278e+06	6.07294e-06	#DIV/0!	7.09614e+06	2.49524e-05	#DIV/0!
Apon	NA	#VALUE!	1	7425.88	0.00145548	#VALUE!	NA	#VALUE!	#VALUE!	5.48416e+06	0.502067	#VALUE!	NA	#VALUE!	1	176971	3.85484e-07	#VALUE!	NA	#VALUE!	#VALUE!	6.14147e+06	2.15954e-05	#VALUE!
Apoo	1.70896e+07	1.49958	1	1.0121e+07	1.98372	1.32286	841035	0.281788	0.187911	1.82431e+07	1.67013	1.11373	7.88978e+06	2.1052e-05	1	5.6144e+06	1.22295e-05	0.58092	1.00383e+06	4.71557e-06	0.223997	2.21375e+07	7.78426e-05	3.69764
Apool	1.86985e+07	1.64075	1	2.33851e+07	4.58352	2.79355	2.64806e+06	0.887228	0.540744	3.2424e+07	2.96837	1.80915	2.27356e+07	6.06645e-05	1	1.92499e+07	4.19309e-05	0.691195	2.81426e+06	1.32202e-05	0.217923	4.39569e+07	0.000154567	2.5479
Appl1	2.06742e+06	0.181412	1	1.13402e+06	0.22227	1.22522	3.09668e+06	1.03754	5.71925	782462	0.0716333	0.394866	3.0159e+06	8.0472e-06	1	943852	2.05593e-06	0.255484	4.45697e+06	2.09369e-05	2.60177	1.24958e+06	4.39393e-06	0.546019
Appl2	89918.7	0.00789019	1	0	0	0	638866	0.214051	27.1288	109628	0.0100363	1.272	34803.2	9.2864e-08	1	47580.2	1.03641e-07	1.11605	2.00732e+06	9.42951e-06	101.541	177548	6.24317e-07	6.72292
Aprt	1.809e+07	1.58736	1	8.9263e+06	1.74957	1.10219	7.69367e+06	2.57775	1.62393	897211	0.0821384	0.0517453	1.59827e+07	4.26459e-05	1	7.52271e+06	1.63863e-05	0.384239	8.74786e+06	4.10937e-05	0.963601	1.09532e+06	3.8515e-06	0.0903135
Aqp1	673832	0.0591274	1	1.26983e+06	0.248889	4.20936	2.26331e+06	0.758318	12.8252	6.93422e+07	6.34818	107.364	0	0	1	1.43809e+06	3.13249e-06	#DIV/0!	2.61729e+06	1.22949e-05	#DIV/0!	1.90365e+07	6.69386e-05	#DIV/0!
Aqp4	NA	#VALUE!	1	24375.1	0.00477756	#VALUE!	NA	#VALUE!	#VALUE!	1.39341e+06	0.127564	#VALUE!	NA	#VALUE!	1	129834	2.82809e-07	#VALUE!	NA	#VALUE!	#VALUE!	159309	5.60183e-07	#VALUE!
Aqp8	NA	#VALUE!	1	0	0	#VALUE!	NA	#VALUE!	#VALUE!	2.0164e+06	0.184599	#VALUE!	NA	#VALUE!	1	0	0	#VALUE!	NA	#VALUE!	#VALUE!	0	0	#VALUE!
Aqp9	6.35364e+06	0.557519	1	558971	0.109559	0.196512	458126	0.153494	0.275317	3.91646e+06	0.358547	0.643111	7.45505e+06	1.9892e-05	1	532796	1.16056e-06	0.0583429	501405	2.35538e-06	0.118409	2.67451e+06	9.40446e-06	0.472777
Aqr	NA	#VALUE!	1	0	0	#VALUE!	NA	#VALUE!	#VALUE!	0	0	#VALUE!	NA	#VALUE!	1	0	0	#VALUE!	NA	#VALUE!	#VALUE!	9700.84	3.41114e-08	#VALUE!
Araf	4.59893e+06	0.403547	1	2.2828e+07	4.47433	11.0875	6.42359e+06	2.15221	5.33324	5.70159e+07	5.21973	12.9346	2.35684e+07	6.28866e-05	1	2.48741e+07	5.41817e-05	0.861578	6.68503e+06	3.14034e-05	0.499365	4.86168e+07	0.000170953	2.71843
Arap1	86847.3	0.00762068	1	57823.9	0.0113336	1.48721	126767	0.0424731	5.5734	38512	0.00352572	0.462652	83792.3	2.23579e-07	1	0	0	0	40410.5	1.89831e-07	0.849055	253810	8.9248e-07	3.99178
Arap3	NA	#VALUE!	1	242843	0.0475976	#VALUE!	NA	#VALUE!	#VALUE!	56868.8	0.00520626	#VALUE!	NA	#VALUE!	1	0	0	#VALUE!	NA	#VALUE!	#VALUE!	0	0	#VALUE!
Arcn1	3.27048e+07	2.86978	1	5.0391e+07	9.87671	3.44163	2.12454e+07	7.11825	2.48042	4.65814e+07	4.26446	1.48599	3.57021e+07	9.52623e-05	1	5.0634e+07	0.000110293	1.15778	2.56233e+07	0.000120367	1.26354	5.10744e+07	0.000179594	1.88526
Arf1	1.8354e+08	16.1053	1	1.7829e+08	34.9452	2.1698	8.15022e+07	27.3072	1.69555	1.1953e+08	10.9428	0.679456	1.61468e+08	0.000430838	1	2.40864e+08	0.000524658	1.21776	6.59005e+07	0.000309572	0.718535	2.02485e+08	0.000712004	1.6526
Arf2	NA	#VALUE!	1	5.64713e+06	1.10685	#VALUE!	NA	#VALUE!	#VALUE!	5.48329e+07	5.01988	#VALUE!	NA	#VALUE!	1	5.53041e+07	0.000120465	#VALUE!	NA	#VALUE!	#VALUE!	4.81964e+07	0.000169474	#VALUE!
Arf4	7.4647e+07	6.55012	1	8.03652e+07	15.7517	2.4048	2.66737e+07	8.937	1.3644	1.26619e+08	11.5918	1.7697	6.78607e+07	0.00018107	1	8.85953e+07	0.000192982	1.06579	2.61104e+07	0.000122655	0.677392	1.2192e+08	0.000428711	2.36766
Arf5	1.23215e+08	10.8119	1	1.09397e+08	21.442	1.98318	4.49063e+07	15.0458	1.3916	1.11545e+08	10.2118	0.944498	9.29844e+07	0.000248106	1	1.109e+08	0.000241567	0.973642	3.83582e+07	0.00018019	0.726263	1.1344e+08	0.000398891	1.60774
Arf6	2.09158e+07	1.83532	1	1.35294e+07	2.65178	1.44486	1.33426e+07	4.47043	2.43578	8.00387e+07	7.32743	3.99245	1.79463e+07	4.78853e-05	1	1.63115e+07	3.55302e-05	0.741985	9.2744e+06	4.35671e-05	0.909822	6.15676e+07	0.000216492	4.52105
Arfgap1	2.45559e+06	0.215473	1	1.14854e+06	0.225116	1.04475	9.32961e+06	3.12587	14.507	2.22965e+07	2.04121	9.47314	1.26502e+06	3.37541e-06	1	766594	1.66982e-06	0.494702	5.42844e+06	2.55005e-05	7.55479	1.28215e+07	4.50846e-05	13.3568
Arfgap2	8.17883e+06	0.717676	1	8.81992e+06	1.72872	2.40877	3.97593e+06	1.33213	1.85617	8.36454e+06	0.765761	1.067	6.49915e+06	1.73414e-05	1	7.74829e+06	1.68776e-05	0.973256	4.95435e+06	2.32734e-05	1.34207	7.67411e+06	2.69847e-05	1.55609
Arfgap3	134091	0.0117662	1	NA	#VALUE!	#VALUE!	31681.6	0.0106149	0.902146	NA	#VALUE!	#VALUE!	217403	5.80087e-07	1	NA	#VALUE!	#VALUE!	0	0	0	NA	#VALUE!	#VALUE!
Arfgef1	2.35923e+06	0.207017	1	1.18022e+06	0.231325	1.11742	2.13729e+06	0.716096	3.45911	3.23562e+06	0.296216	1.43088	2.72509e+06	7.27124e-06	1	1.23903e+06	2.6989e-06	0.371174	3.70602e+06	1.74093e-05	2.39426	4.13873e+06	1.45532e-05	2.00147
Arfgef2	2.69348e+06	0.236347	1	5.58579e+06	1.09482	4.63227	2.85985e+06	0.958189	4.05416	1.05542e+07	0.966223	4.08815	2.95561e+06	7.88634e-06	1	3.9803e+06	8.67004e-06	1.09937	4.38433e+06	2.05957e-05	2.61157	5.94968e+06	2.09211e-05	2.65282
Arfip1	2.35999e+06	0.207084	1	1.56342e+07	3.06433	14.7975	4.18014e+06	1.40055	6.76319	9.30815e+06	0.852148	4.11499	1.30668e+07	3.48655e-05	1	1.48313e+07	3.23062e-05	0.926595	3.95937e+06	1.85994e-05	0.533462	9.21438e+06	3.24008e-05	0.929309
Arfrp1	NA	#VALUE!	1	0	0	#VALUE!	NA	#VALUE!	#VALUE!	0	0	#VALUE!	NA	#VALUE!	1	0	0	#VALUE!	NA	#VALUE!	#VALUE!	340846	1.19853e-06	#VALUE!
Arg1	2.03803e+09	178.833	1	1.65527e+09	324.435	1.81418	1.79527e+09	601.501	3.36349	5.73456e+08	52.499	0.293565	2.0335e+09	0.00542589	1	1.73991e+09	0.00378994	0.698491	1.89015e+09	0.00887912	1.63643	5.68818e+08	0.00200015	0.368631
Arg2	NA	#VALUE!	1	1.41836e+06	0.278	#VALUE!	NA	#VALUE!	#VALUE!	1.26064e+06	0.11541	#VALUE!	NA	#VALUE!	1	0	0	#VALUE!	NA	#VALUE!	#VALUE!	1.08571e+06	3.81772e-06	#VALUE!
Arglu1	0	0	1	1.32041e+06	0.258803	#DIV/0!	0	0	#DIV/0!	148796	0.013622	#DIV/0!	1.73863e+06	4.6391e-06	1	195161	4.25108e-07	0.0916358	140959	6.62165e-07	0.142736	1.5732e+06	5.53189e-06	1.19245
Arhgap1	9.44056e+06	0.82839	1	3.48304e+06	0.682681	0.824105	1.52594e+07	5.11264	6.17178	2.5813e+07	2.36314	2.85269	3.53804e+06	9.44039e-06	1	3.23184e+06	7.03972e-06	0.745702	1.44505e+07	6.78823e-05	7.19062	1.82109e+07	6.40354e-05	6.78313
Arhgap12	349348	0.0306546	1	60723.6	0.0119019	0.38826	104166	0.0349005	1.13851	31284.3	0.00286403	0.0934293	544995	1.45419e-06	1	135862	2.95939e-07	0.203508	150890	7.08818e-07	0.487433	37183.9	1.30751e-07	0.0899135
Arhgap17	722117	0.0633643	1	1.07578e+06	0.210855	3.32767	1.00588e+06	0.337019	5.31876	612231	0.0560488	0.88455	404647	1.0797e-06	1	578551	1.26022e-06	1.16719	947712	4.45194e-06	4.1233	588512	2.0694e-06	1.91664
Arhgap18	8835.55	0.000775301	1	116353	0.0228055	29.415	0	0	0	0	0	0	11011.5	2.93814e-08	1	27609.7	6.01405e-08	2.04689	0	0	0	0	0	0
Arhgap21	NA	#VALUE!	1	10041.8	0.00196822	#VALUE!	NA	#VALUE!	#VALUE!	2773.71	0.000253929	#VALUE!	NA	#VALUE!	1	9966.29	2.17089e-08	#VALUE!	NA	#VALUE!	#VALUE!	7326.79	2.57634e-08	#VALUE!
Arhgap25	NA	#VALUE!	1	18125.4	0.00355261	#VALUE!	NA	#VALUE!	#VALUE!	0	0	#VALUE!	NA	#VALUE!	1	72808.1	1.58593e-07	#VALUE!	NA	#VALUE!	#VALUE!	0	0	#VALUE!
Arhgap29	296104	0.0259826	1	246453	0.0483051	1.85914	121418	0.040681	1.5657	59470.5	0.00544444	0.209542	362319	9.66761e-07	1	249393	5.43237e-07	0.561915	0	0	0	2978.36	1.04729e-08	0.010833
Arhgap31	290362	0.0254787	1	3897.66	0.000763948	0.0299838	2302.28	0.000771376	0.0302753	70438.2	0.00644851	0.253094	1486.34	3.96594e-09	1	19598.2	4.26895e-08	10.764	0	0	0	432858	1.52207e-06	383.786
Arhgap42	131522	0.0115408	1	19050.2	0.00373387	0.323536	0	0	0	130686	0.0119641	1.03668	112438	3.00013e-07	1	0	0	0	15249.8	7.16368e-08	0.238779	80391.9	2.82684e-07	0.942239
Arhgap5	109313	0.009592	1	41803.4	0.00819352	0.854204	77094.7	0.0258305	2.69292	59196	0.00541931	0.564982	184008	4.9098e-07	1	35470	7.7262e-08	0.157363	56932.2	2.67443e-07	0.544712	73647.5	2.58969e-07	0.527453
Arhgdia	4.60103e+07	4.03731	1	5.44407e+07	10.6705	2.64297	1.81672e+07	6.08691	1.50766	1.09527e+07	1.0027	0.24836	4.33925e+07	0.000115782	1	4.8907e+07	0.000106531	0.920096	2.45324e+07	0.000115243	0.99534	1.02109e+07	3.5905e-05	0.310108
Arhgdib	8.33388e+06	0.731281	1	2.51089e+07	4.92139	6.72982	1.99037e+06	0.666871	0.911922	2.64891e+06	0.242504	0.331615	1.7295e+07	4.61476e-05	1	1.49914e+07	3.26549e-05	0.707617	3.00849e+06	1.41326e-05	0.306247	8.70639e+06	3.06145e-05	0.663404
Arhgef1	883588	0.077533	1	591828	0.115999	1.49613	857594	0.287336	3.70598	959390	0.0878308	1.13282	873591	2.33097e-06	1	784857	1.7096e-06	0.733432	784472	3.68511e-06	1.58094	611059	2.14869e-06	0.921801
Arhgef10l	1.11167e+06	0.0975467	1	NA	#VALUE!	#VALUE!	292755	0.098087	1.00554	NA	#VALUE!	#VALUE!	12776.1	3.40898e-08	1	NA	#VALUE!	#VALUE!	528835	2.48424e-06	72.8733	NA	#VALUE!	#VALUE!
Arhgef12	404978	0.035536	1	1.67265e+06	0.327841	9.22561	470349	0.15759	4.43465	1.78417e+06	0.163338	4.59642	370371	9.88246e-07	1	1.26206e+06	2.74907e-06	2.78177	431368	2.02638e-06	2.05048	2.43994e+06	8.57964e-06	8.68169
Arhgef18	0	0	1	312933	0.0613353	#DIV/0!	0	0	#DIV/0!	269030	0.0246293	#DIV/0!	249527	6.65802e-07	1	59325.7	1.29225e-07	0.19409	0	0	0	321009	1.12877e-06	1.69536
Arhgef19	1.36866e+06	0.120097	1	NA	#VALUE!	#VALUE!	2.32783e+06	0.779936	6.49421	NA	#VALUE!	#VALUE!	1.06077e+06	2.8304e-06	1	NA	#VALUE!	#VALUE!	2.64853e+06	1.24417e-05	4.39573	NA	#VALUE!	#VALUE!
Arhgef2	NA	#VALUE!	1	0	0	#VALUE!	NA	#VALUE!	#VALUE!	209432	0.0191732	#VALUE!	NA	#VALUE!	1	23167.8	5.0465e-08	#VALUE!	NA	#VALUE!	#VALUE!	115024	4.04461e-07	#VALUE!
Arhgef26	20807.7	0.00182583	1	NA	#VALUE!	#VALUE!	0	0	0	NA	#VALUE!	#VALUE!	4049.32	1.08046e-08	1	NA	#VALUE!	#VALUE!	0	0	0	NA	#VALUE!	#VALUE!
Arhgef33	0	0	1	NA	#VALUE!	#VALUE!	0	0	#DIV/0!	NA	#VALUE!	#VALUE!	121644	3.24578e-07	1	NA	#VALUE!	#VALUE!	0	0	0	NA	#VALUE!	#VALUE!
Arhgef37	NA	#VALUE!	1	0	0	#VALUE!	NA	#VALUE!	#VALUE!	67728.8	0.00620048	#VALUE!	NA	#VALUE!	1	25373.2	5.52689e-08	#VALUE!	NA	#VALUE!	#VALUE!	119618	4.20618e-07	#VALUE!
Arhgef6	NA	#VALUE!	1	0	0	#VALUE!	NA	#VALUE!	#VALUE!	129117	0.0118205	#VALUE!	NA	#VALUE!	1	0	0	#VALUE!	NA	#VALUE!	#VALUE!	3335.47	1.17286e-08	#VALUE!
Arhgef7	1.48609e+06	0.130401	1	585599	0.114778	0.880192	745965	0.249934	1.91665	311312	0.0285001	0.218557	2.33891e+06	6.24082e-06	1	447958	9.75758e-07	0.156351	791521	3.71823e-06	0.595791	178255	6.26804e-07	0.100436
Arid1a	171500	0.0150488	1	183541	0.0359744	2.39052	83563.2	0.0279977	1.86047	498492	0.0456362	3.03255	172917	4.61387e-07	1	218849	4.76704e-07	1.0332	4314.99	2.027e-08	0.0439327	399296	1.40406e-06	3.04312
Arid1b	420330	0.0368831	1	930064	0.182294	4.94248	111720	0.0374317	1.01488	3.78832e+06	0.346816	9.4031	78499	2.09455e-07	1	1.09847e+06	2.39272e-06	11.4235	179892	8.45053e-07	4.03453	240052	8.44103e-07	4.02999
Arid2	713555	0.062613	1	361481	0.0708509	1.13157	0	0	0	1.48065e+06	0.135551	2.1649	678817	1.81126e-06	1	109632	2.38805e-07	0.131845	6343.09	2.97971e-08	0.016451	1.92973e+06	6.78556e-06	3.74632
Arid3b	2.48461e+06	0.21802	1	2.35099e+06	0.460798	2.11356	0	0	0	58866.2	0.00538911	0.0247184	1.94879e+06	5.19987e-06	1	532925	1.16084e-06	0.223244	0	0	0	1.52321e+06	5.3561e-06	1.03005
Arid4a	NA	#VALUE!	1	136213	0.0266979	#VALUE!	NA	#VALUE!	#VALUE!	461436	0.0422438	#VALUE!	NA	#VALUE!	1	132445	2.88496e-07	#VALUE!	NA	#VALUE!	#VALUE!	535626	1.88344e-06	#VALUE!
Arid4b	0	0	1	NA	#VALUE!	#VALUE!	767.435	0.000257128	#DIV/0!	NA	#VALUE!	#VALUE!	26.7061	7.12588e-11	1	NA	#VALUE!	#VALUE!	75.9115	3.566e-10	5.00429	NA	#VALUE!	#VALUE!
Arih1	7.39738e+06	0.649106	1	1.68355e+06	0.329978	0.508357	1.22722e+07	4.11179	6.33454	3.19833e+07	2.92803	4.51086	7.1198e+06	1.89975e-05	1	3.1261e+06	6.8094e-06	0.358437	2.74158e+07	0.000128788	6.7792	5.52999e+07	0.000194453	10.2357
Arih2	200172	0.0175647	1	149188	0.0292411	1.66476	119651	0.0400888	2.28235	2119.47	0.000194035	0.0110469	155377	4.14585e-07	1	57753.3	1.258e-07	0.303437	173970	8.17237e-07	1.97122	44147.6	1.55237e-07	0.374441
Arl1	1.82546e+06	0.160181	1	957926	0.187755	1.17214	3.59657e+06	1.20503	7.52292	3.14317e+07	2.87753	17.9643	2.28353e+06	6.09306e-06	1	1.62815e+06	3.54651e-06	0.582057	2.9589e+06	1.38996e-05	2.28122	3.31058e+07	0.000116411	19.1055
Arl2	3.68738e+06	0.32356	1	2.71492e+06	0.532128	1.6446	31474.4	0.0105455	0.032592	0	0	0	3.04371e+06	8.1214e-06	1	8.70992e+06	1.89723e-05	2.33608	0	0	0	23928.9	8.4142e-08	0.0103605
Arl3	4.09749e+06	0.359546	1	1.88474e+06	0.369413	1.02744	2.28454e+06	0.765432	2.12888	265633	0.0243183	0.0676362	2.26328e+06	6.03902e-06	1	1.882e+06	4.09944e-06	0.678827	1.62072e+06	7.61346e-06	1.26071	21693.8	7.62827e-08	0.0126316
Arl4a	NA	#VALUE!	1	0	0	#VALUE!	NA	#VALUE!	#VALUE!	249448	0.0228366	#VALUE!	NA	#VALUE!	1	0	0	#VALUE!	NA	#VALUE!	#VALUE!	0	0	#VALUE!
Arl5a	1.46186e+06	0.128275	1	633502	0.124167	0.967974	45533.3	0.0152559	0.11893	1.85484e+06	0.169808	1.32378	1.55716e+06	4.15491e-06	1	427249	9.30648e-07	0.223987	1.18063e+06	5.54609e-06	1.33483	498397	1.75253e-06	0.421797
Arl5b	NA	#VALUE!	1	0	0	#VALUE!	NA	#VALUE!	#VALUE!	781705	0.0715639	#VALUE!	NA	#VALUE!	1	0	0	#VALUE!	NA	#VALUE!	#VALUE!	2.26696e+06	7.97138e-06	#VALUE!
Arl6ip1	2.35487e+07	2.06635	1	2.3533e+07	4.6125	2.2322	4.68795e+06	1.57069	0.760128	3.72733e+07	3.41232	1.65137	2.26301e+07	6.0383e-05	1	2.41862e+07	5.26833e-05	0.872485	4.13618e+06	1.943e-05	0.321779	3.65006e+07	0.000128348	2.12557
Arl6ip4	1.55814e+06	0.136724	1	0	0	0	0	0	0	387302	0.0354569	0.259332	141749	3.78224e-07	1	0	0	0	28974.5	1.3611e-07	0.359865	82922.3	2.91582e-07	0.770925
Arl6ip5	0	0	1	3.36989e+06	0.660504	#DIV/0!	0	0	#DIV/0!	2.56825e+07	2.3512	#DIV/0!	848041	2.26279e-06	1	6.49162e+07	0.000141403	62.4905	206599	9.70512e-07	0.4289	2.46782e+07	8.67767e-05	38.3494
Arl8a	5.26459e+06	0.461957	1	3.45921e+06	0.67801	1.46769	6.95665e+06	2.33081	5.04552	1.07459e+08	9.83773	21.2958	6.56574e+06	1.75191e-05	1	2.15042e+08	0.000468413	26.7373	8.12264e+06	3.81567e-05	2.178	1.10199e+08	0.000387497	22.1186
Arl8b	7.40936e+07	6.50156	1	1.34102e+07	2.62842	0.404274	9.49868e+07	31.8252	4.895	1.16855e+08	10.6979	1.64543	3.0956e+07	8.25986e-05	1	2.11694e+08	0.00046112	5.58266	1.0942e+08	0.00051401	6.22298	1.36935e+08	0.00048151	5.82952
Armc1	1.14574e+07	1.00536	1	6.62156e+06	1.29784	1.29092	1.70227e+06	0.570342	0.567301	1.63554e+06	0.149731	0.148933	8.12349e+06	2.16756e-05	1	5.91735e+06	1.28894e-05	0.594652	2.76366e+06	1.29825e-05	0.598947	1.77424e+06	6.23882e-06	0.287828
Armc10	178935	0.0157012	1	1.17013e+06	0.229347	14.607	0	0	0	4.65567e+06	0.42622	27.1458	243899	6.50784e-07	1	427058	9.30234e-07	1.4294	0	0	0	4.19333e+06	1.47451e-05	22.6575
Armc6	1.52529e+06	0.133841	1	5.11594e+06	1.00273	7.49197	1.56628e+07	5.24781	39.2093	4.70881e+06	0.431085	3.22087	112456	3.00062e-07	1	8.63203e+06	1.88026e-05	62.6623	2.37049e+07	0.000111356	371.108	6.63651e+06	2.33362e-05	77.7711
Armc8	NA	#VALUE!	1	276262	0.0541478	#VALUE!	NA	#VALUE!	#VALUE!	0	0	#VALUE!	NA	#VALUE!	1	0	0	#VALUE!	NA	#VALUE!	#VALUE!	137627	4.83943e-07	#VALUE!
Armcx3	2.77104e+06	0.243153	1	NA	#VALUE!	#VALUE!	476965	0.159806	0.657224	NA	#VALUE!	#VALUE!	83253	2.22141e-07	1	NA	#VALUE!	#VALUE!	0	0	0	NA	#VALUE!	#VALUE!
Arntl	NA	#VALUE!	1	0	0	#VALUE!	NA	#VALUE!	#VALUE!	152001	0.0139155	#VALUE!	NA	#VALUE!	1	0	0	#VALUE!	NA	#VALUE!	#VALUE!	0	0	#VALUE!
Arpc1a	1.2868e+07	1.12914	1	1.32088e+07	2.58894	2.29284	3.81619e+06	1.27861	1.13237	3.12432e+06	0.286027	0.253314	1.15365e+07	3.07823e-05	1	9.11502e+06	1.98547e-05	0.645002	4.85531e+06	2.28082e-05	0.740949	1.98434e+06	6.97761e-06	0.226676
Arpc1b	3.10828e+07	2.72746	1	2.10297e+07	4.12186	1.51125	5.29174e+06	1.77299	0.650052	8.98293e+06	0.822374	0.301517	3.38825e+07	9.04073e-05	1	3.4063e+07	7.41972e-05	0.820699	9.27267e+06	4.3559e-05	0.481808	1.47071e+07	5.17149e-05	0.572022
Arpc2	6.79173e+07	5.9596	1	6.32826e+07	12.4035	2.08126	2.13899e+07	7.16664	1.20254	2.37129e+07	2.17088	0.364266	8.95902e+07	0.00023905	1	7.34842e+07	0.000160066	0.669593	2.26619e+07	0.000106456	0.445328	2.54448e+07	8.94723e-05	0.374283
Arpc3	7.18792e+07	6.30725	1	5.06344e+07	9.92443	1.57349	1.70903e+07	5.72609	0.907858	3.25436e+07	2.97932	0.472364	5.35108e+07	0.000142781	1	4.95587e+07	0.000107951	0.75606	1.78635e+07	8.39149e-05	0.587719	2.09678e+07	7.37299e-05	0.516386
Arpc4	3.49597e+07	3.06764	1	1.99751e+07	3.91515	1.27627	2.03831e+07	6.82931	2.22624	1.8796e+07	1.72075	0.560936	3.33273e+07	8.89259e-05	1	2.63742e+07	5.74492e-05	0.646034	1.84606e+07	8.672e-05	0.975194	2.24901e+07	7.90826e-05	0.889309
Arpc5	2.16537e+07	1.90007	1	1.9614e+07	3.84438	2.02328	1.37179e+07	4.59616	2.41894	1.8483e+06	0.16921	0.0890544	2.27177e+07	6.06166e-05	1	5.28004e+06	1.15012e-05	0.189737	1.02283e+07	4.80483e-05	0.792659	2.4568e+06	8.63893e-06	0.142517
Arpc5l	7.58231e+06	0.665333	1	7.38848e+06	1.44815	2.17659	4.23411e+06	1.41863	2.13221	4.41167e+06	0.403882	0.607038	5.27963e+06	1.40874e-05	1	6.58393e+06	1.43414e-05	1.01803	4.57666e+06	2.14992e-05	1.52613	4.41913e+06	1.55391e-05	1.10305
Arpp19	3.85989e+06	0.338697	1	6.83514e+06	1.3397	3.95545	3.30957e+06	1.10887	3.27392	0	0	0	3.83114e+06	1.02225e-05	1	4.3242e+06	9.41914e-06	0.921415	3.78906e+06	1.77994e-05	1.7412	545288	1.91741e-06	0.187568
Arrb1	749590	0.065775	1	569570	0.111637	1.69725	341343	0.114366	1.73875	0	0	0	508934	1.35797e-06	1	773718	1.68534e-06	1.24108	712361	3.34636e-06	2.46425	131353	4.61882e-07	0.340128
Arrb2	0	0	1	130491	0.0255765	#DIV/0!	59926.9	0.0200784	#DIV/0!	1.02812e+06	0.0941229	#DIV/0!	0	0	1	0	0	#DIV/0!	277083	1.30162e-06	#DIV/0!	2.91173e+06	1.02386e-05	#DIV/0!
Arsa	0	0	1	3.00486e+06	0.588957	#DIV/0!	5651.6	0.00189356	#DIV/0!	1.23063e+06	0.112663	#DIV/0!	0	0	1	2.68478e+06	5.84809e-06	#DIV/0!	0	0	#DIV/0!	1.27217e+06	4.47338e-06	#DIV/0!
Arsb	1.52035e+07	1.33408	1	2.38711e+06	0.467876	0.350712	1.01978e+07	3.41674	2.56113	312959	0.028651	0.0214763	1.9321e+07	5.15533e-05	1	3.40681e+06	7.42085e-06	0.143945	9.43659e+06	4.4329e-05	0.859867	311079	1.09386e-06	0.0212179
Arsg	15329.6	0.00134514	1	27008.4	0.00529369	3.93541	0	0	0	0	0	0	7524.7	2.00778e-08	1	17723.6	3.86061e-08	1.92282	0	0	0	0	0	0
Art4	2.16269e+06	0.189771	1	302724	0.0593344	0.312662	0	0	0	0	0	0	0	0	1	3.22109e+06	7.0163e-06	#DIV/0!	0	0	#DIV/0!	0	0	#DIV/0!
Arvcf	NA	#VALUE!	1	199938	0.0391881	#VALUE!	NA	#VALUE!	#VALUE!	564718	0.0516991	#VALUE!	NA	#VALUE!	1	147550	3.21398e-07	#VALUE!	NA	#VALUE!	#VALUE!	1.04326e+06	3.66846e-06	#VALUE!
As3mt	2.57349e+07	2.25819	1	2.9664e+07	5.8142	2.57472	8.61275e+06	2.88569	1.27788	5.01815e+06	0.459405	0.203439	2.23372e+07	5.96013e-05	1	3.62827e+07	7.90322e-05	1.32602	9.02876e+06	4.24132e-05	0.711616	4.41889e+06	1.55383e-05	0.260704
Asah1	1.278e+07	1.12142	1	3.37901e+07	6.62292	5.90584	2.51906e+06	0.844007	0.752624	1.17889e+08	10.7925	9.624	3.96521e+07	0.000105802	1	5.52214e+07	0.000120285	1.13689	4.3481e+06	2.04255e-05	0.193054	1.11901e+08	0.000393481	3.71903
Asap1	NA	#VALUE!	1	20422.1	0.00400276	#VALUE!	NA	#VALUE!	#VALUE!	0	0	#VALUE!	NA	#VALUE!	1	115051	2.50608e-07	#VALUE!	NA	#VALUE!	#VALUE!	0	0	#VALUE!
Asap2	2.28631e+06	0.200619	1	0	0	0	2.03054e+06	0.680328	3.39114	3.30735e+06	0.302783	1.50924	2.18886e+06	5.84044e-06	1	2453.19	5.34363e-09	0.000914936	79939.7	3.75522e-07	0.0642969	3.54783e+06	1.24753e-05	2.13603
Asb13	0	0	1	0	0	#DIV/0!	0	0	#DIV/0!	317546	0.0290709	#DIV/0!	0	0	1	159660	3.47777e-07	#DIV/0!	588217	2.76319e-06	#DIV/0!	0	0	#DIV/0!
Asb6	2.01742e+07	1.77025	1	556397	0.109055	0.0616043	186842	0.0626012	0.035363	3.91339e+07	3.58265	2.02381	0	0	1	440356	9.59199e-07	#DIV/0!	1.78209e+06	8.37149e-06	#DIV/0!	4.8034e+07	0.000168903	#DIV/0!
Ascc1	323743	0.0284078	1	311579	0.0610701	2.14976	166553	0.0558032	1.96436	807771	0.0739503	2.60317	923302	2.46361e-06	1	844822	1.84022e-06	0.746963	7238.65	3.40041e-08	0.0138025	1.98543e+06	6.98143e-06	2.83382
Ascc2	259278	0.0227511	1	238920	0.0468287	2.0583	112373	0.0376503	1.65488	0	0	0	27306.5	7.28608e-08	1	0	0	0	115385	5.42027e-07	7.43921	23252.3	8.17628e-08	1.12218
Ascc3	278937	0.0244762	1	515386	0.101017	4.12714	37756.1	0.0126501	0.516835	1.16346e+06	0.106513	4.35172	355484	9.48523e-07	1	492313	1.07237e-06	1.13057	35490.5	1.66719e-07	0.175767	1.0723e+06	3.77056e-06	3.9752
Asf1b	NA	#VALUE!	1	629462	0.123376	#VALUE!	NA	#VALUE!	#VALUE!	0	0	#VALUE!	NA	#VALUE!	1	0	0	#VALUE!	NA	#VALUE!	#VALUE!	0	0	#VALUE!
Asgr1	1.0201e+08	8.9512	1	4.22873e+07	8.28838	0.925952	2.02792e+07	6.79452	0.759062	1.51356e+08	13.8564	1.548	1.11276e+08	0.000296912	1	7.56221e+07	0.000164723	0.554787	2.03467e+07	9.55799e-05	0.321913	1.47411e+08	0.000518346	1.74579
Asgr2	4.53368e+07	3.97821	1	3.26306e+07	6.39565	1.60767	5.71307e+06	1.91415	0.481159	3.4418e+07	3.15092	0.792043	4.5466e+07	0.000121315	1	3.82502e+07	8.33181e-05	0.686792	5.83743e+06	2.74217e-05	0.226037	4.08381e+07	0.0001436	1.1837
Ash1l	182633	0.0160256	1	NA	#VALUE!	#VALUE!	298591	0.100042	6.24264	NA	#VALUE!	#VALUE!	179534	4.79042e-07	1	NA	#VALUE!	#VALUE!	0	0	0	NA	#VALUE!	#VALUE!
Asl	8.0737e+08	70.8451	1	5.89801e+08	115.602	1.63176	4.08817e+08	136.974	1.93342	1.25921e+08	11.5279	0.16272	7.9949e+08	0.00213325	1	6.24254e+08	0.00135977	0.63742	3.8717e+08	0.00181876	0.852577	1.17686e+08	0.000413824	0.193988
Asna1	8.2075e+06	0.720192	1	1.10608e+07	2.16794	3.01023	3.81313e+06	1.27758	1.77395	5.55449e+06	0.508505	0.706069	9.99315e+06	2.66643e-05	1	1.40743e+07	3.06572e-05	1.14975	3.38407e+06	1.58969e-05	0.596186	6.28594e+06	2.21035e-05	0.828953
Asns	1.21499e+06	0.106613	1	NA	#VALUE!	#VALUE!	161800	0.0542109	0.508482	NA	#VALUE!	#VALUE!	561652	1.49863e-06	1	NA	#VALUE!	#VALUE!	49388.9	2.32008e-07	0.154813	NA	#VALUE!	#VALUE!
Aspa	952265	0.0835594	1	215072	0.0421544	0.504485	732913	0.245562	2.93877	0	0	0	0	0	1	291422	6.34785e-07	#DIV/0!	1.51667e+06	7.12465e-06	#DIV/0!	0	0	#DIV/0!
Aspdh	5.5715e+08	48.8888	1	5.83647e+08	114.396	2.33992	4.40272e+08	147.512	3.01731	2.06996e+08	18.9502	0.387619	4.66963e+08	0.00124598	1	5.29219e+08	0.00115276	0.925189	4.43495e+08	0.00208335	1.67206	2.19046e+08	0.00077024	0.618181
Aspg	2.07408e+07	1.81996	1	1.81823e+07	3.56376	1.95815	6.10296e+06	2.04479	1.12354	1.83938e+06	0.168392	0.0925253	1.76467e+07	4.70861e-05	1	1.83117e+07	3.98873e-05	0.847114	7.0335e+06	3.30403e-05	0.701701	2.69874e+06	9.48968e-06	0.201539
Asph	6.67442e+06	0.585667	1	4.62384e+06	0.906281	1.54743	682267	0.228592	0.390311	8.85899e+06	0.811028	1.38479	7.0778e+06	1.88854e-05	1	7.13e+06	1.55308e-05	0.822372	600399	2.82042e-06	0.149344	9.4845e+06	3.33507e-05	1.76595
Aspm	1392.27	0.000122169	1	NA	#VALUE!	#VALUE!	20611.5	0.00690587	56.5273	NA	#VALUE!	#VALUE!	20330.4	5.42469e-08	1	NA	#VALUE!	#VALUE!	5926.83	2.78417e-08	0.51324	NA	#VALUE!	#VALUE!
Aspscr1	3.42192e+06	0.300266	1	6.89045e+06	1.35054	4.4978	2.60538e+06	0.872928	2.90718	2.40236e+06	0.219932	0.732457	3.50355e+06	9.34838e-06	1	7.50423e+06	1.6346e-05	1.74854	888889	4.17562e-06	0.446668	2.42544e+06	8.52864e-06	0.912313
Asrgl1	6.41753e+06	0.563125	1	3.72036e+06	0.729196	1.29491	3.31271e+06	1.10992	1.971	924814	0.0846654	0.150349	5.63667e+06	1.50401e-05	1	3.74749e+06	8.16292e-06	0.542744	1.53555e+06	7.21337e-06	0.47961	1.27115e+06	4.46978e-06	0.297191
Ass1	4.58205e+09	402.066	1	3.32683e+09	652.064	1.62179	2.81248e+09	942.317	2.34369	1.36379e+09	124.853	0.310528	4.53212e+09	0.0120929	1	3.5002e+09	0.00762427	0.630477	2.83046e+09	0.0132963	1.09951	1.29395e+09	0.00454996	0.376252
Astn2	NA	#VALUE!	1	228640	0.0448138	#VALUE!	NA	#VALUE!	#VALUE!	974063	0.0891741	#VALUE!	NA	#VALUE!	1	0	0	#VALUE!	NA	#VALUE!	#VALUE!	574646	2.02065e-06	#VALUE!
Asun	41816.4	0.0036693	1	38006.4	0.00744932	2.03017	29070.7	0.00974009	2.65448	136610	0.0125064	3.4084	13493.5	3.60041e-08	1	0	0	0	9652.17	4.53417e-08	1.25935	100345	3.52846e-07	9.80016
Atad1	7.93662e+06	0.696422	1	5.50943e+06	1.07986	1.55058	1.07533e+06	0.360287	0.517339	2.53973e+07	2.32508	3.33861	1.07657e+07	2.87257e-05	1	8.10732e+06	1.76597e-05	0.614768	1.17634e+06	5.52595e-06	0.192369	1.98372e+07	6.97541e-05	2.42828
Atad2b	NA	#VALUE!	1	33881.3	0.00664079	#VALUE!	NA	#VALUE!	#VALUE!	0	0	#VALUE!	NA	#VALUE!	1	37992.3	8.27562e-08	#VALUE!	NA	#VALUE!	#VALUE!	6847.92	2.40796e-08	#VALUE!
Atad3a	1.58467e+07	1.39052	1	2.33487e+07	4.57639	3.29114	2.82653e+06	0.947024	0.681059	2.77633e+07	2.54169	1.82787	1.32971e+07	3.54801e-05	1	2.64087e+07	5.75243e-05	1.62131	502409	2.3601e-06	0.0665189	2.56873e+07	9.03251e-05	2.54579
Ate1	64541.7	0.00566341	1	137593	0.0269685	4.76189	0	0	0	0	0	0	500093	1.33438e-06	1	597974	1.30253e-06	0.976134	48042.2	2.25682e-07	0.169129	0	0	0
Atf7	NA	#VALUE!	1	57723.5	0.0113139	#VALUE!	NA	#VALUE!	#VALUE!	64097.5	0.00586804	#VALUE!	NA	#VALUE!	1	0	0	#VALUE!	NA	#VALUE!	#VALUE!	0	0	#VALUE!
Atg12	415665	0.0364737	1	0	0	0	332894	0.111536	3.05797	239295	0.0219072	0.600628	2.52874e+06	6.74734e-06	1	585896	1.27622e-06	0.189144	139654	6.56032e-07	0.0972283	0	0	0
Atg16l1	499919	0.0438668	1	0	0	0	704015	0.235879	5.37716	91491.7	0.00837593	0.19094	184125	4.91294e-07	1	163871	3.56951e-07	0.726552	567927	2.66788e-06	5.43031	0	0	0
Atg2a	593530	0.052081	1	569417	0.111607	2.14294	3.17788e+06	1.06474	20.444	2.16161e+06	0.197892	3.7997	547392	1.46058e-06	1	1.56738e+07	3.41412e-05	23.375	607705	2.85473e-06	1.95452	1.76538e+07	6.20765e-05	42.5012
Atg2b	27969.2	0.00245424	1	72117.8	0.0141352	5.7595	42177.9	0.0141316	5.75805	128722	0.0117843	4.8016	103995	2.77484e-07	1	38379.1	8.35988e-08	0.301274	44831.4	2.10599e-07	0.758957	85396.1	3.00281e-07	1.08215
Atg3	1.3569e+07	1.19066	1	1.7424e+07	3.41513	2.86827	6.63077e+06	2.22163	1.86589	5.32367e+06	0.487375	0.409333	1.20242e+07	3.20836e-05	1	1.1845e+07	2.58012e-05	0.804186	7.76634e+06	3.64829e-05	1.13712	5.95964e+06	2.09561e-05	0.653171
Atg4b	226463	0.0198717	1	101764	0.0199458	1.00373	48560.8	0.0162702	0.818763	0	0	0	376343	1.00418e-06	1	152727	3.32676e-07	0.331292	0	0	0	0	0	0
Atg5	162146	0.014228	1	298777	0.0585609	4.11589	103786	0.0347732	2.444	523379	0.0479146	3.36763	848260	2.26338e-06	1	1.49551e+06	3.25758e-06	1.43926	472133	2.21788e-06	0.979897	233307	8.20383e-07	0.36246
Atg7	5.77951e+06	0.50714	1	1.31854e+07	2.58436	5.09596	7.80553e+06	2.61523	5.15682	3.16763e+06	0.289992	0.571819	3.7346e+06	9.96487e-06	1	9.18331e+06	2.00034e-05	2.00739	1.65655e+06	7.78173e-06	0.780917	2.56025e+06	9.0027e-06	0.903444
Atg9a	164755	0.0144569	1	0	0	0	18775.4	0.00629068	0.435133	20752.1	0.00189982	0.131413	157088	4.19152e-07	1	0	0	0	156605	7.35665e-07	1.75513	0	0	0
Athl1	2.14825e+06	0.188505	1	4.01492e+06	0.786932	4.1746	1.26335e+06	0.423284	2.24548	1.01843e+06	0.0932359	0.494608	1.98455e+06	5.29529e-06	1	5.00784e+06	1.09083e-05	2.05999	2.48366e+06	1.16672e-05	2.20331	520653	1.83079e-06	0.345739
Atic	4.75816e+07	4.17519	1	3.88646e+07	7.61753	1.82448	1.34437e+07	4.50429	1.07882	3.58751e+06	0.328431	0.0786627	3.98133e+07	0.000106232	1	4.15408e+07	9.04856e-05	0.851773	1.08012e+07	5.07396e-05	0.477629	3.61524e+06	1.27124e-05	0.119666
Atl1	NA	#VALUE!	1	741199	0.145276	#VALUE!	NA	#VALUE!	#VALUE!	2.77129e+06	0.253707	#VALUE!	NA	#VALUE!	1	1.60514e+06	3.49637e-06	#VALUE!	NA	#VALUE!	#VALUE!	2.40363e+06	8.45198e-06	#VALUE!
Atl2	1.42942e+07	1.25429	1	1.52832e+07	2.99553	2.38822	2.46046e+06	0.824375	0.657243	1.62056e+07	1.4836	1.18282	1.89995e+07	5.06955e-05	1	1.34663e+07	2.93327e-05	0.578606	1.49886e+06	7.04101e-06	0.138888	1.63197e+07	5.73854e-05	1.13196
Atl3	2.82937e+07	2.48271	1	2.88372e+07	5.65213	2.2766	4.42802e+06	1.4836	0.597573	5.97931e+07	5.47397	2.20484	2.75261e+07	7.34469e-05	1	2.69691e+07	5.87451e-05	0.799831	4.83095e+06	2.26937e-05	0.308981	6.17006e+07	0.00021696	2.95397
Atox1	2.14637e+08	18.834	1	5.36754e+08	105.205	5.58589	3.03539e+08	101.7	5.39984	1.40344e+08	12.8483	0.682187	2.05187e+08	0.000547491	1	4.86656e+08	0.00106005	1.9362	2.5305e+08	0.00118872	2.17121	1.27989e+08	0.000450053	0.822029
Atp11a	920075	0.0807347	1	1.63497e+06	0.320457	3.96926	303675	0.101746	1.26025	1.60467e+06	0.146905	1.81961	408608	1.09027e-06	1	356224	7.7594e-07	0.711694	0	0	0	2.32828e+06	8.18701e-06	7.50915
Atp11b	NA	#VALUE!	1	4210.85	0.000825334	#VALUE!	NA	#VALUE!	#VALUE!	839472	0.0768525	#VALUE!	NA	#VALUE!	1	304990	6.64341e-07	#VALUE!	NA	#VALUE!	#VALUE!	178730	6.28473e-07	#VALUE!
Atp11c	2.5827e+07	2.26627	1	1.73844e+07	3.40736	1.50351	2.5122e+06	0.841708	0.371407	4.30328e+07	3.93959	1.73836	2.56779e+07	6.85152e-05	1	1.89797e+07	4.13423e-05	0.603404	3.39516e+06	1.5949e-05	0.23278	4.13137e+07	0.000145273	2.1203
Atp13a1	1.28365e+07	1.12637	1	4.37175e+06	0.856871	0.760734	1.58043e+06	0.52952	0.470111	5.99924e+06	0.549222	0.487602	8.20027e+06	2.18804e-05	1	3.33489e+06	7.26419e-06	0.331995	779571	3.66209e-06	0.167368	6.51023e+06	2.28921e-05	1.04624
Atp13a3	16203.3	0.00142181	1	17913.7	0.00351112	2.46948	0	0	0	39411.1	0.00360803	2.53764	15976.9	4.26304e-08	1	15563	3.38998e-08	0.795203	0	0	0	43268.8	1.52147e-07	3.56899
Atp1a1	1.11077e+08	9.74676	1	8.98201e+07	17.6049	1.80623	9.15472e+06	3.06728	0.314697	2.41793e+08	22.1358	2.27109	1.10238e+08	0.000294144	1	8.07312e+07	0.000175852	0.597841	1.18672e+07	5.57467e-05	0.189522	2.39153e+08	0.000840941	2.85894
Atp1b1	4.76183e+07	4.17841	1	3.27912e+07	6.42712	1.53817	3.70179e+06	1.24028	0.29683	8.25929e+07	7.56126	1.8096	3.8246e+07	0.00010205	1	4.55159e+07	9.91443e-05	0.971525	2.41994e+06	1.13678e-05	0.111395	7.40696e+07	0.000260453	2.55221
Atp1b3	1.17364e+07	1.02985	1	1.45796e+07	2.85762	2.7748	2.54822e+06	0.853776	0.829032	3.49791e+07	3.20229	3.10948	6.12193e+06	1.63349e-05	1	2.02644e+07	4.41407e-05	2.70224	1.76868e+06	8.30849e-06	0.508635	2.88792e+07	0.000101549	6.21669
Atp2a2	6.29282e+07	5.52183	1	3.66634e+07	7.18608	1.3014	7.56349e+06	2.53414	0.458931	5.30291e+07	4.85474	0.879191	8.34668e+07	0.000222711	1	3.95077e+07	8.60572e-05	0.386407	1.06017e+07	4.9802e-05	0.223617	5.67974e+07	0.000199718	0.896761
Atp2b1	797160	0.0699492	1	1.15542e+06	0.226464	3.23755	188425	0.0631315	0.902534	3.63421e+06	0.332707	4.75641	964697	2.57406e-06	1	2.06266e+06	4.49296e-06	1.74548	217037	1.01955e-06	0.396085	2.72319e+06	9.57564e-06	3.72005
Atp2b4	815072	0.071521	1	1.24136e+06	0.243308	3.40191	125256	0.0419668	0.586776	1.13e+06	0.10345	1.44643	1.05435e+06	2.81329e-06	1	1.69431e+06	3.6906e-06	1.31185	438867	2.06161e-06	0.732811	1.62208e+06	5.70376e-06	2.02743
Atp2c1	NA	#VALUE!	1	0	0	#VALUE!	NA	#VALUE!	#VALUE!	87657.2	0.00802489	#VALUE!	NA	#VALUE!	1	0	0	#VALUE!	NA	#VALUE!	#VALUE!	14352.1	5.04668e-08	#VALUE!
Atp5a1	1.27608e+09	111.974	1	1.24056e+09	243.152	2.17152	1.36843e+08	45.8491	0.409464	1.29031e+09	118.126	1.05494	1.23196e+09	0.00328718	1	1.25141e+09	0.00272587	0.829244	1.49559e+08	0.000702564	0.213729	1.27514e+09	0.00448382	1.36403
Atp5b	1.9809e+09	173.82	1	1.96807e+09	385.745	2.21922	1.87233e+08	62.7323	0.360904	1.54841e+09	141.755	0.815529	1.67794e+09	0.00447717	1	1.88972e+09	0.00411625	0.919387	1.59839e+08	0.000750856	0.167708	1.40648e+09	0.00494566	1.10464
Atp5c1	4.49271e+08	39.4226	1	3.79329e+08	74.3491	1.88595	4.26073e+07	14.2755	0.362115	4.3487e+08	39.8117	1.00987	4.35077e+08	0.0011609	1	4.34351e+08	0.000946119	0.814989	4.27715e+07	0.000200922	0.173075	3.77938e+08	0.00132896	1.14477
Atp5d	3.54664e+08	31.1211	1	4.30105e+08	84.3012	2.70881	3.90185e+07	13.0731	0.420072	3.73534e+08	34.1965	1.09882	4.32275e+08	0.00115342	1	4.55183e+08	0.000991496	0.859614	4.95621e+07	0.000232822	0.201853	3.94187e+08	0.00138609	1.20172
Atp5e	1.36372e+08	11.9664	1	2.09982e+08	41.1567	3.43937	8.6142e+06	2.88618	0.241191	1.32882e+08	12.1651	1.01661	1.38182e+08	0.000368704	1	1.86062e+08	0.000405286	1.09922	1.57363e+07	7.39224e-05	0.200493	1.21224e+08	0.000426264	1.15612
Atp5f1	2.47811e+08	21.7449	1	2.17388e+08	42.6085	1.95947	2.40326e+07	8.05207	0.370297	2.388e+08	21.8618	1.00537	2.408e+08	0.000642516	1	2.16858e+08	0.000472369	0.735186	3.04762e+07	0.000143164	0.222818	2.12603e+08	0.000747583	1.16352
Atp5h	6.79865e+08	59.6568	1	6.47324e+08	126.877	2.12677	5.88106e+07	19.7044	0.330296	5.78167e+08	52.9304	0.887247	6.17373e+08	0.00164731	1	5.97864e+08	0.00130229	0.790555	6.01074e+07	0.000282358	0.171406	5.2461e+08	0.0018447	1.11983
Atp5j	2.50176e+08	21.9525	1	2.82216e+08	55.3147	2.51975	6.36373e+07	21.3216	0.971261	2.11939e+08	19.4027	0.883852	2.50706e+08	0.000668948	1	2.17876e+08	0.000474586	0.709452	6.87318e+07	0.000322872	0.482657	2.30353e+08	0.000809997	1.21085
Atp5j2	2.78512e+08	24.4388	1	2.7904e+08	54.6922	2.23792	2.36221e+07	7.91455	0.323851	3.99899e+08	36.6101	1.49803	2.6325e+08	0.000702419	1	3.17106e+08	0.000690731	0.983361	1.62419e+07	7.62975e-05	0.108621	3.81901e+08	0.00134289	1.91181
Atp5k	5.893e+08	51.7099	1	4.98682e+08	97.7425	1.89021	3.5247e+07	11.8094	0.228379	2.37535e+08	21.746	0.420539	5.77689e+08	0.00154142	1	5.50438e+08	0.00119899	0.777843	5.61051e+07	0.000263557	0.170983	3.41624e+08	0.00120126	0.779321
Atp5l	1.24567e+08	10.9305	1	1.60941e+08	31.5446	2.88593	1.47373e+07	4.93772	0.451739	2.155e+08	19.7287	1.80493	1.14305e+08	0.000304994	1	1.56897e+08	0.000341759	1.12054	1.15216e+07	5.41237e-05	0.177458	1.95559e+08	0.00068765	2.25463
Atp5s	542988	0.0476461	1	0	0	0	0	0	0	0	0	0	474943	1.26727e-06	1	515899	1.12375e-06	0.886749	0	0	0	0	0	0
Atp5sl	354135	0.0310746	1	363679	0.0712817	2.29389	0	0	0	4.44103e+06	0.40657	13.0837	0	0	1	333784	7.27061e-07	#DIV/0!	0	0	#DIV/0!	263170	9.25392e-07	#DIV/0!
ATP6	0	0	1	0	0	#DIV/0!	0	0	#DIV/0!	0	0	#DIV/0!	2.02352e+06	5.39928e-06	1	716977	1.56175e-06	0.289251	0	0	0	0	0	0
Atp6ap1	0	0	1	0	0	#DIV/0!	47751.8	0.0159992	#DIV/0!	418733	0.0383344	#DIV/0!	384133	1.02497e-06	1	0	0	0	0	0	0	1.20625e+06	4.24156e-06	4.13825
Atp6ap2	NA	#VALUE!	1	0	0	#VALUE!	NA	#VALUE!	#VALUE!	227207	0.0208005	#VALUE!	NA	#VALUE!	1	0	0	#VALUE!	NA	#VALUE!	#VALUE!	0	0	#VALUE!
Atp6v0a1	590703	0.051833	1	631532	0.123781	2.38808	26407.5	0.00884781	0.170698	1.8621e+06	0.170473	3.28889	698912	1.86488e-06	1	3.02983e+06	6.59969e-06	3.53894	17492.2	8.21709e-08	0.0440624	1.07603e+06	3.78367e-06	2.02891
Atp6v0a2	NA	#VALUE!	1	60328.5	0.0118245	#VALUE!	NA	#VALUE!	#VALUE!	104134	0.00953333	#VALUE!	NA	#VALUE!	1	3556.46	7.74681e-09	#VALUE!	NA	#VALUE!	#VALUE!	90925.5	3.19724e-07	#VALUE!
Atp6v0d1	5.0735e+07	4.45189	1	7.41424e+06	1.4532	0.326424	1.44182e+07	4.8308	1.08511	1.68684e+07	1.54428	0.346881	3.81059e+07	0.000101676	1	8.22662e+06	1.79195e-05	0.176241	1.26862e+07	5.95942e-05	0.586116	1.66113e+07	5.84107e-05	0.574476
Atp6v1a	2.56955e+07	2.25473	1	1.55172e+07	3.04139	1.3489	5.27346e+06	1.76686	0.783627	8.99097e+06	0.82311	0.36506	2.57499e+07	6.87074e-05	1	2.20436e+07	4.80163e-05	0.698851	4.9441e+06	2.32253e-05	0.338031	7.96332e+06	2.80017e-05	0.40755
Atp6v1b2	2.53435e+07	2.22384	1	1.88389e+07	3.69246	1.6604	9.08189e+06	3.04287	1.3683	2.57887e+07	2.36092	1.06164	2.74394e+07	7.32153e-05	1	1.64292e+07	3.57868e-05	0.488789	9.50776e+06	4.46634e-05	0.610028	2.47197e+07	8.69228e-05	1.18722
Atp6v1c1	3.96633e+06	0.348037	1	5.14361e+06	1.00816	2.89669	1.18873e+06	0.398283	1.14437	1.53787e+06	0.14079	0.404525	1.45029e+06	3.86976e-06	1	4.22923e+06	9.21226e-06	2.38058	3.95437e+06	1.85759e-05	4.80028	982477	3.45471e-06	0.892747
Atp6v1d	1.87572e+06	0.16459	1	277326	0.0543563	0.330252	759212	0.254373	1.54549	948325	0.0868178	0.527478	1.44519e+06	3.85614e-06	1	619389	1.34918e-06	0.349877	664129	3.11979e-06	0.809045	382704	1.34571e-06	0.348979
Atp6v1e1	1.61741e+07	1.41925	1	2.0541e+07	4.02607	2.83677	9.95561e+06	3.33561	2.35027	1.04861e+07	0.959992	0.67641	1.44702e+07	3.86102e-05	1	1.99568e+07	4.34706e-05	1.12588	8.94893e+06	4.20382e-05	1.08878	1.02745e+07	3.61287e-05	0.935728
Atp6v1f	7.7123e+06	0.676738	1	9.05019e+06	1.77385	2.62118	8.4254e+06	2.82292	4.17136	4.05739e+06	0.371448	0.54888	1.23959e+07	3.30755e-05	1	1.38837e+07	3.0242e-05	0.914334	1.92302e+06	9.03351e-06	0.273118	3.84954e+06	1.35363e-05	0.409253
Atp6v1g1	1.07732e+06	0.0945327	1	718537	0.140834	1.4898	3.13491e+06	1.05035	11.1109	851154	0.0779219	0.824285	4.6475e+06	1.24007e-05	1	5.74364e+06	1.2511e-05	1.00889	3.08413e+06	1.44879e-05	1.16831	1.36594e+06	4.80311e-06	0.387325
Atp6v1h	6.31985e+06	0.554554	1	9.12122e+06	1.78777	3.2238	5.69797e+06	1.9091	3.44258	1.45404e+06	0.133115	0.24004	7.4768e+06	1.995e-05	1	7.58437e+06	1.65206e-05	0.828097	5.69908e+06	2.67718e-05	1.34194	6.57463e+06	2.31186e-05	1.15882
Atp7b	256655	0.022521	1	245280	0.0480752	2.13469	0	0	0	283770	0.0259788	1.15354	0	0	1	455972	9.93216e-07	#DIV/0!	0	0	#DIV/0!	267697	9.41312e-07	#DIV/0!
ATP8	3.56629e+08	31.2935	1	3.66537e+08	71.8419	2.29575	2.30835e+07	7.73409	0.247147	3.1985e+08	29.2818	0.935716	2.88025e+08	0.000768526	1	4.36179e+08	0.000950102	1.23627	1.51251e+07	7.1051e-05	0.092451	2.86033e+08	0.00100579	1.30872
Atp8a1	NA	#VALUE!	1	0	0	#VALUE!	NA	#VALUE!	#VALUE!	39864.9	0.00364957	#VALUE!	NA	#VALUE!	1	0	0	#VALUE!	NA	#VALUE!	#VALUE!	44511.6	1.56518e-07	#VALUE!
Atp8b1	NA	#VALUE!	1	13089.3	0.00256551	#VALUE!	NA	#VALUE!	#VALUE!	0	0	#VALUE!	NA	#VALUE!	1	0	0	#VALUE!	NA	#VALUE!	#VALUE!	65088.3	2.28872e-07	#VALUE!
Atp8b2	1.84006e+06	0.161461	1	NA	#VALUE!	#VALUE!	68592.2	0.0229817	0.142336	NA	#VALUE!	#VALUE!	2.31538e+06	6.17803e-06	1	NA	#VALUE!	#VALUE!	175901	8.26307e-07	0.133749	NA	#VALUE!	#VALUE!
Atp9a	0	0	1	935808	0.18342	#DIV/0!	52042.5	0.0174367	#DIV/0!	1.54267e+06	0.141229	#DIV/0!	0	0	1	1.06764e+06	2.32558e-06	#DIV/0!	78190.1	3.67303e-07	#DIV/0!	1.27965e+06	4.49968e-06	#DIV/0!
Atp9b	NA	#VALUE!	1	130470	0.0255724	#VALUE!	NA	#VALUE!	#VALUE!	321011	0.0293881	#VALUE!	NA	#VALUE!	1	16534.2	3.60154e-08	#VALUE!	NA	#VALUE!	#VALUE!	224869	7.90715e-07	#VALUE!
Atpaf1	359290	0.031527	1	NA	#VALUE!	#VALUE!	42939.1	0.0143867	0.456329	NA	#VALUE!	#VALUE!	262027	6.99155e-07	1	NA	#VALUE!	#VALUE!	0	0	0	NA	#VALUE!	#VALUE!
Atpaf2	521555	0.0457654	1	NA	#VALUE!	#VALUE!	0	0	0	NA	#VALUE!	#VALUE!	0	0	1	NA	#VALUE!	#VALUE!	177471	8.33683e-07	#DIV/0!	NA	#VALUE!	#VALUE!
Atpif1	6.63461e+06	0.582174	1	1.14395e+07	2.24217	3.85137	1.23446e+06	0.413605	0.710449	7.91179e+06	0.724313	1.24415	1.01419e+07	2.70611e-05	1	1.31982e+07	2.87487e-05	1.06236	1.76415e+06	8.28723e-06	0.306242	1.02549e+07	3.60597e-05	1.33253
Atrn	NA	#VALUE!	1	0	0	#VALUE!	NA	#VALUE!	#VALUE!	25607.7	0.00234435	#VALUE!	NA	#VALUE!	1	0	0	#VALUE!	NA	#VALUE!	#VALUE!	28342.8	9.96629e-08	#VALUE!
Atrx	0	0	1	7452.68	0.00146074	#DIV/0!	0	0	#DIV/0!	18879.7	0.00172841	#DIV/0!	0	0	1	15672.5	3.41384e-08	#DIV/0!	0	0	#DIV/0!	0	0	#DIV/0!
Atxn10	7.10594e+06	0.623531	1	5.93013e+06	1.16232	1.86409	3.60814e+06	1.2089	1.9388	7.06718e+06	0.64699	1.03762	5.53459e+06	1.47677e-05	1	3.90883e+06	8.51437e-06	0.576553	2.98687e+06	1.4031e-05	0.950116	3.68335e+06	1.29519e-05	0.877039
Atxn2	1.23659e+06	0.108509	1	2.07851e+06	0.407392	3.75447	112070	0.037549	0.346047	683179	0.0625441	0.576398	4.15621e+06	1.10898e-05	1	2.26799e+06	4.94023e-06	0.445473	268229	1.26003e-06	0.11362	6.50072e+06	2.28587e-05	2.06123
Atxn2l	833397	0.0731289	1	3.39246e+06	0.664927	9.09253	75761.3	0.0253837	0.347109	122102	0.0111783	0.152857	811104	2.16423e-06	1	3.32187e+06	7.23581e-06	3.34336	301800	1.41773e-06	0.655071	211374	7.43261e-07	0.343429
Atxn3	363089	0.0318603	1	558524	0.109472	3.43599	191568	0.0641846	2.01456	0	0	0	448887	1.19775e-06	1	276963	6.03292e-07	0.503689	0	0	0	0	0	0
Atxn7l3b	1.6552e+06	0.14524	1	3.83608e+06	0.751879	5.17679	98749.2	0.0330858	0.2278	610288	0.055871	0.38468	629289	1.6791e-06	1	1.64889e+06	3.59168e-06	2.13905	2.36304e+06	1.11005e-05	6.61098	2.84646e+06	1.00091e-05	5.96098
AU022252	6.10378e+07	5.35594	1	1.93794e+07	3.7984	0.709193	1.47026e+07	4.92609	0.919743	7.13339e+06	0.653051	0.12193	5.98382e+07	0.000159664	1	1.97142e+07	4.29423e-05	0.268955	9.96204e+06	4.67974e-05	0.293099	8.63616e+06	3.03676e-05	0.190197
AU022751	NA	#VALUE!	1	0	0	#VALUE!	NA	#VALUE!	#VALUE!	395275	0.0361869	#VALUE!	NA	#VALUE!	1	0	0	#VALUE!	NA	#VALUE!	#VALUE!	75848.2	2.66707e-07	#VALUE!
AU040320	NA	#VALUE!	1	0	0	#VALUE!	NA	#VALUE!	#VALUE!	0	0	#VALUE!	NA	#VALUE!	1	0	0	#VALUE!	NA	#VALUE!	#VALUE!	17353.5	6.10208e-08	#VALUE!
AU041133	0	0	1	349847	0.0685705	#DIV/0!	21243.9	0.00711772	#DIV/0!	631253	0.0577903	#DIV/0!	164678	4.39404e-07	1	289698	6.31031e-07	1.43611	85119.8	3.99856e-07	0.909996	333274	1.1719e-06	2.66703
Auh	2.56716e+07	2.25263	1	3.40374e+07	6.67138	2.96159	5.30311e+06	1.7768	0.788766	2.01515e+07	1.84484	0.81897	2.30361e+07	6.14662e-05	1	3.31607e+07	7.22319e-05	1.17515	4.98527e+06	2.34186e-05	0.381	1.55568e+07	5.47027e-05	0.889964
Aup1	6.11283e+06	0.536389	1	6.65295e+06	1.30399	2.43105	2.97202e+07	9.95772	18.5644	3.07081e+07	2.81128	5.24113	5.62224e+06	1.50016e-05	1	2.84053e+06	6.18735e-06	0.412447	3.1399e+07	0.000147499	9.83224	2.51433e+07	8.84124e-05	5.89354
Aurkaip1	NA	#VALUE!	1	1.66401e+06	0.326148	#VALUE!	NA	#VALUE!	#VALUE!	0	0	#VALUE!	NA	#VALUE!	1	2.69333e+06	5.86671e-06	#VALUE!	NA	#VALUE!	#VALUE!	343408	1.20754e-06	#VALUE!
Avl9	87829.8	0.00770689	1	NA	#VALUE!	#VALUE!	4642.54	0.00155548	0.201829	NA	#VALUE!	#VALUE!	93571.9	2.49674e-07	1	NA	#VALUE!	#VALUE!	85603.1	4.02126e-07	1.61061	NA	#VALUE!	#VALUE!
AW549877	1.57877e+06	0.138534	1	1.75125e+06	0.343248	2.47771	3.17622e+06	1.06419	7.68177	0	0	0	1.2847e+06	3.4279e-06	1	1.46578e+06	3.19282e-06	0.93142	2.98509e+06	1.40227e-05	4.09075	996399	3.50367e-06	1.0221
Axdnd1	NA	#VALUE!	1	279666	0.054815	#VALUE!	NA	#VALUE!	#VALUE!	270718	0.0247838	#VALUE!	NA	#VALUE!	1	200553	4.36852e-07	#VALUE!	NA	#VALUE!	#VALUE!	78630.5	2.76491e-07	#VALUE!
Azgp1	6.3931e+06	0.560982	1	5.6607e+06	1.10951	1.97779	1.14043e+06	0.382101	0.681129	3.93815e+06	0.360532	0.642681	5.41576e+06	1.44506e-05	1	1.43492e+08	0.00031256	21.6295	885748	4.16086e-06	0.287936	5.31319e+06	1.86829e-05	1.29288
B230120H23Rik	NA	#VALUE!	1	286614	0.0561767	#VALUE!	NA	#VALUE!	#VALUE!	207170	0.0189661	#VALUE!	NA	#VALUE!	1	271575	5.91554e-07	#VALUE!	NA	#VALUE!	#VALUE!	308220	1.0838e-06	#VALUE!
B230219D22Rik	0	0	1	65586.8	0.0128551	#DIV/0!	0	0	#DIV/0!	9923.95	0.000908524	#DIV/0!	0	0	1	104321	2.27237e-07	#DIV/0!	0	0	#DIV/0!	42621.3	1.49871e-07	#DIV/0!
B2m	5.68976e+07	4.99265	1	1.09954e+08	21.5512	4.31658	2.74583e+07	9.19987	1.84268	1.43324e+08	13.1211	2.62808	6.79113e+07	0.000181205	1	1.01517e+08	0.000221128	1.22032	2.61966e+07	0.00012306	0.679123	1.38201e+08	0.000485962	2.68184
B3galt1	21244.1	0.00186413	1	18368.8	0.0036003	1.93136	0	0	0	3651.24	0.000334266	0.179315	48375.8	1.29079e-07	1	48771.4	1.06236e-07	0.823028	22733.2	1.06791e-07	0.827329	53632.1	1.88588e-07	1.46103
B3galt6	NA	#VALUE!	1	0	0	#VALUE!	NA	#VALUE!	#VALUE!	288088	0.026374	#VALUE!	NA	#VALUE!	1	0	0	#VALUE!	NA	#VALUE!	#VALUE!	253904	8.9281e-07	#VALUE!
B3gat3	NA	#VALUE!	1	447040	0.0876205	#VALUE!	NA	#VALUE!	#VALUE!	3.65182e+06	0.334319	#VALUE!	NA	#VALUE!	1	1.56399e+06	3.40673e-06	#VALUE!	NA	#VALUE!	#VALUE!	3.95232e+06	1.38977e-05	#VALUE!
B3gnt1	439188	0.0385379	1	368092	0.0721466	1.8721	63593.7	0.021307	0.552884	1.13054e+06	0.103499	2.68564	466208	1.24396e-06	1	1.71762e+06	3.74139e-06	3.00764	0	0	0	797493	2.80425e-06	2.25429
B3gnt2	NA	#VALUE!	1	0	0	#VALUE!	NA	#VALUE!	#VALUE!	375259	0.0343544	#VALUE!	NA	#VALUE!	1	8.66176e+06	1.88674e-05	#VALUE!	NA	#VALUE!	#VALUE!	150320	5.28574e-07	#VALUE!
B4galnt1	725524	0.0636633	1	502967	0.0985824	1.5485	46531.5	0.0155903	0.244887	4.69274e+06	0.429614	6.74822	726605	1.93877e-06	1	39082.4	8.51308e-08	0.0439097	125297	5.88593e-07	0.303591	3.26794e+06	1.14912e-05	5.92703
B4galt1	0	0	1	NA	#VALUE!	#VALUE!	98986.7	0.0331653	#DIV/0!	NA	#VALUE!	#VALUE!	381889	1.01898e-06	1	NA	#VALUE!	#VALUE!	122843	5.77061e-07	0.566314	NA	#VALUE!	#VALUE!
B4galt4	4.87715e+06	0.42796	1	NA	#VALUE!	#VALUE!	980714	0.328587	0.767798	NA	#VALUE!	#VALUE!	4.41909e+06	1.17913e-05	1	NA	#VALUE!	#VALUE!	622221	2.92293e-06	0.247889	NA	#VALUE!	#VALUE!
B4galt5	NA	#VALUE!	1	0	0	#VALUE!	NA	#VALUE!	#VALUE!	0	0	#VALUE!	NA	#VALUE!	1	0	0	#VALUE!	NA	#VALUE!	#VALUE!	1.00673e+06	3.54001e-06	#VALUE!
B4galt7	NA	#VALUE!	1	0	0	#VALUE!	NA	#VALUE!	#VALUE!	83184.7	0.00761544	#VALUE!	NA	#VALUE!	1	0	0	#VALUE!	NA	#VALUE!	#VALUE!	0	0	#VALUE!
Baat	1.80046e+08	15.7987	1	1.9197e+08	37.6265	2.38162	4.80633e+07	16.1035	1.01929	6.46479e+07	5.91842	0.374614	1.78881e+08	0.000477301	1	1.41501e+08	0.000308223	0.645763	5.11467e+07	0.000240265	0.503382	6.50713e+07	0.000228812	0.479387
Babam1	620306	0.0544306	1	182335	0.035738	0.656578	277098	0.0928413	1.70568	548034	0.0501717	0.921755	342162	9.12976e-07	1	1.13595e+06	2.47437e-06	2.71022	285132	1.33943e-06	1.4671	526352	1.85083e-06	2.02725
Bad	0	0	1	NA	#VALUE!	#VALUE!	212704	0.0712662	#DIV/0!	NA	#VALUE!	#VALUE!	0	0	1	NA	#VALUE!	#VALUE!	70014.9	3.289e-07	#DIV/0!	NA	#VALUE!	#VALUE!
Bag1	394220	0.034592	1	3.7275e+06	0.730596	21.1204	175344	0.0587487	1.69833	1.3288e+06	0.121649	3.51669	916491	2.44543e-06	1	7.40923e+06	1.61391e-05	6.59968	226699	1.06494e-06	0.435479	892069	3.13681e-06	1.28272
Bag3	2.12864e+07	1.86784	1	4.3534e+07	8.53274	4.56823	8.99361e+06	3.0133	1.61325	2.98073e+07	2.72881	1.46094	1.88273e+07	5.0236e-05	1	4.44831e+07	9.68947e-05	1.92879	9.93456e+06	4.66683e-05	0.92898	1.27351e+07	4.47807e-05	0.891406
Bag4	322710	0.0283171	1	NA	#VALUE!	#VALUE!	311741	0.104448	3.68852	NA	#VALUE!	#VALUE!	487949	1.30197e-06	1	NA	#VALUE!	#VALUE!	312973	1.47021e-06	1.12922	NA	#VALUE!	#VALUE!
Bag5	444958	0.0390442	1	574796	0.112661	2.88547	0	0	0	1.46494e+06	0.134114	3.43492	366414	9.77688e-07	1	435767	9.49203e-07	0.970866	20320.1	9.54549e-08	0.0976334	529310	1.86123e-06	1.9037
Bag6	3.06031e+06	0.268536	1	2.69899e+06	0.529006	1.96996	2.04923e+06	0.68659	2.55679	1.94635e+06	0.178185	0.663543	3.70861e+06	9.89553e-06	1	4.08812e+06	8.9049e-06	0.899891	1.86298e+06	8.75146e-06	0.884385	1.70207e+06	5.98503e-06	0.604822
Baiap2	2.40544e+06	0.211073	1	8.01094e+06	1.57016	7.43894	529183	0.177302	0.840003	2.41934e+06	0.221487	1.04934	1.44462e+06	3.85462e-06	1	9.45389e+06	2.05928e-05	5.34238	463321	2.17648e-06	0.564642	1.59713e+06	5.61603e-06	1.45696
Baiap2l1	540899	0.0474628	1	1.01426e+06	0.198796	4.18845	10415	0.00348951	0.073521	1.35116e+06	0.123697	2.60619	94811.3	2.52981e-07	1	1.33518e+06	2.90833e-06	11.4963	49413	2.32121e-07	0.917542	1.09394e+06	3.84664e-06	15.2053
Bak1	0	0	1	NA	#VALUE!	#VALUE!	110143	0.0369032	#DIV/0!	NA	#VALUE!	#VALUE!	602158	1.60671e-06	1	NA	#VALUE!	#VALUE!	25691.9	1.2069e-07	0.0751159	NA	#VALUE!	#VALUE!
Banf1	NA	#VALUE!	1	6.38576e+06	1.25162	#VALUE!	NA	#VALUE!	#VALUE!	6.21412e+06	0.568894	#VALUE!	NA	#VALUE!	1	6.85286e+06	1.49272e-05	#VALUE!	NA	#VALUE!	#VALUE!	1.48192e+07	5.21092e-05	#VALUE!
Basp1	441203	0.0387147	1	653712	0.128129	3.30956	1.0714e+06	0.358972	9.27225	4.29638e+06	0.393328	10.1597	369048	9.84714e-07	1	1.67691e+06	3.6527e-06	3.7094	808574	3.79833e-06	3.85729	5.2364e+06	1.84129e-05	18.6987
Bax	1.92239e+06	0.168686	1	3.88469e+07	7.61405	45.1374	6.25871e+06	2.09697	12.4312	1.0725e+07	0.981859	5.82063	1.93217e+06	5.15553e-06	1	1.26314e+07	2.75142e-05	5.33684	6.86284e+06	3.22387e-05	6.25322	5.50332e+06	1.93515e-05	3.75354
Baz1a	1514.04	0.000132854	1	3623.34	0.000710181	5.34557	4548.45	0.00152395	11.4709	2932.62	0.000268477	2.02084	1087.71	2.9023e-09	1	3363.17	7.32578e-09	2.52413	0	0	0	0	0	0
Baz1b	NA	#VALUE!	1	24191.4	0.00474155	#VALUE!	NA	#VALUE!	#VALUE!	203684	0.018647	#VALUE!	NA	#VALUE!	1	111503	2.42879e-07	#VALUE!	NA	#VALUE!	#VALUE!	174208	6.12572e-07	#VALUE!
Bbox1	3.21698e+07	2.82283	1	7.04356e+07	13.8055	4.89065	1.20333e+07	4.03175	1.42826	1.14171e+07	1.04522	0.370272	3.72522e+07	9.93984e-05	1	6.38791e+07	0.000139144	1.39986	1.2168e+07	5.716e-05	0.57506	1.54653e+07	5.43813e-05	0.547104
Bbs10	0	0	1	NA	#VALUE!	#VALUE!	8928.1	0.00299135	#DIV/0!	NA	#VALUE!	#VALUE!	0	0	1	NA	#VALUE!	#VALUE!	285.832	1.34272e-09	#DIV/0!	NA	#VALUE!	#VALUE!
Bbs4	0	0	1	898692	0.176145	#DIV/0!	197972	0.0663303	#DIV/0!	0	0	#DIV/0!	599296	1.59908e-06	1	1.08272e+06	2.35843e-06	1.47487	119703	5.62314e-07	0.351649	0	0	0
BC003331	3.75835e+06	0.329788	1	4.96453e+06	0.973057	2.95055	264086	0.0884815	0.268298	6.07207e+06	0.555889	1.6856	4.20187e+06	1.12117e-05	1	4.93864e+06	1.07575e-05	0.959495	259702	1.21997e-06	0.108812	3.66695e+07	0.000128942	11.5007
BC004004	NA	#VALUE!	1	9647.03	0.00189083	#VALUE!	NA	#VALUE!	#VALUE!	6.51839e+06	0.596749	#VALUE!	NA	#VALUE!	1	363520	7.91832e-07	#VALUE!	NA	#VALUE!	#VALUE!	5.57242e+06	1.95945e-05	#VALUE!
BC005624	0	0	1	NA	#VALUE!	#VALUE!	166315	0.0557235	#DIV/0!	NA	#VALUE!	#VALUE!	0	0	1	NA	#VALUE!	#VALUE!	160731	7.55045e-07	#DIV/0!	NA	#VALUE!	#VALUE!
BC017158	389302	0.0341604	1	307424	0.0602556	1.7639	0	0	0	640720	0.058657	1.7171	1.09543e+06	2.9229e-06	1	805231	1.75398e-06	0.600084	0	0	0	255739	8.99263e-07	0.307662
BC017643	8.90868e+06	0.781718	1	177814	0.0348518	0.0445836	2.31686e+06	0.776261	0.993018	1.39164e+06	0.127403	0.162978	2.17683e+06	5.80834e-06	1	218737	4.7646e-07	0.0820303	185606	8.71897e-07	0.150111	1.62589e+06	5.71718e-06	0.984306
BC018507	0	0	1	NA	#VALUE!	#VALUE!	754.896	0.000252927	#DIV/0!	NA	#VALUE!	#VALUE!	0	0	1	NA	#VALUE!	#VALUE!	53714	2.52325e-07	#DIV/0!	NA	#VALUE!	#VALUE!
BC021614	NA	#VALUE!	1	1.09879e+08	21.5365	#VALUE!	NA	#VALUE!	#VALUE!	1.37729e+07	1.26089	#VALUE!	NA	#VALUE!	1	1.65393e+08	0.000360264	#VALUE!	NA	#VALUE!	#VALUE!	1.56965e+07	5.5194e-05	#VALUE!
BC024139	0	0	1	NA	#VALUE!	#VALUE!	0	0	#DIV/0!	NA	#VALUE!	#VALUE!	0	0	1	NA	#VALUE!	#VALUE!	37142.1	1.74478e-07	#DIV/0!	NA	#VALUE!	#VALUE!
BC026585	1.00177e+07	0.87903	1	3.03975e+07	5.95796	6.77789	571698	0.191547	0.217907	2.30573e+07	2.11087	2.40136	2.11029e+07	5.63079e-05	1	8.83252e+07	0.000192393	3.41681	440145	2.06761e-06	0.0367197	2.4476e+07	8.60657e-05	1.52848
BC026590	0	0	1	0	0	#DIV/0!	51747	0.0173377	#DIV/0!	0	0	#DIV/0!	0	0	1	213787	4.6568e-07	#DIV/0!	0	0	#DIV/0!	0	0	#DIV/0!
BC052040	NA	#VALUE!	1	0	0	#VALUE!	NA	#VALUE!	#VALUE!	0	0	#VALUE!	NA	#VALUE!	1	0	0	#VALUE!	NA	#VALUE!	#VALUE!	552326	1.94216e-06	#VALUE!
BC055324	1.17063e+07	1.0272	1	NA	#VALUE!	#VALUE!	1.03451e+08	34.6609	33.743	NA	#VALUE!	#VALUE!	1.249e+08	0.000333265	1	NA	#VALUE!	#VALUE!	1.12564e+06	5.28776e-06	0.0158665	NA	#VALUE!	#VALUE!
BC089597	2.29863e+07	2.017	1	1.71393e+07	3.35933	1.66551	5.91909e+06	1.98318	0.983232	2.6506e+07	2.42659	1.20306	2.6569e+07	7.08929e-05	1	2.10524e+07	4.58571e-05	0.646851	5.92356e+06	2.78263e-05	0.392512	2.47088e+07	8.68844e-05	1.22557
Bcam	1.48244e+06	0.130081	1	224666	0.0440349	0.338519	610089	0.204409	1.5714	119351	0.0109264	0.0839967	1.86295e+06	4.97083e-06	1	297612	6.48269e-07	0.130415	235020	1.10402e-06	0.2221	187091	6.57875e-07	0.132347
Bcap29	224146	0.0196684	1	845710	0.165761	8.42777	0	0	0	758290	0.0694203	3.52954	398536	1.0634e-06	1	0	0	0	0	0	0	850951	2.99222e-06	2.81384
Bcap31	6.02678e+07	5.28838	1	5.02011e+07	9.8395	1.86059	1.54395e+07	5.173	0.978182	1.46245e+08	13.3885	2.53168	7.31508e+07	0.000195185	1	5.83688e+07	0.000127141	0.651387	1.93905e+07	9.1088e-05	0.466675	1.42966e+08	0.000502717	2.57559
Bcar3	NA	#VALUE!	1	0	0	#VALUE!	NA	#VALUE!	#VALUE!	2.23671e+06	0.204767	#VALUE!	NA	#VALUE!	1	8746.94	1.90529e-08	#VALUE!	NA	#VALUE!	#VALUE!	2.87201e+06	1.0099e-05	#VALUE!
Bcas2	3.45696e+06	0.303341	1	213626	0.0418711	0.138033	1.88313e+06	0.630941	2.07997	962768	0.08814	0.290564	2.0664e+06	5.5137e-06	1	351631	7.65935e-07	0.138915	2.7361e+06	1.2853e-05	2.33111	932231	3.27803e-06	0.594525
Bcas3	460815	0.0404356	1	277709	0.0544313	1.34612	852852	0.285747	7.06671	478037	0.0437636	1.0823	871124	2.32438e-06	1	363153	7.91033e-07	0.34032	558462	2.62341e-06	1.12865	478463	1.68243e-06	0.72382
Bcat2	NA	#VALUE!	1	99710	0.0195433	#VALUE!	NA	#VALUE!	#VALUE!	0	0	#VALUE!	NA	#VALUE!	1	0	0	#VALUE!	NA	#VALUE!	#VALUE!	0	0	#VALUE!
Bccip	1.69099e+06	0.148381	1	2.68907e+06	0.527063	3.5521	226689	0.0759519	0.511871	1.04063e+06	0.0952682	0.642052	784314	2.09275e-06	1	2.84782e+06	6.20324e-06	2.96415	978510	4.59662e-06	2.19645	820251	2.88428e-06	1.37822
Bche	3.69e+06	0.32379	1	1.30681e+07	2.56136	7.91057	3.23765e+06	1.08477	3.35023	1.68712e+07	1.54454	4.77018	4.98114e+06	1.3291e-05	1	1.66043e+07	3.61681e-05	2.72125	762993	3.58421e-06	0.269673	1.77024e+07	6.22475e-05	4.68344
Bckdha	5.91256e+07	5.18815	1	5.82642e+07	11.4199	2.20114	8.39788e+06	2.8137	0.542331	7.11497e+07	6.51365	1.25548	5.736e+07	0.000153051	1	6.26815e+07	0.000136535	0.892087	9.79842e+06	4.60288e-05	0.300741	5.95227e+07	0.000209301	1.36752
Bckdhb	2.55317e+07	2.24036	1	4.05306e+07	7.94407	3.54589	2.41681e+06	0.809748	0.361437	2.33326e+07	2.13607	0.95345	2.96001e+07	7.89808e-05	1	2.93462e+07	6.39229e-05	0.809347	1.09643e+07	5.15056e-05	0.652129	4.54971e+07	0.000159983	2.02559
Bckdk	0	0	1	371394	0.0727938	#DIV/0!	37989.7	0.0127284	#DIV/0!	0	0	#DIV/0!	0	0	1	345032	7.51562e-07	#DIV/0!	97128.5	4.56268e-07	#DIV/0!	20235.2	7.11538e-08	#DIV/0!
Bcl2l1	0	0	1	2.79326e+06	0.547484	#DIV/0!	0	0	#DIV/0!	1.64444e+06	0.150546	#DIV/0!	4.23751e+06	1.13068e-05	1	3.10413e+06	6.76153e-06	0.598008	0	0	0	5.74385e+06	2.01973e-05	1.7863
Bcl2l13	9.7209e+06	0.85299	1	1.71244e+07	3.35641	3.93488	3.21029e+06	1.0756	1.26098	1.1908e+07	1.09016	1.27805	8.51507e+06	2.27204e-05	1	2.37231e+07	5.16745e-05	2.27437	2.9697e+06	1.39504e-05	0.614001	1.90004e+07	6.68116e-05	2.9406
Bcl6	0	0	1	NA	#VALUE!	#VALUE!	0	0	#DIV/0!	NA	#VALUE!	#VALUE!	0	0	1	NA	#VALUE!	#VALUE!	3875.68	1.82063e-08	#DIV/0!	NA	#VALUE!	#VALUE!
Bcl9l	0	0	1	NA	#VALUE!	#VALUE!	0	0	#DIV/0!	NA	#VALUE!	#VALUE!	0	0	1	NA	#VALUE!	#VALUE!	14267.3	6.70214e-08	#DIV/0!	NA	#VALUE!	#VALUE!
Bclaf1	2.02974e+06	0.178106	1	978313	0.191751	1.07661	44461.9	0.0148969	0.0836406	551660	0.0505037	0.28356	2.21158e+06	5.90106e-06	1	1.56232e+06	3.40311e-06	0.576694	199886	9.38978e-07	0.15912	884554	3.11039e-06	0.527089
Bcmo1	0	0	1	0	0	#DIV/0!	41337	0.0138499	#DIV/0!	77124.8	0.00706067	#DIV/0!	0	0	1	0	0	#DIV/0!	89972.2	4.2265e-07	#DIV/0!	362371	1.27422e-06	#DIV/0!
Bco2	315247	0.0276623	1	2.08719e+06	0.409093	14.7888	264939	0.0887675	3.20897	1.57482e+07	1.44172	52.1187	195130	5.20656e-07	1	2.13369e+06	4.64769e-06	8.9266	186050	8.73983e-07	1.67862	6.91708e+06	2.43228e-05	46.7156
Bcr	11830.8	0.00103813	1	6083.3	0.00119234	1.14854	256682	0.086001	82.8421	106029	0.00970682	9.35028	6571.16	1.75335e-08	1	85754.1	1.86793e-07	10.6535	49194.1	2.31093e-07	13.18	222996	7.84126e-07	44.7215
Bcs1l	383304	0.0336342	1	2.13094e+06	0.417668	12.418	105123	0.0352212	1.04718	1.70107e+06	0.15573	4.63012	227061	6.05858e-07	1	2.94336e+06	6.41133e-06	10.5822	275616	1.29473e-06	2.13701	876155	3.08085e-06	5.08511
Bdh1	1.85097e+08	16.2419	1	4.55937e+08	89.3644	5.5021	2.63009e+07	8.81207	0.542553	6.7484e+08	61.7806	3.80379	1.67816e+08	0.000447776	1	4.85559e+08	0.00105766	2.36203	2.84559e+07	0.000133673	0.298527	6.81868e+08	0.00239767	5.35463
Bdh2	4.50116e+06	0.394967	1	2.18568e+06	0.428397	1.08464	3.45323e+06	1.157	2.92935	529666	0.0484901	0.12277	7.63421e+06	2.037e-05	1	4.79589e+06	1.04466e-05	0.512841	744626	3.49793e-06	0.171719	929383	3.26802e-06	0.160433
Bdkrb2	8.18459e+06	0.718182	1	2.96899e+06	0.581927	0.810278	1.91937e+06	0.643082	0.895431	1.5274e+07	1.39831	1.94701	4.93994e+06	1.3181e-05	1	0	0	0	2.42447e+06	1.13891e-05	0.864054	1.46964e+07	5.16772e-05	3.92058
Becn1	2.74527e+06	0.240892	1	NA	#VALUE!	#VALUE!	1.95459e+06	0.654881	2.71857	NA	#VALUE!	#VALUE!	441146	1.17709e-06	1	NA	#VALUE!	#VALUE!	441709	2.07496e-06	1.76278	NA	#VALUE!	#VALUE!
Best3	NA	#VALUE!	1	0	0	#VALUE!	NA	#VALUE!	#VALUE!	0	0	#VALUE!	NA	#VALUE!	1	135879	2.95976e-07	#VALUE!	NA	#VALUE!	#VALUE!	0	0	#VALUE!
Bet1	5.83839e+06	0.512307	1	6.98447e+06	1.36897	2.67216	671147	0.224867	0.438929	8.31123e+06	0.760881	1.4852	1.44952e+07	3.86768e-05	1	6.87167e+06	1.49681e-05	0.387005	365945	1.71905e-06	0.0444465	7.57116e+06	2.66227e-05	0.688338
Bet1l	NA	#VALUE!	1	0	0	#VALUE!	NA	#VALUE!	#VALUE!	564403	0.0516703	#VALUE!	NA	#VALUE!	1	0	0	#VALUE!	NA	#VALUE!	#VALUE!	0	0	#VALUE!
Bfar	NA	#VALUE!	1	73993.1	0.0145028	#VALUE!	NA	#VALUE!	#VALUE!	310381	0.0284149	#VALUE!	NA	#VALUE!	1	0	0	#VALUE!	NA	#VALUE!	#VALUE!	0	0	#VALUE!
Bgn	2.42415e+07	2.12714	1	1.93565e+07	3.79391	1.78357	1.02875e+07	3.44681	1.62039	9.1205e+06	0.834969	0.39253	1.97436e+07	5.2681e-05	1	2.57955e+07	5.61886e-05	1.06658	689115	3.23716e-06	0.0614484	1.19181e+07	4.1908e-05	0.795505
Bhmt	3.92616e+09	344.512	1	5.79154e+09	1135.15	3.29495	2.61437e+09	875.939	2.54255	1.27695e+09	116.903	0.339329	4.56602e+09	0.0121833	1	5.89067e+09	0.0128313	1.05318	2.62845e+09	0.0123473	1.01346	1.31476e+09	0.00462312	0.379463
Bhmt2	NA	#VALUE!	1	7.09155e+08	138.995	#VALUE!	NA	#VALUE!	#VALUE!	7.20145e+07	6.59282	#VALUE!	NA	#VALUE!	1	3.87393e+08	0.000843834	#VALUE!	NA	#VALUE!	#VALUE!	1.16811e+08	0.000410748	#VALUE!
Bicd2	498051	0.043703	1	NA	#VALUE!	#VALUE!	1.10963e+06	0.371779	8.50695	NA	#VALUE!	#VALUE!	364395	9.72301e-07	1	NA	#VALUE!	#VALUE!	0	0	0	NA	#VALUE!	#VALUE!
Bid	3.87275e+06	0.339826	1	8.19563e+06	1.60636	4.727	5.4327e+06	1.82022	5.35633	0	0	0	2.8393e+06	7.576e-06	1	1.14265e+07	2.48895e-05	3.28532	6.30911e+06	2.96375e-05	3.91203	1.18964e+06	4.18318e-06	0.552163
Bin1	1.32525e+06	0.116288	1	1.81929e+06	0.356585	3.06638	919822	0.308185	2.65018	4.05187e+06	0.370943	3.18986	649232	1.73232e-06	1	1.38603e+06	3.0191e-06	1.74281	847254	3.98003e-06	2.29752	1.6273e+06	5.72214e-06	3.30317
Bin2	1.01586e+06	0.0891396	1	495517	0.0971222	1.08955	225974	0.0757121	0.849365	257414	0.0235659	0.26437	0	0	1	0	0	#DIV/0!	637865	2.99641e-06	#DIV/0!	123688	4.34929e-07	#DIV/0!
Birc6	274647	0.0240997	1	218876	0.0429	1.78011	99332.7	0.0332813	1.38098	160054	0.0146527	0.608004	168861	4.50564e-07	1	793915	1.72933e-06	3.83816	286054	1.34376e-06	2.98239	7959.47	2.79881e-08	0.062118
Blk	NA	#VALUE!	1	6.54174e+07	12.8219	#VALUE!	NA	#VALUE!	#VALUE!	1.83887e+07	1.68346	#VALUE!	NA	#VALUE!	1	3.78795e+07	8.25105e-05	#VALUE!	NA	#VALUE!	#VALUE!	881333	3.09906e-06	#VALUE!
Blmh	4.12618e+07	3.62064	1	6.53988e+07	12.8183	3.54034	5.31787e+07	17.8175	4.92108	2.73744e+07	2.50609	0.692168	4.1001e+07	0.000109401	1	8.07458e+07	0.000175883	1.60769	6.38108e+07	0.000299756	2.73996	2.93755e+07	0.000103294	0.944174
Bloc1s1	1.26567e+06	0.11106	1	1.31218e+06	0.257188	2.31577	663628	0.222347	2.00205	3.76135e+06	0.344346	3.10055	0	0	1	2.42187e+06	5.2754e-06	#DIV/0!	641172	3.01195e-06	#DIV/0!	2.70603e+06	9.51531e-06	#DIV/0!
Bloc1s2a	1.88348e+06	0.165271	1	520042	0.101929	0.616737	18520.7	0.00620534	0.0375464	0	0	0	2.994e+06	7.98877e-06	1	4.76565e+06	1.03807e-05	1.29941	0	0	0	0	0	0
Bloc1s3	0	0	1	890592	0.174557	#DIV/0!	0	0	#DIV/0!	1.22366e+06	0.112025	#DIV/0!	54608.8	1.4571e-07	1	1.86137e+06	4.0545e-06	27.8258	0	0	0	1.99641e+06	7.02004e-06	48.178
Blvra	1.41371e+07	1.2405	1	2.14586e+07	4.20591	3.39049	7.3587e+06	2.46552	1.98752	1.36293e+07	1.24774	1.00583	1.20753e+07	3.222e-05	1	2.16058e+07	4.70626e-05	1.46067	7.83112e+06	3.67872e-05	1.14175	1.29487e+07	4.5532e-05	1.41316
Blvrb	5.56819e+08	48.8598	1	9.39944e+08	184.23	3.7706	3.35108e+08	112.278	2.29796	1.654e+08	15.1421	0.30991	8.37092e+08	0.00223358	1	9.12859e+08	0.00198842	0.890242	3.58467e+08	0.00168392	0.753913	4.23569e+08	0.00148941	0.666828
Bmp1	NA	#VALUE!	1	0	0	#VALUE!	NA	#VALUE!	#VALUE!	18073	0.00165456	#VALUE!	NA	#VALUE!	1	9976.1	2.17303e-08	#VALUE!	NA	#VALUE!	#VALUE!	21071.6	7.40949e-08	#VALUE!
Bmp2k	NA	#VALUE!	1	1.57851e+06	0.309391	#VALUE!	NA	#VALUE!	#VALUE!	0	0	#VALUE!	NA	#VALUE!	1	2.27889e+06	4.96396e-06	#VALUE!	NA	#VALUE!	#VALUE!	2.09856e+06	7.37924e-06	#VALUE!
Bmp7	1.77479e+07	1.55735	1	9.79113e+07	19.1908	12.3227	5.36177e+07	17.9645	11.5353	8.9059e+06	0.815322	0.523533	4.14184e+07	0.000110515	1	1.32411e+08	0.000288422	2.6098	4.78295e+07	0.000224682	2.03305	1.83032e+07	6.436e-05	0.582365
Bmpr2	NA	#VALUE!	1	4643.84	0.0009102	#VALUE!	NA	#VALUE!	#VALUE!	8591.8	0.000786567	#VALUE!	NA	#VALUE!	1	0	0	#VALUE!	NA	#VALUE!	#VALUE!	8849.93	3.11193e-08	#VALUE!
Bnip1	679105	0.0595901	1	4.74656e+06	0.930333	15.6122	106804	0.0357845	0.600511	5.939e+06	0.543707	9.12411	0	0	1	4.38527e+06	9.55217e-06	#DIV/0!	26640.1	1.25143e-07	#DIV/0!	8.27669e+06	2.91036e-05	#DIV/0!
Bnip2	0	0	1	0	0	#DIV/0!	127103	0.0425858	#DIV/0!	353892	0.0323983	#DIV/0!	0	0	1	0	0	#DIV/0!	134999	6.34168e-07	#DIV/0!	448174	1.57593e-06	#DIV/0!
Bnip3	3.89553e+06	0.341825	1	1.19601e+07	2.3442	6.8579	0	0	0	8.84292e+06	0.809557	2.36834	2.40516e+06	6.41759e-06	1	3.74304e+06	8.15322e-06	1.27045	1.86527e+06	8.76222e-06	1.36534	8.71451e+06	3.06431e-05	4.77486
Bod1	0	0	1	0	0	#DIV/0!	0	0	#DIV/0!	0	0	#DIV/0!	304562	8.12649e-07	1	512482	1.11631e-06	1.37367	0	0	0	119213	4.19191e-07	0.515833
Bod1l	178772	0.0156869	1	NA	#VALUE!	#VALUE!	0	0	0	NA	#VALUE!	#VALUE!	185064	4.93798e-07	1	NA	#VALUE!	#VALUE!	13954	6.55498e-08	0.132746	NA	#VALUE!	#VALUE!
Bok	NA	#VALUE!	1	0	0	#VALUE!	NA	#VALUE!	#VALUE!	583783	0.0534445	#VALUE!	NA	#VALUE!	1	0	0	#VALUE!	NA	#VALUE!	#VALUE!	1.08514e+06	3.81572e-06	#VALUE!
Bola1	1.15039e+07	1.00944	1	2.35106e+07	4.60811	4.56501	1.0958e+07	3.67145	3.6371	3.30763e+06	0.302809	0.299977	1.29351e+07	3.45142e-05	1	2.41384e+07	5.25792e-05	1.52341	8.95024e+06	4.20444e-05	1.21818	2.09731e+06	7.37484e-06	0.213676
Bola2	9.21876e+06	0.808928	1	5.02487e+06	0.984883	1.21752	1.5768e+07	5.28304	6.53092	0	0	0	1.50671e+07	4.02028e-05	1	9.1327e+06	1.98932e-05	0.49482	1.16115e+07	5.45459e-05	1.35677	0	0	0
Bola3	9.13646e+06	0.801706	1	9.74925e+06	1.91087	2.3835	3.38587e+06	1.13443	1.41502	1.39805e+06	0.12799	0.159646	9.32578e+06	2.48836e-05	1	1.35712e+07	2.95614e-05	1.18799	3.31402e+06	1.55678e-05	0.625627	2.33996e+06	8.22807e-06	0.330663
Bop1	16292.5	0.00142963	1	53540.3	0.010494	7.34034	14338.2	0.00480398	3.36029	123681	0.0113228	7.92009	46745.4	1.24729e-07	1	35841.2	7.80706e-08	0.625922	1162.9	5.4628e-09	0.0437974	42606.4	1.49818e-07	1.20115
Bpgm	9.80052e+06	0.859976	1	2.04347e+07	4.00523	4.65737	7.6243e+06	2.55451	2.97044	1.84265e+06	0.168692	0.196159	9.85109e+06	2.62852e-05	1	2.65375e+07	5.78049e-05	2.19914	6.92279e+06	3.25203e-05	1.23721	751668	2.64312e-06	0.100555
Bphl	1.97444e+08	17.3253	1	2.57625e+08	50.4949	2.91452	2.72197e+07	9.11993	0.526394	8.24475e+07	7.54795	0.435661	1.77134e+08	0.000472639	1	2.75046e+08	0.000599115	1.2676	2.21138e+07	0.000103881	0.21979	6.9902e+07	0.000245799	0.520056
Bpnt1	1.36796e+08	12.0036	1	1.39958e+08	27.4319	2.28531	4.4551e+07	14.9268	1.24353	2.84939e+07	2.60858	0.217316	1.20884e+08	0.000322549	1	1.38575e+08	0.000301849	0.935823	4.28241e+07	0.000201169	0.623685	1.59412e+07	5.60545e-05	0.173786
Brap	325679	0.0285777	1	372157	0.0729433	2.55246	90580.7	0.0303489	1.06198	329754	0.0301885	1.05637	193328	5.1585e-07	1	657555	1.43231e-06	2.77661	122187	5.73983e-07	1.11269	306624	1.07819e-06	2.09013
Brca1	NA	#VALUE!	1	9732.19	0.00190752	#VALUE!	NA	#VALUE!	#VALUE!	38576.1	0.00353158	#VALUE!	NA	#VALUE!	1	58447.3	1.27312e-07	#VALUE!	NA	#VALUE!	#VALUE!	35966.6	1.2647e-07	#VALUE!
Brcc3	4.71134e+06	0.41341	1	4.11941e+06	0.807411	1.95305	2.47591e+06	0.829549	2.0066	1.82344e+06	0.166933	0.403795	4.41645e+06	1.17842e-05	1	4.87877e+06	1.06271e-05	0.901809	2.26949e+06	1.06611e-05	0.904691	2.32489e+06	8.17508e-06	0.693731
Brd2	35234.5	0.00309176	1	40732.7	0.00798367	2.58224	0	0	0	11262.1	0.00103103	0.333478	42622	1.13726e-07	1	81971.1	1.78552e-07	1.57002	0	0	0	22391.8	7.87368e-08	0.692336
Brd3	23127.4	0.00202938	1	212312	0.0416136	20.5055	0	0	0	15657.6	0.00143343	0.706337	0	0	1	0	0	#DIV/0!	0	0	#DIV/0!	2156.52	7.58304e-09	#DIV/0!
Brd4	206952	0.0181597	1	553480	0.108483	5.97384	44190.1	0.0148058	0.815313	190534	0.0174431	0.960541	210770	5.6239e-07	1	411430	8.96192e-07	1.59354	0	0	0	284715	1.00115e-06	1.78018
Bre	3.42925e+06	0.300909	1	2.9055e+06	0.569483	1.89254	1.00222e+06	0.335791	1.11592	810447	0.0741952	0.24657	2.10789e+06	5.6244e-06	1	3.21938e+06	7.01256e-06	1.24681	1.20564e+06	5.66356e-06	1.00696	1.11815e+06	3.93178e-06	0.699057
Bri3bp	3.13403e+06	0.275005	1	9.13053e+07	17.896	65.0751	109194	0.0365854	0.133035	1.3422e+08	12.2876	44.6814	4.11563e+06	1.09816e-05	1	1.00947e+08	0.000219887	20.0233	127437	5.98644e-07	0.0545135	1.52966e+08	0.000537879	48.9801
Brix1	305639	0.0268192	1	509413	0.0998457	3.72291	0	0	0	901748	0.0825537	3.07815	284377	7.58792e-07	1	0	0	0	0	0	0	849836	2.98831e-06	3.93824
Brk1	2.53466e+06	0.222412	1	2.48758e+07	4.87569	21.9219	5.59578e+06	1.87486	8.42967	4.43674e+06	0.406177	1.82624	3.44066e+06	9.18058e-06	1	2.12959e+07	4.63875e-05	5.05278	8.73214e+06	4.10198e-05	4.46811	6.13247e+06	2.15638e-05	2.34885
Brox	0	0	1	750581	0.147115	#DIV/0!	170146	0.0570071	#DIV/0!	0	0	#DIV/0!	0	0	1	652183	1.42061e-06	#DIV/0!	142171	6.67857e-07	#DIV/0!	0	0	#DIV/0!
Brpf1	NA	#VALUE!	1	0	0	#VALUE!	NA	#VALUE!	#VALUE!	803.977	7.36029e-05	#VALUE!	NA	#VALUE!	1	1680.15	3.65977e-09	#VALUE!	NA	#VALUE!	#VALUE!	0	0	#VALUE!
Brwd3	116571	0.0102289	1	NA	#VALUE!	#VALUE!	76201.4	0.0255312	2.49599	NA	#VALUE!	#VALUE!	144448	3.85425e-07	1	NA	#VALUE!	#VALUE!	0	0	0	NA	#VALUE!	#VALUE!
Bscl2	NA	#VALUE!	1	0	0	#VALUE!	NA	#VALUE!	#VALUE!	304917	0.0279148	#VALUE!	NA	#VALUE!	1	0	0	#VALUE!	NA	#VALUE!	#VALUE!	222890	7.83755e-07	#VALUE!
Bsdc1	1.0518e+07	0.922931	1	2.86684e+06	0.561906	0.608828	4.10201e+06	1.37437	1.48914	6.9663e+06	0.637755	0.69101	1.16823e+07	3.11715e-05	1	2.32193e+06	5.05772e-06	0.162255	1.33509e+07	6.27169e-05	2.012	4.61963e+06	1.62442e-05	0.521123
Bsg	6.33945e+07	5.56274	1	7.33273e+07	14.3723	2.58367	6.21408e+06	2.08202	0.374279	1.91555e+08	17.5366	3.1525	6.37341e+07	0.000170059	1	8.13301e+07	0.000177156	1.04173	7.90476e+06	3.71332e-05	0.218355	1.85214e+08	0.000651274	3.8297
Bst1	NA	#VALUE!	1	124135	0.0243306	#VALUE!	NA	#VALUE!	#VALUE!	59857.2	0.00547984	#VALUE!	NA	#VALUE!	1	0	0	#VALUE!	NA	#VALUE!	#VALUE!	0	0	#VALUE!
Bst2	9.14141e+06	0.80214	1	9.43381e+06	1.84904	2.30514	1.69721e+06	0.568649	0.708915	1.55733e+07	1.42572	1.77739	8.54304e+06	2.2795e-05	1	2.70069e+06	5.88275e-06	0.258072	2.49175e+06	1.17052e-05	0.513496	1.44892e+07	5.09488e-05	2.23508
Btaf1	248478	0.0218034	1	0	0	0	0	0	0	0	0	0	368692	9.83766e-07	1	0	0	0	0	0	0	27453	9.65339e-08	0.0981269
Btbd9	NA	#VALUE!	1	7909.26	0.00155023	#VALUE!	NA	#VALUE!	#VALUE!	0	0	#VALUE!	NA	#VALUE!	1	0	0	#VALUE!	NA	#VALUE!	#VALUE!	0	0	#VALUE!
Btd	3.47179e+06	0.304643	1	3.22702e+06	0.632502	2.07621	869171	0.291214	0.955921	1.37964e+06	0.126304	0.414598	4.71871e+06	1.25907e-05	1	2.01394e+06	4.38685e-06	0.348419	837445	3.93396e-06	0.312449	810517	2.85005e-06	0.226361
Btf3	1.56792e+07	1.37581	1	2.27228e+07	4.45371	3.23714	1.29325e+06	0.4333	0.314941	8.61867e+06	0.789027	0.573498	9.96426e+06	2.65872e-05	1	1.90421e+07	4.14782e-05	1.56008	2.03912e+06	9.57891e-06	0.360283	9.79154e+06	3.44303e-05	1.29499
Btf3l4	1.24575e+07	1.09312	1	1.78942e+07	3.50729	3.2085	3.00365e+06	1.00637	0.920634	2.71166e+07	2.48248	2.271	2.24978e+07	6.00298e-05	1	2.47417e+07	5.38932e-05	0.897773	7.48261e+06	3.51501e-05	0.585543	3.1901e+07	0.000112175	1.86865
Btg2	NA	#VALUE!	1	2.31848e+06	0.454426	#VALUE!	NA	#VALUE!	#VALUE!	1.56865e+06	0.143608	#VALUE!	NA	#VALUE!	1	0	0	#VALUE!	NA	#VALUE!	#VALUE!	0	0	#VALUE!
Btk	0	0	1	NA	#VALUE!	#VALUE!	0	0	#DIV/0!	NA	#VALUE!	#VALUE!	29847.3	7.96404e-08	1	NA	#VALUE!	#VALUE!	0	0	0	NA	#VALUE!	#VALUE!
Bub3	7.8138e+06	0.685645	1	2.86015e+07	5.60594	8.17615	2.06077e+06	0.690459	1.00702	1.44459e+07	1.3225	1.92884	1.46404e+07	3.90644e-05	1	1.81665e+07	3.9571e-05	1.01297	2.03182e+06	9.54463e-06	0.24433	1.60526e+07	5.64461e-05	1.44495
Bud31	1.24579e+06	0.109316	1	810243	0.158809	1.45276	274566	0.091993	0.841535	379070	0.0347033	0.31746	1.5863e+06	4.23266e-06	1	1.32179e+06	2.87917e-06	0.680225	216061	1.01496e-06	0.239792	857172	3.0141e-06	0.712105
Bzrap1	0	0	1	NA	#VALUE!	#VALUE!	0	0	#DIV/0!	NA	#VALUE!	#VALUE!	130182	3.47358e-07	1	NA	#VALUE!	#VALUE!	0	0	0	NA	#VALUE!	#VALUE!
Bzw1	1.45513e+07	1.27685	1	2.25947e+07	4.42859	3.46838	7.9149e+06	2.65188	2.07689	1.55369e+07	1.42238	1.11398	1.44175e+07	3.84696e-05	1	1.52324e+07	3.31797e-05	0.862491	6.42586e+06	3.01859e-05	0.784669	1.3236e+07	4.65422e-05	1.20984
Bzw2	635501	0.0557639	1	369842	0.0724896	1.29994	0	0	0	0	0	0	458471	1.22332e-06	1	331062	7.21132e-07	0.589489	217607	1.02222e-06	0.835616	0	0	0
C030006K11Rik	9.56359e+06	0.839186	1	1.05835e+07	2.07438	2.47189	1.05524e+06	0.353557	0.42131	4.47538e+06	0.409715	0.488229	1.07513e+07	2.86873e-05	1	1.59739e+07	3.4795e-05	1.2129	1.06174e+06	4.98759e-06	0.17386	4.83635e+06	1.70062e-05	0.592812
C030046E11Rik	38905.7	0.00341389	1	21584.2	0.00423055	1.23921	643.419	0.000215577	0.0631468	0	0	0	25967.3	6.92874e-08	1	40664.1	8.85761e-08	1.27839	0	0	0	79820.4	2.80675e-07	4.05088
C130060K24Rik	NA	#VALUE!	1	0	0	#VALUE!	NA	#VALUE!	#VALUE!	222887	0.020405	#VALUE!	NA	#VALUE!	1	0	0	#VALUE!	NA	#VALUE!	#VALUE!	314728	1.10669e-06	#VALUE!
C1galt1	0	0	1	0	0	#DIV/0!	0	0	#DIV/0!	151563	0.0138754	#DIV/0!	399622	1.06629e-06	1	147673	3.21666e-07	0.301667	121162	5.69166e-07	0.533779	862197	3.03177e-06	2.84328
C1galt1c1	NA	#VALUE!	1	24873.5	0.00487524	#VALUE!	NA	#VALUE!	#VALUE!	38806.2	0.00355265	#VALUE!	NA	#VALUE!	1	437291	9.52524e-07	#VALUE!	NA	#VALUE!	#VALUE!	610293	2.14599e-06	#VALUE!
C1qa	NA	#VALUE!	1	1.46429e+06	0.287003	#VALUE!	NA	#VALUE!	#VALUE!	0	0	#VALUE!	NA	#VALUE!	1	1.15255e+06	2.51053e-06	#VALUE!	NA	#VALUE!	#VALUE!	901192	3.16889e-06	#VALUE!
C1qb	NA	#VALUE!	1	723179	0.141744	#VALUE!	NA	#VALUE!	#VALUE!	427031	0.039094	#VALUE!	NA	#VALUE!	1	848922	1.84915e-06	#VALUE!	NA	#VALUE!	#VALUE!	435295	1.53064e-06	#VALUE!
C1qbp	2.3536e+07	2.06524	1	2.12762e+07	4.17017	2.01922	3.32353e+06	1.11354	0.539183	7.95144e+06	0.727943	0.352474	1.1117e+07	2.9663e-05	1	2.02606e+07	4.41325e-05	1.4878	1.83299e+06	8.61059e-06	0.290281	1.41678e+07	4.98187e-05	1.67949
C1qc	274577	0.0240936	1	842743	0.165179	6.85574	0	0	0	312147	0.0285766	1.18607	368375	9.82918e-07	1	457976	9.97581e-07	1.01492	0	0	0	1.30183e+06	4.57768e-06	4.65723
C1ql1	NA	#VALUE!	1	0	0	#VALUE!	NA	#VALUE!	#VALUE!	2768.29	0.000253433	#VALUE!	NA	#VALUE!	1	0	0	#VALUE!	NA	#VALUE!	#VALUE!	0	0	#VALUE!
C1ql4	0	0	1	NA	#VALUE!	#VALUE!	81955.3	0.027459	#DIV/0!	NA	#VALUE!	#VALUE!	0	0	1	NA	#VALUE!	#VALUE!	0	0	#DIV/0!	NA	#VALUE!	#VALUE!
C1qtnf1	761875	0.066853	1	NA	#VALUE!	#VALUE!	0	0	0	NA	#VALUE!	#VALUE!	232241	6.19677e-07	1	NA	#VALUE!	#VALUE!	306173	1.43827e-06	2.321	NA	#VALUE!	#VALUE!
C1ra	NA	#VALUE!	1	258090	0.0505861	#VALUE!	NA	#VALUE!	#VALUE!	193509	0.0177155	#VALUE!	NA	#VALUE!	1	0	0	#VALUE!	NA	#VALUE!	#VALUE!	0	0	#VALUE!
C1rl	690241	0.0605673	1	663235	0.129995	2.14629	0	0	0	211963	0.019405	0.320387	498149	1.32919e-06	1	160471	3.49544e-07	0.262975	19980.4	9.38595e-08	0.070614	444586	1.56331e-06	1.17614
C1s	212404	0.018638	1	1.45723e+06	0.28562	15.3246	24481.5	0.0082025	0.440095	1.19369e+06	0.10928	5.86331	101899	2.71894e-07	1	659380	1.43629e-06	5.28252	42361.8	1.98997e-07	0.731893	1.28877e+06	4.53173e-06	16.6672
C2	175257	0.0153784	1	0	0	0	0	0	0	0	0	0	77565.5	2.06965e-07	1	50277.5	1.09516e-07	0.529155	22831.1	1.0725e-07	0.518207	0	0	0
C230081A13Rik	NA	#VALUE!	1	15332.9	0.00300527	#VALUE!	NA	#VALUE!	#VALUE!	15658.1	0.00143347	#VALUE!	NA	#VALUE!	1	14410.5	3.13896e-08	#VALUE!	NA	#VALUE!	#VALUE!	13726.6	4.82672e-08	#VALUE!
C2cd2	3.02476e+06	0.265416	1	5.69619e+06	1.11646	4.20646	973820	0.326277	1.2293	2.26115e+07	2.07005	7.79925	3.41801e+06	9.12012e-06	1	4.0999e+06	8.93056e-06	0.979215	584003	2.7434e-06	0.300807	2.10341e+07	7.39629e-05	8.10986
C2cd2l	436221	0.0382775	1	496083	0.0972331	2.54021	134748	0.0451472	1.17947	8.82168e+06	0.807612	21.0988	544826	1.45374e-06	1	853746	1.85966e-06	1.27923	340680	1.60037e-06	1.10087	7.87644e+06	2.76962e-05	19.0517
C2cd3	NA	#VALUE!	1	0	0	#VALUE!	NA	#VALUE!	#VALUE!	10920.7	0.000999772	#VALUE!	NA	#VALUE!	1	778.761	1.69633e-09	#VALUE!	NA	#VALUE!	#VALUE!	0	0	#VALUE!
C2cd4a	1.38506e+06	0.121536	1	1.44358e+06	0.282944	2.32807	403070	0.135048	1.11118	3.55033e+06	0.325028	2.67434	1.38425e+06	3.69353e-06	1	1.84479e+06	4.01839e-06	1.08796	565120	2.65469e-06	0.71874	3.49796e+06	1.23e-05	3.33015
C2cd4c	NA	#VALUE!	1	2.04763e+06	0.40134	#VALUE!	NA	#VALUE!	#VALUE!	538743	0.0493211	#VALUE!	NA	#VALUE!	1	1.5928e+06	3.46949e-06	#VALUE!	NA	#VALUE!	#VALUE!	965468	3.3949e-06	#VALUE!
C3	6.26067e+07	5.49362	1	5.11195e+07	10.0195	1.82384	2.517e+07	8.43319	1.53509	3.75031e+07	3.43336	0.624972	5.55373e+07	0.000148188	1	5.14838e+07	0.000112144	0.756769	3.04849e+07	0.000143205	0.966374	3.51534e+07	0.000123611	0.834151
C330006K01Rik	NA	#VALUE!	1	40994.7	0.00803503	#VALUE!	NA	#VALUE!	#VALUE!	193229	0.0176898	#VALUE!	NA	#VALUE!	1	0	0	#VALUE!	NA	#VALUE!	#VALUE!	169686	5.96672e-07	#VALUE!
C330018D20Rik	NA	#VALUE!	1	191021	0.0374404	#VALUE!	NA	#VALUE!	#VALUE!	0	0	#VALUE!	NA	#VALUE!	1	0	0	#VALUE!	NA	#VALUE!	#VALUE!	0	0	#VALUE!
C4b	5.10431e+06	0.447893	1	7.56631e+06	1.48301	3.31108	1.32744e+06	0.444758	0.993	7.49681e+06	0.686322	1.53234	4.95374e+06	1.32178e-05	1	8.56942e+06	1.86662e-05	1.4122	1.3358e+06	6.27503e-06	0.474739	7.30552e+06	2.56886e-05	1.94348
C4bp	2.47505e+06	0.217181	1	2.12043e+06	0.415608	1.91365	1.68583e+06	0.564835	2.60076	3.9368e+06	0.360408	1.65949	3.06903e+06	8.18897e-06	1	2.87878e+06	6.27067e-06	0.765745	1.31672e+06	6.18539e-06	0.755331	3.70659e+06	1.30336e-05	1.5916
C5ar1	NA	#VALUE!	1	0	0	#VALUE!	NA	#VALUE!	#VALUE!	285713	0.0261567	#VALUE!	NA	#VALUE!	1	0	0	#VALUE!	NA	#VALUE!	#VALUE!	229323	8.06375e-07	#VALUE!
C6	6.40958e+06	0.562428	1	984670	0.192997	0.34315	1.41891e+06	0.475403	0.845269	1.01384e+06	0.0928154	0.165026	9.22303e+06	2.46094e-05	1	429953	9.3654e-07	0.0380562	1.03087e+06	4.84258e-06	0.196777	182725	6.4252e-07	0.0261087
C7	237615	0.0208502	1	541471	0.106129	5.09008	258782	0.0867046	4.15845	31226.5	0.00285874	0.137108	228796	6.10486e-07	1	532020	1.15887e-06	1.89827	173040	8.12867e-07	1.33151	358042	1.25899e-06	2.06228
C77080	185877	0.0163103	1	1.72959e+06	0.339003	20.7846	29071.5	0.00974038	0.597192	547664	0.0501378	3.074	158987	4.24218e-07	1	1.57125e+06	3.42255e-06	8.06792	60496.3	2.84185e-07	0.669905	279350	9.82287e-07	2.31553
C78339	NA	#VALUE!	1	0	0	#VALUE!	NA	#VALUE!	#VALUE!	0	0	#VALUE!	NA	#VALUE!	1	0	0	#VALUE!	NA	#VALUE!	#VALUE!	61555.1	2.16448e-07	#VALUE!
C8a	1.07934e+07	0.9471	1	4.78216e+06	0.937311	0.989665	5.33747e+06	1.78831	1.8882	2.8411e+06	0.260098	0.274626	1.08096e+07	2.88428e-05	1	5.9595e+06	1.29812e-05	0.450067	5.98196e+06	2.81007e-05	0.974269	3.16542e+06	1.11307e-05	0.385908
C8b	604386	0.0530336	1	NA	#VALUE!	#VALUE!	332036	0.111248	2.09769	NA	#VALUE!	#VALUE!	1.78351e+06	4.75887e-06	1	NA	#VALUE!	#VALUE!	436039	2.04832e-06	0.430422	NA	#VALUE!	#VALUE!
C8g	1.24141e+07	1.08931	1	1.3961e+07	2.73638	2.51202	3.66702e+06	1.22863	1.12789	1.54262e+07	1.41224	1.29645	1.14764e+07	3.06219e-05	1	7.49253e+06	1.63205e-05	0.532969	2.09167e+06	9.82575e-06	0.320873	1.48144e+07	5.20924e-05	1.70115
C9	848461	0.0744508	1	5.07252e+06	0.994223	13.3541	199431	0.0668192	0.897495	180970	0.0165676	0.22253	938013	2.50286e-06	1	5.51315e+06	1.2009e-05	4.79809	157163	7.38283e-07	0.294976	168770	5.9345e-07	0.237109
Cab39	4.93656e+06	0.433173	1	4.94926e+06	0.970063	2.23944	6.90156e+06	2.31236	5.33819	7.78419e+06	0.712632	1.64514	3.02732e+06	8.07768e-06	1	4.76097e+06	1.03705e-05	1.28385	5.06051e+06	2.37721e-05	2.94293	5.20332e+06	1.82966e-05	2.26508
Cab39l	2.66711e+06	0.234034	1	7.43606e+06	1.45748	6.22765	3.20226e+06	1.07291	4.58444	9.48227e+06	0.868088	3.70924	4.23192e+06	1.12918e-05	1	6.23155e+06	1.35738e-05	1.20209	3.13835e+06	1.47426e-05	1.3056	8.19928e+06	2.88314e-05	2.55329
Cabin1	0	0	1	19406.3	0.00380366	#DIV/0!	298067	0.0998667	#DIV/0!	0	0	#DIV/0!	0	0	1	0	0	#DIV/0!	299179	1.40541e-06	#DIV/0!	0	0	#DIV/0!
Cabs1	NA	#VALUE!	1	765533	0.150046	#VALUE!	NA	#VALUE!	#VALUE!	0	0	#VALUE!	NA	#VALUE!	1	0	0	#VALUE!	NA	#VALUE!	#VALUE!	0	0	#VALUE!
Cacna2d1	495619	0.0434896	1	110698	0.021697	0.498901	0	0	0	23430.7	0.00214504	0.0493231	374147	9.98321e-07	1	143061	3.11621e-07	0.312145	0	0	0	0	0	0
Cacul1	0	0	1	798736	0.156554	#DIV/0!	42132.3	0.0141164	#DIV/0!	233363	0.0213641	#DIV/0!	8252.99	2.20211e-08	1	1.20764e+06	2.63053e-06	119.455	71758.8	3.37092e-07	15.3077	760512	2.67421e-06	121.439
Cacybp	8.19332e+06	0.718947	1	6.33301e+06	1.24128	1.72652	4.38634e+06	1.46964	2.04415	2.56136e+06	0.234489	0.326156	7.92592e+06	2.11484e-05	1	1.03757e+07	2.26007e-05	1.06867	3.14542e+06	1.47758e-05	0.698674	3.03813e+06	1.06831e-05	0.505147
Cad	8.51997e+07	7.4761	1	3.59718e+07	7.05054	0.943077	1.40526e+07	4.70829	0.629779	1.58801e+07	1.4538	0.194459	8.42065e+07	0.000224685	1	4.27275e+07	9.30707e-05	0.414228	1.47928e+07	6.94903e-05	0.309279	1.67402e+07	5.88642e-05	0.261986
Cadm1	1.44316e+06	0.126634	1	5.6933e+06	1.1159	8.81197	0	0	0	7.85101e+06	0.718749	5.67579	1.39187e+06	3.71386e-06	1	5.00468e+06	1.09014e-05	2.93532	0	0	0	7.68339e+06	2.70173e-05	7.27473
Cadm3	NA	#VALUE!	1	75552.2	0.0148084	#VALUE!	NA	#VALUE!	#VALUE!	0	0	#VALUE!	NA	#VALUE!	1	0	0	#VALUE!	NA	#VALUE!	#VALUE!	0	0	#VALUE!
Cage1	220763	0.0193715	1	NA	#VALUE!	#VALUE!	85597.8	0.0286794	1.4805	NA	#VALUE!	#VALUE!	210558	5.61824e-07	1	NA	#VALUE!	#VALUE!	57947.6	2.72213e-07	0.484516	NA	#VALUE!	#VALUE!
Calcoco1	NA	#VALUE!	1	4.25619e+06	0.83422	#VALUE!	NA	#VALUE!	#VALUE!	114072	0.0104431	#VALUE!	NA	#VALUE!	1	4.74362e+06	1.03327e-05	#VALUE!	NA	#VALUE!	#VALUE!	913670	3.21277e-06	#VALUE!
Calcrl	345886	0.0303508	1	0	0	0	147006	0.049254	1.62283	1.04779e+06	0.0959239	3.16051	302298	8.06609e-07	1	0	0	0	11190.2	5.25669e-08	0.0651703	467081	1.64241e-06	2.03619
Cald1	1.9017e+07	1.6687	1	1.96425e+07	3.84997	2.30717	5.57371e+06	1.86746	1.11911	1.79133e+07	1.63994	0.982766	2.07948e+07	5.5486e-05	1	2.22071e+07	4.83724e-05	0.871795	5.80851e+06	2.72859e-05	0.491762	1.72618e+07	6.06981e-05	1.09394
Calm2	1.88099e+08	16.5053	1	2.90475e+08	56.9336	3.44941	2.00226e+08	67.0854	4.06448	3.68918e+08	33.7739	2.04625	2.52256e+08	0.000673083	1	2.82784e+08	0.000615971	0.915149	2.47276e+08	0.0011616	1.72579	3.33556e+08	0.00117289	1.74257
Calml4	7.64202e+06	0.670572	1	NA	#VALUE!	#VALUE!	494968	0.165838	0.247308	NA	#VALUE!	#VALUE!	7.29748e+06	1.94715e-05	1	NA	#VALUE!	#VALUE!	0	0	0	NA	#VALUE!	#VALUE!
Calr	5.08339e+08	44.6057	1	3.99053e+08	78.2151	1.75348	9.96737e+07	33.3955	0.748682	4.33653e+08	39.7003	0.890027	4.83333e+08	0.00128966	1	4.37265e+08	0.000952466	0.738542	9.30726e+07	0.000437215	0.339016	4.16584e+08	0.00146485	1.13584
Calu	3.32122e+07	2.9143	1	2.51271e+07	4.92496	1.68993	1.02867e+07	3.44653	1.18262	2.44013e+07	2.23391	0.766532	3.72555e+07	9.94072e-05	1	2.83259e+07	6.17006e-05	0.620685	6.75869e+06	3.17494e-05	0.319387	3.24745e+07	0.000114191	1.14872
Camk1	117245	0.010288	1	528914	0.103668	10.0766	191713	0.064233	6.24349	273578	0.0250457	2.43446	263644	7.0347e-07	1	572006	1.24596e-06	1.77117	8925.66	4.19289e-08	0.059603	28202.1	9.91681e-08	0.14097
Camk2d	1.39558e+06	0.122459	1	1.53262e+06	0.300396	2.45303	471662	0.15803	1.29047	685759	0.0627803	0.512663	1.90477e+06	5.08241e-06	1	1.84703e+06	4.02326e-06	0.791605	506412	2.37891e-06	0.468066	2.30214e+06	8.09508e-06	1.59276
Camk2g	802233	0.0703943	1	800804	0.156959	2.22971	67030.4	0.0224584	0.319037	628381	0.0575274	0.817216	630596	1.68259e-06	1	934890	2.03641e-06	1.21028	130189	6.11571e-07	0.363469	483973	1.70181e-06	1.01142
Camp	NA	#VALUE!	1	0	0	#VALUE!	NA	#VALUE!	#VALUE!	1.15748e+06	0.105966	#VALUE!	NA	#VALUE!	1	940772	2.04922e-06	#VALUE!	NA	#VALUE!	#VALUE!	1.14491e+06	4.02589e-06	#VALUE!
Camsap2	306044	0.0268547	1	5519.62	0.00108185	0.0402854	11792.1	0.00395091	0.147122	0	0	0	304009	8.11175e-07	1	0	0	0	7427.77	3.48924e-08	0.0430147	8034.27	2.82512e-08	0.0348275
Camsap3	207753	0.0182299	1	268850	0.0526951	2.89058	89044.5	0.0298342	1.63655	0	0	0	0	0	1	39159.7	8.52992e-08	#DIV/0!	4130.76	1.94045e-08	#DIV/0!	31838.3	1.11954e-07	#DIV/0!
Camta1	217515	0.0190865	1	NA	#VALUE!	#VALUE!	0	0	0	NA	#VALUE!	#VALUE!	212605	5.67285e-07	1	NA	#VALUE!	#VALUE!	0	0	0	NA	#VALUE!	#VALUE!
Cand1	2.71358e+07	2.38111	1	2.34962e+07	4.60529	1.93409	3.27641e+07	10.9776	4.61026	1.68082e+07	1.53877	0.646238	2.59641e+07	6.9279e-05	1	2.43371e+07	5.30119e-05	0.765194	3.34815e+07	0.000157282	2.27027	2.60222e+07	9.15027e-05	1.32079
Cand2	1.12711e+06	0.0989015	1	1.01773e+06	0.199477	2.01692	917831	0.307518	3.10934	0	0	0	152184	4.06066e-07	1	461555	1.00538e-06	2.47589	928465	4.36153e-06	10.7409	280206	9.85298e-07	2.42645
Cant1	NA	#VALUE!	1	3.89242e+07	7.62921	#VALUE!	NA	#VALUE!	#VALUE!	2.03457e+06	0.186262	#VALUE!	NA	#VALUE!	1	3.42002e+07	7.44962e-05	#VALUE!	NA	#VALUE!	#VALUE!	1.13032e+06	3.97457e-06	#VALUE!
Canx	9.25082e+07	8.11741	1	5.53297e+07	10.8447	1.33598	1.61168e+07	5.3999	0.665225	1.51693e+08	13.8873	1.71081	8.72355e+07	0.000232767	1	5.5356e+07	0.000120578	0.518023	1.70411e+07	8.00518e-05	0.343914	1.28989e+08	0.000453567	1.94859
Cap1	4.05024e+07	3.554	1	5.93372e+07	11.6302	3.27242	2.33124e+07	7.8108	2.19775	1.76325e+07	1.61423	0.454202	3.32672e+07	8.87655e-05	1	5.10113e+07	0.000111115	1.25178	2.48091e+07	0.000116542	1.31292	1.20431e+07	4.23475e-05	0.477072
Capg	1.27253e+06	0.111662	1	4.4904e+06	0.880125	7.88204	533141	0.178628	1.59972	8.19118e+06	0.749891	6.71572	2.23592e+06	5.96601e-06	1	7.42703e+06	1.61778e-05	2.71167	820354	3.85367e-06	0.645937	6.16971e+06	2.16948e-05	3.63639
Capn1	4.83589e+06	0.42434	1	8.71474e+06	1.7081	4.02532	3.94045e+06	1.32024	3.11129	2.88531e+06	0.264146	0.622487	4.59003e+06	1.22474e-05	1	8.43913e+06	1.83824e-05	1.50093	3.29164e+06	1.54627e-05	1.26253	1.12684e+06	3.96233e-06	0.323525
Capn2	1.03548e+07	0.908608	1	1.33026e+07	2.60732	2.86958	4.83913e+06	1.62134	1.78442	8.93388e+06	0.817884	0.90015	1.35433e+07	3.6137e-05	1	2.11354e+07	4.6038e-05	1.27399	4.05265e+06	1.90376e-05	0.526818	1.27815e+07	4.49438e-05	1.24371
Capn5	NA	#VALUE!	1	0	0	#VALUE!	NA	#VALUE!	#VALUE!	119640	0.0109529	#VALUE!	NA	#VALUE!	1	0	0	#VALUE!	NA	#VALUE!	#VALUE!	187927	6.60812e-07	#VALUE!
Capn6	NA	#VALUE!	1	0	0	#VALUE!	NA	#VALUE!	#VALUE!	88878.6	0.0081367	#VALUE!	NA	#VALUE!	1	0	0	#VALUE!	NA	#VALUE!	#VALUE!	0	0	#VALUE!
Capn7	50806.3	0.00445815	1	134580	0.0263778	5.91677	39461.5	0.0132215	2.9657	0	0	0	98471.6	2.62747e-07	1	159822	3.48131e-07	1.32496	0	0	0	0	0	0
Capn9	0	0	1	1.75266e+06	0.343523	#DIV/0!	188401	0.0631235	#DIV/0!	309500	0.0283343	#DIV/0!	936538	2.49892e-06	1	2.15878e+06	4.70234e-06	1.88175	0	0	0	58252.6	2.04835e-07	0.0819694
Capns1	4.19184e+06	0.367825	1	2.16099e+07	4.23557	11.5152	5.83296e+06	1.95432	5.31319	9.47821e+06	0.867717	2.35905	7.68474e+06	2.05049e-05	1	1.99771e+07	4.35149e-05	2.12217	4.66938e+06	2.19347e-05	1.06973	9.17272e+06	3.22543e-05	1.57301
Capns2	153450	0.0134649	1	293826	0.0575904	4.27707	141394	0.0473739	3.51831	63101.8	0.00577688	0.429031	0	0	1	73973.8	1.61132e-07	#DIV/0!	72383	3.40024e-07	#DIV/0!	2.36011e+06	8.29893e-06	#DIV/0!
Caprin1	1.55787e+07	1.367	1	1.21107e+07	2.37372	1.73645	1.3952e+06	0.46746	0.341962	1.07909e+07	0.987889	0.722672	1.2687e+07	3.38523e-05	1	1.5057e+07	3.27977e-05	0.968849	2.63451e+06	1.23758e-05	0.365583	7.12372e+06	2.50494e-05	0.739961
Capza1	1.02614e+07	0.900421	1	1.06563e+07	2.08865	2.31964	4.37524e+06	1.46592	1.62804	5.32415e+06	0.487418	0.541322	1.28761e+07	3.43569e-05	1	1.16941e+07	2.54726e-05	0.741413	2.86045e+06	1.34371e-05	0.391105	4.5045e+06	1.58393e-05	0.461023
Capza2	2.11296e+07	1.85408	1	1.87226e+07	3.66967	1.97924	8.21918e+06	2.75382	1.48528	1.68726e+07	1.54466	0.833114	1.96826e+07	5.25182e-05	1	2.96399e+07	6.45626e-05	1.22934	8.71039e+06	4.09176e-05	0.779113	1.58145e+07	5.56091e-05	1.05885
Capzb	4.94477e+07	4.33893	1	5.55183e+07	10.8817	2.50792	2.49643e+07	8.36424	1.92772	4.48708e+07	4.10785	0.946743	4.85674e+07	0.00012959	1	6.6111e+07	0.000144005	1.11124	1.64633e+07	7.73376e-05	0.596785	3.7337e+07	0.000131289	1.01311
Car1	4.10099e+07	3.59853	1	7.3409e+07	14.3883	3.99837	1.62264e+07	5.43665	1.51079	4.48889e+06	0.410951	0.1142	3.75617e+07	0.000100224	1	6.92897e+07	0.000150929	1.50592	1.72246e+07	8.09138e-05	0.807327	4.64005e+06	1.6316e-05	0.162795
Car14	7.93941e+06	0.696667	1	2.09734e+06	0.411083	0.59007	320273	0.107307	0.154029	5.9712e+06	0.546655	0.784671	5.85008e+06	1.56095e-05	1	2.41508e+06	5.26061e-06	0.337013	526682	2.47412e-06	0.158501	6.33611e+06	2.22799e-05	1.42732
Car2	1.81551e+08	15.9307	1	3.17851e+08	62.2993	3.91064	1.40759e+08	47.161	2.96038	4.74436e+07	4.34339	0.272642	1.59771e+08	0.000426311	1	3.39952e+08	0.000740495	1.73698	1.27391e+08	0.000598429	1.40374	3.9171e+07	0.000137738	0.323093
Car3	5.74328e+09	503.961	1	8.38731e+09	1643.93	3.26201	4.88214e+09	1635.75	3.2458	1.78423e+09	163.344	0.32412	6.1192e+09	0.0163276	1	8.70846e+09	0.0189691	1.16178	5.0549e+09	0.0237457	1.45433	1.71737e+09	0.00603884	0.369854
Car5a	1.30328e+07	1.1436	1	1.80712e+07	3.54199	3.09723	2.94485e+06	0.986668	0.862773	4.96736e+06	0.454755	0.397652	1.67862e+07	4.479e-05	1	1.52904e+07	3.3306e-05	0.743605	7.96687e+06	3.74249e-05	0.835564	3.06886e+06	1.07911e-05	0.240928
Car8	2.01366e+06	0.176695	1	4.83691e+06	0.948043	5.36542	1.28251e+06	0.429702	2.43189	857165	0.0784723	0.444112	4.21351e+06	1.12427e-05	1	5.11729e+06	1.11467e-05	0.991454	1.55731e+06	7.31559e-06	0.650695	1.37063e+06	4.81959e-06	0.428685
Card11	3.81394e+06	0.334665	1	1.30977e+07	2.56717	7.67086	2.02374e+06	0.67805	2.02605	8.3847e+06	0.767608	2.29366	9.52735e+06	2.54214e-05	1	1.48112e+07	3.22622e-05	1.2691	5.70222e+06	2.67866e-05	1.0537	1.05382e+07	3.70559e-05	1.45767
Card14	0	0	1	187732	0.0367958	#DIV/0!	0	0	#DIV/0!	40135.9	0.00367438	#DIV/0!	20765.4	5.54074e-08	1	328477	7.15502e-07	12.9135	0	0	0	65143.3	2.29066e-07	4.1342
Card6	NA	#VALUE!	1	0	0	#VALUE!	NA	#VALUE!	#VALUE!	12625.3	0.00115583	#VALUE!	NA	#VALUE!	1	4584.98	9.98716e-09	#VALUE!	NA	#VALUE!	#VALUE!	0	0	#VALUE!
Carhsp1	3.41394e+07	2.99566	1	3.29704e+07	6.46224	2.1572	3.5658e+07	11.9472	3.98815	1.29772e+07	1.18805	0.396589	2.64979e+07	7.07031e-05	1	4.44368e+07	9.67939e-05	1.36902	4.26578e+07	0.000200388	2.83422	2.63035e+07	9.24917e-05	1.30817
Carkd	1.36082e+07	1.19409	1	2.0548e+07	4.02744	3.37282	4.51507e+06	1.51277	1.26688	5.79008e+06	0.530074	0.443915	1.6404e+07	4.377e-05	1	2.2837e+07	4.97443e-05	1.13649	6.15543e+06	2.89156e-05	0.660625	8.36101e+06	2.94001e-05	0.671695
Carm1	209959	0.0184235	1	29950.6	0.00587036	0.318635	64864.6	0.0217328	1.17962	0	0	0	260291	6.94524e-07	1	0	0	0	112670	5.29277e-07	0.762073	0	0	0
Cars	2.61971e+07	2.29874	1	1.34726e+07	2.64065	1.14874	4.90867e+06	1.64464	0.715453	1.96486e+06	0.17988	0.0782516	2.02988e+07	5.41626e-05	1	2.31176e+07	5.03555e-05	0.929711	4.3701e+06	2.05288e-05	0.379022	2.03604e+06	7.1594e-06	0.132184
Cars2	393553	0.0345335	1	0	0	0	0	0	0	270819	0.024793	0.717942	389766	1.04e-06	1	291838	6.35693e-07	0.611245	0	0	0	0	0	0
Casc4	NA	#VALUE!	1	334704	0.0656026	#VALUE!	NA	#VALUE!	#VALUE!	212025	0.0194106	#VALUE!	NA	#VALUE!	1	711297	1.54937e-06	#VALUE!	NA	#VALUE!	#VALUE!	356436	1.25335e-06	#VALUE!
Cask	1.9901e+06	0.174628	1	3.58351e+06	0.702373	4.02212	341869	0.114543	0.655925	1.51607e+06	0.138794	0.794799	2.06581e+06	5.51211e-06	1	2.20844e+06	4.8105e-06	0.872716	101538	4.76981e-07	0.0865332	2.25862e+06	7.94207e-06	1.44084
Casp1	277915	0.0243865	1	166221	0.0325795	1.33597	320642	0.107431	4.40534	88919.4	0.00814045	0.33381	949770	2.53423e-06	1	233394	5.08388e-07	0.200608	341980	1.60647e-06	0.63391	270593	9.51493e-07	0.375457
Casp2	455004	0.0399257	1	NA	#VALUE!	#VALUE!	204334	0.0684618	1.71473	NA	#VALUE!	#VALUE!	0	0	1	NA	#VALUE!	#VALUE!	0	0	#DIV/0!	NA	#VALUE!	#VALUE!
Casp3	1.40196e+07	1.23019	1	7.32736e+06	1.43617	1.16744	9.57172e+06	3.20699	2.60691	1.74133e+06	0.159416	0.129587	1.13451e+07	3.02716e-05	1	5.35033e+06	1.16543e-05	0.384991	8.77406e+06	4.12167e-05	1.36157	903103	3.17561e-06	0.104904
Casp6	5.66537e+06	0.497125	1	1.29582e+07	2.53984	5.10905	3.69496e+06	1.23799	2.4903	3.3655e+06	0.308107	0.619778	2.53077e+06	6.75273e-06	1	1.21623e+07	2.64923e-05	3.9232	2.69608e+06	1.2665e-05	1.87554	2.45237e+06	8.62335e-06	1.27702
Casp7	874294	0.0767175	1	2.14578e+06	0.420577	5.48215	376431	0.126123	1.64399	998048	0.0913699	1.19099	819410	2.1864e-06	1	1.01923e+06	2.22013e-06	1.01543	442403	2.07822e-06	0.950523	449932	1.58211e-06	0.723615
Casp8	5.47486e+06	0.480408	1	5.53799e+06	1.08546	2.25944	4.20537e+06	1.409	2.93292	2.49022e+06	0.227976	0.474546	4.86602e+06	1.29838e-05	1	6.24167e+06	1.35958e-05	1.04714	4.90819e+06	2.30566e-05	1.7758	2.68656e+06	9.44683e-06	0.727587
Casp9	NA	#VALUE!	1	137008	0.0268539	#VALUE!	NA	#VALUE!	#VALUE!	0	0	#VALUE!	NA	#VALUE!	1	1.04922e+06	2.28544e-06	#VALUE!	NA	#VALUE!	#VALUE!	0	0	#VALUE!
Cast	2.4459e+06	0.214623	1	4.04691e+06	0.793201	3.69579	6.69447e+06	2.24297	10.4508	1.30632e+06	0.119592	0.557219	3.58408e+06	9.56325e-06	1	1.08335e+07	2.3598e-05	2.46757	5.54501e+06	2.60481e-05	2.72377	1.70441e+06	5.99326e-06	0.626696
Cat	1.69374e+09	148.622	1	2.00477e+09	392.938	2.64387	1.02346e+09	342.908	2.30725	1.36293e+09	124.774	0.83954	1.65889e+09	0.00442634	1	2.24327e+09	0.00488637	1.10393	9.77676e+08	0.0045927	1.03758	1.30532e+09	0.00458992	1.03696
Cav1	4.74583e+06	0.416437	1	28845.3	0.00565373	0.0135764	2.4315e+06	0.814671	1.95629	3.87617e+07	3.54858	8.52129	6.42334e+06	1.71391e-05	1	557622	1.21463e-06	0.070869	4.33178e+06	2.03489e-05	1.18727	2.0673e+07	7.2693e-05	4.24135
Cav2	64635.1	0.0056716	1	0	0	0	210933	0.0706727	12.4608	0	0	0	0	0	1	0	0	#DIV/0!	205463	9.65177e-07	#DIV/0!	807731	2.84025e-06	#DIV/0!
Cbln1	NA	#VALUE!	1	1.24213e+06	0.24346	#VALUE!	NA	#VALUE!	#VALUE!	0	0	#VALUE!	NA	#VALUE!	1	1.81936e+06	3.963e-06	#VALUE!	NA	#VALUE!	#VALUE!	1.76524e+06	6.20718e-06	#VALUE!
Cbr1	1.71138e+08	15.017	1	2.62094e+08	51.3709	3.42084	1.0028e+08	33.5986	2.23737	7.06002e+07	6.46335	0.430402	1.35102e+08	0.000360487	1	2.14792e+08	0.000467868	1.29788	7.89052e+07	0.000370663	1.02823	8.50063e+07	0.00029891	0.829186
Cbr3	1.59114e+07	1.39619	1	2.90331e+07	5.69053	4.07574	7.07233e+06	2.36957	1.69717	7.10897e+06	0.650816	0.466135	1.0984e+07	2.93081e-05	1	2.32196e+07	5.05777e-05	1.72573	8.85649e+06	4.16039e-05	1.41954	5.53562e+06	1.94651e-05	0.664155
Cbr4	7.63108e+07	6.69612	1	1.07013e+08	20.9748	3.13239	5.66366e+07	18.976	2.83388	2.13288e+08	19.5262	2.91605	8.80574e+07	0.00023496	1	9.59816e+07	0.000209071	0.889815	2.12284e+07	9.9722e-05	0.424422	2.02369e+08	0.000711595	3.02858
Cbs	1.50705e+08	13.224	1	1.34627e+08	26.3872	1.99539	4.94902e+07	16.5816	1.2539	2.85651e+07	2.6151	0.197753	1.36997e+08	0.000365544	1	1.35612e+08	0.000295395	0.808098	4.93952e+07	0.000232037	0.634772	2.80835e+07	9.87507e-05	0.270147
Cbwd1	NA	#VALUE!	1	284897	0.0558403	#VALUE!	NA	#VALUE!	#VALUE!	0	0	#VALUE!	NA	#VALUE!	1	242428	5.28065e-07	#VALUE!	NA	#VALUE!	#VALUE!	233979	8.22748e-07	#VALUE!
Cbx1	2.62094e+06	0.229982	1	2.44763e+06	0.479739	2.08599	339658	0.113802	0.494829	881726	0.0807207	0.350987	3.57946e+06	9.55091e-06	1	2.86902e+06	6.2494e-06	0.654326	426475	2.00339e-06	0.209759	1.01011e+06	3.55188e-06	0.37189
Cbx3	NA	#VALUE!	1	4.12573e+06	0.80865	#VALUE!	NA	#VALUE!	#VALUE!	4.54296e+06	0.415902	#VALUE!	NA	#VALUE!	1	288471	6.28359e-07	#VALUE!	NA	#VALUE!	#VALUE!	1.49288e+06	5.24948e-06	#VALUE!
Cbx5	NA	#VALUE!	1	140003	0.0274409	#VALUE!	NA	#VALUE!	#VALUE!	0	0	#VALUE!	NA	#VALUE!	1	424954	9.25651e-07	#VALUE!	NA	#VALUE!	#VALUE!	123446	4.34078e-07	#VALUE!
Cc2d1b	NA	#VALUE!	1	13321.1	0.00261096	#VALUE!	NA	#VALUE!	#VALUE!	0	0	#VALUE!	NA	#VALUE!	1	18125.8	3.94822e-08	#VALUE!	NA	#VALUE!	#VALUE!	0	0	#VALUE!
Ccar1	837101	0.0734539	1	1.84709e+06	0.362032	4.9287	285932	0.0958012	1.30423	1.0329e+06	0.0945607	1.28735	460775	1.22947e-06	1	1.66486e+06	3.62646e-06	2.94962	486749	2.28654e-06	1.85978	765954	2.69335e-06	2.19066
Ccbl1	7.20416e+07	6.3215	1	3.97996e+07	7.80078	1.23401	5.004e+07	16.7658	2.65219	4.6992e+06	0.430205	0.0680542	6.53683e+07	0.000174419	1	3.27899e+07	7.14243e-05	0.409497	4.2915e+07	0.000201596	1.15581	4.72678e+06	1.66209e-05	0.0952929
Ccbl2	1.02526e+08	8.99647	1	1.0351e+08	20.2881	2.25511	6.62678e+07	22.2029	2.46796	2.34664e+07	2.14831	0.238795	1.02464e+08	0.0002734	1	1.07844e+08	0.00023491	0.85922	5.15907e+07	0.000242351	0.886435	8.82125e+06	3.10184e-05	0.113455
Ccbp2	1.33118e+06	0.116808	1	1.0481e+06	0.20543	1.75869	0	0	0	0	0	0	1.24932e+06	3.33351e-06	1	1.37844e+06	3.00258e-06	0.900727	5906.52	2.77463e-08	0.00832344	269436	9.47426e-07	0.284213
Ccdc108	NA	#VALUE!	1	0	0	#VALUE!	NA	#VALUE!	#VALUE!	15270.8	0.00139802	#VALUE!	NA	#VALUE!	1	0	0	#VALUE!	NA	#VALUE!	#VALUE!	333.405	1.17236e-09	#VALUE!
Ccdc11	NA	#VALUE!	1	812182	0.159189	#VALUE!	NA	#VALUE!	#VALUE!	0	0	#VALUE!	NA	#VALUE!	1	995960	2.16944e-06	#VALUE!	NA	#VALUE!	#VALUE!	383233	1.34758e-06	#VALUE!
Ccdc115	472247	0.0414387	1	115752	0.0226875	0.547495	252252	0.0845166	2.03955	234423	0.0214611	0.517899	571376	1.52458e-06	1	0	0	0	286975	1.34808e-06	0.884235	400831	1.40945e-06	0.924488
Ccdc12	0	0	1	59691.9	0.0116997	#DIV/0!	0	0	#DIV/0!	0	0	#DIV/0!	1.38224e+06	3.68817e-06	1	58845.8	1.2818e-07	0.0347544	0	0	0	0	0	0
Ccdc120	NA	#VALUE!	1	0	0	#VALUE!	NA	#VALUE!	#VALUE!	248589	0.0227579	#VALUE!	NA	#VALUE!	1	0	0	#VALUE!	NA	#VALUE!	#VALUE!	7007.39	2.46403e-08	#VALUE!
Ccdc124	1.47824e+07	1.29713	1	411490	0.0806526	0.062178	151762	0.0508478	0.0392004	851764	0.0779777	0.0601158	4.30442e+06	1.14853e-05	1	332410	7.24067e-07	0.063043	8468.72	3.97824e-08	0.00346376	701549	2.46688e-06	0.214786
Ccdc127	NA	#VALUE!	1	821687	0.161052	#VALUE!	NA	#VALUE!	#VALUE!	1.30698e+06	0.119652	#VALUE!	NA	#VALUE!	1	1.10079e+06	2.39777e-06	#VALUE!	NA	#VALUE!	#VALUE!	1.37925e+06	4.8499e-06	#VALUE!
Ccdc132	0	0	1	630926	0.123663	#DIV/0!	302475	0.101344	#DIV/0!	214166	0.0196066	#DIV/0!	8904.42	2.37593e-08	1	41105.4	8.95373e-08	3.76852	410281	1.92732e-06	81.1187	183340	6.44684e-07	27.134
Ccdc134	NA	#VALUE!	1	230209	0.0451213	#VALUE!	NA	#VALUE!	#VALUE!	252838	0.0231469	#VALUE!	NA	#VALUE!	1	214362	4.6693e-07	#VALUE!	NA	#VALUE!	#VALUE!	330678	1.16277e-06	#VALUE!
Ccdc154	NA	#VALUE!	1	0	0	#VALUE!	NA	#VALUE!	#VALUE!	8077.15	0.000739452	#VALUE!	NA	#VALUE!	1	0	0	#VALUE!	NA	#VALUE!	#VALUE!	0	0	#VALUE!
Ccdc158	77934.9	0.00683863	1	89002.3	0.0174446	2.55089	0	0	0	0	0	0	138050	3.68352e-07	1	296207	6.4521e-07	1.75161	0	0	0	14437	5.07652e-08	0.137817
Ccdc167	NA	#VALUE!	1	0	0	#VALUE!	NA	#VALUE!	#VALUE!	0	0	#VALUE!	NA	#VALUE!	1	0	0	#VALUE!	NA	#VALUE!	#VALUE!	616524	2.1679e-06	#VALUE!
Ccdc181	NA	#VALUE!	1	573133	0.112335	#VALUE!	NA	#VALUE!	#VALUE!	0	0	#VALUE!	NA	#VALUE!	1	691808	1.50692e-06	#VALUE!	NA	#VALUE!	#VALUE!	0	0	#VALUE!
Ccdc22	1.38657e+06	0.121668	1	1.63075e+06	0.319629	2.62705	1.95411e+06	0.654721	5.38119	1.25654e+06	0.115034	0.945471	1.80703e+06	4.82161e-06	1	1.6083e+06	3.50325e-06	0.726572	671015	3.15214e-06	0.653752	1.22039e+06	4.2913e-06	0.890014
Ccdc25	9.5605e+06	0.838915	1	1.17016e+07	2.29353	2.73392	4.33123e+06	1.45117	1.72982	2.98491e+06	0.273264	0.325735	8.97872e+06	2.39575e-05	1	8.5272e+06	1.85743e-05	0.7753	3.04754e+06	1.4316e-05	0.59756	1.1347e+06	3.98999e-06	0.166544
Ccdc30	881953	0.0773896	1	435493	0.0853574	1.10296	1.08004e+06	0.361864	4.67587	5.60924e+06	0.513518	6.63549	934372	2.49315e-06	1	428511	9.33399e-07	0.374386	1.11172e+06	5.2224e-06	2.0947	5.17921e+06	1.82118e-05	7.30475
Ccdc39	385232	0.0338034	1	593048	0.116238	3.43867	1.07686e+06	0.3608	10.6735	1.45414e+06	0.133124	3.93819	0	0	1	597852	1.30226e-06	#DIV/0!	250348	1.17603e-06	#DIV/0!	64732.8	2.27622e-07	#DIV/0!
Ccdc41	NA	#VALUE!	1	318660	0.0624578	#VALUE!	NA	#VALUE!	#VALUE!	0	0	#VALUE!	NA	#VALUE!	1	407803	8.88291e-07	#VALUE!	NA	#VALUE!	#VALUE!	0	0	#VALUE!
Ccdc43	322768	0.0283222	1	634360	0.124336	4.39004	128110	0.0429231	1.51553	35613.6	0.00326037	0.115117	258052	6.88548e-07	1	550720	1.1996e-06	1.74221	0	0	0	0	0	0
Ccdc47	1.66717e+07	1.46291	1	1.18114e+07	2.31505	1.5825	1.27284e+06	0.426464	0.291518	2.55337e+07	2.33757	1.59789	1.3806e+07	3.68379e-05	1	9.59475e+06	2.08996e-05	0.567341	627439	2.94744e-06	0.080011	2.65508e+07	9.33613e-05	2.53438
Ccdc50	8.57529e+07	7.52465	1	137683	0.026986	0.00358635	5.42169e+06	1.81653	0.241411	77425.1	0.00708815	0.000941992	3.47406e+06	9.2697e-06	1	155537	3.38797e-07	0.0365489	1.7813e+06	8.36776e-06	0.9027	72766.4	2.55871e-07	0.0276029
Ccdc51	2.75847e+06	0.24205	1	2.64704e+06	0.518823	2.14345	643866	0.215726	0.891247	4.61183e+06	0.422207	1.7443	2.85254e+06	7.6113e-06	1	1.07804e+06	2.34822e-06	0.308517	477164	2.24151e-06	0.294498	3.65667e+06	1.28581e-05	1.68934
Ccdc53	412775	0.0362202	1	1.4024e+06	0.274873	7.58893	1.81844e+06	0.609264	16.8211	4.01541e+06	0.367605	10.1492	246059	6.56548e-07	1	456252	9.93825e-07	1.51371	1.94869e+06	9.15409e-06	13.9428	1.64797e+06	5.79481e-06	8.82617
Ccdc55	204726	0.0179643	1	54434.1	0.0106692	0.59391	7373.1	0.00247035	0.137514	0	0	0	204263	5.45027e-07	1	562111	1.22441e-06	2.24651	0	0	0	0	0	0
Ccdc57	553045	0.0485286	1	53843.5	0.0105534	0.217468	78463	0.0262889	0.54172	0	0	0	0	0	1	0	0	#DIV/0!	0	0	#DIV/0!	0	0	#DIV/0!
Ccdc58	6.93049e+07	6.08136	1	5.34569e+07	10.4776	1.72291	2.6912e+07	9.01683	1.4827	4.68055e+06	0.428497	0.0704607	2.5835e+07	6.89346e-05	1	4.02702e+07	8.77181e-05	1.27248	3.28025e+07	0.000154092	2.23534	8.82271e+06	3.10236e-05	0.450044
Ccdc6	497184	0.0436269	1	1.14548e+06	0.224516	5.14628	324969	0.10888	2.49572	78644.8	0.00719982	0.165032	478810	1.27759e-06	1	782961	1.70547e-06	1.33492	712250	3.34584e-06	2.61888	240632	8.46141e-07	0.662296
Ccdc62	NA	#VALUE!	1	169850	0.0332908	#VALUE!	NA	#VALUE!	#VALUE!	0	0	#VALUE!	NA	#VALUE!	1	129334	2.81719e-07	#VALUE!	NA	#VALUE!	#VALUE!	0	0	#VALUE!
Ccdc71	NA	#VALUE!	1	0	0	#VALUE!	NA	#VALUE!	#VALUE!	142681	0.0130623	#VALUE!	NA	#VALUE!	1	0	0	#VALUE!	NA	#VALUE!	#VALUE!	32637.6	1.14765e-07	#VALUE!
Ccdc87	360800	0.0316595	1	88613.7	0.0173684	0.548601	0	0	0	432314	0.0395777	1.2501	37876.4	1.01064e-07	1	15187.8	3.30826e-08	0.327343	99650.4	4.68115e-07	4.63187	282104	9.9197e-07	9.81528
Ccdc88a	0	0	1	NA	#VALUE!	#VALUE!	66189.8	0.0221768	#DIV/0!	NA	#VALUE!	#VALUE!	46617.2	1.24387e-07	1	NA	#VALUE!	#VALUE!	78539.2	3.68943e-07	2.9661	NA	#VALUE!	#VALUE!
Ccdc9	NA	#VALUE!	1	46102.1	0.00903609	#VALUE!	NA	#VALUE!	#VALUE!	218620	0.0200144	#VALUE!	NA	#VALUE!	1	0	0	#VALUE!	NA	#VALUE!	#VALUE!	86959.5	3.05778e-07	#VALUE!
Ccdc90b	277126	0.0243172	1	505646	0.0991073	4.07561	0	0	0	2.06981e+06	0.189488	7.79233	228337	6.09261e-07	1	461675	1.00564e-06	1.65058	0	0	0	3.37217e+06	1.18577e-05	19.4624
Ccdc91	NA	#VALUE!	1	127178	0.024927	#VALUE!	NA	#VALUE!	#VALUE!	0	0	#VALUE!	NA	#VALUE!	1	178701	3.89252e-07	#VALUE!	NA	#VALUE!	#VALUE!	0	0	#VALUE!
Ccdc92	1.25108e+06	0.109779	1	0	0	0	0	0	0	0	0	0	1.58816e+06	4.23761e-06	1	1.59383e+06	3.47175e-06	0.819269	0	0	0	2416.16	8.49603e-09	0.00200491
Ccdc93	1.99435e+06	0.175	1	1.62444e+06	0.318393	1.81939	972126	0.325709	1.8612	1.75598e+06	0.160757	0.918613	2.12634e+06	5.67362e-06	1	1.87795e+06	4.09062e-06	0.720989	1.74357e+06	8.19055e-06	1.44362	1.22555e+06	4.30942e-06	0.759554
Ccdc96	NA	#VALUE!	1	0	0	#VALUE!	NA	#VALUE!	#VALUE!	0	0	#VALUE!	NA	#VALUE!	1	0	0	#VALUE!	NA	#VALUE!	#VALUE!	10529.7	3.70258e-08	#VALUE!
Ccdc97	127690	0.0112046	1	278522	0.0545907	4.87219	0	0	0	0	0	0	145344	3.87815e-07	1	0	0	0	0	0	0	168353	5.91986e-07	1.52646
Cchcr1	NA	#VALUE!	1	422988	0.0829064	#VALUE!	NA	#VALUE!	#VALUE!	0	0	#VALUE!	NA	#VALUE!	1	380800	8.29474e-07	#VALUE!	NA	#VALUE!	#VALUE!	975823	3.43132e-06	#VALUE!
Cck	623878	0.054744	1	NA	#VALUE!	#VALUE!	100834	0.0337841	0.617129	NA	#VALUE!	#VALUE!	731416	1.95161e-06	1	NA	#VALUE!	#VALUE!	0	0	0	NA	#VALUE!	#VALUE!
Ccm2	124562	0.01093	1	NA	#VALUE!	#VALUE!	0	0	0	NA	#VALUE!	#VALUE!	0	0	1	NA	#VALUE!	#VALUE!	0	0	#DIV/0!	NA	#VALUE!	#VALUE!
Ccnb3	0	0	1	NA	#VALUE!	#VALUE!	4649.65	0.00155786	#DIV/0!	NA	#VALUE!	#VALUE!	0	0	1	NA	#VALUE!	#VALUE!	12043.8	5.65767e-08	#DIV/0!	NA	#VALUE!	#VALUE!
Ccndbp1	NA	#VALUE!	1	0	0	#VALUE!	NA	#VALUE!	#VALUE!	183136	0.0167658	#VALUE!	NA	#VALUE!	1	0	0	#VALUE!	NA	#VALUE!	#VALUE!	0	0	#VALUE!
Ccnl1	NA	#VALUE!	1	0	0	#VALUE!	NA	#VALUE!	#VALUE!	0	0	#VALUE!	NA	#VALUE!	1	71489	1.5572e-07	#VALUE!	NA	#VALUE!	#VALUE!	27244.2	9.57996e-08	#VALUE!
Ccnl2	NA	#VALUE!	1	788721	0.154591	#VALUE!	NA	#VALUE!	#VALUE!	12440.7	0.00113893	#VALUE!	NA	#VALUE!	1	7094.29	1.54531e-08	#VALUE!	NA	#VALUE!	#VALUE!	1.76289e+06	6.19892e-06	#VALUE!
Ccnt2	0	0	1	0	0	#DIV/0!	0	0	#DIV/0!	10236.5	0.000937139	#DIV/0!	27344.2	7.29614e-08	1	13098.6	2.85318e-08	0.391054	0	0	0	0	0	0
Ccny	NA	#VALUE!	1	190799	0.0373969	#VALUE!	NA	#VALUE!	#VALUE!	0	0	#VALUE!	NA	#VALUE!	1	385525	8.39764e-07	#VALUE!	NA	#VALUE!	#VALUE!	0	0	#VALUE!
Ccr3	2.80881e+06	0.246468	1	NA	#VALUE!	#VALUE!	1.24933e+06	0.418586	1.69834	NA	#VALUE!	#VALUE!	1.93753e+06	5.16984e-06	1	NA	#VALUE!	#VALUE!	1.917e+06	9.00523e-06	1.74188	NA	#VALUE!	#VALUE!
Ccs	1.94717e+07	1.7086	1	1.95893e+07	3.83954	2.24719	2.11297e+07	7.07948	4.14344	9.0824e+06	0.83148	0.486645	1.88855e+07	5.03915e-05	1	2.28136e+07	4.96935e-05	0.986148	1.32967e+07	6.2462e-05	1.23953	6.67884e+06	2.3485e-05	0.466051
Cct2	6.86807e+07	6.02659	1	7.03041e+07	13.7797	2.28649	1.18897e+07	3.98364	0.66101	8.31377e+07	7.61114	1.26293	7.75811e+07	0.000207006	1	7.20331e+07	0.000156905	0.757972	2.01139e+07	9.44863e-05	0.456441	6.482e+07	0.000227929	1.10107
Cct3	8.26416e+07	7.25163	1	9.79946e+07	19.2071	2.64866	2.254e+07	7.55199	1.04142	5.1302e+07	4.69663	0.647665	8.2385e+07	0.000219824	1	1.01837e+08	0.000221826	1.00911	2.52077e+07	0.000118415	0.53868	3.94663e+07	0.000138777	0.631308
Cct4	7.8247e+07	6.86602	1	8.01953e+07	15.7184	2.28931	2.65157e+07	8.88403	1.29391	3.30072e+07	3.02176	0.440104	6.41424e+07	0.000171148	1	7.70222e+07	0.000167773	0.980276	2.40585e+07	0.000113016	0.660341	2.6555e+07	9.33762e-05	0.545586
Cct5	7.03503e+07	6.1731	1	8.5362e+07	16.7311	2.71032	1.50258e+07	5.03436	0.815532	3.23118e+07	2.9581	0.479193	5.99306e+07	0.00015991	1	7.95068e+07	0.000173185	1.08301	1.44492e+07	6.78762e-05	0.424465	2.97975e+07	0.000104778	0.655231
Cct6a	1.65654e+08	14.5358	1	1.55856e+08	30.548	2.10157	4.71383e+07	15.7936	1.08653	4.43261e+07	4.05799	0.279172	1.45896e+08	0.000389289	1	1.74434e+08	0.000379959	0.976033	4.20586e+07	0.000197573	0.507523	4.60667e+07	0.000161986	0.416107
Cct7	8.20567e+07	7.20031	1	9.73559e+07	19.0819	2.65015	1.93989e+07	6.49958	0.90268	2.70149e+07	2.47318	0.343482	7.23584e+07	0.000193071	1	9.95023e+07	0.00021674	1.12259	1.58929e+07	7.46582e-05	0.386688	2.90305e+07	0.000102081	0.528723
Cct8	1.21964e+08	10.7021	1	1.03944e+08	20.3732	1.90367	3.3177e+07	11.1159	1.03866	3.31575e+07	3.03552	0.283638	1.0551e+08	0.000281527	1	1.14629e+08	0.000249688	0.886906	2.08589e+07	9.7986e-05	0.348052	3.68957e+07	0.000129737	0.460834
Ccz1	212750	0.0186684	1	5.33287e+06	1.04525	55.9904	6.21951e+07	20.8384	1116.24	4.00075e+07	3.66263	196.194	348151	9.28957e-07	1	3.52021e+06	7.66785e-06	8.25426	4.92299e+07	0.000231261	248.947	4.26025e+07	0.000149805	161.261
Cd151	4.11069e+07	3.60705	1	4.42103e+07	8.66529	2.40232	0	0	0	2.14895e+07	1.96733	0.545414	4.63986e+07	0.000123803	1	3.99177e+07	8.69501e-05	0.702325	0	0	0	2.04185e+07	7.17983e-05	0.579939
Cd163	42007.8	0.0036861	1	79837	0.0156482	4.24519	110272	0.0369464	10.0232	1.1687e+06	0.106993	29.026	2007.69	5.35703e-09	1	119844	2.61048e-07	48.7299	0	0	0	318242	1.11904e-06	208.892
Cd177	NA	#VALUE!	1	0	0	#VALUE!	NA	#VALUE!	#VALUE!	50936.2	0.00466314	#VALUE!	NA	#VALUE!	1	0	0	#VALUE!	NA	#VALUE!	#VALUE!	0	0	#VALUE!
Cd1d1	3.69352e+06	0.324099	1	5.53561e+06	1.08499	3.3477	301654	0.101069	0.311845	1.12061e+07	1.0259	3.1654	5.94769e+06	1.587e-05	1	4.44354e+06	9.67907e-06	0.609899	845043	3.96965e-06	0.250136	9.61259e+06	3.38011e-05	2.12988
Cd1d2	0	0	1	NA	#VALUE!	#VALUE!	291067	0.0975217	#DIV/0!	NA	#VALUE!	#VALUE!	1.37251e+06	3.66221e-06	1	NA	#VALUE!	#VALUE!	195471	9.1824e-07	0.250734	NA	#VALUE!	#VALUE!
Cd2ap	672470	0.0590079	1	1.5526e+06	0.304313	5.15715	2.20281e+06	0.738047	12.5076	27582.3	0.00252512	0.0427929	1.18013e+06	3.1489e-06	1	1.25603e+06	2.73593e-06	0.868855	483280	2.27024e-06	0.720964	101450	3.56733e-07	0.113288
Cd2bp2	NA	#VALUE!	1	3.31848e+06	0.650426	#VALUE!	NA	#VALUE!	#VALUE!	324094	0.0296703	#VALUE!	NA	#VALUE!	1	4.91392e+06	1.07037e-05	#VALUE!	NA	#VALUE!	#VALUE!	453818	1.59577e-06	#VALUE!
Cd300lg	NA	#VALUE!	1	144729	0.0283672	#VALUE!	NA	#VALUE!	#VALUE!	3.02655e+06	0.277076	#VALUE!	NA	#VALUE!	1	215041	4.68411e-07	#VALUE!	NA	#VALUE!	#VALUE!	3.42831e+06	1.20551e-05	#VALUE!
Cd302	1.50767e+06	0.132295	1	3.05791e+06	0.599354	4.53044	0	0	0	6.26183e+06	0.573261	4.33321	2.88282e+06	7.6921e-06	1	3.63104e+06	7.90926e-06	1.02823	555046	2.60737e-06	0.338967	4.05852e+06	1.42711e-05	1.85529
Cd36	2.72677e+06	0.239268	1	1.09129e+07	2.13895	8.93955	1.18749e+06	0.397865	1.66284	4.84192e+07	4.4327	18.5261	99547.1	2.65617e-07	1	1.72004e+07	3.74666e-05	141.055	828218	3.89061e-06	14.6474	4.83826e+07	0.000170129	640.506
Cd38	1.99544e+07	1.75096	1	4.15068e+06	0.813539	0.464626	9.03165e+06	3.02604	1.72822	9.14386e+06	0.837107	0.478086	2.48677e+07	6.63535e-05	1	5.21778e+06	1.13656e-05	0.171288	4.39327e+06	2.06377e-05	0.311026	7.54244e+06	2.65217e-05	0.399703
Cd44	NA	#VALUE!	1	357024	0.0699773	#VALUE!	NA	#VALUE!	#VALUE!	155049	0.0141945	#VALUE!	NA	#VALUE!	1	335528	7.30859e-07	#VALUE!	NA	#VALUE!	#VALUE!	0	0	#VALUE!
Cd47	2.25763e+06	0.198102	1	1.10511e+06	0.216602	1.09339	0	0	0	1.468e+06	0.134394	0.678405	72362.7	1.93082e-07	1	870955	1.89715e-06	9.82558	0	0	0	459423	1.61548e-06	8.36681
Cd48	NA	#VALUE!	1	0	0	#VALUE!	NA	#VALUE!	#VALUE!	205718	0.0188332	#VALUE!	NA	#VALUE!	1	0	0	#VALUE!	NA	#VALUE!	#VALUE!	0	0	#VALUE!
Cd5	NA	#VALUE!	1	430333	0.084346	#VALUE!	NA	#VALUE!	#VALUE!	300124	0.0274759	#VALUE!	NA	#VALUE!	1	0	0	#VALUE!	NA	#VALUE!	#VALUE!	0	0	#VALUE!
Cd55	10826.8	0.000950027	1	NA	#VALUE!	#VALUE!	39895.6	0.013367	14.0701	NA	#VALUE!	#VALUE!	402035	1.07273e-06	1	NA	#VALUE!	#VALUE!	2.21064e+06	1.03846e-05	9.68056	NA	#VALUE!	#VALUE!
Cd59a	NA	#VALUE!	1	0	0	#VALUE!	NA	#VALUE!	#VALUE!	0	0	#VALUE!	NA	#VALUE!	1	0	0	#VALUE!	NA	#VALUE!	#VALUE!	1.30984e+06	4.60585e-06	#VALUE!
Cd5l	922606	0.0809568	1	1.14689e+07	2.24792	27.7669	1.42787e+06	0.478406	5.9094	3.81016e+06	0.348815	4.30865	4.93389e+06	1.31649e-05	1	1.11008e+07	2.41801e-05	1.83671	2.1773e+06	1.0228e-05	0.776914	1.96388e+06	6.90566e-06	0.524551
Cd68	5.48731e+06	0.481501	1	7.02142e+06	1.37621	2.85817	2.58931e+06	0.867543	1.80175	1.58986e+07	1.4555	3.02283	9.44746e+06	2.52083e-05	1	1.16775e+07	2.54364e-05	1.00905	2.66253e+06	1.25074e-05	0.496163	2.27555e+07	8.00159e-05	3.17419
Cd74	NA	#VALUE!	1	0	0	#VALUE!	NA	#VALUE!	#VALUE!	1.57343e+06	0.144045	#VALUE!	NA	#VALUE!	1	149974	3.2668e-07	#VALUE!	NA	#VALUE!	#VALUE!	1.40839e+06	4.95236e-06	#VALUE!
Cd81	1.28434e+07	1.12698	1	1.00311e+07	1.96612	1.74458	376359	0.126099	0.11189	7.36876e+06	0.6746	0.598589	6.53781e+06	1.74446e-05	1	4.86915e+06	1.06062e-05	0.607992	0	0	0	6.27498e+06	2.20649e-05	1.26486
Cd82	5.50213e+06	0.482801	1	3.75493e+06	0.735972	1.52438	0	0	0	1.63926e+07	1.50072	3.10836	1.03263e+07	2.75533e-05	1	2.07955e+06	4.52974e-06	0.1644	68385.7	3.21247e-07	0.0116591	1.75716e+07	6.17876e-05	2.24248
Cd9	1.20047e+06	0.105339	1	0	0	0	0	0	0	8.03114e+07	7.3524	69.7975	0	0	1	1.13341e+06	2.46884e-06	#DIV/0!	3.04894e+07	0.000143226	#DIV/0!	8.7057e+07	0.000306121	#DIV/0!
Cd97	NA	#VALUE!	1	324224	0.0635483	#VALUE!	NA	#VALUE!	#VALUE!	258468	0.0236624	#VALUE!	NA	#VALUE!	1	373940	8.1453e-07	#VALUE!	NA	#VALUE!	#VALUE!	0	0	#VALUE!
Cda	77245	0.0067781	1	9.91705e+06	1.94376	286.77	0	0	0	607921	0.0556543	8.21091	3.1004e+06	8.27267e-06	1	4.67827e+06	1.01904e-05	1.23181	1.20307e+06	5.65152e-06	0.683155	480488	1.68956e-06	0.204233
Cdadc1	0	0	1	664629	0.130268	#DIV/0!	0	0	#DIV/0!	30903.9	0.00282921	#DIV/0!	0	0	1	275872	6.00914e-07	#DIV/0!	57803.2	2.71534e-07	#DIV/0!	0	0	#DIV/0!
Cdc123	0	0	1	2.45899e+06	0.481967	#DIV/0!	710806	0.238154	#DIV/0!	4.78312e+06	0.437888	#DIV/0!	1.25882e+06	3.35886e-06	1	2.27121e+06	4.94723e-06	1.47289	682972	3.20831e-06	0.955178	816591	2.8714e-06	0.854875
Cdc14a	0	0	1	NA	#VALUE!	#VALUE!	5798.41	0.00194275	#DIV/0!	NA	#VALUE!	#VALUE!	0	0	1	NA	#VALUE!	#VALUE!	0	0	#DIV/0!	NA	#VALUE!	#VALUE!
Cdc23	NA	#VALUE!	1	0	0	#VALUE!	NA	#VALUE!	#VALUE!	8567.78	0.000784368	#VALUE!	NA	#VALUE!	1	0	0	#VALUE!	NA	#VALUE!	#VALUE!	26588.6	9.34945e-08	#VALUE!
Cdc26	0	0	1	512007	0.100354	#DIV/0!	327631	0.109772	#DIV/0!	0	0	#DIV/0!	0	0	1	0	0	#DIV/0!	429218	2.01628e-06	#DIV/0!	0	0	#DIV/0!
Cdc34	2.85625e+06	0.25063	1	1.22482e+06	0.240067	0.957853	623572	0.208927	0.833606	805640	0.0737552	0.294279	382043	1.01939e-06	1	1.07316e+06	2.33759e-06	2.29313	890407	4.18275e-06	4.10319	495950	1.74393e-06	1.71076
Cdc37	6.65656e+06	0.584099	1	4.64946e+06	0.911302	1.56018	3.39191e+06	1.13645	1.94565	3.03087e+06	0.277472	0.475042	8.05636e+06	2.14964e-05	1	7.00432e+06	1.52571e-05	0.709749	3.5023e+06	1.64523e-05	0.76535	2.31018e+06	8.12337e-06	0.377893
Cdc37l1	NA	#VALUE!	1	0	0	#VALUE!	NA	#VALUE!	#VALUE!	0	0	#VALUE!	NA	#VALUE!	1	147686	3.21695e-07	#VALUE!	NA	#VALUE!	#VALUE!	0	0	#VALUE!
Cdc40	36800.5	0.00322917	1	4917.34	0.000963806	0.298468	0	0	0	192358	0.0176101	5.45344	37484.2	1.00017e-07	1	171101	3.72698e-07	3.72633	0	0	0	233033	8.1942e-07	8.19277
Cdc42	1.06402e+08	9.33658	1	8.11701e+07	15.9095	1.70399	9.93836e+07	33.2983	3.56643	2.88993e+08	26.4569	2.83368	1.09964e+08	0.000293413	1	8.35355e+07	0.00018196	0.620149	8.58187e+07	0.000403139	1.37396	2.45113e+08	0.000861899	2.93749
Cdc42bpa	NA	#VALUE!	1	303301	0.0594474	#VALUE!	NA	#VALUE!	#VALUE!	142988	0.0130903	#VALUE!	NA	#VALUE!	1	262400	5.71569e-07	#VALUE!	NA	#VALUE!	#VALUE!	136077	4.78492e-07	#VALUE!
Cdc42bpb	2.5107e+06	0.220309	1	3.09123e+06	0.605886	2.75016	936114	0.313644	1.42365	3.26596e+06	0.298994	1.35716	2.51701e+06	6.71603e-06	1	5.83326e+06	1.27062e-05	1.89192	1.4658e+06	6.8857e-06	1.02526	2.99627e+06	1.05359e-05	1.56877
Cdc42bpg	51788.9	0.00454437	1	9956.59	0.00195151	0.429434	6959.1	0.00233163	0.513082	85342.3	0.00781296	1.71926	107271	2.86228e-07	1	11014.8	2.39929e-08	0.0838247	32240.4	1.51451e-07	0.529129	7374.18	2.59301e-08	0.0905925
Cdc42ep1	304232	0.0266958	1	1.26023e+06	0.247007	9.25266	279321	0.0935859	3.50564	913485	0.0836282	3.13264	274536	7.32533e-07	1	350396	7.63246e-07	1.04193	228461	1.07321e-06	1.46507	649965	2.28549e-06	3.11998
Cdc42ep4	NA	#VALUE!	1	680759	0.13343	#VALUE!	NA	#VALUE!	#VALUE!	0	0	#VALUE!	NA	#VALUE!	1	1.1559e+06	2.51782e-06	#VALUE!	NA	#VALUE!	#VALUE!	0	0	#VALUE!
Cdc42ep5	66601.6	0.00584416	1	321995	0.0631116	10.7991	642290	0.215198	36.8228	208386	0.0190774	3.26436	127070	3.39056e-07	1	106928	2.32914e-07	0.686948	0	0	0	135922	4.77947e-07	1.40964
Cdc5l	51300.7	0.00450153	1	96907.2	0.018994	4.21945	52445.7	0.0175719	3.90353	189405	0.0173397	3.85196	62028.8	1.65509e-07	1	302996	6.59998e-07	3.98769	19914.1	9.35478e-08	0.565213	53441.1	1.87917e-07	1.13539
Cdc73	269240	0.0236253	1	62064.6	0.0121648	0.514904	87173.7	0.0292074	1.23628	55361.9	0.0050683	0.214529	400424	1.06843e-06	1	694574	1.51295e-06	1.41604	254004	1.1932e-06	1.11677	103745	3.64803e-07	0.341437
Cdh1	374899	0.0328966	1	0	0	0	24306.5	0.00814387	0.24756	2.5816e+06	0.236342	7.18438	1.44608e+06	3.85852e-06	1	0	0	0	45820.1	2.15243e-07	0.0557838	150393	5.28833e-07	0.137056
Cdh13	6676.71	0.000585868	1	0	0	0	66234.2	0.0221917	37.8783	260872	0.0238825	40.7643	0	0	1	0	0	#DIV/0!	0	0	#DIV/0!	84913.3	2.98583e-07	#DIV/0!
Cdh2	5.04977e+06	0.443107	1	7.52817e+06	1.47553	3.32997	4.10262e+06	1.37458	3.10214	2.55294e+07	2.33718	5.27453	3.85852e+06	1.02955e-05	1	1.17477e+07	2.55893e-05	2.48548	3.53886e+06	1.6624e-05	1.61468	2.26665e+07	7.97031e-05	7.74152
Cdh5	218592	0.019181	1	66971.7	0.0131266	0.684353	223629	0.0749265	3.90629	1.58738e+06	0.145322	7.57637	105306	2.80985e-07	1	227583	4.95729e-07	1.76426	15104.4	7.09539e-08	0.252519	1.20015e+06	4.22014e-06	15.0191
Cdipt	1.94636e+06	0.170789	1	1.0334e+07	2.02548	11.8595	1.05798e+06	0.354474	2.07551	1.17425e+07	1.07501	6.29436	0	0	1	7.97309e+06	1.73673e-05	#DIV/0!	1.39612e+06	6.55838e-06	#DIV/0!	1.4062e+07	4.94466e-05	#DIV/0!
Cdk11b	0	0	1	85132.4	0.0166861	#DIV/0!	16251.5	0.00544503	#DIV/0!	168854	0.0154584	#DIV/0!	0	0	1	72403.7	1.57712e-07	#DIV/0!	0	0	#DIV/0!	0	0	#DIV/0!
Cdk14	NA	#VALUE!	1	1.68646e+07	3.30549	#VALUE!	NA	#VALUE!	#VALUE!	4.96289e+06	0.454346	#VALUE!	NA	#VALUE!	1	1.76049e+07	3.83477e-05	#VALUE!	NA	#VALUE!	#VALUE!	0	0	#VALUE!
Cdk16	NA	#VALUE!	1	1.71464e+07	3.36072	#VALUE!	NA	#VALUE!	#VALUE!	4.89735e+06	0.448345	#VALUE!	NA	#VALUE!	1	1.27825e+07	2.78433e-05	#VALUE!	NA	#VALUE!	#VALUE!	523874	1.84212e-06	#VALUE!
Cdk17	NA	#VALUE!	1	1.5096e+07	2.95884	#VALUE!	NA	#VALUE!	#VALUE!	4.49969e+06	0.41194	#VALUE!	NA	#VALUE!	1	1.58023e+07	3.44212e-05	#VALUE!	NA	#VALUE!	#VALUE!	0	0	#VALUE!
Cdk18	NA	#VALUE!	1	9.36221e+07	18.3501	#VALUE!	NA	#VALUE!	#VALUE!	2.52211e+07	2.30895	#VALUE!	NA	#VALUE!	1	4.26738e+07	9.29535e-05	#VALUE!	NA	#VALUE!	#VALUE!	2.13405e+06	7.50401e-06	#VALUE!
Cdk2	NA	#VALUE!	1	6.19014e+07	12.1328	#VALUE!	NA	#VALUE!	#VALUE!	1.57996e+07	1.44643	#VALUE!	NA	#VALUE!	1	2.38522e+07	5.19557e-05	#VALUE!	NA	#VALUE!	#VALUE!	1.63038e+06	5.73297e-06	#VALUE!
Cdk2ap1	1.04228e+07	0.91458	1	1.28595e+06	0.252048	0.275589	2.62604e+06	0.879849	0.962026	0	0	0	1.22131e+07	3.25877e-05	1	1.19742e+06	2.60826e-06	0.0800382	3.33391e+06	1.56613e-05	0.480588	7.873e+06	2.76841e-05	0.849525
Cdk5	8.58374e+07	7.53205	1	1.38661e+08	27.1778	3.60828	4.67447e+07	15.6617	2.07934	3.88663e+07	3.55815	0.472401	7.94177e+07	0.000211907	1	6.63302e+07	0.000144483	0.681823	2.68662e+07	0.000126206	0.595572	4.64007e+06	1.6316e-05	0.0769962
Cdk5rap3	5.76372e+06	0.505754	1	4.07233e+06	0.798183	1.5782	2.49564e+06	0.83616	1.65329	1.15752e+07	1.05969	2.09527	8.37194e+06	2.23385e-05	1	7.50091e+06	1.63388e-05	0.731418	3.78751e+06	1.77921e-05	0.796478	1.26493e+07	4.4479e-05	1.99114
Cdk6	8.3517e+07	7.32845	1	1.35567e+08	26.5714	3.62578	4.33812e+07	14.5348	1.98334	3.59556e+07	3.29169	0.449165	7.76735e+07	0.000207253	1	6.39132e+07	0.000139218	0.671731	2.37088e+07	0.000111374	0.53738	5.18007e+06	1.82149e-05	0.0878871
Cdk9	3.33925e+07	2.93013	1	4.66718e+07	9.14775	3.12196	1.80208e+07	6.03784	2.0606	1.17162e+07	1.0726	0.366061	2.97254e+07	7.93149e-05	1	2.32308e+07	5.06023e-05	0.637992	1.34532e+07	6.31975e-05	0.796792	524837	1.8455e-06	0.023268
Cdkal1	NA	#VALUE!	1	338413	0.0663294	#VALUE!	NA	#VALUE!	#VALUE!	102702	0.00940218	#VALUE!	NA	#VALUE!	1	153423	3.34191e-07	#VALUE!	NA	#VALUE!	#VALUE!	73769.3	2.59397e-07	#VALUE!
Cdkl2	NA	#VALUE!	1	1.31537e+06	0.257814	#VALUE!	NA	#VALUE!	#VALUE!	1.84816e+06	0.169196	#VALUE!	NA	#VALUE!	1	650476	1.41689e-06	#VALUE!	NA	#VALUE!	#VALUE!	2.40166e+06	8.44503e-06	#VALUE!
Cdkl5	1.03782e+06	0.0910664	1	NA	#VALUE!	#VALUE!	79235	0.0265476	0.291519	NA	#VALUE!	#VALUE!	958611	2.55782e-06	1	NA	#VALUE!	#VALUE!	120008	5.63747e-07	0.220401	NA	#VALUE!	#VALUE!
Cdkn1b	161267	0.0141509	1	191083	0.0374525	2.64666	86452.6	0.0289658	2.04693	80336.8	0.00735472	0.519737	257314	6.8658e-07	1	0	0	0	202146	9.49594e-07	1.38308	0	0	0
Cdkn2aip	678208	0.0595114	1	620075	0.121536	2.04222	4.82589e+06	1.61691	27.1697	1.88921e+06	0.172954	2.90624	814496	2.17328e-06	1	356844	7.7729e-07	0.357657	6.31801e+06	2.96793e-05	13.6564	119711	4.20942e-07	0.19369
Cdo1	1.53478e+07	1.34673	1	3.70213e+07	7.25624	5.38803	7.79559e+06	2.6119	1.93943	5.39169e+06	0.493602	0.366517	1.70666e+07	4.55382e-05	1	3.49357e+07	7.60983e-05	1.67109	1.17897e+07	5.5383e-05	1.21619	8.2319e+06	2.89461e-05	0.635644
Cds2	604423	0.0530369	1	182617	0.0357932	0.674873	0	0	0	1.79225e+06	0.164078	3.09365	1.79675e+06	4.79418e-06	1	355332	7.73998e-07	0.161445	98738.1	4.63829e-07	0.0967483	342454	1.20418e-06	0.251176
Cdv3	1.37727e+07	1.20853	1	1.36442e+07	2.67428	2.21284	9.55927e+06	3.20282	2.65018	2.68655e+06	0.24595	0.203512	1.6678e+07	4.45012e-05	1	1.78418e+07	3.88636e-05	0.873316	9.77578e+06	4.59224e-05	1.03194	1.20828e+06	4.2487e-06	0.0954738
Ceacam1	3.30636e+06	0.290126	1	2.50953e+06	0.491873	1.69537	81670.4	0.0273636	0.094316	699916	0.0640763	0.220857	3.75007e+06	1.00062e-05	1	2.73007e+06	5.94674e-06	0.594308	0	0	0	1.35153e+06	4.75242e-06	0.474949
Ceacam10	NA	#VALUE!	1	79246.4	0.0155324	#VALUE!	NA	#VALUE!	#VALUE!	0	0	#VALUE!	NA	#VALUE!	1	199665	4.34918e-07	#VALUE!	NA	#VALUE!	#VALUE!	0	0	#VALUE!
Cebpa	337376	0.0296041	1	1.26501e+06	0.247944	8.37535	27235.8	0.00912531	0.308245	0	0	0	876820	2.33958e-06	1	874966	1.90588e-06	0.814625	0	0	0	145586	5.1193e-07	0.218813
Cebpb	0	0	1	427701	0.08383	#DIV/0!	0	0	#DIV/0!	0	0	#DIV/0!	487185	1.29994e-06	1	409781	8.926e-07	0.686649	0	0	0	200286	7.04271e-07	0.541774
Cebpz	4858.81	0.00042635	1	6807.81	0.00133434	3.12968	0	0	0	8921.21	0.000816724	1.91562	0	0	1	9774.16	2.12904e-08	#DIV/0!	0	0	#DIV/0!	2200.73	7.73851e-09	#DIV/0!
Cecr5	2.63438e+06	0.231161	1	4.13876e+06	0.811204	3.50925	415673	0.139271	0.602482	1.51736e+06	0.138913	0.600933	3.10853e+06	8.29436e-06	1	3.68854e+06	8.03451e-06	0.968671	617571	2.90108e-06	0.349766	2.31676e+06	8.1465e-06	0.982174
Cel	596684	0.0523578	1	NA	#VALUE!	#VALUE!	148177	0.0496465	0.948215	NA	#VALUE!	#VALUE!	1.02313e+06	2.72997e-06	1	NA	#VALUE!	#VALUE!	379581	1.78311e-06	0.65316	NA	#VALUE!	#VALUE!
Cela1	1.22535e+07	1.07522	1	NA	#VALUE!	#VALUE!	626141	0.209787	0.195111	NA	#VALUE!	#VALUE!	7.07938e+06	1.88896e-05	1	NA	#VALUE!	#VALUE!	643165	3.02131e-06	0.159946	NA	#VALUE!	#VALUE!
Cela2a	2.17099e+07	1.905	1	NA	#VALUE!	#VALUE!	5.88778e+06	1.97269	1.03553	NA	#VALUE!	#VALUE!	1.86796e+07	4.98421e-05	1	NA	#VALUE!	#VALUE!	9.16637e+06	4.30597e-05	0.863921	NA	#VALUE!	#VALUE!
Celf1	3.92941e+06	0.344798	1	5.9762e+06	1.17135	3.39719	619491	0.20756	0.601974	1.76313e+06	0.161412	0.468136	5.55888e+06	1.48325e-05	1	6.60073e+06	1.4378e-05	0.969354	501193	2.35439e-06	0.158732	1.79722e+06	6.31962e-06	0.426065
Celf2	NA	#VALUE!	1	1.02652e+06	0.201199	#VALUE!	NA	#VALUE!	#VALUE!	184740	0.0169127	#VALUE!	NA	#VALUE!	1	907376	1.97648e-06	#VALUE!	NA	#VALUE!	#VALUE!	0	0	#VALUE!
Celf5	4.252e+06	0.373104	1	NA	#VALUE!	#VALUE!	1.58289e+06	0.530346	1.42144	NA	#VALUE!	#VALUE!	4.38079e+06	1.16891e-05	1	NA	#VALUE!	#VALUE!	2.54421e+06	1.19516e-05	1.02246	NA	#VALUE!	#VALUE!
Cenpv	1.16146e+07	1.01916	1	2.38511e+07	4.67485	4.58697	126760	0.0424706	0.0416723	3.69167e+07	3.37968	3.31614	1.0225e+07	2.7283e-05	1	2.45108e+07	5.33903e-05	1.9569	0	0	0	3.29855e+07	0.000115988	4.25129
Cep170	NA	#VALUE!	1	428140	0.0839161	#VALUE!	NA	#VALUE!	#VALUE!	723827	0.0662653	#VALUE!	NA	#VALUE!	1	14748.3	3.21253e-08	#VALUE!	NA	#VALUE!	#VALUE!	397631	1.3982e-06	#VALUE!
Cep170b	0	0	1	29986	0.0058773	#DIV/0!	5577.24	0.00186865	#DIV/0!	0	0	#DIV/0!	0	0	1	18661.3	4.06487e-08	#DIV/0!	0	0	#DIV/0!	132451	4.65743e-07	#DIV/0!
Cep290	0	0	1	NA	#VALUE!	#VALUE!	0	0	#DIV/0!	NA	#VALUE!	#VALUE!	35013.7	9.34254e-08	1	NA	#VALUE!	#VALUE!	0	0	0	NA	#VALUE!	#VALUE!
Cep350	20327.1	0.00178366	1	1101.17	0.00021583	0.121004	44437.6	0.0148888	8.34731	41196.2	0.00377145	2.11445	0	0	1	0	0	#DIV/0!	0	0	#DIV/0!	39797.4	1.39941e-07	#DIV/0!
Cep44	2.64275e+06	0.231896	1	NA	#VALUE!	#VALUE!	0	0	0	NA	#VALUE!	#VALUE!	2.13674e+06	5.70136e-06	1	NA	#VALUE!	#VALUE!	128979	6.05888e-07	0.106271	NA	#VALUE!	#VALUE!
Cep70	90353.7	0.00792836	1	NA	#VALUE!	#VALUE!	0	0	0	NA	#VALUE!	#VALUE!	0	0	1	NA	#VALUE!	#VALUE!	299188	1.40546e-06	#DIV/0!	NA	#VALUE!	#VALUE!
Cep76	NA	#VALUE!	1	129229	0.025329	#VALUE!	NA	#VALUE!	#VALUE!	0	0	#VALUE!	NA	#VALUE!	1	0	0	#VALUE!	NA	#VALUE!	#VALUE!	0	0	#VALUE!
Cep85	NA	#VALUE!	1	0	0	#VALUE!	NA	#VALUE!	#VALUE!	0	0	#VALUE!	NA	#VALUE!	1	16841.3	3.66844e-08	#VALUE!	NA	#VALUE!	#VALUE!	0	0	#VALUE!
Cep89	107220	0.0094083	1	0	0	0	0	0	0	0	0	0	0	0	1	45814.7	9.97952e-08	#DIV/0!	0	0	#DIV/0!	0	0	#DIV/0!
Cep95	24186	0.00212227	1	NA	#VALUE!	#VALUE!	8612.91	0.00288574	1.35974	NA	#VALUE!	#VALUE!	112441	3.0002e-07	1	NA	#VALUE!	#VALUE!	3710.11	1.74285e-08	0.0580911	NA	#VALUE!	#VALUE!
Cept1	1.84128e+06	0.161569	1	8.01981e+06	1.5719	9.72895	198806	0.0666098	0.412269	1.31152e+07	1.20068	7.43139	2.02959e+06	5.41546e-06	1	9.24343e+06	2.01344e-05	3.71794	176172	8.27579e-07	0.152818	5.10908e+06	1.79652e-05	3.3174
Ces1a	NA	#VALUE!	1	6.40436e+07	12.5526	#VALUE!	NA	#VALUE!	#VALUE!	3.10559e+07	2.84313	#VALUE!	NA	#VALUE!	1	7.27012e+07	0.000158361	#VALUE!	NA	#VALUE!	#VALUE!	5.30107e+07	0.000186403	#VALUE!
Ces1b	NA	#VALUE!	1	7.38704e+07	14.4787	#VALUE!	NA	#VALUE!	#VALUE!	4.30143e+07	3.9379	#VALUE!	NA	#VALUE!	1	6.79572e+07	0.000148027	#VALUE!	NA	#VALUE!	#VALUE!	5.52356e+07	0.000194227	#VALUE!
Ces1c	9.92359e+07	8.70775	1	2.40538e+08	47.1458	5.41423	1.97563e+07	6.61931	0.760164	1.4248e+08	13.0438	1.49796	9.25174e+07	0.00024686	1	1.88651e+08	0.000410927	1.66461	2.09878e+07	9.85916e-05	0.399383	1.59687e+08	0.000561511	2.27461
Ces1d	5.52821e+08	48.5089	1	6.59659e+08	129.294	2.66537	8.59156e+07	28.7859	0.593414	4.92643e+08	45.1008	0.929742	5.39233e+08	0.00143881	1	6.31966e+08	0.00137657	0.956741	8.69623e+07	0.000408511	0.283922	4.85822e+08	0.00170831	1.18731
Ces1e	4.56013e+07	4.00143	1	5.22901e+07	10.2489	2.56132	7.51627e+06	2.51832	0.629355	4.41538e+07	4.04221	1.01019	4.32843e+07	0.000115494	1	4.48627e+07	9.77216e-05	0.84612	6.14625e+06	2.88724e-05	0.249991	3.21688e+07	0.000113116	0.979414
Ces1f	2.74718e+08	24.1059	1	2.66284e+08	52.1921	2.16512	6.42322e+07	21.5209	0.892765	2.16057e+08	19.7797	0.820534	2.73759e+08	0.00073046	1	2.84954e+08	0.000620696	0.849733	5.10461e+07	0.000239793	0.328276	2.0063e+08	0.000705481	0.965804
Ces1g	1.3841e+08	12.1452	1	3.01799e+08	59.1531	4.87049	2.03043e+07	6.80293	0.560133	2.57175e+08	23.544	1.93854	1.42815e+08	0.000381067	1	2.76529e+08	0.000602346	1.58068	1.71776e+07	8.06929e-05	0.211755	2.44511e+08	0.00085978	2.25624
Ces2a	1.94553e+08	17.0716	1	4.02019e+07	7.87963	0.461563	2.82812e+07	9.47557	0.555048	2.61075e+07	2.39011	0.140005	1.82488e+08	0.000486926	1	3.87963e+07	8.45076e-05	0.173553	2.104e+07	9.88367e-05	0.202981	2.34024e+07	8.22908e-05	0.169001
Ces2b	2.25252e+07	1.97654	1	NA	#VALUE!	#VALUE!	2.90779e+06	0.974249	0.492907	NA	#VALUE!	#VALUE!	1.63551e+07	4.36396e-05	1	NA	#VALUE!	#VALUE!	5.65856e+06	2.65815e-05	0.609114	NA	#VALUE!	#VALUE!
Ces2c	8.1826e+07	7.18007	1	4.72901e+07	9.26894	1.29093	1.61768e+07	5.42	0.754868	3.7407e+07	3.42456	0.476953	7.73528e+07	0.000206397	1	4.40707e+07	9.59965e-05	0.465106	2.3207e+07	0.000109016	0.528187	2.78399e+07	9.78944e-05	0.474301
Ces2e	8.00302e+07	7.02249	1	1.88656e+08	36.9769	5.2655	1.97055e+07	6.60231	0.940167	1.19727e+08	10.9609	1.56082	8.31613e+07	0.000221896	1	1.80549e+08	0.000393279	1.77236	1.54463e+07	7.25598e-05	0.327	1.07046e+08	0.000376409	1.69633
Ces2f	1.8458e+07	1.61965	1	2.07039e+07	4.05799	2.50548	2.64943e+06	0.887688	0.548074	1.52548e+07	1.39656	0.862259	1.72913e+07	4.61376e-05	1	2.09393e+07	4.56108e-05	0.988582	2.43431e+06	1.14354e-05	0.247853	1.19636e+07	4.20681e-05	0.911796
Ces2g	3.37855e+07	2.96461	1	3.16354e+07	6.20059	2.09154	9.78323e+06	3.27786	1.10566	3.00883e+07	2.75454	0.92914	2.59333e+07	6.91967e-05	1	2.97672e+07	6.48399e-05	0.937039	4.60866e+06	2.16495e-05	0.312869	1.91873e+07	6.74689e-05	0.975031
Ces3a	5.22763e+08	45.8714	1	6.66298e+08	130.596	2.84699	1.06714e+08	35.7543	0.779448	4.03469e+08	36.937	0.80523	4.47027e+08	0.00119278	1	5.69392e+08	0.00124027	1.03981	9.99965e+07	0.00046974	0.393819	4.51431e+08	0.00158738	1.33082
Ces3b	2.69227e+08	23.6241	1	2.14782e+08	42.0976	1.78197	4.95721e+07	16.6091	0.703055	1.48722e+08	13.6153	0.57633	2.33855e+08	0.000623985	1	2.10711e+08	0.000458979	0.73556	3.6651e+07	0.00017217	0.275921	1.19752e+08	0.000421089	0.674839
Cetn2	1.85499e+06	0.162772	1	0	0	0	260120	0.0871527	0.535429	0	0	0	1.24452e+06	3.32071e-06	1	0	0	0	413835	1.94402e-06	0.585423	1.91554e+06	6.73567e-06	2.02838
Cetn3	NA	#VALUE!	1	0	0	#VALUE!	NA	#VALUE!	#VALUE!	317332	0.0290513	#VALUE!	NA	#VALUE!	1	0	0	#VALUE!	NA	#VALUE!	#VALUE!	254731	8.95719e-07	#VALUE!
Cfb	9.99086e+06	0.876678	1	1.44568e+07	2.83356	3.23215	3.65102e+06	1.22327	1.39535	6.66194e+06	0.609891	0.695684	1.07254e+07	2.86182e-05	1	1.20323e+07	2.62093e-05	0.915826	3.35354e+06	1.57535e-05	0.550471	9.19405e+06	3.23293e-05	1.12968
Cfd	3.10285e+06	0.272269	1	0	0	0	1.54595e+06	0.517969	1.90242	0	0	0	2.96179e+06	7.90281e-06	1	1.909e+06	4.15824e-06	0.526173	1.67719e+06	7.87873e-06	0.996953	173715	6.10838e-07	0.0772938
Cfdp1	NA	#VALUE!	1	318780	0.0624814	#VALUE!	NA	#VALUE!	#VALUE!	0	0	#VALUE!	NA	#VALUE!	1	0	0	#VALUE!	NA	#VALUE!	#VALUE!	0	0	#VALUE!
Cfh	1.1685e+07	1.02533	1	1.52772e+07	2.99435	2.92037	6.64319e+06	2.22579	2.1708	1.38266e+07	1.26581	1.23453	7.91408e+06	2.11168e-05	1	1.73749e+07	3.78466e-05	1.79225	6.98642e+06	3.28192e-05	1.55417	1.19471e+07	4.201e-05	1.98941
Cfhr1	261732	0.0229665	1	0	0	0	121864	0.0408302	1.77782	0	0	0	0	0	1	0	0	#DIV/0!	147041	6.90735e-07	#DIV/0!	145297	5.10913e-07	#DIV/0!
Cfhr2	0	0	1	NA	#VALUE!	#VALUE!	864422	0.289623	#DIV/0!	NA	#VALUE!	#VALUE!	0	0	1	NA	#VALUE!	#VALUE!	1.53163e+06	7.19494e-06	#DIV/0!	NA	#VALUE!	#VALUE!
Cfi	2.76165e+06	0.242329	1	4.75657e+06	0.932295	3.84722	2.19867e+06	0.736659	3.03991	5.47443e+06	0.501176	2.06816	2.48509e+06	6.63086e-06	1	3.96422e+06	8.63501e-06	1.30225	1.81551e+06	8.52849e-06	1.28618	4.6501e+06	1.63513e-05	2.46594
Cfl1	2.79217e+08	24.5007	1	3.52687e+08	69.1273	2.82144	1.83716e+08	61.5539	2.51233	9.42461e+07	8.6281	0.352157	2.95836e+08	0.000789365	1	3.33226e+08	0.000725845	0.91953	2.00287e+08	0.000940863	1.19192	7.06974e+07	0.000248596	0.314931
Cfl2	4.08916e+07	3.58815	1	3.88191e+07	7.6086	2.12048	3.43332e+07	11.5033	3.20591	1.65071e+07	1.5112	0.421163	4.33355e+07	0.00011563	1	3.85046e+07	8.38722e-05	0.725348	3.55301e+07	0.000166905	1.44344	1.30129e+07	4.57575e-05	0.395722
Cfp	0	0	1	287248	0.056301	#DIV/0!	247513	0.0829289	#DIV/0!	156019	0.0142833	#DIV/0!	0	0	1	0	0	#DIV/0!	79914.1	3.75402e-07	#DIV/0!	0	0	#DIV/0!
Cftr	NA	#VALUE!	1	2571.32	0.000503982	#VALUE!	NA	#VALUE!	#VALUE!	0	0	#VALUE!	NA	#VALUE!	1	3664.57	7.9823e-09	#VALUE!	NA	#VALUE!	#VALUE!	0	0	#VALUE!
Cgn	4.3762e+06	0.384003	1	1.41557e+07	2.77453	7.2253	857201	0.287204	0.747921	9.65692e+06	0.884077	2.30227	3.58518e+06	9.56617e-06	1	7.39256e+06	1.61028e-05	1.6833	1.1663e+06	5.47879e-06	0.572726	1.83793e+07	6.46278e-05	6.75586
Cgnl1	418161	0.0366928	1	757651	0.148501	4.04714	64902.8	0.0217456	0.592639	1.74215e+06	0.159492	4.34667	550396	1.4686e-06	1	1.27464e+06	2.77647e-06	1.89056	0	0	0	1.20253e+06	4.22849e-06	2.87927
Cgrrf1	NA	#VALUE!	1	0	0	#VALUE!	NA	#VALUE!	#VALUE!	184485	0.0168894	#VALUE!	NA	#VALUE!	1	0	0	#VALUE!	NA	#VALUE!	#VALUE!	141508	4.9759e-07	#VALUE!
Chac2	2.10657e+06	0.184847	1	2.29207e+06	0.449249	2.43038	2.77787e+06	0.930722	5.03508	2.39897e+07	2.19622	11.8813	1.57522e+06	4.2031e-06	1	3.7386e+06	8.14357e-06	1.93752	1.17045e+07	5.49828e-05	13.0815	3.91338e+06	1.37607e-05	3.27395
Chchd1	2.52813e+06	0.221838	1	3.29451e+06	0.645729	2.91081	0	0	0	0	0	0	2.16169e+06	5.76796e-06	1	1.89155e+06	4.12024e-06	0.714332	0	0	0	783923	2.75653e-06	0.477905
Chchd3	3.58004e+07	3.14141	1	4.4411e+07	8.70463	2.77093	8.03441e+06	2.69192	0.856912	7.67565e+07	7.02695	2.23687	2.32845e+07	6.21291e-05	1	4.3429e+07	9.45986e-05	1.52261	6.37104e+06	2.99284e-05	0.481713	5.99791e+07	0.000210906	3.39465
Chchd4	6.59276e+06	0.578502	1	1.26903e+07	2.48732	4.2996	94669.1	0.0317187	0.0548291	9.98908e+06	0.914486	1.58078	1.32524e+07	3.53607e-05	1	1.67172e+07	3.64141e-05	1.02979	0	0	0	1.48657e+07	5.22727e-05	1.47827
Chchd6	226365	0.0198631	1	8.54621e+06	1.67507	84.3308	0	0	0	8.33311e+06	0.762884	38.4071	270930	7.22912e-07	1	7.64076e+06	1.66434e-05	23.0227	0	0	0	5.64902e+06	1.98638e-05	27.4775
Chd1	NA	#VALUE!	1	12732.8	0.00249565	#VALUE!	NA	#VALUE!	#VALUE!	0	0	#VALUE!	NA	#VALUE!	1	14246.4	3.10321e-08	#VALUE!	NA	#VALUE!	#VALUE!	0	0	#VALUE!
Chd1l	0	0	1	NA	#VALUE!	#VALUE!	34073.7	0.0114163	#DIV/0!	NA	#VALUE!	#VALUE!	0	0	1	NA	#VALUE!	#VALUE!	51220	2.40609e-07	#DIV/0!	NA	#VALUE!	#VALUE!
Chd2	0	0	1	0	0	#DIV/0!	5019.94	0.00168192	#DIV/0!	0	0	#DIV/0!	0	0	1	0	0	#DIV/0!	0	0	#DIV/0!	72080.2	2.53458e-07	#DIV/0!
Chd4	265545	0.023301	1	636477	0.124751	5.35386	26409.4	0.00884844	0.379745	1.65922e+06	0.151899	6.519	241828	6.4526e-07	1	661886	1.44174e-06	2.23436	64177.7	3.01479e-07	0.467221	1.72694e+06	6.07249e-06	9.41092
Chd9	NA	#VALUE!	1	0	0	#VALUE!	NA	#VALUE!	#VALUE!	96571.9	0.00884102	#VALUE!	NA	#VALUE!	1	0	0	#VALUE!	NA	#VALUE!	#VALUE!	42073	1.47943e-07	#VALUE!
Chdh	9.81832e+07	8.61538	1	1.97671e+08	38.7439	4.49706	1.34823e+07	4.51722	0.524321	2.84029e+08	26.0024	3.01814	9.8595e+07	0.000263077	1	1.98811e+08	0.000433057	1.64612	1.33851e+07	6.28772e-05	0.239007	2.78751e+08	0.000980181	3.72583
Cherp	509557	0.0447126	1	1.31805e+06	0.258339	5.77777	129968	0.0435457	0.973901	959479	0.0878389	1.96452	360931	9.63056e-07	1	865923	1.88618e-06	1.95854	142972	6.71619e-07	0.697383	1.0109e+06	3.55465e-06	3.69101
Chi3l3	1.44024e+07	1.26378	1	9.25257e+06	1.81352	1.435	1.08779e+07	3.64464	2.88392	3.52321e+06	0.322545	0.255223	1.15838e+07	3.09086e-05	1	8.58789e+06	1.87065e-05	0.605218	1.14692e+07	5.38772e-05	1.74311	3.63544e+06	1.27834e-05	0.413587
Chi3l4	1.35781e+06	0.119145	1	NA	#VALUE!	#VALUE!	5.48645e+06	1.83823	15.4285	NA	#VALUE!	#VALUE!	1.14807e+07	3.06334e-05	1	NA	#VALUE!	#VALUE!	6.34372e+06	2.98001e-05	0.972797	NA	#VALUE!	#VALUE!
Chid1	747813	0.0656191	1	NA	#VALUE!	#VALUE!	0	0	0	NA	#VALUE!	#VALUE!	1.10425e+06	2.94641e-06	1	NA	#VALUE!	#VALUE!	0	0	0	NA	#VALUE!	#VALUE!
Chit1	24775.3	0.00217398	1	NA	#VALUE!	#VALUE!	0	0	0	NA	#VALUE!	#VALUE!	0	0	1	NA	#VALUE!	#VALUE!	0	0	#DIV/0!	NA	#VALUE!	#VALUE!
Chka	1.31957e+06	0.115789	1	498217	0.0976514	0.843353	166639	0.0558322	0.482188	720210	0.0659342	0.569432	1.35775e+06	3.62282e-06	1	769651	1.67648e-06	0.462757	206976	9.72284e-07	0.268378	760296	2.67345e-06	0.737948
Chkb	3.29648e+06	0.289259	1	6.32025e+06	1.23878	4.28259	1.49023e+06	0.499298	1.72613	577099	0.0528326	0.182648	2.60969e+06	6.96333e-06	1	1.53202e+07	3.33711e-05	4.7924	1.60475e+06	7.53841e-06	1.08259	685285	2.40969e-06	0.346054
Chm	101917	0.00894299	1	1.75644e+07	3.44266	384.956	64131.1	0.021487	2.40267	1.96393e+06	0.179795	20.1045	205137	5.47358e-07	1	1.6205e+07	3.52984e-05	64.4886	367138	1.72466e-06	3.15087	1.98404e+06	6.97656e-06	12.7459
Chmp1a	8.55866e+06	0.751005	1	2.33937e+06	0.458519	0.610541	8.08383e+06	2.70847	3.60646	2.61555e+06	0.23945	0.318839	5.98839e+06	1.59786e-05	1	1.51634e+06	3.30294e-06	0.206711	8.85044e+06	4.15756e-05	2.60196	2.77353e+06	9.75267e-06	0.61036
Chmp1b	9.14971e+06	0.802868	1	1.83708e+07	3.6007	4.4848	508006	0.170207	0.211998	3.61979e+06	0.331386	0.412753	9.7288e+06	2.59589e-05	1	1.68721e+07	3.67514e-05	1.41575	884418	4.15461e-06	0.160045	6.36551e+06	2.23833e-05	0.862256
Chmp2a	9.76089e+06	0.856498	1	1.17711e+07	2.30716	2.69372	3.18769e+06	1.06803	1.24697	3.01493e+06	0.276013	0.322257	9.44395e+06	2.51989e-05	1	1.07232e+07	2.33576e-05	0.92693	5.12471e+06	2.40737e-05	0.955347	1.12973e+06	3.97251e-06	0.157646
Chmp2b	2.21929e+06	0.194739	1	3.15325e+06	0.618043	3.17371	573302	0.192084	0.986368	5.20957e+06	0.476929	2.44907	1.89533e+06	5.05722e-06	1	2.7518e+06	5.99406e-06	1.18525	776910	3.64959e-06	0.721659	5.36533e+06	1.88663e-05	3.73056
Chmp3	564650	0.0495469	1	2.35198e+06	0.460992	9.30416	2.41549e+06	0.809306	16.3341	1.43667e+06	0.131525	2.65457	786140	2.09762e-06	1	2.54056e+06	5.53394e-06	2.63819	1.90491e+06	8.94845e-06	4.266	1.77025e+06	6.22479e-06	2.96754
Chmp4b	1.12156e+07	0.984149	1	1.26693e+07	2.4832	2.52319	6.24219e+06	2.09144	2.12512	2.03863e+07	1.86634	1.8964	1.24016e+07	3.30907e-05	1	1.38392e+07	3.0145e-05	0.910981	7.9392e+06	3.72949e-05	1.12705	2.1154e+07	7.43844e-05	2.24789
Chmp5	1.78249e+06	0.15641	1	5.06496e+06	0.992741	6.34705	1.20338e+06	0.403192	2.57779	819949	0.0750651	0.479926	3.61732e+06	9.65195e-06	1	5.23426e+06	1.14015e-05	1.18126	1.99269e+06	9.3608e-06	0.969835	3.12684e+06	1.0995e-05	1.13915
Chmp6	0	0	1	470595	0.0922374	#DIV/0!	1.00493e+06	0.3367	#DIV/0!	3.34744e+06	0.306453	#DIV/0!	0	0	1	114768	2.49992e-07	#DIV/0!	1.11013e+06	5.21492e-06	#DIV/0!	4.20418e+06	1.47833e-05	#DIV/0!
Chmp7	253599	0.0222528	1	3.1776e+06	0.622815	27.9882	136216	0.045639	2.05094	952851	0.0872321	3.92006	1.25764e+06	3.3557e-06	1	1.85349e+06	4.03733e-06	1.20313	322595	1.51541e-06	0.451593	2.27189e+06	7.98872e-06	2.38064
Chn2	1.84721e+06	0.162089	1	2.6097e+06	0.511505	3.15571	1.94552e+06	0.651845	4.02153	3.12756e+06	0.286324	1.76646	20908.7	5.57897e-08	1	6.32017e+06	1.37668e-05	246.763	1.99603e+06	9.37649e-06	168.068	4.12257e+06	1.44963e-05	259.838
Chordc1	9.31146e+06	0.817062	1	2.22689e+07	4.36474	5.34199	4.2198e+06	1.41384	1.73039	6.42541e+06	0.588237	0.719942	1.18005e+07	3.14867e-05	1	2.39103e+07	5.20822e-05	1.6541	3.13865e+06	1.4744e-05	0.468262	7.36905e+06	2.5912e-05	0.822951
Chp1	6.86018e+06	0.601967	1	8.19248e+06	1.60574	2.66749	5.05929e+06	1.69511	2.81594	2.26434e+07	2.07297	3.44365	9.93248e+06	2.65024e-05	1	1.08084e+07	2.35433e-05	0.888345	5.72524e+06	2.68947e-05	1.0148	2.35163e+07	8.2691e-05	3.12013
Chpf2	NA	#VALUE!	1	0	0	#VALUE!	NA	#VALUE!	#VALUE!	10549.1	0.000965754	#VALUE!	NA	#VALUE!	1	423.61	9.22723e-10	#VALUE!	NA	#VALUE!	#VALUE!	19804.7	6.964e-08	#VALUE!
Chpt1	398176	0.0349391	1	2.57861e+06	0.505411	14.4655	0	0	0	1.05798e+07	0.968565	27.7215	306648	8.18215e-07	1	2.0776e+06	4.5255e-06	5.53095	0	0	0	9.66298e+06	3.39783e-05	41.5273
Chrna10	612294	0.0537276	1	NA	#VALUE!	#VALUE!	804497	0.269546	5.01689	NA	#VALUE!	#VALUE!	0	0	1	NA	#VALUE!	#VALUE!	1.10867e+06	5.20804e-06	#DIV/0!	NA	#VALUE!	#VALUE!
Chst13	NA	#VALUE!	1	30999	0.00607585	#VALUE!	NA	#VALUE!	#VALUE!	305157	0.0279367	#VALUE!	NA	#VALUE!	1	45192	9.84388e-08	#VALUE!	NA	#VALUE!	#VALUE!	222922	7.83867e-07	#VALUE!
Chst9	0	0	1	NA	#VALUE!	#VALUE!	258865	0.0867325	#DIV/0!	NA	#VALUE!	#VALUE!	0	0	1	NA	#VALUE!	#VALUE!	127920	6.00912e-07	#DIV/0!	NA	#VALUE!	#VALUE!
Chtop	632567	0.0555065	1	694727	0.136168	2.45318	0	0	0	0	0	0	611136	1.63067e-06	1	797061	1.73619e-06	1.06471	0	0	0	186844	6.57005e-07	0.402906
Chuk	237717	0.0208592	1	0	0	0	192044	0.064344	3.08468	570994	0.0522737	2.50602	955632	2.54987e-06	1	50916.7	1.10909e-07	0.0434958	241720	1.1355e-06	0.445315	708562	2.49154e-06	0.977123
Ciao1	3.17483e+06	0.278585	1	1.92122e+06	0.376562	1.35169	2.15074e+06	0.720602	2.58665	4.00481e+06	0.366635	1.31606	1.74832e+06	4.66498e-06	1	746688	1.62646e-06	0.348654	2.91798e+06	1.37074e-05	2.93836	4.09954e+06	1.44153e-05	3.09012
Ciapin1	2.37366e+06	0.208284	1	2.75945e+07	5.40857	25.9673	3.73571e+06	1.25164	6.00932	1.71937e+07	1.57406	7.55727	1.4862e+07	3.96556e-05	1	1.68706e+07	3.67482e-05	0.926684	3.14951e+06	1.4795e-05	0.373088	1.31142e+07	4.6114e-05	1.16286
Cidea	NA	#VALUE!	1	0	0	#VALUE!	NA	#VALUE!	#VALUE!	202925	0.0185775	#VALUE!	NA	#VALUE!	1	0	0	#VALUE!	NA	#VALUE!	#VALUE!	0	0	#VALUE!
Cideb	7.43655e+06	0.652543	1	4.83338e+06	0.947349	1.45178	9.23888e+07	30.9547	47.4371	4.3944e+07	4.02301	6.16513	4.18436e+06	1.11649e-05	1	5.91299e+06	1.28799e-05	1.1536	8.3397e+07	0.000391763	35.0887	3.98275e+07	0.000140047	12.5434
Cinp	NA	#VALUE!	1	0	0	#VALUE!	NA	#VALUE!	#VALUE!	221046	0.0202364	#VALUE!	NA	#VALUE!	1	0	0	#VALUE!	NA	#VALUE!	#VALUE!	0	0	#VALUE!
Cirbp	NA	#VALUE!	1	297645	0.0583389	#VALUE!	NA	#VALUE!	#VALUE!	0	0	#VALUE!	NA	#VALUE!	1	255585	5.56724e-07	#VALUE!	NA	#VALUE!	#VALUE!	0	0	#VALUE!
Cirh1a	0	0	1	0	0	#DIV/0!	0	0	#DIV/0!	6111.85	0.000559531	#DIV/0!	65968	1.7602e-07	1	169176	3.68506e-07	2.09355	0	0	0	27909.7	9.81397e-08	0.55755
Cisd1	3.50207e+08	30.7299	1	2.87463e+08	56.3432	1.8335	4.71345e+07	15.7923	0.513907	5.0354e+08	46.0983	1.50011	3.98808e+08	0.00106412	1	3.34494e+08	0.000728608	0.684703	3.7939e+07	0.000178221	0.167482	5.93268e+08	0.00208613	1.96042
Cisd2	1.54142e+07	1.35257	1	1.27823e+07	2.50535	1.85229	1.45362e+06	0.487034	0.360082	3.68866e+07	3.37691	2.49667	1.49186e+07	3.98066e-05	1	1.4848e+07	3.23425e-05	0.81249	764299	3.59035e-06	0.0901947	2.9846e+07	0.000104948	2.63645
Cisd3	5.17711e+07	4.54281	1	6.43825e+07	12.6191	2.77781	3.28513e+07	11.0068	2.4229	2.33781e+08	21.4023	4.71124	3.68511e+07	9.83282e-05	1	5.01781e+07	0.0001093	1.11158	3.39559e+07	0.00015951	1.62222	1.93529e+08	0.000680512	6.92082
Ckap4	179070	0.015713	1	641440	0.125723	8.00122	0	0	0	2.10979e+06	0.193148	12.2922	206057	5.49814e-07	1	856319	1.86527e-06	3.39254	0	0	0	2.58444e+06	9.08774e-06	16.5287
Ckap5	5.13516e+06	0.4506	1	3.11685e+06	0.610908	1.35577	641675	0.214992	0.477125	2.0734e+06	0.189817	0.421253	1.21947e+07	3.25387e-05	1	8.25382e+06	1.79788e-05	0.552535	1.53524e+06	7.21189e-06	0.22164	1.20788e+06	4.24729e-06	0.13053
Ckb	2.582e+06	0.226565	1	1.7439e+07	3.41807	15.0865	2.44901e+06	0.820538	3.62164	3.71072e+06	0.339711	1.4994	1.51873e+06	4.05237e-06	1	1.21501e+07	2.64659e-05	6.53096	409826	1.92519e-06	0.475076	1.6626e+06	5.84624e-06	1.44267
Clasp1	0	0	1	15546.8	0.00304719	#DIV/0!	17330	0.00580639	#DIV/0!	15060.3	0.00137875	#DIV/0!	0	0	1	21669.2	4.72006e-08	#DIV/0!	4736.56	2.22503e-08	#DIV/0!	19859.1	6.98313e-08	#DIV/0!
Clasp2	63621.5	0.00558266	1	79870.4	0.0156547	2.80417	2734.87	0.000916314	0.164136	22945.3	0.00210061	0.376275	74141.1	1.97827e-07	1	76196.7	1.65974e-07	0.838986	0	0	0	3.78293e+06	1.3302e-05	67.2406
Clca1	NA	#VALUE!	1	86788	0.0170106	#VALUE!	NA	#VALUE!	#VALUE!	0	0	#VALUE!	NA	#VALUE!	1	0	0	#VALUE!	NA	#VALUE!	#VALUE!	0	0	#VALUE!
Clca2	0	0	1	236863	0.0464255	#DIV/0!	0	0	#DIV/0!	69361.7	0.00634996	#DIV/0!	0	0	1	42348.9	9.22459e-08	#DIV/0!	9630.96	4.52421e-08	#DIV/0!	333559	1.17291e-06	#DIV/0!
Clcc1	2.36539e+06	0.207558	1	4.17245e+06	0.817806	3.94012	56957.4	0.0190835	0.0919428	7.28392e+06	0.666832	3.21274	1.9806e+06	5.28474e-06	1	1.28364e+06	2.79608e-06	0.529085	274026	1.28726e-06	0.24358	1.08897e+07	3.82917e-05	7.24572
Clcn2	45508.1	0.00399325	1	780214	0.152923	38.2955	0	0	0	0	0	0	45004.7	1.20084e-07	1	200087	4.35837e-07	3.62943	0	0	0	209481	7.36603e-07	6.13406
Clcn7	54171.4	0.00475343	1	NA	#VALUE!	#VALUE!	0	0	0	NA	#VALUE!	#VALUE!	0	0	1	NA	#VALUE!	#VALUE!	0	0	#DIV/0!	NA	#VALUE!	#VALUE!
Clcnka	414720	0.0363909	1	101398	0.0198741	0.546129	5844.83	0.0019583	0.053813	0	0	0	427103	1.13962e-06	1	250862	5.46437e-07	0.47949	0	0	0	0	0	0
Cldn13	NA	#VALUE!	1	30508.4	0.00597969	#VALUE!	NA	#VALUE!	#VALUE!	0	0	#VALUE!	NA	#VALUE!	1	0	0	#VALUE!	NA	#VALUE!	#VALUE!	2.12752e+06	7.48108e-06	#VALUE!
Cldn2	NA	#VALUE!	1	384540	0.0753705	#VALUE!	NA	#VALUE!	#VALUE!	409262	0.0374674	#VALUE!	NA	#VALUE!	1	364656	7.94307e-07	#VALUE!	NA	#VALUE!	#VALUE!	0	0	#VALUE!
Cldn3	7.25623e+06	0.63672	1	6.46561e+06	1.26727	1.99031	688931	0.230825	0.362522	1.27989e+07	1.17173	1.84025	7.89248e+06	2.10592e-05	1	7.85304e+06	1.71058e-05	0.812273	881530	4.14105e-06	0.196639	1.46723e+07	5.15928e-05	2.4499
Clec16a	NA	#VALUE!	1	0	0	#VALUE!	NA	#VALUE!	#VALUE!	268518	0.0245824	#VALUE!	NA	#VALUE!	1	12791.2	2.78622e-08	#VALUE!	NA	#VALUE!	#VALUE!	391778	1.37762e-06	#VALUE!
Clec1b	NA	#VALUE!	1	0	0	#VALUE!	NA	#VALUE!	#VALUE!	285992	0.0261821	#VALUE!	NA	#VALUE!	1	0	0	#VALUE!	NA	#VALUE!	#VALUE!	0	0	#VALUE!
Clec2d	NA	#VALUE!	1	0	0	#VALUE!	NA	#VALUE!	#VALUE!	325906	0.0298362	#VALUE!	NA	#VALUE!	1	0	0	#VALUE!	NA	#VALUE!	#VALUE!	634067	2.22959e-06	#VALUE!
Clec3b	399472	0.0350529	1	NA	#VALUE!	#VALUE!	0	0	0	NA	#VALUE!	#VALUE!	380243	1.01459e-06	1	NA	#VALUE!	#VALUE!	0	0	0	NA	#VALUE!	#VALUE!
Clec4f	5.07957e+06	0.445722	1	8.11214e+06	1.58999	3.56723	1.2709e+06	0.425813	0.955334	2.52301e+06	0.230978	0.518212	4.89429e+06	1.30592e-05	1	8.91916e+06	1.94281e-05	1.48769	2.2241e+06	1.04479e-05	0.800038	3.65829e+06	1.28638e-05	0.985032
Clec4g	2.12201e+06	0.186202	1	1.63242e+06	0.319957	1.71834	792676	0.265585	1.42633	2.84306e+07	2.60278	13.9783	543740	1.45084e-06	1	1.16814e+06	2.54448e-06	1.7538	650888	3.05759e-06	2.10746	6.59507e+06	2.31905e-05	15.9842
Clic1	2.7345e+07	2.39947	1	1.52093e+07	2.98104	1.24238	5.24183e+06	1.75627	0.73194	2.29731e+06	0.210315	0.0876508	2.47259e+07	6.59751e-05	1	1.88406e+07	4.10393e-05	0.622042	3.7018e+06	1.73895e-05	0.263576	1.68787e+06	5.9351e-06	0.0899596
Clic4	1.89189e+07	1.6601	1	1.64988e+07	3.23379	1.94795	4.93452e+06	1.6533	0.995909	7.18681e+06	0.657942	0.396328	9.14427e+06	2.43993e-05	1	1.81994e+07	3.96426e-05	1.62475	3.46945e+06	1.6298e-05	0.66797	5.13799e+06	1.80669e-05	0.740468
Clint1	1.09246e+07	0.958615	1	1.10423e+07	2.1643	2.25774	2.08336e+07	6.98027	7.28162	6.24519e+06	0.571738	0.596421	1.16077e+07	3.09724e-05	1	1.55527e+07	3.38776e-05	1.0938	1.48313e+07	6.96712e-05	2.24946	5.46254e+06	1.92081e-05	0.620169
Clip1	578211	0.0507368	1	722996	0.141708	2.79301	277373	0.0929333	1.83167	200698	0.0183736	0.362136	800545	2.13606e-06	1	1.06365e+06	2.31688e-06	1.08465	134764	6.33061e-07	0.296368	369784	1.30028e-06	0.608729
Clip2	NA	#VALUE!	1	1.3292e+06	0.260526	#VALUE!	NA	#VALUE!	#VALUE!	0	0	#VALUE!	NA	#VALUE!	1	1.9482e+06	4.24365e-06	#VALUE!	NA	#VALUE!	#VALUE!	0	0	#VALUE!
Clk4	0	0	1	NA	#VALUE!	#VALUE!	0	0	#DIV/0!	NA	#VALUE!	#VALUE!	2786.39	7.43481e-09	1	NA	#VALUE!	#VALUE!	0	0	0	NA	#VALUE!	#VALUE!
Clmn	1.49835e+06	0.131477	1	2.11513e+06	0.414568	3.15316	641679	0.214994	1.63522	7.91548e+06	0.72465	5.51162	1.41724e+06	3.78155e-06	1	1.67755e+07	3.65411e-05	9.663	258381	1.21376e-06	0.32097	6.50863e+06	2.28865e-05	6.05215
Cln5	1.62429e+06	0.142528	1	185661	0.0363898	0.255317	46252.8	0.0154969	0.108729	0	0	0	151677	4.04714e-07	1	198289	4.3192e-07	1.06722	0	0	0	0	0	0
Clnk	NA	#VALUE!	1	0	0	#VALUE!	NA	#VALUE!	#VALUE!	2.73479e+06	0.250367	#VALUE!	NA	#VALUE!	1	392652	8.5529e-07	#VALUE!	NA	#VALUE!	#VALUE!	470772	1.65539e-06	#VALUE!
Clns1a	1.38745e+06	0.121746	1	1.23307e+06	0.241683	1.98514	366662	0.122849	1.00906	0	0	0	719780	1.92056e-06	1	1.95765e+06	4.26424e-06	2.22031	346658	1.62845e-06	0.847905	0	0	0
Clp1	13524.8	0.00118678	1	NA	#VALUE!	#VALUE!	0	0	0	NA	#VALUE!	#VALUE!	0	0	1	NA	#VALUE!	#VALUE!	10475.5	4.92093e-08	#DIV/0!	NA	#VALUE!	#VALUE!
Clpb	1.31529e+06	0.115414	1	6.12626e+06	1.20076	10.4039	103595	0.0347094	0.300738	3.47679e+06	0.318295	2.75785	2.52451e+06	6.73606e-06	1	8.27997e+06	1.80357e-05	2.67749	203364	9.55316e-07	0.141821	3.31482e+06	1.1656e-05	1.73039
Clpp	2.09308e+07	1.83664	1	1.00835e+07	1.97638	1.07608	2.51373e+06	0.84222	0.458566	5.01608e+06	0.459215	0.25003	1.69403e+07	4.5201e-05	1	2.49067e+07	5.42528e-05	1.20026	1.9743e+06	9.27439e-06	0.205181	4.76567e+06	1.67577e-05	0.370737
Clptm1	3.18614e+06	0.279577	1	2.78281e+06	0.545435	1.95093	119397	0.0400037	0.143087	7.51434e+06	0.687927	2.4606	2.83115e+06	7.55424e-06	1	2.89048e+06	6.29614e-06	0.833458	526751	2.47445e-06	0.327557	7.61372e+06	2.67724e-05	3.54402
Clptm1l	144170	0.0126506	1	133880	0.0262406	2.07426	0	0	0	327627	0.0299938	2.37093	101921	2.71952e-07	1	0	0	0	0	0	0	351582	1.23628e-06	4.54594
Clpx	1.7826e+07	1.56419	1	1.83636e+07	3.5993	2.30106	1.15191e+07	3.85945	2.46738	4.36726e+07	3.99816	2.55605	1.8099e+07	4.82928e-05	1	2.34125e+07	5.09979e-05	1.05602	1.04692e+07	4.91796e-05	1.01836	4.44186e+07	0.000156191	3.23424
Clrn2	NA	#VALUE!	1	52189.5	0.0102292	#VALUE!	NA	#VALUE!	#VALUE!	0	0	#VALUE!	NA	#VALUE!	1	1325.59	2.88745e-09	#VALUE!	NA	#VALUE!	#VALUE!	0	0	#VALUE!
Clstn1	412928	0.0362336	1	1931.67	0.00037861	0.0104491	0	0	0	0	0	0	0	0	1	3430.8	7.4731e-09	#DIV/0!	0	0	#DIV/0!	1986.34	6.98463e-09	#DIV/0!
Clta	5.35403e+07	4.69806	1	8.85733e+07	17.3605	3.69525	7.5106e+06	2.51641	0.535629	4.10301e+07	3.75625	0.799532	4.90909e+07	0.000130987	1	8.41474e+07	0.000183293	1.39932	6.13321e+06	2.88112e-05	0.219954	4.40474e+07	0.000154885	1.18245
Cltb	6.8655e+07	6.02434	1	9.21639e+07	18.0643	2.99855	1.29345e+07	4.33369	0.719364	4.70731e+07	4.30947	0.715344	7.8651e+07	0.000209861	1	9.21359e+07	0.000200694	0.956317	1.48418e+07	6.97202e-05	0.332221	5.86914e+07	0.000206378	0.983403
Cltc	9.92006e+07	8.70465	1	9.44582e+07	18.514	2.1269	1.82639e+07	6.11929	0.702991	6.7272e+07	6.15866	0.707513	9.56487e+07	0.000255215	1	1.03606e+08	0.000225679	0.884268	9.96211e+06	4.67977e-05	0.183365	5.96327e+07	0.000209688	0.821614
Clu	1.47135e+07	1.29108	1	1.359e+07	2.66367	2.06314	5.64994e+06	1.893	1.46622	1.71049e+07	1.56593	1.21288	1.14578e+07	3.05724e-05	1	1.36932e+07	2.98271e-05	0.975621	6.44416e+06	3.02719e-05	0.99017	2.37053e+07	8.33557e-05	2.7265
Cluh	2.12777e+07	1.86708	1	1.92761e+07	3.77815	2.02356	7.31468e+06	2.45077	1.31263	3.22035e+07	2.94818	1.57904	2.59458e+07	6.923e-05	1	2.50261e+07	5.45128e-05	0.787417	9.47682e+06	4.4518e-05	0.643046	1.61863e+07	5.69163e-05	0.822133
Clybl	4.11989e+07	3.61512	1	5.0204e+07	9.84006	2.72192	3.85013e+06	1.28998	0.356829	1.37654e+07	1.2602	0.348592	4.03538e+07	0.000107674	1	5.20008e+07	0.00011327	1.05197	5.89823e+06	2.77074e-05	0.257325	1.43045e+07	5.02992e-05	0.467142
Cma1	NA	#VALUE!	1	45495.6	0.0089172	#VALUE!	NA	#VALUE!	#VALUE!	772949	0.0707623	#VALUE!	NA	#VALUE!	1	222910	4.85551e-07	#VALUE!	NA	#VALUE!	#VALUE!	1.09604e+06	3.85405e-06	#VALUE!
Cmah	5.84846e+06	0.51319	1	4.86465e+06	0.953478	1.85794	2.61629e+07	8.76584	17.0811	2.78549e+06	0.255008	0.496907	4.97232e+06	1.32674e-05	1	3.20591e+06	6.98324e-06	0.526344	3.82506e+06	1.79685e-05	1.35433	2.94923e+06	1.03705e-05	0.78165
Cmas	1.31937e+07	1.15772	1	1.63033e+07	3.19548	2.76015	4.38002e+06	1.46752	1.2676	1.45394e+07	1.33106	1.14973	1.49882e+07	3.99924e-05	1	1.35445e+07	2.95031e-05	0.737717	5.29812e+06	2.48883e-05	0.622325	1.40814e+07	4.95149e-05	1.23811
Cmbl	2.21072e+08	19.3986	1	4.04023e+08	79.1891	4.0822	8.58968e+07	28.7796	1.48359	9.70654e+07	8.8862	0.458084	2.21293e+08	0.000590467	1	4.23234e+08	0.000921904	1.56131	8.45693e+07	0.00039727	0.672807	8.12318e+07	0.000285638	0.483749
Cmc1	3.36108e+06	0.294928	1	3.92798e+06	0.76989	2.61043	4.48551e+06	1.50286	5.09569	809070	0.0740692	0.251143	2.65853e+06	7.09363e-06	1	5.17461e+06	1.12715e-05	1.58897	425182	1.99732e-06	0.281565	574868	2.02142e-06	0.284963
Cmip	5985.8	0.000525242	1	31851.3	0.0062429	11.8858	0	0	0	149299	0.0136681	26.0225	4951.88	1.32129e-08	1	473521	1.03144e-06	78.0632	0	0	0	188019	6.61137e-07	50.0373
Cml1	1.05047e+08	9.2177	1	2.6887e+07	5.26989	0.571715	2.0883e+07	6.99683	0.759064	6.38856e+07	5.84864	0.6345	8.87034e+07	0.000236683	1	3.58698e+07	7.8133e-05	0.330116	1.55058e+07	7.28394e-05	0.30775	5.80469e+07	0.000204112	0.862385
Cml2	1.25605e+08	11.0216	1	4.15934e+07	8.15237	0.739673	2.7569e+07	9.23694	0.838077	8.19474e+07	7.50216	0.680679	1.21424e+08	0.00032399	1	4.14872e+07	9.03689e-05	0.278925	2.18337e+07	0.000102565	0.316569	8.27989e+07	0.000291148	0.898632
Cml5	1.16872e+06	0.102552	1	0	0	0	0	0	0	1.86419e+06	0.170664	1.66417	1.16474e+06	3.10782e-06	1	533322	1.1617e-06	0.3738	335640	1.57669e-06	0.507332	0	0	0
Cmpk1	1.54526e+08	13.5594	1	1.05349e+08	20.6486	1.52283	3.58481e+07	12.0108	0.885797	3.19123e+07	2.92152	0.215462	1.03994e+08	0.000277484	1	1.05191e+08	0.00022913	0.825742	5.92434e+07	0.0002783	1.00294	6.20559e+07	0.000218209	0.786384
Cmpk2	258139	0.0226512	1	4.2869e+06	0.84024	37.0948	811258	0.271811	11.9999	437493	0.0400518	1.7682	922289	2.46091e-06	1	4.44701e+06	9.68663e-06	3.93621	258471	1.21419e-06	0.49339	92684.9	3.25911e-07	0.132435
Cmtm4	1.53371e+06	0.13458	1	0	0	0	0	0	0	1.45211e+06	0.132939	0.987804	2.18782e+06	5.83767e-06	1	0	0	0	0	0	0	1.182e+06	4.15631e-06	0.711981
Cmtm6	NA	#VALUE!	1	0	0	#VALUE!	NA	#VALUE!	#VALUE!	3.26015e+06	0.298462	#VALUE!	NA	#VALUE!	1	0	0	#VALUE!	NA	#VALUE!	#VALUE!	3.64024e+06	1.28003e-05	#VALUE!
Cnbp	1.43131e+07	1.25594	1	2.02378e+07	3.96664	3.1583	4.81819e+07	16.1433	12.8535	2.6689e+06	0.244334	0.194542	1.52696e+07	4.07433e-05	1	1.24542e+07	2.71282e-05	0.665833	3.67385e+07	0.000172582	4.23583	1.71679e+06	6.03682e-06	0.148167
Cndp2	6.38781e+07	5.60518	1	4.39066e+07	8.60576	1.53532	4.30853e+07	14.4357	2.57542	4.11153e+06	0.376405	0.067153	3.7814e+07	0.000100897	1	4.34327e+07	9.46067e-05	0.937652	6.58441e+07	0.000309307	3.06556	4.41193e+06	1.55138e-05	0.153758
Cnga4	NA	#VALUE!	1	0	0	#VALUE!	NA	#VALUE!	#VALUE!	2.12132e+07	1.94204	#VALUE!	NA	#VALUE!	1	0	0	#VALUE!	NA	#VALUE!	#VALUE!	2.56326e+06	9.01328e-06	#VALUE!
Cnn2	1.42885e+06	0.125379	1	4.47002e+06	0.876132	6.98788	127317	0.0426573	0.340228	2.49888e+06	0.228769	1.82462	1.38319e+06	3.6907e-06	1	2.02247e+06	4.40541e-06	1.19365	1.86223e+06	8.74794e-06	2.37026	4.02321e+06	1.4147e-05	3.83314
Cnn3	1.0564e+07	0.92697	1	1.50465e+07	2.94914	3.18149	3.30178e+06	1.10626	1.19341	9.45984e+06	0.866035	0.934264	1.59097e+07	4.24511e-05	1	2.35314e+07	5.12569e-05	1.20743	4.97411e+06	2.33662e-05	0.550426	1.0127e+07	3.56099e-05	0.838845
Cnnm3	43207.9	0.0037914	1	71933.4	0.0140991	3.71869	10985.2	0.00368058	0.970771	205906	0.0188504	4.97188	63858.6	1.70391e-07	1	722836	1.57451e-06	9.24056	0	0	0	256054	9.00372e-07	5.28415
Cno	894627	0.0785017	1	0	0	0	142782	0.047839	0.6094	231903	0.0212304	0.270445	0	0	1	487052	1.06092e-06	#DIV/0!	138844	6.52229e-07	#DIV/0!	259718	9.13256e-07	#DIV/0!
Cnot1	404603	0.0355031	1	965581	0.189255	5.33067	229802	0.0769946	2.16867	2.226e+06	0.203787	5.73997	345789	9.22655e-07	1	772054	1.68172e-06	1.82269	215904	1.01422e-06	1.09924	1.88439e+06	6.62613e-06	7.18159
Cnot10	166915	0.0146465	1	451193	0.0884346	6.03794	150298	0.0503573	3.43818	335412	0.0307065	2.09651	127419	3.39986e-07	1	69561.2	1.51521e-07	0.445668	133761	6.28352e-07	1.84817	642809	2.26033e-06	6.64831
Cnot2	NA	#VALUE!	1	160792	0.0315156	#VALUE!	NA	#VALUE!	#VALUE!	142995	0.013091	#VALUE!	NA	#VALUE!	1	140744	3.06574e-07	#VALUE!	NA	#VALUE!	#VALUE!	112008	3.93859e-07	#VALUE!
Cnot3	NA	#VALUE!	1	637320	0.124916	#VALUE!	NA	#VALUE!	#VALUE!	0	0	#VALUE!	NA	#VALUE!	1	574477	1.25135e-06	#VALUE!	NA	#VALUE!	#VALUE!	0	0	#VALUE!
Cnot6l	NA	#VALUE!	1	128728	0.0252309	#VALUE!	NA	#VALUE!	#VALUE!	0	0	#VALUE!	NA	#VALUE!	1	231817	5.04953e-07	#VALUE!	NA	#VALUE!	#VALUE!	43007.8	1.5123e-07	#VALUE!
Cnp	4.29898e+06	0.377226	1	3.76949e+06	0.738826	1.95857	1.24196e+06	0.416116	1.10309	4.86747e+06	0.44561	1.18128	1.76885e+06	4.71974e-06	1	385556	8.39833e-07	0.177941	1.54627e+06	7.26369e-06	1.539	5.2086e+06	1.83152e-05	3.88054
Cnppd1	0	0	1	NA	#VALUE!	#VALUE!	0	0	#DIV/0!	NA	#VALUE!	#VALUE!	0	0	1	NA	#VALUE!	#VALUE!	198196	9.31039e-07	#DIV/0!	NA	#VALUE!	#VALUE!
Cnpy2	6.72472e+07	5.90081	1	7.16279e+07	14.0392	2.3792	2.19989e+07	7.37068	1.2491	6.74111e+07	6.17139	1.04585	5.46351e+07	0.000145781	1	6.13526e+07	0.00013364	0.916724	1.7138e+07	8.05067e-05	0.552246	5.78033e+07	0.000203255	1.39426
Cnpy3	793124	0.069595	1	1.50784e+06	0.295538	4.24654	3.59239e+06	1.20362	17.2947	9.49306e+06	0.869076	12.4876	312850	8.34763e-07	1	2.09953e+06	4.57327e-06	5.47852	763005	3.58427e-06	4.29375	2.81368e+06	9.89383e-06	11.8523
Cnpy4	495340	0.0434651	1	647082	0.126829	2.91795	172514	0.0578005	1.32982	411777	0.0376976	0.867308	430216	1.14793e-06	1	523767	1.14089e-06	0.993869	0	0	0	343442	1.20765e-06	1.05203
Cnr2	7.30196e+06	0.640732	1	2.51573e+07	4.93087	7.69568	0	0	0	3.8603e+06	0.353404	0.551564	6.04892e+06	1.61401e-05	1	2.44164e+07	5.31848e-05	3.2952	337009	1.58312e-06	0.0980864	91879.5	3.23079e-07	0.0200172
Cnrip1	NA	#VALUE!	1	3.667e+07	7.18738	#VALUE!	NA	#VALUE!	#VALUE!	2.92309e+06	0.267605	#VALUE!	NA	#VALUE!	1	2.24233e+07	4.88432e-05	#VALUE!	NA	#VALUE!	#VALUE!	8.31465e+06	2.92371e-05	#VALUE!
Cntln	50024.7	0.00438957	1	NA	#VALUE!	#VALUE!	0	0	0	NA	#VALUE!	#VALUE!	40422.2	1.07857e-07	1	NA	#VALUE!	#VALUE!	8209.25	3.85635e-08	0.357544	NA	#VALUE!	#VALUE!
Cntn1	NA	#VALUE!	1	0	0	#VALUE!	NA	#VALUE!	#VALUE!	403740	0.0369618	#VALUE!	NA	#VALUE!	1	717407	1.56268e-06	#VALUE!	NA	#VALUE!	#VALUE!	0	0	#VALUE!
Coa3	5.57671e+06	0.489345	1	1.28652e+07	2.52159	5.153	0	0	0	1.37505e+07	1.25884	2.57249	5.41935e+06	1.44602e-05	1	8.04062e+06	1.75144e-05	1.21121	1.55151e+06	7.2883e-06	0.504025	1.30772e+07	4.59838e-05	3.18002
Coa4	0	0	1	856615	0.167898	#DIV/0!	0	0	#DIV/0!	0	0	#DIV/0!	284098	7.58047e-07	1	135577	2.9532e-07	0.38958	0	0	0	0	0	0
Coa6	0	0	1	1.08591e+06	0.212841	#DIV/0!	0	0	#DIV/0!	1.16861e+06	0.106984	#DIV/0!	0	0	1	411689	8.96757e-07	#DIV/0!	795047	3.73479e-06	#DIV/0!	0	0	#DIV/0!
Coasy	4.88235e+07	4.28417	1	6.31354e+07	12.3746	2.88846	3.17541e+07	10.6391	2.48336	6.79862e+07	6.22404	1.4528	5.60042e+07	0.000149434	1	7.02671e+07	0.000153058	1.02426	3.61614e+07	0.000169871	1.13676	7.31936e+07	0.000257373	1.72232
Cobl	91737.9	0.00804982	1	26225.8	0.0051403	0.638561	1945.04	0.000651682	0.0809561	0	0	0	99864.9	2.66465e-07	1	32840.2	7.15337e-08	0.268454	0	0	0	0	0	0
Cobll1	7.25972e+06	0.637026	1	9.15516e+06	1.79443	2.81688	2.71698e+06	0.91032	1.42902	1.45236e+06	0.132961	0.208722	7.40685e+06	1.97634e-05	1	9.57744e+06	2.08619e-05	1.05559	3.67136e+06	1.72464e-05	0.872647	2.25425e+06	7.92668e-06	0.401079
Coch	251049	0.022029	1	113792	0.0223033	1.01245	0	0	0	101293	0.00927322	0.420955	227411	6.06791e-07	1	162161	3.53224e-07	0.582119	0	0	0	0	0	0
Cog1	4.82109e+06	0.423041	1	4.55814e+06	0.893403	2.11186	1.04023e+06	0.348527	0.823861	5.52544e+06	0.505846	1.19574	4.61565e+06	1.23157e-05	1	6.08688e+06	1.32587e-05	1.07656	991383	4.65709e-06	0.378141	4.18991e+06	1.47331e-05	1.19628
Cog2	193192	0.0169522	1	2.96263e+06	0.58068	34.254	308439	0.103342	6.09609	2.7211e+06	0.249113	14.6951	139482	3.72175e-07	1	1.26033e+06	2.7453e-06	7.37637	499966	2.34862e-06	6.31054	2.80597e+06	9.86672e-06	26.511
Cog3	467392	0.0410127	1	5.03058e+06	0.986001	24.0414	338320	0.113354	2.76387	1.01385e+07	0.928169	22.6313	604022	1.61169e-06	1	6.50345e+06	1.41661e-05	8.78959	787005	3.69701e-06	2.29388	3.93265e+06	1.38285e-05	8.58015
Cog4	1.14706e+07	1.00652	1	2.10121e+06	0.41184	0.40917	1.55526e+06	0.521088	0.517711	5.51751e+06	0.50512	0.501846	2.92129e+06	7.79475e-06	1	1.65211e+06	3.59868e-06	0.461681	1.02593e+06	4.81938e-06	0.618286	5.07722e+06	1.78532e-05	2.29041
Cog5	722945	0.063437	1	383509	0.0751684	1.18493	1.2013e+06	0.402493	6.34476	1.38774e+06	0.127046	2.00271	82993.6	2.21448e-07	1	544155	1.1853e-06	5.35249	2.00412e+06	9.41448e-06	42.5132	1.2253e+06	4.30855e-06	19.4563
Cog6	298272	0.0261728	1	638921	0.12523	4.78472	203060	0.0680349	2.59945	682668	0.0624973	2.38787	245337	6.54623e-07	1	411297	8.95901e-07	1.36858	220256	1.03467e-06	1.58056	495656	1.74289e-06	2.66243
Cog7	534898	0.0469362	1	272394	0.0533897	1.13749	1.41334e+06	0.473538	10.089	6.27097e+06	0.574098	12.2315	305071	8.14009e-07	1	1.94555e+06	4.23787e-06	5.20617	616116	2.89425e-06	3.55555	4.41231e+06	1.55151e-05	19.0602
Cog8	514573	0.0451527	1	753492	0.147686	3.2708	149142	0.0499696	1.10668	517299	0.047358	1.04884	124096	3.3112e-07	1	1.55158e+06	3.37971e-06	10.2069	503358	2.36456e-06	7.1411	823205	2.89466e-06	8.74204
Col11a1	NA	#VALUE!	1	50146.1	0.00982872	#VALUE!	NA	#VALUE!	#VALUE!	0	0	#VALUE!	NA	#VALUE!	1	0	0	#VALUE!	NA	#VALUE!	#VALUE!	0	0	#VALUE!
Col12a1	23721.5	0.00208151	1	NA	#VALUE!	#VALUE!	0	0	0	NA	#VALUE!	#VALUE!	19343.6	5.16137e-08	1	NA	#VALUE!	#VALUE!	0	0	0	NA	#VALUE!	#VALUE!
Col14a1	5.80865e+06	0.509697	1	2.19283e+07	4.29798	8.43242	2.70752e+06	0.907151	1.77979	1.05165e+07	0.962767	1.8889	8.08913e+06	2.15839e-05	1	2.73579e+07	5.9592e-05	2.76095	2.33273e+06	1.09582e-05	0.507701	1.06478e+07	3.74413e-05	1.73469
Col15a1	0	0	1	34229.2	0.00670898	#DIV/0!	0	0	#DIV/0!	969644	0.0887696	#DIV/0!	0	0	1	202919	4.42007e-07	#DIV/0!	55838.4	2.62305e-07	#DIV/0!	820594	2.88548e-06	#DIV/0!
Col18a1	1.23944e+07	1.08758	1	1.63767e+07	3.20987	2.95138	1.44634e+06	0.484595	0.445571	2.08905e+07	1.9125	1.75849	1.70712e+07	4.55504e-05	1	8.05399e+06	1.75435e-05	0.385145	2.51178e+06	1.17992e-05	0.259037	3.12881e+07	0.000110019	2.41533
Col1a1	4.65104e+06	0.408119	1	1.38347e+06	0.271162	0.664419	718338	0.240678	0.589725	3.64365e+07	3.33571	8.17337	3.15049e+06	8.40632e-06	1	2.43488e+06	5.30376e-06	0.630925	1.58394e+06	7.44067e-06	0.885128	3.48818e+07	0.000122656	14.5909
Col1a2	8.9586e+06	0.786099	1	3.12471e+06	0.612447	0.779097	698623	0.234073	0.297765	6.20371e+07	5.67941	7.22481	1.0364e+07	2.76538e-05	1	3.27028e+06	7.12344e-06	0.257594	1.19995e+06	5.63687e-06	0.203837	5.04836e+07	0.000177517	6.41927
Col3a1	18497.5	0.00162312	1	97091.5	0.0190301	11.7244	0	0	0	2.66901e+06	0.244344	150.54	0	0	1	734100	1.59904e-06	#DIV/0!	5787.88	2.71889e-08	#DIV/0!	2.65788e+06	9.34599e-06	#DIV/0!
Col4a1	1.258e+06	0.110387	1	227119	0.0445156	0.403269	0	0	0	3.56642e+06	0.3265	2.95778	634792	1.69379e-06	1	158357	3.44938e-07	0.203649	48470.6	2.27694e-07	0.134429	3.60619e+06	1.26806e-05	7.48652
Col4a2	1.56035e+06	0.136918	1	1.25879e+06	0.246726	1.802	303237	0.101599	0.742044	5.26701e+06	0.482187	3.52173	1.54272e+06	4.11638e-06	1	1.11096e+06	2.41994e-06	0.587882	365408	1.71653e-06	0.417	5.29877e+06	1.86323e-05	4.52637
Col4a3	563478	0.049444	1	254689	0.0499194	1.00961	27003.6	0.00904753	0.182985	1.16011e+06	0.106206	2.14801	567941	1.51541e-06	1	291504	6.34966e-07	0.419005	0	0	0	1.74951e+06	6.15185e-06	4.05952
Col4a3bp	921424	0.0808531	1	1.09609e+06	0.214835	2.6571	1.41397e+06	0.473748	5.85936	1.73682e+06	0.159003	1.96657	1.39946e+06	3.73413e-06	1	754622	1.64375e-06	0.440195	1.13111e+06	5.31349e-06	1.42295	1.63076e+06	5.73428e-06	1.53564
Col4a5	NA	#VALUE!	1	0	0	#VALUE!	NA	#VALUE!	#VALUE!	0	0	#VALUE!	NA	#VALUE!	1	13329.2	2.90341e-08	#VALUE!	NA	#VALUE!	#VALUE!	487446	1.71402e-06	#VALUE!
Col5a2	NA	#VALUE!	1	0	0	#VALUE!	NA	#VALUE!	#VALUE!	24016.9	0.00219871	#VALUE!	NA	#VALUE!	1	0	0	#VALUE!	NA	#VALUE!	#VALUE!	13739.6	4.8313e-08	#VALUE!
Col5a3	NA	#VALUE!	1	0	0	#VALUE!	NA	#VALUE!	#VALUE!	349998	0.0320419	#VALUE!	NA	#VALUE!	1	0	0	#VALUE!	NA	#VALUE!	#VALUE!	281351	9.89324e-07	#VALUE!
Col6a1	1.10786e+07	0.972123	1	1.09865e+07	2.15336	2.21512	1.04463e+06	0.350003	0.36004	2.51424e+07	2.30175	2.36776	1.05707e+07	2.82052e-05	1	1.02445e+07	2.23149e-05	0.791163	732891	3.44281e-06	0.122063	2.88522e+07	0.000101454	3.59699
Col6a2	5.22268e+06	0.458279	1	2.08724e+06	0.409103	0.892694	2.11421e+07	7.08363	15.457	1.76795e+07	1.61853	3.53176	6.3366e+06	1.69077e-05	1	2.10657e+06	4.58861e-06	0.271392	502084	2.35857e-06	0.139497	1.60924e+07	5.65861e-05	3.34676
Col6a3	8.55455e+06	0.750644	1	5.81549e+06	1.13985	1.51849	800988	0.26837	0.357519	1.57889e+07	1.44545	1.92561	7.93204e+06	2.11647e-05	1	7.6054e+06	1.65664e-05	0.782735	900764	4.2314e-06	0.199927	2.97587e+07	0.000104641	4.94414
Col6a5	NA	#VALUE!	1	350767	0.0687509	#VALUE!	NA	#VALUE!	#VALUE!	376206	0.0344411	#VALUE!	NA	#VALUE!	1	256134	5.57921e-07	#VALUE!	NA	#VALUE!	#VALUE!	274518	9.65296e-07	#VALUE!
Col6a6	NA	#VALUE!	1	0	0	#VALUE!	NA	#VALUE!	#VALUE!	0	0	#VALUE!	NA	#VALUE!	1	0	0	#VALUE!	NA	#VALUE!	#VALUE!	33818.9	1.18918e-07	#VALUE!
Col9a1	8.17539e+06	0.717374	1	NA	#VALUE!	#VALUE!	2.47932e+06	0.830694	1.15797	NA	#VALUE!	#VALUE!	7.75217e+06	2.06848e-05	1	NA	#VALUE!	#VALUE!	2.46527e+06	1.15808e-05	0.559869	NA	#VALUE!	#VALUE!
Colec11	NA	#VALUE!	1	0	0	#VALUE!	NA	#VALUE!	#VALUE!	766301	0.0701537	#VALUE!	NA	#VALUE!	1	270998	5.90297e-07	#VALUE!	NA	#VALUE!	#VALUE!	690642	2.42853e-06	#VALUE!
Commd1	770148	0.0675789	1	0	0	0	1.11885e+06	0.37487	5.54714	1.81234e+06	0.165917	2.45516	1.82133e+06	4.85977e-06	1	889241	1.93698e-06	0.398574	2.2711e+06	1.06686e-05	2.1953	1.85113e+06	6.50917e-06	1.3394
Commd10	5.30181e+06	0.465223	1	NA	#VALUE!	#VALUE!	328060	0.109916	0.236265	NA	#VALUE!	#VALUE!	5.28705e+06	1.41072e-05	1	NA	#VALUE!	#VALUE!	419987	1.97292e-06	0.139851	NA	#VALUE!	#VALUE!
Commd2	296316	0.0260011	1	1.24605e+06	0.244228	9.39297	944211	0.316356	12.167	1.79475e+06	0.164306	6.31921	1.96436e+06	5.24141e-06	1	4.22034e+06	9.19291e-06	1.7539	712608	3.34752e-06	0.638668	2.16422e+06	7.61011e-06	1.45192
Commd3	1.40858e+07	1.236	1	1.436e+07	2.81458	2.27717	6.79497e+06	2.27664	1.84195	4.0547e+06	0.371202	0.300326	1.32256e+07	3.52893e-05	1	2.05004e+07	4.46547e-05	1.26539	6.75108e+06	3.17137e-05	0.898677	5.62793e+06	1.97897e-05	0.560784
Commd4	553609	0.0485781	1	1.10386e+06	0.216359	4.45383	559697	0.187525	3.86029	0	0	0	576810	1.53908e-06	1	868024	1.89076e-06	1.2285	59350.8	2.78805e-07	0.181151	197470	6.9437e-07	0.45116
Commd5	NA	#VALUE!	1	3.46498e+06	0.679141	#VALUE!	NA	#VALUE!	#VALUE!	0	0	#VALUE!	NA	#VALUE!	1	3.90831e+06	8.51322e-06	#VALUE!	NA	#VALUE!	#VALUE!	338856	1.19153e-06	#VALUE!
Commd6	2.45303e+06	0.215249	1	4.31438e+06	0.845624	3.9286	1.97798e+06	0.662718	3.07885	0	0	0	0	0	1	2.7195e+06	5.92371e-06	#DIV/0!	1.96602e+06	9.2355e-06	#DIV/0!	1.4825e+06	5.21295e-06	#DIV/0!
Commd7	2.76926e+06	0.242997	1	1.56426e+06	0.306597	1.26173	1.11557e+06	0.373771	1.53817	907586	0.0830882	0.341931	978887	2.61192e-06	1	1.11183e+06	2.42183e-06	0.927223	1.23067e+06	5.78115e-06	2.21337	0	0	0
Commd8	386803	0.0339412	1	0	0	0	641143	0.214814	6.32901	908748	0.0831945	2.45114	196768	5.25027e-07	1	868399	1.89158e-06	3.60282	272118	1.27829e-06	2.43472	761709	2.67842e-06	5.10149
Commd9	1.15109e+06	0.101006	1	1.32387e+06	0.25948	2.56897	2.73849e+06	0.917525	9.0839	1.66679e+06	0.152592	1.51073	1.9818e+06	5.28795e-06	1	636015	1.38539e-06	0.26199	787389	3.69881e-06	0.699479	796845	2.80197e-06	0.529878
Comt	3.64541e+08	31.9877	1	2.89148e+08	56.6736	1.77173	1.20886e+08	40.5026	1.26619	1.69322e+08	15.5012	0.484597	3.60231e+08	0.000961189	1	2.79016e+08	0.000607764	0.632304	1.26571e+08	0.000594576	0.618583	1.60351e+08	0.000563847	0.586614
Comtd1	1.1746e+06	0.103068	1	1.43735e+06	0.281722	2.73335	0	0	0	2.82891e+06	0.258983	2.51273	1.23526e+06	3.29599e-06	1	1.94859e+06	4.24449e-06	1.28777	219290	1.03013e-06	0.31254	5.65182e+06	1.98737e-05	6.02964
Copa	4.24411e+07	3.72412	1	5.21546e+07	10.2224	2.74491	2.15091e+07	7.20658	1.93511	6.40301e+07	5.86186	1.57402	4.04559e+07	0.000107947	1	4.94656e+07	0.000107748	0.998156	1.98643e+07	9.33139e-05	0.864443	6.25021e+07	0.000219778	2.03599
Copb1	2.07552e+07	1.82122	1	2.11756e+07	4.15046	2.27894	1.49001e+07	4.99227	2.74116	3.36453e+07	3.08018	1.69127	1.67127e+07	4.45938e-05	1	2.16156e+07	4.70839e-05	1.05584	1.43198e+07	6.72684e-05	1.50847	3.33432e+07	0.000117246	2.6292
Copb2	2.16421e+07	1.89905	1	2.36916e+07	4.64359	2.44521	1.73759e+07	5.82176	3.06561	4.54786e+07	4.1635	2.19241	2.18186e+07	5.82177e-05	1	3.08879e+07	6.72811e-05	1.15568	1.48538e+07	6.97769e-05	1.19855	3.91299e+07	0.000137594	2.36343
Cope	1.43647e+07	1.26047	1	1.2186e+07	2.38847	1.89491	6.12464e+06	2.05205	1.628	1.93118e+07	1.76797	1.40262	1.40115e+07	3.73862e-05	1	1.62086e+07	3.53063e-05	0.944366	4.64047e+06	2.17989e-05	0.583074	1.70172e+07	5.98379e-05	1.60054
Copg1	1.62099e+07	1.42239	1	2.83171e+07	5.55019	3.90203	1.62011e+07	5.42815	3.81622	2.87879e+07	2.63549	1.85286	2.01899e+07	5.38718e-05	1	3.46023e+07	7.53719e-05	1.3991	1.38102e+07	6.48742e-05	1.20423	2.68784e+07	9.45133e-05	1.75441
Copg2	4.99966e+06	0.43871	1	7.79124e+06	1.5271	3.48088	2.29994e+06	0.770592	1.75649	1.16233e+07	1.0641	2.42552	3.88517e+06	1.03666e-05	1	6.7937e+06	1.47983e-05	1.42749	3.51904e+06	1.65309e-05	1.59463	1.13519e+07	3.99171e-05	3.85053
Cops2	6.42559e+06	0.563833	1	5.86088e+06	1.14874	2.03738	2.20607e+06	0.739139	1.31092	729882	0.0668196	0.11851	5.09395e+06	1.3592e-05	1	8.53052e+06	1.85815e-05	1.36709	2.70102e+06	1.26882e-05	0.933508	2.1117e+06	7.42542e-06	0.54631
Cops3	3.0156e+06	0.264613	1	6.58706e+06	1.29107	4.8791	1.66459e+06	0.557717	2.10767	266483	0.0243961	0.0921955	2.20791e+06	5.89128e-06	1	5.6271e+06	1.22572e-05	2.08056	2.65594e+06	1.24764e-05	2.11778	798627	2.80824e-06	0.476677
Cops4	1.31131e+07	1.15065	1	1.59807e+07	3.13224	2.72214	9.63248e+06	3.22735	2.8048	4.20192e+06	0.384679	0.334315	1.26009e+07	3.36226e-05	1	1.98369e+07	4.32094e-05	1.28513	1.02269e+07	4.80414e-05	1.42884	4.52616e+06	1.59155e-05	0.473357
Cops5	9.5226e+06	0.835589	1	1.28729e+07	2.5231	3.01955	5.94482e+06	1.9918	2.38371	1.67368e+06	0.153223	0.183371	1.46508e+07	3.90922e-05	1	1.4615e+07	3.18349e-05	0.814354	9.63123e+06	4.52433e-05	1.15735	6.65327e+06	2.33951e-05	0.59846
Cops6	8.32929e+06	0.730878	1	1.49926e+07	2.93857	4.0206	4.02455e+06	1.34842	1.84493	1.44531e+06	0.132316	0.181037	8.98277e+06	2.39683e-05	1	1.48313e+07	3.23062e-05	1.34787	4.0824e+06	1.91774e-05	0.800112	1.05298e+06	3.70261e-06	0.154479
Cops7a	4.97473e+06	0.436523	1	7.27483e+06	1.42588	3.26645	904794	0.30315	0.694465	14709.5	0.00134664	0.00308492	3.63298e+06	9.69374e-06	1	6.4039e+06	1.39492e-05	1.43899	1.59529e+06	7.49397e-06	0.773073	1.1356e+06	3.99314e-06	0.41193
Cops7b	185392	0.0162678	1	418848	0.0820949	5.04647	0	0	0	0	0	0	192993	5.14954e-07	1	366543	7.98418e-07	1.55046	0	0	0	0	0	0
Cops8	7.2488e+06	0.636068	1	1.96462e+07	3.85068	6.05389	1.34016e+07	4.49017	7.05927	2.085e+06	0.190879	0.300092	1.05666e+07	2.81945e-05	1	1.22679e+07	2.67223e-05	0.947786	2.29753e+06	1.07928e-05	0.382798	1.49199e+06	5.24632e-06	0.186076
Copz1	1.09516e+07	0.960977	1	2.29819e+07	4.50448	4.6874	3.18385e+07	10.6674	11.1006	1.78707e+07	1.63604	1.70247	1.14356e+07	3.0513e-05	1	7.92105e+07	0.000172539	5.65462	1.13335e+07	5.324e-05	1.74483	8.41111e+07	0.000295763	9.69301
Copz2	1.17337e+06	0.102961	1	2.09214e+06	0.410063	3.9827	499310	0.167293	1.62482	764486	0.0699876	0.679748	805611	2.14958e-06	1	1.41795e+06	3.08863e-06	1.43685	1.27737e+06	6.00054e-06	2.79149	1.30421e+06	4.58603e-06	2.13346
Coq10a	NA	#VALUE!	1	698131	0.136835	#VALUE!	NA	#VALUE!	#VALUE!	3.34966e+06	0.306656	#VALUE!	NA	#VALUE!	1	922258	2.0089e-06	#VALUE!	NA	#VALUE!	#VALUE!	2.79552e+06	9.82997e-06	#VALUE!
Coq10b	NA	#VALUE!	1	369216	0.0723669	#VALUE!	NA	#VALUE!	#VALUE!	6.40214e+06	0.586106	#VALUE!	NA	#VALUE!	1	211850	4.61459e-07	#VALUE!	NA	#VALUE!	#VALUE!	3.7738e+06	1.32699e-05	#VALUE!
Coq2	615169	0.0539798	1	4.74958e+06	0.930926	17.2458	0	0	0	1.11277e+06	0.101872	1.88723	418436	1.1165e-06	1	5.4823e+06	1.19417e-05	10.6957	0	0	0	1.52121e+06	5.34909e-06	4.79096
Coq3	6.46588e+06	0.567368	1	6.48033e+06	1.27015	2.23868	742170	0.248663	0.438274	2.36123e+06	0.216167	0.381	7.37875e+06	1.96884e-05	1	8.96164e+06	1.95206e-05	0.991476	623604	2.92942e-06	0.148789	2.47681e+06	8.70927e-06	0.442356
Coq5	1.26796e+06	0.111261	1	2.8702e+06	0.562564	5.05627	4.03211e+06	1.35095	12.1422	5.47166e+06	0.500923	4.50224	5.03241e+06	1.34278e-05	1	2.72547e+06	5.93672e-06	0.442122	656029	3.08174e-06	0.229505	9.80394e+06	3.44739e-05	2.56736
Coq6	1.45478e+07	1.27654	1	2.13837e+07	4.19124	3.28329	2.32129e+06	0.777743	0.609259	1.16946e+07	1.07062	0.838689	1.36066e+07	3.6306e-05	1	1.89436e+07	4.12636e-05	1.13655	1.42923e+06	6.71388e-06	0.184925	1.30272e+07	4.5808e-05	1.26172
Coq7	1.24128e+07	1.0892	1	6.56804e+06	1.28735	1.18192	2.41841e+06	0.810284	0.743926	2.13797e+06	0.195728	0.179699	1.14269e+07	3.04898e-05	1	3.97366e+06	8.65557e-06	0.283884	3.83863e+06	1.80322e-05	0.591419	5.43615e+06	1.91153e-05	0.626941
Coq9	3.73988e+07	3.28167	1	4.02569e+07	7.89042	2.40439	1.41117e+07	4.72809	1.44076	8.23836e+07	7.5421	2.29825	5.74177e+07	0.000153205	1	4.24086e+07	9.2376e-05	0.602955	1.48672e+07	6.98398e-05	0.455858	3.81512e+07	0.000134152	0.875637
Coro1a	2.49193e+06	0.218662	1	7.62374e+06	1.49426	6.83367	470258	0.157559	0.72056	9.17776e+06	0.840211	3.84251	1.41799e+06	3.78356e-06	1	8.19285e+06	1.7846e-05	4.71671	683687	3.21167e-06	0.848847	7.3788e+06	2.59463e-05	6.85764
Coro1b	2.24791e+07	1.97249	1	3.52834e+07	6.9156	3.50602	6.56458e+06	2.19945	1.11506	2.2161e+07	2.02881	1.02855	2.37554e+07	6.33856e-05	1	3.21167e+07	6.99577e-05	1.10369	5.87407e+06	2.75938e-05	0.435333	1.59121e+07	5.59522e-05	0.882728
Coro1c	2.84543e+07	2.49681	1	1.88669e+07	3.69793	1.48107	1.34775e+07	4.51561	1.80855	1.25545e+07	1.14935	0.460328	5.6918e+07	0.000151872	1	3.36526e+07	7.33033e-05	0.482666	1.71153e+07	8.04002e-05	0.529395	1.36687e+07	4.80636e-05	0.316475
Coro2b	NA	#VALUE!	1	0	0	#VALUE!	NA	#VALUE!	#VALUE!	0	0	#VALUE!	NA	#VALUE!	1	0	0	#VALUE!	NA	#VALUE!	#VALUE!	129304	4.54676e-07	#VALUE!
Coro6	NA	#VALUE!	1	431480	0.0845707	#VALUE!	NA	#VALUE!	#VALUE!	1.03236e+06	0.0945111	#VALUE!	NA	#VALUE!	1	23551.8	5.13013e-08	#VALUE!	NA	#VALUE!	#VALUE!	1.35271e+06	4.75656e-06	#VALUE!
Coro7	2.96729e+06	0.260374	1	6.2189e+06	1.21891	4.68139	394220	0.132083	0.50728	8.85248e+06	0.810432	3.11257	3.01389e+06	8.04183e-06	1	5.06394e+06	1.10305e-05	1.37164	760384	3.57195e-06	0.444172	9.45243e+06	3.32379e-05	4.13312
Cotl1	2.33501e+07	2.04892	1	5.67576e+07	11.1246	5.42949	1.35373e+07	4.53565	2.21368	1.85732e+07	1.70035	0.829877	2.5593e+07	6.82887e-05	1	4.79782e+07	0.000104508	1.53038	1.92751e+07	9.05463e-05	1.32593	4.52412e+06	1.59083e-05	0.232957
COX1	7.75316e+06	0.680324	1	1.71338e+06	0.335825	0.493625	1.40099e+06	0.4694	0.689965	1.31084e+06	0.120006	0.176395	8.3987e+06	2.24099e-05	1	4.71468e+06	1.02697e-05	0.458266	0	0	0	5.97027e+06	2.09935e-05	0.936795
Cox11	330141	0.0289692	1	348192	0.0682462	2.35582	0	0	0	0	0	0	0	0	1	0	0	#DIV/0!	0	0	#DIV/0!	0	0	#DIV/0!
Cox15	0	0	1	853022	0.167194	#DIV/0!	0	0	#DIV/0!	644051	0.058962	#DIV/0!	676281	1.80449e-06	1	0	0	0	1841.65	8.65126e-09	0.00479429	117187	4.12067e-07	0.228356
Cox16	NA	#VALUE!	1	0	0	#VALUE!	NA	#VALUE!	#VALUE!	942335	0.0862694	#VALUE!	NA	#VALUE!	1	912279	1.98716e-06	#VALUE!	NA	#VALUE!	#VALUE!	0	0	#VALUE!
Cox17	8.24967e+07	7.23892	1	4.71629e+07	9.24401	1.27699	8.54502e+06	2.863	0.395501	1.37354e+06	0.125746	0.0173708	7.63619e+07	0.000203753	1	5.23654e+07	0.000114064	0.559815	8.46036e+06	3.97431e-05	0.195055	5.84884e+06	2.05665e-05	0.100938
Cox19	NA	#VALUE!	1	712570	0.139665	#VALUE!	NA	#VALUE!	#VALUE!	0	0	#VALUE!	NA	#VALUE!	1	824469	1.79589e-06	#VALUE!	NA	#VALUE!	#VALUE!	382441	1.34479e-06	#VALUE!
COX2	5.93898e+08	52.1133	1	5.5811e+08	109.39	2.09909	9.67529e+07	32.4169	0.622047	1.06079e+09	97.1135	1.86351	5.45663e+08	0.00145597	1	4.59677e+08	0.00100129	0.687711	1.07055e+08	0.000502897	0.345403	1.02863e+09	0.003617	2.48426
COX3	3.02681e+07	2.65596	1	1.91048e+07	3.74458	1.40987	390719	0.13091	0.0492889	2.30922e+07	2.11406	0.795966	3.40048e+07	9.07336e-05	1	2.49762e+07	5.4404e-05	0.599602	665406	3.12579e-06	0.0344502	1.84749e+07	6.4964e-05	0.715987
Cox4i1	4.48586e+08	39.3625	1	4.05219e+08	79.4236	2.01775	6.14537e+07	20.59	0.523086	5.81329e+08	53.2198	1.35204	4.40963e+08	0.0011766	1	4.05237e+08	0.000882702	0.750212	5.47515e+07	0.000257199	0.218594	5.93817e+08	0.00208806	1.77465
Cox5a	2.97197e+08	26.0784	1	3.75398e+08	73.5786	2.82144	7.36421e+07	24.6737	0.946134	5.79886e+08	53.0877	2.03569	2.81383e+08	0.000750801	1	4.70827e+08	0.00102557	1.36597	7.3012e+07	0.000342979	0.456817	6.61452e+08	0.00232589	3.09787
Cox6a1	2.23881e+08	19.6451	1	2.1365e+08	41.8757	2.13161	1.24373e+07	4.16709	0.212118	1.23406e+08	11.2976	0.575085	1.83267e+08	0.000489004	1	1.92395e+08	0.000419083	0.857012	8.29291e+06	3.89565e-05	0.0796649	1.63664e+08	0.000575498	1.17688
Cox6b1	7.75957e+08	68.0887	1	7.66105e+08	150.158	2.20533	2.05419e+08	68.8254	1.01082	4.8837e+08	44.7096	0.656637	5.22985e+08	0.00139546	1	6.89824e+08	0.0015026	1.07678	2.20675e+08	0.00103663	0.742863	5.86626e+08	0.00206277	1.4782
Cox6c	6.32187e+08	55.4732	1	5.8959e+08	115.561	2.08318	8.46483e+07	28.3613	0.511261	8.92575e+08	81.7139	1.47304	6.06769e+08	0.00161902	1	5.99994e+08	0.00130693	0.807236	8.43471e+07	0.000396226	0.244733	8.88095e+08	0.00312284	1.92885
Cox7a1	NA	#VALUE!	1	627931	0.123076	#VALUE!	NA	#VALUE!	#VALUE!	1.42038e+06	0.130034	#VALUE!	NA	#VALUE!	1	718355	1.56475e-06	#VALUE!	NA	#VALUE!	#VALUE!	0	0	#VALUE!
Cox7a2	1.55593e+08	13.6529	1	3.12365e+07	6.12241	0.448432	1.30346e+07	4.36723	0.319875	1.57409e+08	14.4106	1.05549	1.62337e+08	0.000433156	1	5.73247e+07	0.000124867	0.288272	3.13499e+06	1.47268e-05	0.0339988	1.55376e+08	0.000546352	1.26133
Cox7a2l	8.27081e+06	0.725747	1	8.23136e+06	1.61336	2.22303	1.55041e+06	0.519464	0.715765	8.21586e+06	0.75215	1.03638	8.44176e+06	2.25248e-05	1	5.51771e+06	1.20189e-05	0.533585	1.09745e+06	5.15532e-06	0.228873	3.00391e+06	1.05627e-05	0.468938
Cox7b	252813	0.0221838	1	180426	0.0353638	1.59413	320500	0.107383	4.8406	492742	0.0451098	2.03346	302376	8.06817e-07	1	277874	6.05276e-07	0.750203	218776	1.02772e-06	1.27379	88140.1	3.0993e-07	0.384139
Cp	2.07583e+07	1.8215	1	1.99173e+07	3.90382	2.14319	1.02984e+07	3.45045	1.89429	5.72403e+06	0.524026	0.287689	2.60286e+07	6.9451e-05	1	2.06545e+07	4.49904e-05	0.6478	1.07988e+07	5.07282e-05	0.730417	9.51587e+06	3.3461e-05	0.481792
Cpa1	1.07056e+07	0.939391	1	NA	#VALUE!	#VALUE!	2.45193e+06	0.821515	0.874518	NA	#VALUE!	#VALUE!	1.09246e+07	2.91496e-05	1	NA	#VALUE!	#VALUE!	1.48655e+06	6.98317e-06	0.239564	NA	#VALUE!	#VALUE!
Cpa3	NA	#VALUE!	1	0	0	#VALUE!	NA	#VALUE!	#VALUE!	613412	0.056157	#VALUE!	NA	#VALUE!	1	0	0	#VALUE!	NA	#VALUE!	#VALUE!	507694	1.78522e-06	#VALUE!
Cpa4	1.62224e+06	0.142348	1	NA	#VALUE!	#VALUE!	183479	0.0614745	0.431861	NA	#VALUE!	#VALUE!	2.08917e+06	5.57444e-06	1	NA	#VALUE!	#VALUE!	2.25309e+06	1.05841e-05	1.89868	NA	#VALUE!	#VALUE!
Cpb1	3.21524e+06	0.282131	1	NA	#VALUE!	#VALUE!	2.66821e+06	0.893979	3.16866	NA	#VALUE!	#VALUE!	2.83288e+06	7.55886e-06	1	NA	#VALUE!	#VALUE!	1.18303e+06	5.55735e-06	0.735209	NA	#VALUE!	#VALUE!
Cpb2	449312	0.0394262	1	0	0	0	34213.7	0.0114632	0.290752	0	0	0	400019	1.06735e-06	1	0	0	0	338544	1.59033e-06	1.48998	199571	7.01757e-07	0.657473
Cpd	812908	0.071331	1	886644	0.173784	2.4363	0	0	0	390364	0.0357372	0.501006	599859	1.60058e-06	1	23416.4	5.10065e-08	0.0318675	0	0	0	340318	1.19667e-06	0.74765
Cpeb2	169069	0.0148355	1	136846	0.026822	1.80796	0	0	0	0	0	0	171172	4.5673e-07	1	197224	4.29602e-07	0.940603	0	0	0	10480.9	3.68542e-08	0.0806915
Cped1	5.00927e+06	0.439554	1	840612	0.164761	0.374838	0	0	0	66344.6	0.00607375	0.013818	0	0	1	920199	2.00441e-06	#DIV/0!	239977	1.12731e-06	#DIV/0!	6.97986e+06	2.45435e-05	#DIV/0!
Cplx2	NA	#VALUE!	1	1.46722e+06	0.287578	#VALUE!	NA	#VALUE!	#VALUE!	0	0	#VALUE!	NA	#VALUE!	1	3.08916e+06	6.72891e-06	#VALUE!	NA	#VALUE!	#VALUE!	0	0	#VALUE!
Cpn1	922019	0.0809053	1	982344	0.192541	2.37983	511626	0.171419	2.11877	399857	0.0366063	0.452459	584804	1.56041e-06	1	1.53497e+06	3.34352e-06	2.14272	500401	2.35067e-06	1.50644	324664	1.14163e-06	0.73162
Cpn2	2.22496e+06	0.195236	1	6.34433e+06	1.2435	6.36922	560337	0.18774	0.961608	584519	0.0535119	0.274089	1.30574e+06	3.48406e-06	1	4.79051e+06	1.04349e-05	2.99503	1.18684e+06	5.57526e-06	1.60022	1.3918e+06	4.89403e-06	1.40469
Cpne1	4.13136e+06	0.362518	1	9.60696e+06	1.88298	5.19417	2.19754e+06	0.736281	2.03102	1.21849e+07	1.11551	3.07712	4.08511e+06	1.09001e-05	1	8.28425e+06	1.8045e-05	1.65549	2.23889e+06	1.05173e-05	0.964882	1.18154e+07	4.15468e-05	3.81159
Cpne2	NA	#VALUE!	1	14790.2	0.00289889	#VALUE!	NA	#VALUE!	#VALUE!	2.26765e+06	0.2076	#VALUE!	NA	#VALUE!	1	27365.6	5.96087e-08	#VALUE!	NA	#VALUE!	#VALUE!	2.13759e+06	7.51648e-06	#VALUE!
Cpne3	1.37328e+07	1.20503	1	7.2694e+06	1.42481	1.18239	1.1043e+07	3.69993	3.07041	4.28121e+07	3.91939	3.25253	1.44168e+07	3.84677e-05	1	1.32749e+07	2.89158e-05	0.751691	6.72119e+06	3.15732e-05	0.820773	3.89178e+07	0.000136848	3.55747
Cpox	2.89038e+07	2.53625	1	5.30741e+07	10.4026	4.10158	8.70022e+06	2.915	1.14933	1.40784e+07	1.28886	0.508176	3.34648e+07	8.92928e-05	1	5.54365e+07	0.000120754	1.35234	6.72366e+06	3.15849e-05	0.353722	1.43943e+07	5.06153e-05	0.566847
Cpped1	1.72407e+07	1.51284	1	1.961e+07	3.84359	2.54065	7.89568e+06	2.64543	1.74866	1.51617e+07	1.38803	0.917506	1.9089e+07	5.09345e-05	1	1.72252e+07	3.75207e-05	0.736646	9.72353e+06	4.56769e-05	0.896778	1.19577e+07	4.20473e-05	0.825518
Cps1	4.48504e+09	393.553	1	1.99639e+09	391.296	0.994264	8.45385e+08	283.245	0.719712	7.66476e+08	70.1698	0.178298	4.4604e+09	0.0119015	1	2.04598e+09	0.00445662	0.374459	8.42657e+08	0.00395844	0.3326	7.14347e+08	0.00251188	0.211056
Cpsf1	438815	0.0385051	1	225301	0.0441593	1.14684	136511	0.0457378	1.18784	631984	0.0578572	1.50259	238900	6.37447e-07	1	328763	7.16124e-07	1.12343	110189	5.17621e-07	0.812023	2.84947e+06	1.00197e-05	15.7185
Cpsf2	565824	0.0496499	1	299686	0.058739	1.18306	550751	0.184528	3.71659	251777	0.0230498	0.464246	485699	1.29597e-06	1	320275	6.97635e-07	0.538311	8171.42	3.83858e-08	0.0296194	112268	3.94771e-07	0.304614
Cpsf3	0	0	1	120052	0.0235305	#DIV/0!	29781.9	0.00997838	#DIV/0!	120204	0.0110045	#DIV/0!	0	0	1	220487	4.80274e-07	#DIV/0!	0	0	#DIV/0!	299007	1.05141e-06	#DIV/0!
Cpsf3l	296155	0.025987	1	251690	0.0493317	1.89832	0	0	0	127759	0.0116961	0.450077	250509	6.68423e-07	1	169523	3.69262e-07	0.552438	95562.1	4.48909e-07	0.671595	170618	5.99951e-07	0.897561
Cpsf4	NA	#VALUE!	1	1.91251e+06	0.374856	#VALUE!	NA	#VALUE!	#VALUE!	413492	0.0378546	#VALUE!	NA	#VALUE!	1	752058	1.63816e-06	#VALUE!	NA	#VALUE!	#VALUE!	496470	1.74575e-06	#VALUE!
Cpsf6	2.5691e+06	0.225433	1	3.4177e+06	0.669874	2.9715	242960	0.0814034	0.361098	2.10363e+06	0.192584	0.854284	2.99884e+06	8.00168e-06	1	3.45626e+06	7.52856e-06	0.940873	119831	5.62915e-07	0.0703496	1.72027e+06	6.04905e-06	0.755972
Cpsf7	100502	0.00881882	1	1.28049e+06	0.250979	28.4595	0	0	0	292361	0.0267652	3.03501	123606	3.29813e-07	1	877501	1.9114e-06	5.79541	0	0	0	116485	4.09598e-07	1.24191
Cpt1a	4.55234e+07	3.99459	1	1.30676e+08	25.6126	6.41183	5.73645e+06	1.92199	0.481148	2.03198e+08	18.6025	4.65692	4.74803e+07	0.00012669	1	1.52698e+08	0.000332613	2.62542	5.57621e+06	2.61946e-05	0.206762	1.89916e+08	0.000667806	5.2712
Cpt1b	NA	#VALUE!	1	2.12985e+06	0.417455	#VALUE!	NA	#VALUE!	#VALUE!	3.5591e+06	0.325831	#VALUE!	NA	#VALUE!	1	786781	1.7138e-06	#VALUE!	NA	#VALUE!	#VALUE!	3.1313e+06	1.10107e-05	#VALUE!
Cpt2	9.89389e+07	8.68168	1	1.32748e+08	26.0187	2.99697	1.15825e+08	38.807	4.46998	1.20119e+09	109.967	12.6666	9.93059e+07	0.000264974	1	1.4624e+08	0.000318545	1.20218	1.05192e+08	0.000494147	1.86489	1.09885e+09	0.00386393	14.5823
Cpxm2	NA	#VALUE!	1	2.10024e+06	0.41165	#VALUE!	NA	#VALUE!	#VALUE!	4.64229e+06	0.424995	#VALUE!	NA	#VALUE!	1	2.0895e+06	4.55143e-06	#VALUE!	NA	#VALUE!	#VALUE!	4.37262e+06	1.53756e-05	#VALUE!
Cr1l	1.12076e+06	0.0983444	1	3.79887e+06	0.744586	7.57121	223920	0.0750241	0.762872	9.60784e+06	0.879584	8.94391	1.66481e+06	4.44214e-06	1	720752	1.56997e-06	0.353426	135251	6.35349e-07	0.143028	8.73826e+06	3.07266e-05	6.91707
Cradd	1.26327e+06	0.11085	1	1.67939e+06	0.329163	2.96945	394623	0.132218	1.19276	57838.5	0.00529503	0.0477676	592933	1.5821e-06	1	2.03942e+06	4.44235e-06	2.80788	6.96771e+06	3.27313e-05	20.6885	783292	2.75431e-06	1.74093
Cramp1l	NA	#VALUE!	1	0	0	#VALUE!	NA	#VALUE!	#VALUE!	34177.2	0.00312887	#VALUE!	NA	#VALUE!	1	0	0	#VALUE!	NA	#VALUE!	#VALUE!	49734.6	1.74883e-07	#VALUE!
Crat	1.66852e+06	0.146409	1	1.48603e+07	2.91264	19.8939	118050	0.0395526	0.270151	1.25196e+07	1.14615	7.82845	2.17038e+06	5.79114e-06	1	1.5725e+07	3.42528e-05	5.91469	173066	8.12991e-07	0.140385	1.28851e+07	4.53082e-05	7.82371
Crbn	NA	#VALUE!	1	0	0	#VALUE!	NA	#VALUE!	#VALUE!	0	0	#VALUE!	NA	#VALUE!	1	30360.5	6.61324e-08	#VALUE!	NA	#VALUE!	#VALUE!	154605	5.43641e-07	#VALUE!
Creb1	1.06266e+06	0.0932467	1	NA	#VALUE!	#VALUE!	0	0	0	NA	#VALUE!	#VALUE!	36394.8	9.71106e-08	1	NA	#VALUE!	#VALUE!	0	0	0	NA	#VALUE!	#VALUE!
Crebbp	10496.3	0.000921031	1	12167.9	0.00238492	2.5894	0	0	0	0	0	0	0	0	1	15545.8	3.38624e-08	#DIV/0!	9789.74	4.5988e-08	#DIV/0!	19736	6.93982e-08	#DIV/0!
Crebzf	1.69741e+06	0.148945	1	5.2046e+06	1.02011	6.84892	2.65814e+06	0.890607	5.97945	0	0	0	0	0	1	5.08983e+06	1.10868e-05	#DIV/0!	2.30251e+06	1.08162e-05	#DIV/0!	275344	9.68202e-07	#DIV/0!
Creg1	2.3039e+07	2.02163	1	1.22416e+07	2.39938	1.18685	6.25233e+06	2.09483	1.03621	2.07615e+06	0.190068	0.0940174	2.11097e+07	5.63261e-05	1	1.06416e+07	2.318e-05	0.411532	6.94794e+06	3.26384e-05	0.579455	3.46565e+06	1.21864e-05	0.216354
Creld1	4.18676e+06	0.367379	1	3.23721e+06	0.634497	1.72709	122770	0.041134	0.111966	4.85799e+06	0.444742	1.21058	3.81644e+06	1.01833e-05	1	3.56381e+06	7.76281e-06	0.762312	19932.3	9.36334e-08	0.00919484	7.98431e+06	2.80755e-05	2.75702
Creld2	9.18479e+06	0.805947	1	3.49928e+06	0.685864	0.851003	3.09171e+06	1.03587	1.28529	3.5735e+06	0.327148	0.405918	1.17025e+07	3.12253e-05	1	3.80521e+06	8.28866e-06	0.265447	6.9198e+06	3.25062e-05	1.04102	908116	3.19324e-06	0.102264
Crem	NA	#VALUE!	1	0	0	#VALUE!	NA	#VALUE!	#VALUE!	3.41402e+06	0.312549	#VALUE!	NA	#VALUE!	1	0	0	#VALUE!	NA	#VALUE!	#VALUE!	610137	2.14544e-06	#VALUE!
Crip1	1.41335e+07	1.24019	1	1.40708e+07	2.75789	2.22377	2.75883e+06	0.924343	0.745324	1.45111e+06	0.132847	0.107118	9.1446e+06	2.44001e-05	1	2.71779e+07	5.91998e-05	2.42621	7.90845e+06	3.71505e-05	1.52255	1.24663e+06	4.38358e-06	0.179654
Crip2	3.22137e+07	2.82668	1	4.35311e+07	8.53217	3.01844	1.66322e+07	5.57261	1.97143	5.43006e+06	0.497114	0.175865	2.20936e+07	5.89515e-05	1	3.35069e+07	7.2986e-05	1.23807	1.45671e+07	6.84299e-05	1.16078	1.55109e+07	5.45414e-05	0.925192
Crk	1.68416e+07	1.47782	1	8.33845e+06	1.63435	1.10592	8.17009e+06	2.73738	1.85231	1.38896e+06	0.127157	0.086044	1.27328e+07	3.39744e-05	1	8.34656e+06	1.81808e-05	0.535132	5.17937e+06	2.43305e-05	0.716141	417717	1.46883e-06	0.0432334
Crkl	6.43325e+06	0.564504	1	6.31196e+06	1.23715	2.19157	2.12888e+06	0.713279	1.26355	449727	0.0411719	0.0729345	5.91326e+06	1.57781e-05	1	6.77054e+06	1.47478e-05	0.934702	1.66793e+06	7.8352e-06	0.496587	909748	3.19898e-06	0.202748
Crlf3	474641	0.0416488	1	281953	0.0552632	1.32689	262604	0.0879851	2.11255	278074	0.0254573	0.611237	0	0	1	669099	1.45746e-06	#DIV/0!	314268	1.4763e-06	#DIV/0!	696987	2.45084e-06	#DIV/0!
Crls1	NA	#VALUE!	1	0	0	#VALUE!	NA	#VALUE!	#VALUE!	269493	0.0246717	#VALUE!	NA	#VALUE!	1	0	0	#VALUE!	NA	#VALUE!	#VALUE!	0	0	#VALUE!
Crnkl1	2.19267e+06	0.192402	1	1.78376e+06	0.349619	1.81713	1.76262e+06	0.590565	3.06943	1.12194e+06	0.102712	0.533842	1.38868e+06	3.70535e-06	1	1.3298e+06	2.89661e-06	0.781738	1.15761e+06	5.43795e-06	1.46759	557154	1.95914e-06	0.528732
Crocc	NA	#VALUE!	1	0	0	#VALUE!	NA	#VALUE!	#VALUE!	34212.4	0.0031321	#VALUE!	NA	#VALUE!	1	0	0	#VALUE!	NA	#VALUE!	#VALUE!	19086.8	6.71156e-08	#VALUE!
Crot	3.07421e+07	2.69756	1	5.80816e+07	11.3841	4.22015	8.72315e+06	2.92268	1.08345	2.75042e+07	2.51797	0.933425	2.35246e+07	6.27697e-05	1	5.95635e+07	0.000129743	2.06697	9.3738e+06	4.40341e-05	0.701518	2.45888e+07	8.64625e-05	1.37746
Crp	0	0	1	911973	0.178748	#DIV/0!	0	0	#DIV/0!	0	0	#DIV/0!	341295	9.10663e-07	1	1.22236e+06	2.66258e-06	2.92378	0	0	0	0	0	0
Crtap	NA	#VALUE!	1	0	0	#VALUE!	NA	#VALUE!	#VALUE!	0	0	#VALUE!	NA	#VALUE!	1	0	0	#VALUE!	NA	#VALUE!	#VALUE!	115266	4.05313e-07	#VALUE!
Crtc2	41391.3	0.003632	1	66973.7	0.0131269	3.61424	30838.5	0.0103324	2.84482	0	0	0	133051	3.55015e-07	1	83481.3	1.81842e-07	0.51221	0	0	0	0	0	0
Cry1	5192.19	0.000455605	1	NA	#VALUE!	#VALUE!	41175.2	0.0137957	30.28	NA	#VALUE!	#VALUE!	0	0	1	NA	#VALUE!	#VALUE!	20508.3	9.63391e-08	#DIV/0!	NA	#VALUE!	#VALUE!
Crygn	613129	0.0538008	1	251592	0.0493124	0.916573	0	0	0	49554.7	0.00453667	0.0843234	473450	1.26329e-06	1	335737	7.31316e-07	0.578899	0	0	0	0	0	0
Cryl1	2.19939e+07	1.92992	1	3.11206e+07	6.09969	3.16059	9.53809e+06	3.19572	1.65588	8.24002e+06	0.754362	0.390877	1.71397e+07	4.57332e-05	1	2.95439e+07	6.43536e-05	1.40715	8.92665e+06	4.19336e-05	0.916917	5.95838e+06	2.09516e-05	0.458127
Cryz	1.4793e+08	12.9806	1	3.14084e+08	61.561	4.74254	5.86025e+07	19.6347	1.51262	6.49311e+07	5.94435	0.457941	1.51534e+08	0.000404333	1	3.01797e+08	0.000657386	1.62585	6.85191e+07	0.000321873	0.796059	6.95388e+07	0.000244522	0.604753
Cryzl1	995437	0.0873476	1	1.99422e+06	0.39087	4.47487	494285	0.165609	1.89598	127034	0.0116298	0.133143	1.20238e+06	3.20827e-06	1	3.26269e+06	7.10691e-06	2.21518	194778	9.14984e-07	0.285195	240810	8.46767e-07	0.263933
Cs	2.15818e+08	18.9376	1	2.4774e+08	48.5574	2.56407	4.3098e+07	14.4399	0.762501	1.29142e+08	11.8228	0.624304	2.06165e+08	0.0005501	1	2.72973e+08	0.0005946	1.08089	3.73148e+07	0.000175289	0.318649	1.30181e+08	0.000457759	0.832137
Csad	2.97239e+08	26.0821	1	6.63855e+07	13.0117	0.498874	3.15672e+08	105.765	4.0551	1.42665e+07	1.30608	0.0500758	2.78488e+08	0.000743077	1	7.10518e+07	0.000154768	0.208279	3.31686e+08	0.00155812	2.09685	1.15512e+07	4.06177e-05	0.0546615
Csde1	1.26674e+07	1.11154	1	1.48555e+07	2.9117	2.61953	4.36415e+06	1.4622	1.31548	1.17211e+07	1.07305	0.965378	1.56721e+07	4.18173e-05	1	1.42964e+07	3.1141e-05	0.744692	2.70564e+06	1.27099e-05	0.30394	6.86158e+06	2.41276e-05	0.576977
Cse1l	1.14391e+08	10.0376	1	8.41684e+07	16.4971	1.64354	1.09416e+07	3.66597	0.365225	6.32796e+07	5.79316	0.577147	1.72011e+08	0.000458969	1	1.49737e+07	3.26163e-05	0.0710642	1.2827e+07	6.02559e-05	0.131285	3.38703e+08	0.00119099	2.59493
Csf1r	NA	#VALUE!	1	0	0	#VALUE!	NA	#VALUE!	#VALUE!	0	0	#VALUE!	NA	#VALUE!	1	0	0	#VALUE!	NA	#VALUE!	#VALUE!	119682	4.20843e-07	#VALUE!
Csf2ra	3.6926e+06	0.324019	1	NA	#VALUE!	#VALUE!	0	0	0	NA	#VALUE!	#VALUE!	3.86378e+06	1.03096e-05	1	NA	#VALUE!	#VALUE!	0	0	0	NA	#VALUE!	#VALUE!
Csk	3.40354e+06	0.298654	1	5.22558e+06	1.02422	3.42946	1.76605e+06	0.591713	1.98127	2.82157e+06	0.258311	0.864918	2.81017e+06	7.49826e-06	1	5.38281e+06	1.1725e-05	1.5637	2.02128e+06	9.4951e-06	1.26631	2.66917e+06	9.38567e-06	1.25171
Csmd1	NA	#VALUE!	1	163755	0.0320962	#VALUE!	NA	#VALUE!	#VALUE!	0	0	#VALUE!	NA	#VALUE!	1	155854	3.39487e-07	#VALUE!	NA	#VALUE!	#VALUE!	0	0	#VALUE!
Csmd2	418531	0.0367252	1	NA	#VALUE!	#VALUE!	97265.5	0.0325886	0.887364	NA	#VALUE!	#VALUE!	386434	1.03111e-06	1	NA	#VALUE!	#VALUE!	90536.2	4.253e-07	0.41247	NA	#VALUE!	#VALUE!
Csnk1a1	907920	0.0796681	1	3.16919e+06	0.621167	7.79693	714582	0.23942	3.00521	3.69992e+06	0.338723	4.25167	1.4494e+06	3.86738e-06	1	2.16374e+06	4.71314e-06	1.21869	441333	2.07319e-06	0.536072	4.7173e+06	1.65876e-05	4.28911
Csnk1d	367067	0.0322094	1	595244	0.116669	3.6222	76827.6	0.025741	0.799177	2.65145e+06	0.242736	7.53621	497943	1.32864e-06	1	1.05123e+06	2.28984e-06	1.72344	37541.8	1.76355e-07	0.132734	2.46392e+06	8.66396e-06	6.52092
Csnk1g2	133814	0.0117419	1	0	0	0	17969.2	0.00602054	0.512741	164392	0.0150498	1.28172	0	0	1	320746	6.9866e-07	#DIV/0!	0	0	#DIV/0!	2.0467e+06	7.19689e-06	#DIV/0!
Csnk2a1	5.59462e+06	0.490917	1	8.39085e+06	1.64462	3.3501	1.7809e+06	0.596687	1.21545	6.56928e+06	0.601408	1.22507	7.1603e+06	1.91055e-05	1	1.26754e+07	2.761e-05	1.44513	1.62373e+06	7.62758e-06	0.399234	5.73157e+06	2.01541e-05	1.05488
Csnk2a2	950872	0.0834371	1	1.7098e+06	0.335123	4.01647	82307.8	0.0275771	0.330514	760458	0.0696188	0.834387	3.38502e+06	9.03212e-06	1	1.33912e+06	2.91691e-06	0.322949	206940	9.72116e-07	0.107629	1.49709e+06	5.26428e-06	0.58284
Csnk2b	2.06097e+07	1.80846	1	1.71966e+07	3.37055	1.86378	3.37383e+06	1.1304	0.625061	2.77004e+07	2.53593	1.40226	3.35101e+07	8.94136e-05	1	2.07974e+07	4.53016e-05	0.506652	5.85768e+06	2.75169e-05	0.307748	1.55737e+07	5.47624e-05	0.612461
Cspg4	271450	0.0238192	1	NA	#VALUE!	#VALUE!	0	0	0	NA	#VALUE!	#VALUE!	196113	5.23281e-07	1	NA	#VALUE!	#VALUE!	0	0	0	NA	#VALUE!	#VALUE!
Cspg5	NA	#VALUE!	1	9.13496e+06	1.79047	#VALUE!	NA	#VALUE!	#VALUE!	0	0	#VALUE!	NA	#VALUE!	1	5.94862e+06	1.29575e-05	#VALUE!	NA	#VALUE!	#VALUE!	4.41118e+06	1.55112e-05	#VALUE!
Csrp1	4.42938e+06	0.388669	1	8.707e+06	1.70659	4.39085	4.7735e+06	1.59935	4.11494	5.84847e+06	0.535419	1.37757	4.62551e+06	1.2342e-05	1	9.39521e+06	2.0465e-05	1.65815	3.69582e+06	1.73614e-05	1.40668	5.6234e+06	1.97737e-05	1.60214
Csrp2	1.64554e+06	0.144393	1	2.20015e+06	0.431233	2.98652	748441	0.250764	1.73667	1.93009e+06	0.176697	1.22372	792434	2.11442e-06	1	3.27867e+06	7.14172e-06	3.37763	77471.6	3.63928e-07	0.172118	2.16234e+06	7.6035e-06	3.59603
Csrp3	2.94129e+06	0.258092	1	1.16646e+07	2.28628	8.85839	1.5996e+06	0.535945	2.07657	2.35257e+07	2.15374	8.34486	2.71436e+06	7.24261e-06	1	1.18141e+07	2.57339e-05	3.55313	736024	3.45752e-06	0.477386	1.98474e+07	6.97901e-05	9.63604
Cst3	332094	0.0291406	1	1.86056e+06	0.364673	12.5143	0	0	0	423612	0.0387811	1.33083	571531	1.52499e-06	1	552411	1.20328e-06	0.789042	142609	6.69915e-07	0.439291	363133	1.2769e-06	0.837313
Cstb	7.78411e+07	6.8304	1	1.38317e+08	27.1104	3.96907	6.43156e+07	21.5488	3.15484	2.49609e+07	2.28514	0.334554	6.8418e+07	0.000182557	1	1.08781e+08	0.000236951	1.29796	4.20494e+07	0.00019753	1.08202	2.87565e+07	0.000101117	0.553896
Cstf1	0	0	1	150940	0.0295846	#DIV/0!	26319.6	0.00881833	#DIV/0!	0	0	#DIV/0!	90413.8	2.41247e-07	1	143402	3.12363e-07	1.29478	0	0	0	0	0	0
Cstf2	2.37435e+06	0.208345	1	3.59984e+06	0.705574	3.38657	1.69082e+06	0.566505	2.71908	1.46233e+06	0.133874	0.642562	3.84991e+06	1.02726e-05	1	2.62506e+06	5.718e-06	0.556629	945949	4.44366e-06	0.432576	1.76425e+06	6.2037e-06	0.603909
Cstf2t	1.0092e+06	0.0885549	1	893231	0.175075	1.97702	56950.6	0.0190812	0.215473	0	0	0	994603	2.65386e-06	1	884420	1.92648e-06	0.725915	53064.1	2.49272e-07	0.0939284	0	0	0
Cstf3	113376	0.00994853	1	52105.2	0.0102127	1.02655	0	0	0	0	0	0	465713	1.24264e-06	1	51892.9	1.13035e-07	0.0909635	11163	5.24391e-08	0.0421997	274689	9.65899e-07	0.777295
Ctage5	1.61911e+07	1.42073	1	1.45978e+07	2.86119	2.01388	4.09815e+06	1.37308	0.966458	1.99877e+07	1.82984	1.28796	2.79742e+07	7.46423e-05	1	1.72121e+07	3.74921e-05	0.50229	3.82674e+06	1.79764e-05	0.240834	2.87079e+07	0.000100947	1.3524
Ctbp1	3.19539e+06	0.280389	1	1.30766e+07	2.56303	9.14099	413167	0.138431	0.49371	4.50515e+06	0.41244	1.47096	1.17238e+07	3.12821e-05	1	1.70103e+06	3.70524e-06	0.118446	335877	1.57781e-06	0.050438	4.86751e+06	1.71158e-05	0.547143
Ctbs	142986	0.0125467	1	0	0	0	430942	0.144387	11.5079	383841	0.0351401	2.80074	815541	2.17607e-06	1	538716	1.17345e-06	0.539251	566450	2.66094e-06	1.22282	275481	9.68684e-07	0.445152
Ctcf	53323.2	0.00467901	1	89363.6	0.0175154	3.7434	4038.3	0.00135303	0.28917	66141.7	0.00605518	1.29412	158293	4.22365e-07	1	196355	4.27707e-07	1.01265	3462.88	1.62671e-08	0.0385144	78434.5	2.75802e-07	0.652994
Ctdp1	39467.8	0.00346322	1	121386	0.0237919	6.86987	0	0	0	17164.8	0.00157142	0.453744	15824.2	4.22229e-08	1	7756.21	1.68949e-08	0.400135	15298.3	7.1865e-08	1.70204	39581.4	1.39181e-07	3.29635
Ctdsp1	718742	0.0630682	1	614540	0.120451	1.90985	438003	0.146752	2.32688	3.63532e+06	0.332808	5.27696	1.5895e+06	4.2412e-06	1	2.08126e+07	4.53347e-05	10.6891	181600	8.5308e-07	0.201141	3.90126e+06	1.37181e-05	3.23449
Cth	3.72958e+08	32.7263	1	2.46552e+08	48.3246	1.47663	4.25837e+08	142.676	4.35968	4.24981e+07	3.89064	0.118884	3.57115e+08	0.000952874	1	2.6769e+08	0.000583092	0.61193	3.92047e+08	0.00184167	1.93275	5.97008e+07	0.000209928	0.22031
Ctif	2.48681e+06	0.218212	1	184519	0.036166	0.165738	312763	0.104791	0.480224	128552	0.0117688	0.0539327	1.78542e+06	4.76397e-06	1	134714	2.9344e-07	0.0615956	164084	7.70794e-07	0.161797	162629	5.71856e-07	0.120038
Ctnna1	2.02732e+07	1.77893	1	7.01632e+07	13.7521	7.73053	3.51023e+06	1.1761	0.661124	3.62868e+07	3.322	1.86741	2.13383e+07	5.69362e-05	1	6.67237e+07	0.00014534	2.55268	3.90428e+06	1.83406e-05	0.322126	6.88156e+07	0.000241978	4.24999
Ctnnb1	1.85931e+07	1.63151	1	2.3145e+07	4.53646	2.78054	1.60464e+06	0.537631	0.329531	7.22951e+07	6.61852	4.05669	2.05021e+07	5.4705e-05	1	2.67506e+07	5.82691e-05	1.06515	2.64575e+06	1.24286e-05	0.227193	7.71869e+07	0.000271415	4.96143
Ctnnbl1	148135	0.0129986	1	96629.3	0.0189395	1.45704	1.89434e+06	0.634697	48.8281	439962	0.0402778	3.09863	292196	7.79654e-07	1	420928	9.16881e-07	1.17601	24766	1.1634e-07	0.14922	1.27683e+06	4.48977e-06	5.75867
Ctnnd1	1.85414e+07	1.62697	1	2.102e+08	41.1996	25.3229	4.99396e+06	1.67322	1.02843	4.49478e+07	4.11491	2.52918	1.99354e+07	5.31929e-05	1	2.38153e+08	0.000518754	9.75232	3.60821e+06	1.69498e-05	0.318648	4.90406e+07	0.000172443	3.24184
Ctps	62897.1	0.00551909	1	282846	0.0554383	10.0448	10308	0.00345367	0.625767	80224.6	0.00734445	1.33074	192937	5.14806e-07	1	927224	2.01971e-06	3.92326	55344.9	2.59986e-07	0.505019	99403.7	3.49536e-07	0.678968
Ctps2	365717	0.0320909	1	661174	0.129591	4.03825	75791	0.0253936	0.791303	157602	0.0144283	0.449606	504644	1.34652e-06	1	1.13107e+06	2.46375e-06	1.82971	164391	7.72237e-07	0.573506	226809	7.97535e-07	0.592293
Ctr9	1415.1	0.000124172	1	0	0	0	370589	0.124165	999.945	21338.3	0.00195349	15.7321	0	0	1	0	0	#DIV/0!	176219	8.27801e-07	#DIV/0!	50090.5	1.76135e-07	#DIV/0!
Ctrb1	1.47219e+07	1.29182	1	NA	#VALUE!	#VALUE!	1.15459e+06	0.386843	0.299456	NA	#VALUE!	#VALUE!	1.36957e+07	3.65437e-05	1	NA	#VALUE!	#VALUE!	1.11727e+06	5.24844e-06	0.143621	NA	#VALUE!	#VALUE!
Ctrl	4.84968e+06	0.425549	1	NA	#VALUE!	#VALUE!	424206	0.14213	0.333991	NA	#VALUE!	#VALUE!	6.35685e+06	1.69617e-05	1	NA	#VALUE!	#VALUE!	0	0	0	NA	#VALUE!	#VALUE!
Ctsa	3.78097e+07	3.31772	1	4.40279e+07	8.62953	2.60104	4.09802e+06	1.37304	0.413849	8.34899e+06	0.764338	0.23038	4.38468e+07	0.000116995	1	3.75741e+07	8.18454e-05	0.699565	3.07149e+06	1.44286e-05	0.123327	9.4921e+06	3.33774e-05	0.28529
Ctsb	1.24572e+08	10.9309	1	1.20407e+08	23.6	2.15901	3.24505e+07	10.8725	0.994653	1.0224e+08	9.35996	0.856282	1.24425e+08	0.000331998	1	1.26565e+08	0.000275688	0.830393	4.28699e+07	0.000201384	0.606583	9.43087e+07	0.00033162	0.998864
Ctsc	2.44563e+06	0.214599	1	5.59227e+06	1.09609	5.10764	3.01367e+06	1.00972	4.70517	92900.5	0.00850491	0.0396317	6.44125e+06	1.71869e-05	1	8.04151e+06	1.75163e-05	1.01917	3.44118e+06	1.61652e-05	0.940551	1.33861e+06	4.707e-06	0.273871
Ctsd	1.39207e+08	12.2152	1	1.5408e+08	30.2	2.47234	4.80367e+07	16.0946	1.31759	7.37252e+07	6.74943	0.552545	9.07786e+07	0.000242221	1	1.27147e+08	0.000276956	1.1434	4.01278e+07	0.000188503	0.778228	5.02859e+07	0.000176822	0.730003
Ctsf	8.70028e+06	0.763432	1	2.09847e+06	0.411303	0.538755	2.52649e+06	0.846498	1.10881	2.56376e+06	0.234709	0.307439	5.07103e+06	1.35308e-05	1	3.62675e+06	7.89991e-06	0.583846	1.50334e+06	7.06204e-06	0.521923	2.53409e+06	8.9107e-06	0.658549
Ctsg	NA	#VALUE!	1	0	0	#VALUE!	NA	#VALUE!	#VALUE!	11653.7	0.00106688	#VALUE!	NA	#VALUE!	1	0	0	#VALUE!	NA	#VALUE!	#VALUE!	0	0	#VALUE!
Ctsh	2.39458e+07	2.10119	1	7.07919e+06	1.38753	0.660355	8.60796e+06	2.88408	1.37259	1.77736e+06	0.162714	0.077439	1.15089e+07	3.07087e-05	1	7.68734e+06	1.67449e-05	0.545281	6.30623e+06	2.96239e-05	0.964677	2.74863e+06	9.66508e-06	0.314735
Ctsl	3.24643e+06	0.284868	1	1.65649e+06	0.324675	1.13974	0	0	0	1.07526e+06	0.0984387	0.34556	939344	2.50641e-06	1	3.03209e+06	6.60461e-06	2.63509	538565	2.52994e-06	1.00939	1.06647e+06	3.75006e-06	1.49619
Ctso	NA	#VALUE!	1	2.07439e+06	0.406585	#VALUE!	NA	#VALUE!	#VALUE!	1.48714e+06	0.136146	#VALUE!	NA	#VALUE!	1	2.45127e+06	5.33945e-06	#VALUE!	NA	#VALUE!	#VALUE!	1.16463e+06	4.09524e-06	#VALUE!
Ctsq	NA	#VALUE!	1	434104	0.085085	#VALUE!	NA	#VALUE!	#VALUE!	0	0	#VALUE!	NA	#VALUE!	1	13674.9	2.97871e-08	#VALUE!	NA	#VALUE!	#VALUE!	0	0	#VALUE!
Ctsr	0	0	1	NA	#VALUE!	#VALUE!	0	0	#DIV/0!	NA	#VALUE!	#VALUE!	1.96459e+06	5.24204e-06	1	NA	#VALUE!	#VALUE!	0	0	0	NA	#VALUE!	#VALUE!
Ctss	846070	0.074241	1	900253	0.176451	2.37673	0	0	0	146354	0.0133985	0.180473	200363	5.34619e-07	1	873400	1.90247e-06	3.55856	0	0	0	1.07559e+07	3.78212e-05	70.7442
Ctsz	7.90705e+07	6.93828	1	5.12963e+07	10.0542	1.44909	2.53437e+07	8.49136	1.22384	3.20674e+07	2.93572	0.42312	8.31797e+07	0.000221945	1	5.34307e+07	0.000116385	0.524386	3.1157e+07	0.000146362	0.659453	2.4871e+07	8.74547e-05	0.394038
Cttn	1.77846e+07	1.56056	1	1.94531e+07	3.81284	2.44325	4.33255e+06	1.45161	0.930186	1.04983e+07	0.961102	0.615869	1.61029e+07	4.29667e-05	1	1.80528e+07	3.93233e-05	0.915204	3.60712e+06	1.69447e-05	0.394369	9.15783e+06	3.2202e-05	0.749464
Ctu1	98837.7	0.00867281	1	698409	0.136889	15.7837	39917.3	0.0133742	1.54209	0	0	0	0	0	1	0	0	#DIV/0!	0	0	#DIV/0!	14482.2	5.09243e-08	#DIV/0!
Ctu2	0	0	1	557089	0.10919	#DIV/0!	43551.8	0.014592	#DIV/0!	54761.9	0.00501337	#DIV/0!	9357.16	2.49673e-08	1	165439	3.60366e-07	14.4335	60109.1	2.82367e-07	11.3095	789198	2.77508e-06	111.149
Cul1	2.0068e+06	0.176092	1	2.58643e+06	0.506944	2.87885	5.75141e+06	1.927	10.9431	1.31979e+06	0.120825	0.686143	3.45723e+06	9.22479e-06	1	2.8488e+06	6.20536e-06	0.672683	929973	4.36861e-06	0.473573	1.70012e+06	5.9782e-06	0.648058
Cul2	2.43236e+06	0.213435	1	9.64382e+06	1.8902	8.85611	3.19246e+06	1.06963	5.0115	830634	0.0760433	0.356283	1.35655e+06	3.61961e-06	1	2.33097e+06	5.0774e-06	1.40275	3.94145e+06	1.85152e-05	5.11525	1.80003e+06	6.3295e-06	1.74867
Cul3	1.2345e+06	0.108325	1	1.21012e+06	0.237185	2.18956	825777	0.276675	2.55412	165664	0.0151663	0.140007	1.17547e+06	3.13645e-06	1	922173	2.00871e-06	0.640441	346034	1.62552e-06	0.518267	325827	1.14572e-06	0.365291
Cul4a	2.93288e+06	0.257354	1	3.27915e+06	0.642719	2.49741	1.71919e+06	0.576012	2.23821	1.87862e+06	0.171985	0.668279	4.05441e+06	1.08182e-05	1	5.20281e+06	1.13329e-05	1.04758	1.96229e+06	9.21798e-06	0.85208	1.70921e+06	6.01015e-06	0.555558
Cul4b	1.77165e+06	0.155459	1	2.1523e+06	0.421854	2.7136	1.11356e+06	0.373096	2.39997	556115	0.0509115	0.327492	1.55528e+06	4.14989e-06	1	2.00202e+06	4.36087e-06	1.05084	1.05226e+06	4.94305e-06	1.19113	753134	2.64827e-06	0.638154
Cul5	748990	0.0657224	1	3.84675e+06	0.753969	11.472	238096	0.0797738	1.2138	3.44081e+06	0.315001	4.79291	743218	1.9831e-06	1	6.25267e+06	1.36198e-05	6.86794	425307	1.99791e-06	1.00747	2.60819e+06	9.17125e-06	4.62471
Cuta	0	0	1	7.64358e+06	1.49815	#DIV/0!	0	0	#DIV/0!	0	0	#DIV/0!	244312	6.51887e-07	1	6.99846e+06	1.52443e-05	23.3849	1.26977e+06	5.96483e-06	9.15009	0	0	0
Cutc	7.32864e+06	0.643073	1	6.80725e+06	1.33423	2.07477	3.27874e+06	1.09854	1.70826	323497	0.0296157	0.0460534	8.32715e+06	2.2219e-05	1	1.06876e+07	2.32801e-05	1.04776	3.40241e+06	1.59831e-05	0.719343	396294	1.3935e-06	0.0627168
Cux1	45506.6	0.00399311	1	137964	0.0270413	6.77197	8381.18	0.0028081	0.703236	1.34306e+06	0.122956	30.7919	70764.6	1.88818e-07	1	201152	4.38158e-07	2.32053	11117.4	5.22249e-08	0.276588	1.77885e+06	6.25504e-06	33.1273
Cwc15	0	0	1	709881	0.139138	#DIV/0!	87396.7	0.0292821	#DIV/0!	120851	0.0110637	#DIV/0!	0	0	1	0	0	#DIV/0!	113053	5.31074e-07	#DIV/0!	78457.2	2.75881e-07	#DIV/0!
Cwc22	NA	#VALUE!	1	1.22299e+06	0.239708	#VALUE!	NA	#VALUE!	#VALUE!	0	0	#VALUE!	NA	#VALUE!	1	1.10297e+06	2.40253e-06	#VALUE!	NA	#VALUE!	#VALUE!	37980.1	1.3355e-07	#VALUE!
Cwf19l1	868323	0.0761936	1	691639	0.135562	1.77918	1.46335e+06	0.490293	6.43484	188159	0.0172257	0.226078	1.27456e+06	3.40084e-06	1	663683	1.44566e-06	0.425088	25099.7	1.17908e-07	0.0346701	141908	4.98996e-07	0.146727
Cxadr	1.03438e+07	0.907646	1	3.3089e+06	0.64855	0.714541	265100	0.0888215	0.0978592	5.43825e+06	0.497864	0.548522	1.23319e+07	3.29048e-05	1	1.95105e+06	4.24985e-06	0.129156	2.17374e+06	1.02113e-05	0.310329	4.4867e+06	1.57767e-05	0.479465
Cxcl12	NA	#VALUE!	1	0	0	#VALUE!	NA	#VALUE!	#VALUE!	438511	0.040145	#VALUE!	NA	#VALUE!	1	0	0	#VALUE!	NA	#VALUE!	#VALUE!	436315	1.53423e-06	#VALUE!
Cyb5	2.11198e+09	185.322	1	2.54136e+09	498.111	2.68781	3.80476e+08	127.478	0.687873	3.48247e+09	318.815	1.72033	2.22412e+09	0.00593452	1	2.85949e+09	0.00622865	1.04956	3.6654e+08	0.00172184	0.29014	3.51689e+09	0.0123665	2.08383
Cyb5b	2.30009e+08	20.1828	1	1.13028e+08	22.1536	1.09765	1.37052e+08	45.9192	2.27516	4.73869e+08	43.382	2.14945	2.47653e+08	0.000660802	1	1.10003e+08	0.000239613	0.36261	6.94539e+07	0.000326265	0.49374	4.98913e+08	0.00175434	2.65487
Cyb5d2	13716.9	0.00120363	1	572099	0.112132	93.1618	0	0	0	2.17149e+06	0.198796	165.164	0	0	1	130992	2.85332e-07	#DIV/0!	0	0	#DIV/0!	236625	8.32053e-07	#DIV/0!
Cyb5r1	980449	0.0860324	1	377029	0.0738984	0.858959	255706	0.0856738	0.995832	425248	0.0389308	0.452513	1.15566e+06	3.08359e-06	1	675610	1.47164e-06	0.477249	349409	1.64137e-06	0.532293	1.19688e+06	4.20864e-06	1.36485
Cyb5r3	3.14066e+08	27.5587	1	3.51003e+08	68.7971	2.49639	6.58937e+08	220.776	8.01112	1.52076e+09	139.224	5.0519	3.1622e+08	0.000843756	1	3.2119e+08	0.000699628	0.829182	5.9947e+08	0.00281605	3.33752	1.51702e+09	0.00533436	6.32215
Cyba	NA	#VALUE!	1	646639	0.126742	#VALUE!	NA	#VALUE!	#VALUE!	1.02495e+06	0.0938326	#VALUE!	NA	#VALUE!	1	0	0	#VALUE!	NA	#VALUE!	#VALUE!	3.15152e+06	1.10818e-05	#VALUE!
Cybb	434927	0.038164	1	2.31292e+06	0.453337	11.8787	79576.8	0.0266621	0.698619	2.00827e+06	0.183854	4.81747	468013	1.24878e-06	1	607897	1.32414e-06	1.06035	22641.3	1.06359e-07	0.0851704	1.7227e+06	6.05758e-06	4.8508
Cyc1	1.99312e+08	17.4892	1	1.46757e+08	28.7646	1.6447	1.66852e+07	5.59035	0.319645	2.24483e+08	20.5511	1.17507	1.91318e+08	0.000510487	1	1.81661e+08	0.000395701	0.775145	1.37647e+07	6.46608e-05	0.126665	2.04068e+08	0.00071757	1.40566
Cycs	5.48687e+08	48.1462	1	7.13986e+08	139.942	2.90662	3.70226e+08	124.044	2.5764	4.01617e+08	36.7675	0.763664	5.19244e+08	0.00138548	1	6.72081e+08	0.00146395	1.05664	3.08166e+08	0.00144763	1.04486	3.52201e+08	0.00123846	0.893884
Cyfip1	2.4476e+06	0.214772	1	6.92863e+06	1.35802	6.32308	897991	0.300871	1.40088	8.60485e+06	0.787762	3.66789	2.18333e+06	5.8257e-06	1	7.13645e+06	1.55449e-05	2.66833	786264	3.69353e-06	0.634006	6.96847e+06	2.45035e-05	4.2061
Cygb	8.7327e+06	0.766277	1	8.9645e+06	1.75706	2.29298	7.51161e+06	2.51675	3.28439	3.16779e+06	0.290007	0.378462	5.54025e+06	1.47828e-05	1	7.22737e+06	1.57429e-05	1.06495	8.48127e+06	3.98413e-05	2.69511	2.72949e+06	9.59778e-06	0.649253
Cyld	0	0	1	NA	#VALUE!	#VALUE!	14621.2	0.00489881	#DIV/0!	NA	#VALUE!	#VALUE!	0	0	1	NA	#VALUE!	#VALUE!	0	0	#DIV/0!	NA	#VALUE!	#VALUE!
Cyp11b1	229673	0.0201534	1	0	0	0	11829.3	0.00396338	0.196661	1.07489e+06	0.0984048	4.8828	281310	7.50608e-07	1	0	0	0	0	0	0	0	0	0
Cyp17a1	NA	#VALUE!	1	2.83137e+06	0.554952	#VALUE!	NA	#VALUE!	#VALUE!	7.87979e+06	0.721383	#VALUE!	NA	#VALUE!	1	1.8378e+06	4.00316e-06	#VALUE!	NA	#VALUE!	#VALUE!	7.44263e+06	2.61708e-05	#VALUE!
Cyp1a2	1.28925e+08	11.3129	1	1.63714e+08	32.0882	2.83642	2.74054e+07	9.18213	0.811648	2.33496e+08	21.3762	1.88953	1.29019e+08	0.000344256	1	1.61951e+08	0.000352768	1.02473	2.40624e+07	0.000113035	0.328345	2.20688e+08	0.000776014	2.25418
Cyp20a1	498920	0.0437792	1	0	0	0	197929	0.0663158	1.51478	4.30401e+06	0.394026	9.0003	510503	1.36215e-06	1	1.28486e+06	2.79873e-06	2.05463	92066.8	4.3249e-07	0.317504	4.98898e+06	1.75429e-05	12.8788
Cyp26a1	71319.1	0.0062581	1	NA	#VALUE!	#VALUE!	0	0	0	NA	#VALUE!	#VALUE!	96025.4	2.5622e-07	1	NA	#VALUE!	#VALUE!	2.82264e+06	1.32595e-05	51.7505	NA	#VALUE!	#VALUE!
Cyp27a1	1.35347e+08	11.8764	1	8.88356e+07	17.4119	1.46609	1.69103e+07	5.66577	0.477061	1.58753e+08	14.5336	1.22374	1.35614e+08	0.000361854	1	1.17704e+08	0.000256388	0.708539	1.76131e+07	8.27386e-05	0.228652	1.59661e+08	0.000561423	1.55152
Cyp2a12	1.44481e+08	12.6779	1	9.86408e+07	19.3338	1.52499	4.51025e+07	15.1115	1.19195	1.53185e+08	14.0239	1.10617	1.4757e+08	0.000393755	1	1.05711e+08	0.000230263	0.584788	4.14711e+07	0.000194814	0.494758	1.46854e+08	0.000516386	1.31144
Cyp2a22	NA	#VALUE!	1	3.11121e+07	6.09801	#VALUE!	NA	#VALUE!	#VALUE!	5.767e+07	5.2796	#VALUE!	NA	#VALUE!	1	2.81616e+07	6.13426e-05	#VALUE!	NA	#VALUE!	#VALUE!	4.99078e+07	0.000175492	#VALUE!
Cyp2a4	6.26677e+06	0.549896	1	NA	#VALUE!	#VALUE!	4.51536e+06	1.51286	2.75118	NA	#VALUE!	#VALUE!	1.4465e+07	3.85963e-05	1	NA	#VALUE!	#VALUE!	2.97834e+06	1.39909e-05	0.362494	NA	#VALUE!	#VALUE!
Cyp2a5	3.40637e+07	2.98902	1	2.82654e+07	5.54007	1.85347	8.18886e+06	2.74366	0.917914	7.05335e+07	6.45724	2.16032	3.14053e+07	8.37974e-05	1	2.6067e+07	5.678e-05	0.677587	9.18548e+06	4.31494e-05	0.514926	6.74663e+07	0.000237234	2.83104
Cyp2ab1	4.23657e+06	0.371751	1	4.94491e+06	0.96921	2.60715	1.34266e+06	0.449858	1.21011	1.18363e+07	1.08359	2.91484	3.47705e+06	9.27766e-06	1	855753	1.86403e-06	0.200916	1.8773e+06	8.81873e-06	0.950534	1.26499e+07	4.44811e-05	4.79443
Cyp2b13	NA	#VALUE!	1	8.65888e+07	16.9715	#VALUE!	NA	#VALUE!	#VALUE!	2.55385e+07	2.33801	#VALUE!	NA	#VALUE!	1	6.09038e+07	0.000132663	#VALUE!	NA	#VALUE!	#VALUE!	4.03424e+07	0.000141857	#VALUE!
Cyp2b9	NA	#VALUE!	1	3.2141e+08	62.9968	#VALUE!	NA	#VALUE!	#VALUE!	1.69914e+08	15.5553	#VALUE!	NA	#VALUE!	1	1.39821e+08	0.000304564	#VALUE!	NA	#VALUE!	#VALUE!	1.62038e+08	0.00056978	#VALUE!
Cyp2c29	2.54719e+08	22.351	1	9.10337e+07	17.8427	0.798296	3.64363e+07	12.2079	0.54619	1.99611e+08	18.2741	0.817593	2.2496e+08	0.000600252	1	1.39665e+08	0.000304223	0.506826	4.52009e+07	0.000212334	0.353742	1.87936e+08	0.000660845	1.10095
Cyp2c37	8.9951e+07	7.89302	1	4.45849e+07	8.73871	1.10714	1.63059e+07	5.46326	0.692163	8.53503e+07	7.8137	0.989951	1.11903e+08	0.000298586	1	5.59191e+07	0.000121805	0.40794	2.18174e+07	0.000102489	0.343247	9.39161e+07	0.00033024	1.10601
Cyp2c38	NA	#VALUE!	1	4.88708e+06	0.957875	#VALUE!	NA	#VALUE!	#VALUE!	1.10703e+07	1.01347	#VALUE!	NA	#VALUE!	1	1.58092e+06	3.44361e-06	#VALUE!	NA	#VALUE!	#VALUE!	1.02889e+07	3.6179e-05	#VALUE!
Cyp2c39	NA	#VALUE!	1	3.95949e+06	0.776066	#VALUE!	NA	#VALUE!	#VALUE!	3.33652e+06	0.305453	#VALUE!	NA	#VALUE!	1	2.20029e+06	4.79276e-06	#VALUE!	NA	#VALUE!	#VALUE!	2.30104e+06	8.09122e-06	#VALUE!
Cyp2c40	5.10704e+06	0.448133	1	1.02334e+07	2.00576	4.47582	857750	0.287388	0.641301	4.33469e+06	0.396835	0.88553	7.14539e+06	1.90657e-05	1	1.45165e+07	3.16204e-05	1.65849	2.28985e+06	1.07567e-05	0.564191	5.13819e+06	1.80676e-05	0.947646
Cyp2c44	3.64798e+07	3.20103	1	2.14019e+07	4.1948	1.31045	7.59087e+06	2.54331	0.794528	5.29733e+07	4.84963	1.51502	3.02855e+07	8.08096e-05	1	2.64697e+07	5.76574e-05	0.713497	7.58118e+06	3.56131e-05	0.440704	2.91644e+07	0.000102552	1.26905
Cyp2c50	1.05043e+08	9.21734	1	6.37217e+07	12.4896	1.35501	5.76336e+06	1.93101	0.209497	1.02384e+08	9.37312	1.0169	1.06552e+08	0.000284308	1	7.18312e+07	0.000156465	0.550337	1.51865e+07	7.13398e-05	0.250924	1.1401e+08	0.000400896	1.41007
Cyp2c54	7.77105e+07	6.81894	1	2.55618e+07	5.01014	0.734739	1.32127e+07	4.4269	0.649206	5.11408e+07	4.68186	0.686597	8.31721e+07	0.000221925	1	2.83825e+07	6.18238e-05	0.27858	1.9899e+07	9.34771e-05	0.421211	4.88455e+07	0.000171757	0.773944
Cyp2c55	NA	#VALUE!	1	8772.81	0.00171949	#VALUE!	NA	#VALUE!	#VALUE!	2.17385e+06	0.199012	#VALUE!	NA	#VALUE!	1	1.35106e+06	2.94292e-06	#VALUE!	NA	#VALUE!	#VALUE!	7.75619e+06	2.72733e-05	#VALUE!
Cyp2c67	4.25302e+07	3.73194	1	2.25979e+07	4.42923	1.18684	8.19142e+06	2.74452	0.735414	3.96593e+07	3.63075	0.972885	6.05847e+07	0.000161655	1	2.41117e+07	5.25209e-05	0.324894	6.29433e+06	2.95681e-05	0.182908	3.76693e+07	0.000132458	0.819382
Cyp2c68	3.70996e+07	3.25542	1	2.02095e+07	3.96109	1.21677	7.46162e+06	2.5	0.767952	3.14515e+07	2.87934	0.884477	5.04865e+07	0.000134711	1	2.46106e+07	5.36078e-05	0.397947	3.79798e+06	1.78413e-05	0.132441	3.07403e+07	0.000108093	0.802408
Cyp2c70	8.37464e+07	7.34858	1	9.33135e+06	1.82896	0.248886	1.54762e+07	5.18529	0.705618	1.39571e+07	1.27776	0.173878	9.98739e+07	0.000266489	1	1.02013e+07	2.22207e-05	0.0833833	1.27709e+07	5.99922e-05	0.22512	1.34756e+07	4.73847e-05	0.177811
Cyp2d10	2.10487e+08	18.4698	1	1.35063e+08	26.4727	1.43329	3.09266e+07	10.3619	0.561019	2.11364e+08	19.3501	1.04766	2.06793e+08	0.000551777	1	1.45039e+08	0.000315929	0.572565	2.92859e+07	0.000137573	0.249326	1.97917e+08	0.000695941	1.26127
Cyp2d12	2.00879e+07	1.76268	1	NA	#VALUE!	#VALUE!	4.2552e+06	1.4257	0.808825	NA	#VALUE!	#VALUE!	7.99107e+06	2.13222e-05	1	NA	#VALUE!	#VALUE!	1.54563e+06	7.26068e-06	0.340522	NA	#VALUE!	#VALUE!
Cyp2d22	1.17646e+08	10.3232	1	7.91837e+07	15.5201	1.50343	1.10731e+07	3.71002	0.359388	1.11967e+08	10.2504	0.992952	1.25138e+08	0.000333901	1	9.54662e+07	0.000207948	0.622783	1.52353e+07	7.15687e-05	0.214341	1.01643e+08	0.000357411	1.07041
Cyp2d26	2.4694e+08	21.6685	1	2.72978e+08	53.5041	2.46921	3.49361e+07	11.7053	0.540198	3.25896e+08	29.8353	1.3769	2.23905e+08	0.000597435	1	2.86347e+08	0.000623731	1.04401	2.80063e+07	0.000131561	0.22021	3.07796e+08	0.00108231	1.8116
Cyp2d40	NA	#VALUE!	1	4.09892e+06	0.803394	#VALUE!	NA	#VALUE!	#VALUE!	2.29894e+07	2.10464	#VALUE!	NA	#VALUE!	1	1.48365e+07	3.23173e-05	#VALUE!	NA	#VALUE!	#VALUE!	2.33308e+07	8.20388e-05	#VALUE!
Cyp2d9	1.43404e+08	12.5834	1	1.16836e+08	22.9	1.81985	2.32673e+07	7.79567	0.619517	1.66776e+08	15.2681	1.21334	1.42121e+08	0.000379216	1	2.04465e+08	0.000445374	1.17446	2.00375e+07	9.41276e-05	0.248216	1.49512e+08	0.000525732	1.38637
Cyp2e1	1.92651e+08	16.9048	1	3.04879e+08	59.7567	3.5349	5.21418e+07	17.47	1.03344	7.15167e+08	65.4725	3.87302	1.89632e+08	0.000505988	1	2.93419e+08	0.000639136	1.26314	5.97058e+07	0.000280472	0.554305	6.73972e+08	0.00236991	4.68373
Cyp2f2	3.00237e+08	26.3452	1	9.87509e+07	19.3553	0.734682	6.30314e+07	21.1186	0.80161	2.47669e+08	22.6738	0.860643	3.40661e+08	0.00090897	1	1.16524e+08	0.000253817	0.279236	6.04117e+07	0.000283788	0.312208	2.34796e+08	0.00082562	0.908303
Cyp2g1	NA	#VALUE!	1	8959.95	0.00175616	#VALUE!	NA	#VALUE!	#VALUE!	1.58706e+06	0.145293	#VALUE!	NA	#VALUE!	1	30197	6.57762e-08	#VALUE!	NA	#VALUE!	#VALUE!	1.96889e+06	6.92327e-06	#VALUE!
Cyp2j5	4.10369e+07	3.60091	1	3.51985e+07	6.89897	1.9159	9.28984e+06	3.11255	0.864378	7.28857e+07	6.67258	1.85303	4.09869e+07	0.000109364	1	3.03413e+07	6.60906e-05	0.60432	6.67382e+06	3.13507e-05	0.286665	7.1813e+07	0.000252518	2.30898
Cyp2j6	1.43389e+06	0.125821	1	2.31941e+06	0.454608	3.61314	115424	0.0386725	0.307362	3.96191e+06	0.362707	2.88273	3.25283e+06	8.67938e-06	1	992338	2.16155e-06	0.249044	327318	1.5376e-06	0.177156	6.24476e+06	2.19586e-05	2.52998
Cyp2r1	NA	#VALUE!	1	1.01698e+06	0.19933	#VALUE!	NA	#VALUE!	#VALUE!	583442	0.0534133	#VALUE!	NA	#VALUE!	1	1.02707e+06	2.2372e-06	#VALUE!	NA	#VALUE!	#VALUE!	610032	2.14508e-06	#VALUE!
Cyp2u1	103992	0.00912506	1	396317	0.0776787	8.51268	0	0	0	610357	0.0558773	6.1235	206974	5.5226e-07	1	517523	1.12729e-06	2.04123	0	0	0	1.14305e+06	4.01934e-06	7.27799
Cyp2w1	NA	#VALUE!	1	1.00383e+06	0.196752	#VALUE!	NA	#VALUE!	#VALUE!	3.38985e+07	3.10336	#VALUE!	NA	#VALUE!	1	0	0	#VALUE!	NA	#VALUE!	#VALUE!	3.22516e+07	0.000113407	#VALUE!
Cyp39a1	898376	0.0788307	1	612898	0.120129	1.52389	118843	0.0398181	0.505109	1.3027e+06	0.11926	1.51286	927642	2.47519e-06	1	704040	1.53357e-06	0.619576	155037	7.28295e-07	0.294238	1.58272e+06	5.56536e-06	2.24846
Cyp3a11	2.77449e+08	24.3456	1	6.85216e+07	13.4303	0.551655	4.5803e+07	15.3462	0.63035	1.20902e+08	11.0684	0.454637	2.57443e+08	0.000686925	1	8.58435e+07	0.000186988	0.27221	4.2082e+07	0.000197683	0.28778	1.09157e+08	0.000383831	0.558767
Cyp3a13	2.66419e+07	2.33778	1	2.94793e+07	5.77799	2.47158	4.52299e+06	1.51542	0.648232	5.70628e+07	5.22402	2.23461	2.53918e+07	6.77519e-05	1	2.84531e+07	6.19776e-05	0.914772	9.45741e+06	4.44268e-05	0.655728	5.86787e+07	0.000206334	3.04543
Cyp3a25	5.02617e+06	0.441036	1	4.39254e+06	0.860945	1.95209	1.59501e+06	0.534407	1.21171	1.73868e+07	1.59173	3.60908	4.16842e+06	1.11224e-05	1	5.39839e+06	1.1759e-05	1.05723	766457	3.60048e-06	0.323714	1.61502e+07	5.67894e-05	5.10585
Cyp46a1	NA	#VALUE!	1	1.2666e+06	0.248255	#VALUE!	NA	#VALUE!	#VALUE!	204816	0.0187506	#VALUE!	NA	#VALUE!	1	0	0	#VALUE!	NA	#VALUE!	#VALUE!	0	0	#VALUE!
Cyp4a10	NA	#VALUE!	1	1.73247e+07	3.39566	#VALUE!	NA	#VALUE!	#VALUE!	3.95867e+07	3.6241	#VALUE!	NA	#VALUE!	1	2.01843e+07	4.39663e-05	#VALUE!	NA	#VALUE!	#VALUE!	3.49936e+07	0.000123049	#VALUE!
Cyp4a12a	4.45099e+07	3.90565	1	2.26331e+07	4.43613	1.13582	1.54708e+07	5.18346	1.32717	2.23401e+07	2.0452	0.523652	4.14148e+07	0.000110505	1	1.7672e+07	3.84938e-05	0.348343	1.51152e+07	7.10047e-05	0.642545	2.6888e+07	9.45472e-05	0.855589
Cyp4a12b	2.29892e+07	2.01725	1	NA	#VALUE!	#VALUE!	1.82776e+06	0.612389	0.303575	NA	#VALUE!	#VALUE!	2.32218e+07	6.19618e-05	1	NA	#VALUE!	#VALUE!	2.61966e+06	1.2306e-05	0.198607	NA	#VALUE!	#VALUE!
Cyp4a14	7.707e+06	0.676274	1	1.94477e+07	3.81179	5.63645	1.12444e+06	0.376743	0.557086	5.487e+07	5.02327	7.42786	3.01597e+06	8.04738e-06	1	1.85214e+07	4.03439e-05	5.0133	359699	1.68971e-06	0.20997	6.70187e+07	0.00023566	29.284
Cyp4a29-ps	NA	#VALUE!	1	1.77973e+07	3.48829	#VALUE!	NA	#VALUE!	#VALUE!	7.71109e+06	0.705939	#VALUE!	NA	#VALUE!	1	1.54605e+07	3.36766e-05	#VALUE!	NA	#VALUE!	#VALUE!	8.15331e+06	2.86697e-05	#VALUE!
Cyp4a32	2.88585e+06	0.253227	1	1.2147e+07	2.38084	9.40198	126012	0.0422201	0.166728	5.70751e+06	0.522514	2.06342	3.87545e+06	1.03407e-05	1	8.83554e+06	1.92459e-05	1.86118	255057	1.19815e-06	0.115867	1.00155e+07	3.52179e-05	3.40575
Cyp4b1	2.22889e+06	0.195581	1	2.40968e+06	0.472301	2.41487	2.33727e+06	0.783098	4.00397	3.60998e+07	3.30488	16.8978	2.84346e+06	7.58707e-06	1	5.3012e+06	1.15473e-05	1.52197	2.36024e+06	1.10874e-05	1.46135	3.54843e+07	0.000124774	16.4457
Cyp4f13	5.42771e+06	0.47627	1	2.29607e+06	0.450033	0.94491	872672	0.292387	0.61391	5.40842e+06	0.495133	1.0396	6.04212e+06	1.61219e-05	1	214492	4.67214e-07	0.02898	981852	4.61232e-06	0.286089	4.69411e+06	1.6506e-05	1.02383
Cyp4f14	1.13318e+07	0.99434	1	2.73013e+06	0.53511	0.538156	2.37585e+06	0.796024	0.800555	1.04644e+07	0.957998	0.963451	1.07097e+07	2.85763e-05	1	2.56533e+06	5.5879e-06	0.195543	3.53494e+06	1.66056e-05	0.581098	7.81171e+06	2.74686e-05	0.961236
Cyp4f15	2.30682e+07	2.02419	1	1.29504e+07	2.53831	1.25399	4.07972e+06	1.3669	0.675285	1.94381e+07	1.77953	0.879134	1.99786e+07	5.3308e-05	1	1.39361e+07	3.03562e-05	0.56945	6.75649e+06	3.17391e-05	0.595391	1.82805e+07	6.42803e-05	1.20583
Cyp4v3	3.87963e+07	3.4043	1	2.76204e+07	5.41364	1.59024	7.17962e+06	2.40552	0.706612	2.71021e+07	2.48116	0.728831	3.86599e+07	0.000103155	1	2.67915e+07	5.83583e-05	0.565736	9.96796e+06	4.68252e-05	0.453931	4.76296e+07	0.000167482	1.6236
Cyp51	1.43346e+07	1.25783	1	716918	0.140517	0.111714	4.81989e+06	1.6149	1.28388	9.3971e+06	0.860291	0.683949	1.10729e+07	2.95454e-05	1	1.81075e+06	3.94424e-06	0.133498	4.19382e+06	1.97008e-05	0.666797	1.02815e+07	3.61531e-05	1.22365
Cyp7a1	344152	0.0301986	1	401762	0.078746	2.6076	0	0	0	1.33844e+06	0.122532	4.05754	430120	1.14767e-06	1	668562	1.45629e-06	1.26891	0	0	0	1.3853e+06	4.87119e-06	4.24441
Cyp7b1	9.6666e+07	8.48224	1	9.51522e+06	1.865	0.219871	1.79547e+07	6.01568	0.709208	3.74572e+06	0.342915	0.0404274	8.80414e+07	0.000234917	1	8.08721e+06	1.76159e-05	0.0749875	1.72576e+07	8.10687e-05	0.345095	2.41892e+06	8.50574e-06	0.0362074
Cyp8b1	1.09939e+07	0.964692	1	5.73851e+07	11.2476	11.6592	3.82193e+06	1.28053	1.3274	8.41181e+07	7.70089	7.98275	1.12351e+07	2.99782e-05	1	4.35448e+07	9.4851e-05	3.164	4.92508e+06	2.31359e-05	0.771757	7.82697e+07	0.000275222	9.18075
CYTB	2.58719e+07	2.27021	1	1.4706e+07	2.8824	1.26966	1.04898e+06	0.351459	0.154814	1.36029e+07	1.24532	0.54855	2.67326e+07	7.13294e-05	1	1.89881e+07	4.13606e-05	0.579853	1.16146e+06	5.45602e-06	0.0764905	8.12151e+06	2.85579e-05	0.400367
Cyth3	NA	#VALUE!	1	0	0	#VALUE!	NA	#VALUE!	#VALUE!	603783	0.0552755	#VALUE!	NA	#VALUE!	1	0	0	#VALUE!	NA	#VALUE!	#VALUE!	160368	5.63907e-07	#VALUE!
Cytip	NA	#VALUE!	1	993829	0.194792	#VALUE!	NA	#VALUE!	#VALUE!	854993	0.0782733	#VALUE!	NA	#VALUE!	1	758607	1.65243e-06	#VALUE!	NA	#VALUE!	#VALUE!	576659	2.02773e-06	#VALUE!
D10Wsu52e	3.2476e+07	2.84971	1	3.70872e+07	7.26915	2.55084	6.81639e+06	2.28382	0.801424	2.04018e+07	1.86776	0.655422	3.54178e+07	9.45037e-05	1	4.20712e+07	9.16411e-05	0.969709	7.5228e+06	3.53389e-05	0.373941	2.21705e+07	7.7959e-05	0.82493
D130043K22Rik	NA	#VALUE!	1	713218	0.139792	#VALUE!	NA	#VALUE!	#VALUE!	0	0	#VALUE!	NA	#VALUE!	1	776367	1.69111e-06	#VALUE!	NA	#VALUE!	#VALUE!	0	0	#VALUE!
D14Abb1e	0	0	1	0	0	#DIV/0!	0	0	#DIV/0!	0	0	#DIV/0!	18899.3	5.04282e-08	1	0	0	0	0	0	0	41830.8	1.47091e-07	2.91684
D15Ertd621e	1.71502e+06	0.150489	1	1.11196e+06	0.217946	1.44825	301701	0.101085	0.671706	797063	0.07297	0.484885	1.03893e+06	2.77213e-06	1	1.22243e+06	2.66274e-06	0.960539	207955	9.76885e-07	0.352396	667799	2.3482e-06	0.847077
D17Wsu104e	4.64429e+07	4.07527	1	3.82629e+07	7.4996	1.84027	8.67277e+06	2.9058	0.713032	1.72261e+07	1.57702	0.386973	5.35376e+07	0.000142852	1	4.18481e+07	9.11551e-05	0.638108	8.21303e+06	3.85813e-05	0.270078	1.18702e+07	4.17394e-05	0.292186
D17Wsu92e	0	0	1	353316	0.0692505	#DIV/0!	230140	0.0771082	#DIV/0!	0	0	#DIV/0!	0	0	1	533457	1.162e-06	#DIV/0!	0	0	#DIV/0!	0	0	#DIV/0!
D19Bwg1357e	45134	0.00396042	1	86970	0.0170463	4.30416	0	0	0	0	0	0	42092.6	1.12314e-07	1	84607.7	1.84296e-07	1.6409	0	0	0	0	0	0
D1Bwg0212e	222715	0.0195428	1	152456	0.0298816	1.52903	68787.2	0.023047	1.17931	0	0	0	290856	7.76079e-07	1	153521	3.34404e-07	0.430889	314024	1.47515e-06	1.90077	0	0	0
D230025D16Rik	0	0	1	394874	0.0773959	#DIV/0!	535694	0.179484	#DIV/0!	1.12883e+06	0.103342	#DIV/0!	0	0	1	4.83552e+06	1.05329e-05	#DIV/0!	402709	1.89175e-06	#DIV/0!	293136	1.03076e-06	#DIV/0!
D2hgdh	NA	#VALUE!	1	19230.6	0.00376922	#VALUE!	NA	#VALUE!	#VALUE!	0	0	#VALUE!	NA	#VALUE!	1	16887	3.67838e-08	#VALUE!	NA	#VALUE!	#VALUE!	0	0	#VALUE!
D2Wsu81e	NA	#VALUE!	1	222316	0.0435743	#VALUE!	NA	#VALUE!	#VALUE!	29541.1	0.00270444	#VALUE!	NA	#VALUE!	1	191788	4.1776e-07	#VALUE!	NA	#VALUE!	#VALUE!	375080	1.31891e-06	#VALUE!
D3Ertd254e	NA	#VALUE!	1	5.99158e+06	1.17436	#VALUE!	NA	#VALUE!	#VALUE!	211121	0.0193278	#VALUE!	NA	#VALUE!	1	4.79508e+06	1.04448e-05	#VALUE!	NA	#VALUE!	#VALUE!	160970	5.66026e-07	#VALUE!
D4Wsu53e	174405	0.0153037	1	180504	0.0353791	2.3118	0	0	0	118575	0.0108554	0.709329	277323	7.3997e-07	1	405749	8.83817e-07	1.1944	0	0	0	204952	7.20678e-07	0.973929
D630003M21Rik	32897.7	0.00288671	1	NA	#VALUE!	#VALUE!	95328.7	0.0319397	11.0644	NA	#VALUE!	#VALUE!	1.65134e+06	4.4062e-06	1	NA	#VALUE!	#VALUE!	1.05811e+06	4.97053e-06	1.12808	NA	#VALUE!	#VALUE!
D6Wsu163e	101608	0.00891593	1	NA	#VALUE!	#VALUE!	36161.6	0.0121159	1.35891	NA	#VALUE!	#VALUE!	0	0	1	NA	#VALUE!	#VALUE!	37745.3	1.77311e-07	#DIV/0!	NA	#VALUE!	#VALUE!
D730039F16Rik	NA	#VALUE!	1	1.07294e+07	2.10297	#VALUE!	NA	#VALUE!	#VALUE!	1.072e+07	0.981402	#VALUE!	NA	#VALUE!	1	8.61143e+06	1.87577e-05	#VALUE!	NA	#VALUE!	#VALUE!	1.26334e+07	4.44233e-05	#VALUE!
D8Ertd738e	0	0	1	328591	0.0644044	#DIV/0!	278118	0.093183	#DIV/0!	0	0	#DIV/0!	0	0	1	325031	7.07996e-07	#DIV/0!	220650	1.03652e-06	#DIV/0!	0	0	#DIV/0!
Daam1	509605	0.0447168	1	2.31295e+06	0.453342	10.1381	63295.2	0.0212069	0.47425	751600	0.0688079	1.53875	449216	1.19862e-06	1	2.08805e+06	4.54827e-06	3.79457	0	0	0	591824	2.08105e-06	1.7362
Daam2	NA	#VALUE!	1	583776	0.114421	#VALUE!	NA	#VALUE!	#VALUE!	75180.2	0.00688264	#VALUE!	NA	#VALUE!	1	563230	1.22685e-06	#VALUE!	NA	#VALUE!	#VALUE!	9957.96	3.50155e-08	#VALUE!
Dab2	313362	0.0274969	1	239293	0.0469018	1.70571	12043.1	0.00403504	0.146745	614011	0.0562119	2.0443	481146	1.28382e-06	1	276295	6.01835e-07	0.468784	5870.59	2.75775e-08	0.0214808	104059	3.65908e-07	0.285014
Dab2ip	NA	#VALUE!	1	0	0	#VALUE!	NA	#VALUE!	#VALUE!	0	0	#VALUE!	NA	#VALUE!	1	0	0	#VALUE!	NA	#VALUE!	#VALUE!	25549.1	8.9839e-08	#VALUE!
Dact1	0	0	1	73795.1	0.014464	#DIV/0!	0	0	#DIV/0!	0	0	#DIV/0!	0	0	1	82396.2	1.79478e-07	#DIV/0!	112284	5.27462e-07	#DIV/0!	0	0	#DIV/0!
Dad1	1.28552e+08	11.2802	1	6.84424e+07	13.4148	1.18924	1.54211e+07	5.16683	0.458044	1.72358e+08	15.7791	1.39883	1.28664e+08	0.000343308	1	5.43432e+07	0.000118372	0.344799	1.85342e+07	8.70655e-05	0.253607	1.88345e+08	0.000662283	1.92912
Dag1	4.33686e+06	0.38055	1	1.8341e+06	0.359486	0.944647	62929.7	0.0210845	0.0554053	1.12213e+06	0.102729	0.269949	450265	1.20142e-06	1	1.47207e+06	3.20652e-06	2.66893	0	0	0	1.25095e+06	4.39875e-06	3.66128
Daglb	242498	0.0212787	1	198392	0.0388851	1.82742	0	0	0	1.48329e+07	1.35793	63.8166	215423	5.74803e-07	1	299390	6.52142e-07	1.13455	2525.26	1.18626e-08	0.0206376	1.65102e+06	5.80552e-06	10.1
Dak	7.01146e+08	61.5242	1	9.15668e+08	179.472	2.91711	3.13727e+08	105.114	1.70849	2.20091e+08	20.149	0.327498	6.92753e+08	0.00184844	1	9.6725e+08	0.0021069	1.13982	2.42413e+08	0.00113875	0.616059	2.05355e+08	0.000722095	0.390651
Dalrd3	0	0	1	217770	0.0426833	#DIV/0!	81541.3	0.0273203	#DIV/0!	0	0	#DIV/0!	157570	4.20438e-07	1	0	0	0	108503	5.09698e-07	1.2123	13078.6	4.59886e-08	0.109383
Dap	5.04997e+06	0.443125	1	1.5024e+07	2.94474	6.64539	2.29093e+07	7.67574	17.3218	538541	0.0493027	0.111261	5.36728e+06	1.43213e-05	1	1.36873e+07	2.98141e-05	2.08181	5.9918e+06	2.81469e-05	1.96539	877964	3.08721e-06	0.215568
Dap3	7.46705e+06	0.655219	1	9.83145e+06	1.92698	2.94097	1.56289e+06	0.523644	0.799189	4.69035e+06	0.429395	0.655346	1.49043e+07	3.97686e-05	1	9.22057e+06	2.00846e-05	0.505037	822877	3.86552e-06	0.0972005	2.71325e+06	9.5407e-06	0.239906
Dapk1	19824.1	0.00173953	1	29932.9	0.0058669	3.3727	0	0	0	223394	0.0204514	11.7569	33267.5	8.87664e-08	1	33350.5	7.26453e-08	0.818387	3.08804e+06	1.45063e-05	163.421	91714.5	3.22499e-07	3.63312
Dapk2	NA	#VALUE!	1	149586	0.0293191	#VALUE!	NA	#VALUE!	#VALUE!	0	0	#VALUE!	NA	#VALUE!	1	483908	1.05407e-06	#VALUE!	NA	#VALUE!	#VALUE!	0	0	#VALUE!
Dapk3	0	0	1	56992.3	0.0111706	#DIV/0!	0	0	#DIV/0!	45489.2	0.00416447	#DIV/0!	0	0	1	0	0	#DIV/0!	12137.5	5.70168e-08	#DIV/0!	0	0	#DIV/0!
Dars	8.68973e+07	7.62506	1	1.02684e+08	20.1262	2.63948	5.97433e+07	20.0169	2.62515	4.59976e+07	4.21101	0.55226	9.06948e+07	0.000241997	1	1.01353e+08	0.000220771	0.912286	6.67516e+07	0.00031357	1.29576	4.09294e+07	0.000143921	0.594724
Dars2	0	0	1	161848	0.0317226	#DIV/0!	0	0	#DIV/0!	385865	0.0353254	#DIV/0!	51596.8	1.37674e-07	1	248464	5.41213e-07	3.93113	0	0	0	663751	2.33397e-06	16.9529
Dazap1	7.64165e+06	0.670539	1	9.81088e+06	1.92295	2.86777	2.54021e+06	0.851094	1.26927	1.20749e+06	0.110544	0.164859	7.47737e+06	1.99516e-05	1	1.08573e+07	2.36497e-05	1.18536	3.36699e+06	1.58166e-05	0.792753	1.9163e+06	6.73835e-06	0.337736
Dbc1	NA	#VALUE!	1	0	0	#VALUE!	NA	#VALUE!	#VALUE!	0	0	#VALUE!	NA	#VALUE!	1	6934.76	1.51056e-08	#VALUE!	NA	#VALUE!	#VALUE!	936095	3.29162e-06	#VALUE!
Dbi	7.1411e+08	62.6617	1	6.66069e+08	130.551	2.08342	7.02357e+08	235.324	3.75546	2.09575e+08	19.1863	0.306189	8.4259e+08	0.00224825	1	7.9512e+08	0.00173196	0.77036	5.87162e+08	0.00275823	1.22684	1.79147e+08	0.000629942	0.280192
Dbn1	NA	#VALUE!	1	13700	0.00268522	#VALUE!	NA	#VALUE!	#VALUE!	89402.5	0.00818467	#VALUE!	NA	#VALUE!	1	0	0	#VALUE!	NA	#VALUE!	#VALUE!	84174.5	2.95985e-07	#VALUE!
Dbnl	6.1201e+06	0.537026	1	8.61953e+06	1.68944	3.14592	1.98454e+06	0.664916	1.23814	3.96465e+06	0.362958	0.675867	6.6478e+06	1.7738e-05	1	7.13845e+06	1.55492e-05	0.876604	1.96634e+06	9.23703e-06	0.520747	2.56891e+06	9.03315e-06	0.509253
Dbr1	143357	0.0125793	1	0	0	0	13464.1	0.00451111	0.358613	0	0	0	332368	8.86843e-07	1	237836	5.18064e-07	0.584166	21327	1.00185e-07	0.112968	0	0	0
Dbt	9.53776e+07	8.36919	1	8.58933e+07	16.8352	2.01157	1.63072e+07	5.4637	0.652835	7.14141e+07	6.53786	0.781181	8.88325e+07	0.000237028	1	8.64645e+07	0.00018834	0.794591	2.06728e+07	9.71118e-05	0.409706	6.69178e+07	0.000235305	0.992731
Dcaf10	NA	#VALUE!	1	5622.81	0.00110208	#VALUE!	NA	#VALUE!	#VALUE!	4.41335e+06	0.404036	#VALUE!	NA	#VALUE!	1	0	0	#VALUE!	NA	#VALUE!	#VALUE!	1.21847e+06	4.28454e-06	#VALUE!
Dcaf11	6.85375e+06	0.601403	1	1.09694e+07	2.15002	3.57502	1.9285e+06	0.64614	1.07439	1.91995e+06	0.175769	0.292264	9.19188e+06	2.45263e-05	1	2.39028e+07	5.20659e-05	2.12286	2.32866e+06	1.0939e-05	0.446012	6.76359e+06	2.3783e-05	0.969695
Dcaf8	1.97062e+06	0.172918	1	4.72972e+06	0.927032	5.3611	426009	0.142734	0.825441	4.42163e+06	0.404794	2.34096	2.1102e+06	5.63057e-06	1	6.42334e+06	1.39916e-05	2.48493	232779	1.09349e-06	0.194207	4.19237e+06	1.47418e-05	2.61817
Dcakd	4.70333e+06	0.412708	1	4.39689e+06	0.861797	2.08815	605129	0.202747	0.491261	9.97491e+06	0.913189	2.21268	3.47192e+06	9.26399e-06	1	9.52937e+06	2.07572e-05	2.24064	450376	2.11567e-06	0.228376	9.04191e+06	3.17943e-05	3.43204
Dcdc2a	NA	#VALUE!	1	0	0	#VALUE!	NA	#VALUE!	#VALUE!	0	0	#VALUE!	NA	#VALUE!	1	13542.4	2.94987e-08	#VALUE!	NA	#VALUE!	#VALUE!	0	0	#VALUE!
Dcdc5	NA	#VALUE!	1	76624.9	0.0150186	#VALUE!	NA	#VALUE!	#VALUE!	138526	0.0126818	#VALUE!	NA	#VALUE!	1	57419.3	1.25073e-07	#VALUE!	NA	#VALUE!	#VALUE!	2729.01	9.59612e-09	#VALUE!
Dchs2	NA	#VALUE!	1	12075.4	0.00236679	#VALUE!	NA	#VALUE!	#VALUE!	26603	0.00243547	#VALUE!	NA	#VALUE!	1	19762.9	4.30484e-08	#VALUE!	NA	#VALUE!	#VALUE!	34079.3	1.19834e-07	#VALUE!
Dcn	8.67148e+06	0.760905	1	9.25932e+06	1.81484	2.38511	1.61033e+06	0.539539	0.709075	2.30905e+07	2.1139	2.77814	3.43678e+06	9.17022e-06	1	3.84161e+06	8.36795e-06	0.912513	353515	1.66066e-06	0.181093	2.32243e+07	8.16643e-05	8.90538
Dcp2	NA	#VALUE!	1	0	0	#VALUE!	NA	#VALUE!	#VALUE!	2605.62	0.000238541	#VALUE!	NA	#VALUE!	1	622.522	1.356e-09	#VALUE!	NA	#VALUE!	#VALUE!	9211.22	3.23897e-08	#VALUE!
Dcps	4.87046e+06	0.427373	1	4.1092e+06	0.805409	1.88456	1.68369e+06	0.564117	1.31996	672775	0.0615916	0.144117	6.8974e+06	1.8404e-05	1	4.94351e+06	1.07681e-05	0.585097	4.48803e+06	2.10828e-05	1.14555	4.22919e+06	1.48713e-05	0.808042
Dcst2	165308	0.0145054	1	302636	0.0593171	4.08931	18674.1	0.00625672	0.431337	0	0	0	0	0	1	0	0	#DIV/0!	11868.8	5.57543e-08	#DIV/0!	0	0	#DIV/0!
Dctn1	1.81577e+06	0.15933	1	1.09013e+07	2.13667	13.4103	524783	0.175828	1.10354	6.41499e+06	0.587283	3.68595	2.73485e+06	7.29728e-06	1	1.1186e+07	2.43658e-05	3.33902	367166	1.72479e-06	0.23636	4.93235e+06	1.73438e-05	2.37675
Dctn2	1.06803e+07	0.937176	1	1.5583e+07	3.05429	3.25903	3.04789e+06	1.02119	1.08965	6.73402e+06	0.61649	0.657817	9.05039e+06	2.41488e-05	1	1.63561e+07	3.56275e-05	1.47534	4.28e+06	2.01056e-05	0.832573	7.03593e+06	2.47407e-05	1.02451
Dctn3	1.48977e+06	0.130724	1	4.87833e+06	0.95616	7.31432	775883	0.259958	1.9886	3.27195e+06	0.299542	2.2914	3.51363e+06	9.37528e-06	1	8.54255e+06	1.86077e-05	1.98476	1.49867e+06	7.04012e-06	0.750924	3.79224e+06	1.33348e-05	1.42234
Dctn4	1.59363e+06	0.139838	1	4.17608e+06	0.818519	5.85335	718262	0.240652	1.72094	738609	0.0676186	0.483551	1.40991e+06	3.762e-06	1	3.24488e+06	7.06813e-06	1.87882	302466	1.42086e-06	0.377687	1.02763e+06	3.61348e-06	0.960521
Dctn5	853057	0.074854	1	3.26277e+06	0.639508	8.5434	858367	0.287595	3.84207	2.57252e+06	0.235511	3.14626	1.23065e+06	3.28369e-06	1	5.90695e+06	1.28667e-05	3.91839	443302	2.08244e-06	0.634178	2.34133e+06	8.2329e-06	2.50721
Dctn6	1.78682e+06	0.15679	1	4.04185e+06	0.79221	5.05268	303163	0.101574	0.647835	824374	0.0754703	0.481345	899234	2.39939e-06	1	2.24699e+06	4.89448e-06	2.03989	342322	1.60808e-06	0.670205	958581	3.37069e-06	1.40481
Dctpp1	0	0	1	NA	#VALUE!	#VALUE!	223509	0.0748865	#DIV/0!	NA	#VALUE!	#VALUE!	0	0	1	NA	#VALUE!	#VALUE!	358673	1.68489e-06	#DIV/0!	NA	#VALUE!	#VALUE!
Dcun1d1	1.24352e+07	1.09116	1	3.17078e+06	0.621477	0.569555	6.56228e+06	2.19868	2.01499	269618	0.0246831	0.022621	3.43054e+06	9.15357e-06	1	3.53745e+06	7.7054e-06	0.841792	4.2462e+06	1.99468e-05	2.17913	97162.6	3.41656e-07	0.0373249
Dcun1d2	NA	#VALUE!	1	254647	0.0499113	#VALUE!	NA	#VALUE!	#VALUE!	0	0	#VALUE!	NA	#VALUE!	1	252274	5.49513e-07	#VALUE!	NA	#VALUE!	#VALUE!	0	0	#VALUE!
Dcxr	1.9285e+08	16.9222	1	2.01149e+08	39.4255	2.32982	6.95033e+07	23.287	1.37612	4.1006e+07	3.75404	0.221842	1.57639e+08	0.000420621	1	2.14983e+08	0.000468284	1.11332	6.46894e+07	0.000303883	0.722463	4.39987e+07	0.000154714	0.367823
Dda1	0	0	1	NA	#VALUE!	#VALUE!	340811	0.114188	#DIV/0!	NA	#VALUE!	#VALUE!	0	0	1	NA	#VALUE!	#VALUE!	0	0	#DIV/0!	NA	#VALUE!	#VALUE!
Ddah1	2.04299e+08	17.9268	1	2.12412e+08	41.6331	2.32239	5.94176e+07	19.9078	1.1105	6.57205e+07	6.01661	0.335621	1.95904e+08	0.000522723	1	2.55303e+08	0.00055611	1.06387	5.57003e+07	0.000261656	0.500563	6.19679e+07	0.0002179	0.416855
Ddah2	1.13144e+07	0.992814	1	1.09618e+07	2.14853	2.16408	4.41717e+06	1.47997	1.49068	747231	0.068408	0.0689031	1.41679e+07	3.78036e-05	1	1.26644e+07	2.7586e-05	0.729718	2.73703e+06	1.28574e-05	0.34011	543815	1.91223e-06	0.0505834
Ddb1	2.24672e+07	1.97145	1	2.73331e+07	5.35733	2.71745	9.97255e+06	3.34129	1.69483	1.3077e+07	1.19718	0.607258	1.53237e+07	4.08876e-05	1	2.45791e+07	5.35392e-05	1.30942	7.56828e+06	3.55525e-05	0.869519	2.50697e+07	8.81533e-05	2.15599
Ddc	4.77845e+07	4.19299	1	3.15491e+07	6.18367	1.47476	3.25073e+07	10.8915	2.59755	4.91411e+06	0.44988	0.107293	3.36611e+07	8.98165e-05	1	3.09594e+07	6.74369e-05	0.750829	2.76924e+07	0.000130087	1.44836	6.67107e+06	2.34577e-05	0.261173
Ddhd1	259341	0.0227567	1	NA	#VALUE!	#VALUE!	75599.1	0.0253293	1.11305	NA	#VALUE!	#VALUE!	103241	2.75475e-07	1	NA	#VALUE!	#VALUE!	72807.2	3.42017e-07	1.24155	NA	#VALUE!	#VALUE!
Ddhd2	11517.5	0.00101064	1	89818	0.0176045	17.4191	21352.7	0.0071542	7.07888	66126.5	0.00605378	5.99005	11494.4	3.06699e-08	1	77631.3	1.69099e-07	5.51353	12563.4	5.90174e-08	1.92428	88170.4	3.10037e-07	10.1088
Ddi2	2.15686e+07	1.8926	1	2.87545e+07	5.63594	2.97788	1.76623e+07	5.91771	3.12676	1.32565e+07	1.21361	0.641241	2.66562e+07	7.11256e-05	1	3.72983e+07	8.12444e-05	1.14227	1.73675e+07	8.15848e-05	1.14705	1.35447e+07	4.76276e-05	0.669627
Ddo	0	0	1	0	0	#DIV/0!	0	0	#DIV/0!	0	0	#DIV/0!	0	0	1	0	0	#DIV/0!	11603.9	5.45102e-08	#DIV/0!	38087.1	1.33927e-07	#DIV/0!
Ddost	2.09546e+08	18.3872	1	1.78461e+08	34.9787	1.90234	4.87055e+07	16.3187	0.887502	1.33519e+08	12.2235	0.664782	1.62981e+08	0.000434875	1	1.41377e+08	0.000307952	0.708139	3.58796e+07	0.000168547	0.387575	1.01056e+08	0.000355345	0.81712
Ddr1	NA	#VALUE!	1	0	0	#VALUE!	NA	#VALUE!	#VALUE!	0	0	#VALUE!	NA	#VALUE!	1	0	0	#VALUE!	NA	#VALUE!	#VALUE!	94158.9	3.31094e-07	#VALUE!
Ddrgk1	369871	0.0324554	1	303281	0.0594436	1.83155	574791	0.192583	5.93376	3.10782e+06	0.284516	8.76637	1.54784e+06	4.13003e-06	1	65799.6	1.43327e-07	0.0347036	682335	3.20531e-06	0.776099	869078	3.05596e-06	0.739937
Ddt	2.30986e+09	202.686	1	2.56484e+09	502.713	2.48026	2.6236e+09	879.033	4.33693	6.84852e+08	62.6973	0.309332	2.25587e+09	0.00601925	1	2.74376e+09	0.00597656	0.992908	2.79348e+09	0.0131226	2.1801	6.85426e+08	0.00241019	0.400413
Ddx1	1.69115e+07	1.48395	1	1.55389e+07	3.04565	2.05239	3.64428e+06	1.22101	0.822809	1.28967e+07	1.18068	0.795631	1.60611e+07	4.28551e-05	1	2.26329e+07	4.92999e-05	1.15038	3.27114e+06	1.53664e-05	0.358566	1.28066e+07	4.50322e-05	1.0508
Ddx17	1.87097e+07	1.64174	1	2.34059e+07	4.5876	2.79435	3.488e+06	1.16865	0.711835	1.42541e+07	1.30494	0.794854	1.57066e+07	4.19092e-05	1	2.56565e+07	5.5886e-05	1.3335	2.09632e+06	9.84759e-06	0.234974	1.50573e+07	5.29465e-05	1.26336
Ddx18	77596.6	0.00680894	1	21710	0.00425519	0.624941	0	0	0	10126.2	0.000927035	0.13615	78630.4	2.09806e-07	1	51666.1	1.12541e-07	0.536405	0	0	0	0	0	0
Ddx19a	5.83938e+06	0.512394	1	5.77102e+06	1.13113	2.20754	4.17043e+06	1.3973	2.727	8.16715e+06	0.747691	1.45921	5.92813e+06	1.58178e-05	1	2.75643e+06	6.00416e-06	0.379583	3.25437e+06	1.52876e-05	0.966484	6.53177e+06	2.29679e-05	1.45203
Ddx19b	1.9362e+06	0.169898	1	519392	0.101802	0.599194	3.23153e+06	1.08272	6.37277	17937.3	0.00164213	0.00966542	1.08989e+06	2.90812e-06	1	886453	1.9309e-06	0.663971	5.79776e+06	2.72354e-05	9.36529	18723.1	6.58365e-08	0.0226389
Ddx20	86069.9	0.00755246	1	338801	0.0664055	8.79256	0	0	0	58514.9	0.00535695	0.709299	0	0	1	271643	5.91703e-07	#DIV/0!	0	0	#DIV/0!	0	0	#DIV/0!
Ddx21	8.22001e+06	0.721289	1	1.03089e+07	2.02056	2.80132	434596	0.145611	0.201876	4.52756e+06	0.414492	0.574653	8.21107e+06	2.19092e-05	1	3.93605e+06	8.57366e-06	0.391326	816388	3.83504e-06	0.175042	5.09248e+06	1.79068e-05	0.817319
Ddx23	269784	0.023673	1	1.40942e+06	0.276248	11.6693	0	0	0	196641	0.0180022	0.760455	240294	6.41165e-07	1	2.0351e+06	4.43293e-06	6.91387	0	0	0	277861	9.7705e-07	1.52387
Ddx25	621402	0.0545268	1	77829.5	0.0152547	0.279766	323212	0.108292	1.98603	473683	0.043365	0.795297	547122	1.45986e-06	1	0	0	0	185526	8.7152e-07	0.596987	629913	2.21498e-06	1.51725
Ddx26b	NA	#VALUE!	1	0	0	#VALUE!	NA	#VALUE!	#VALUE!	44184.8	0.00404506	#VALUE!	NA	#VALUE!	1	0	0	#VALUE!	NA	#VALUE!	#VALUE!	34706.1	1.22038e-07	#VALUE!
Ddx27	22675.7	0.00198974	1	65012.1	0.0127425	6.40408	0	0	0	0	0	0	19463.7	5.19341e-08	1	308552	6.72099e-07	12.9414	0	0	0	176984	6.22334e-07	11.9831
Ddx28	NA	#VALUE!	1	6509.49	0.00127587	#VALUE!	NA	#VALUE!	#VALUE!	313750	0.0287234	#VALUE!	NA	#VALUE!	1	10283.7	2.24003e-08	#VALUE!	NA	#VALUE!	#VALUE!	370167	1.30163e-06	#VALUE!
Ddx39	1.76876e+07	1.55205	1	2.76346e+07	5.41644	3.48986	9.67165e+06	3.24047	2.08787	1.41298e+07	1.29356	0.833456	1.64811e+07	4.39757e-05	1	1.55176e+07	3.3801e-05	0.768627	1.01864e+07	4.78514e-05	1.08813	1.23575e+07	4.3453e-05	0.988113
Ddx39b	2.68905e+07	2.35959	1	3.60449e+07	7.06485	2.9941	1.28585e+07	4.30821	1.82583	1.77886e+07	1.62852	0.69017	2.69065e+07	7.17934e-05	1	2.49693e+07	5.43891e-05	0.757579	1.57732e+07	7.40955e-05	1.03207	1.7465e+07	6.14127e-05	0.85541
Ddx3x	3.10804e+07	2.72724	1	3.06025e+07	5.99813	2.19934	1.1506e+07	3.85508	1.41355	3.45402e+07	3.1621	1.15945	3.03655e+07	8.10229e-05	1	3.06382e+07	6.67373e-05	0.823685	1.09239e+07	5.13157e-05	0.633348	3.4721e+07	0.000122091	1.50687
Ddx3y	2.48782e+07	2.18301	1	2.46281e+07	4.82715	2.21124	9.04839e+06	3.03165	1.38875	3.05679e+07	2.79845	1.28192	2.72135e+07	7.26127e-05	1	2.96947e+07	6.46822e-05	0.890783	9.46076e+06	4.44426e-05	0.612049	3.09308e+07	0.000108763	1.49785
Ddx41	41358.4	0.00362911	1	31198	0.00611485	1.68494	0	0	0	346238	0.0316976	8.73426	38543.5	1.02844e-07	1	0	0	0	0	0	0	537721	1.89081e-06	18.3852
Ddx42	78598.1	0.00689682	1	625732	0.122645	17.7828	15878.3	0.00532001	0.771371	0	0	0	252977	6.75008e-07	1	398871	8.68836e-07	1.28715	19348.1	9.0889e-08	0.134649	163843	5.76126e-07	0.85351
Ddx46	974975	0.0855521	1	2.91615e+06	0.57157	6.68096	5.94063e+06	1.9904	23.2654	1.61222e+06	0.147596	1.72522	965645	2.57659e-06	1	2.98794e+06	6.50844e-06	2.52599	662758	3.11335e-06	1.20832	1.49096e+06	5.24271e-06	2.03475
Ddx47	31836.5	0.00279359	1	118379	0.0232024	8.30559	0	0	0	84978.9	0.00777969	2.78484	34439.3	9.18929e-08	1	32781.8	7.14066e-08	0.777063	0	0	0	0	0	0
Ddx49	0	0	1	NA	#VALUE!	#VALUE!	23832.7	0.0079851	#DIV/0!	NA	#VALUE!	#VALUE!	0	0	1	NA	#VALUE!	#VALUE!	235327	1.10547e-06	#DIV/0!	NA	#VALUE!	#VALUE!
Ddx5	3.18418e+07	2.79405	1	3.5801e+07	7.01706	2.51143	8.58095e+06	2.87503	1.02898	3.02702e+07	2.77119	0.991818	3.1731e+07	8.46666e-05	1	3.58083e+07	7.79989e-05	0.921247	5.7069e+06	2.68086e-05	0.316637	2.88769e+07	0.000101541	1.1993
Ddx50	286118	0.0251062	1	244034	0.047831	1.90514	0	0	0	663676	0.0607586	2.42006	308877	8.24163e-07	1	80038.8	1.74344e-07	0.21154	5849.17	2.74769e-08	0.0333391	481384	1.69271e-06	2.05385
Ddx56	99159.6	0.00870105	1	168494	0.033025	3.79552	20122.9	0.00674216	0.774867	14208.9	0.0013008	0.149499	116517	3.10898e-07	1	181427	3.9519e-07	1.27112	0	0	0	57445.6	2.01998e-07	0.649723
Ddx58	1.47319e+07	1.2927	1	5.35135e+06	1.04887	0.811384	2.72335e+06	0.912456	0.705854	5.53075e+06	0.506332	0.391686	1.44955e+07	3.86778e-05	1	6.18476e+06	1.34719e-05	0.34831	2.35319e+06	1.10543e-05	0.285804	4.60745e+06	1.62013e-05	0.418879
Ddx6	8.21437e+06	0.720795	1	6.459e+06	1.26597	1.75636	2.25596e+06	0.755857	1.04864	1.42324e+07	1.30296	1.80767	3.44099e+06	9.18144e-06	1	4.66658e+06	1.01649e-05	1.10712	1.71503e+06	8.05646e-06	0.877472	1.39058e+07	4.88974e-05	5.32568
Ddx60	NA	#VALUE!	1	6895.95	0.00135162	#VALUE!	NA	#VALUE!	#VALUE!	0	0	#VALUE!	NA	#VALUE!	1	0	0	#VALUE!	NA	#VALUE!	#VALUE!	0	0	#VALUE!
Decr1	1.62975e+08	14.3007	1	2.9327e+08	57.4814	4.01947	5.19038e+07	17.3903	1.21604	3.14695e+08	28.8099	2.01457	1.53099e+08	0.000408506	1	2.87932e+08	0.000627184	1.53531	3.7525e+07	0.000176276	0.431515	3.23373e+08	0.00113709	2.78352
Decr2	1.2088e+08	10.607	1	2.60825e+08	51.1221	4.81965	3.48985e+07	11.6927	1.10236	4.91368e+08	44.9841	4.24098	2.0277e+08	0.000541043	1	2.61692e+08	0.000570028	1.05357	5.16785e+07	0.000242763	0.448695	4.13808e+08	0.00145509	2.68941
Dek	2.37154e+06	0.208098	1	5.23678e+06	1.02642	4.93237	141174	0.0473	0.227297	7.78053e+06	0.712296	3.42289	1.97639e+06	5.27353e-06	1	4.59112e+06	1.00006e-05	1.89637	142732	6.70493e-07	0.127143	4.00317e+06	1.40765e-05	2.66927
Dennd1a	11641.3	0.0010215	1	44200.6	0.00866338	8.48106	0	0	0	0	0	0	69769.9	1.86164e-07	1	95186.2	2.07338e-07	1.11374	0	0	0	105429	3.70725e-07	1.99139
Dennd2d	NA	#VALUE!	1	218221	0.0427716	#VALUE!	NA	#VALUE!	#VALUE!	0	0	#VALUE!	NA	#VALUE!	1	234269	5.10293e-07	#VALUE!	NA	#VALUE!	#VALUE!	0	0	#VALUE!
Dennd4a	2297.73	0.000201622	1	322758	0.0632611	313.762	6459.9	0.00216438	10.7349	81867.3	0.00749483	37.1728	0	0	1	521672	1.13633e-06	#DIV/0!	22301.7	1.04764e-07	#DIV/0!	0	0	#DIV/0!
Dennd4c	382603	0.0335727	1	1.09517e+06	0.214656	6.39377	422226	0.141466	4.21373	706533	0.0646821	1.92663	271147	7.23491e-07	1	1.12767e+06	2.45633e-06	3.39511	1.21562e+06	5.71047e-06	7.89293	431716	1.51806e-06	2.09824
Dennd5b	93697.9	0.0082218	1	347538	0.0681181	8.28506	1.67446e+06	0.561026	68.2365	1.49275e+06	0.136659	16.6216	653063	1.74254e-06	1	286116	6.23229e-07	0.357656	214666	1.00841e-06	0.578699	1.99313e+06	7.00852e-06	4.02201
Denr	6.06322e+06	0.532035	1	9.87919e+06	1.93634	3.63949	2.09874e+06	0.703179	1.32168	2.26563e+06	0.207415	0.389852	7.64686e+06	2.04038e-05	1	9.86292e+06	2.14838e-05	1.05293	1.62214e+06	7.62012e-06	0.373466	2.34428e+06	8.24328e-06	0.404007
Depdc7	0	0	1	NA	#VALUE!	#VALUE!	8744.44	0.00292981	#DIV/0!	NA	#VALUE!	#VALUE!	0	0	1	NA	#VALUE!	#VALUE!	122705	5.76414e-07	#DIV/0!	NA	#VALUE!	#VALUE!
Deptor	7.68716e+06	0.674533	1	1.76065e+07	3.45091	5.116	7.00314e+06	2.34639	3.47854	6.49738e+06	0.594825	0.881833	1.52799e+07	4.07706e-05	1	1.74691e+07	3.80519e-05	0.933316	2.6595e+06	1.24932e-05	0.306426	1.31636e+07	4.62876e-05	1.13532
Dera	1.49944e+07	1.31573	1	1.5237e+07	2.98648	2.26983	4.61572e+06	1.54649	1.17539	6.01681e+06	0.55083	0.418651	1.98045e+07	5.28434e-05	1	2.36669e+07	5.15521e-05	0.975564	3.6317e+06	1.70601e-05	0.322843	5.98374e+06	2.10408e-05	0.398173
Derl1	1.539e+07	1.35044	1	1.24675e+07	2.44365	1.80953	1.93806e+07	6.49344	4.8084	2.58017e+07	2.36211	1.74914	9.62477e+06	2.56814e-05	1	1.15461e+07	2.515e-05	0.979311	6.66518e+06	3.13101e-05	1.21918	2.34308e+07	8.23906e-05	3.20819
Derl2	1.26362e+07	1.1088	1	5.77611e+06	1.13213	1.02103	828467	0.277577	0.250339	9.83768e+06	0.900625	0.812251	5.64084e+06	1.50512e-05	1	3.87224e+06	8.43465e-06	0.560396	904028	4.24674e-06	0.282152	6.86634e+06	2.41443e-05	1.60414
Des	6.78222e+07	5.95126	1	5.74914e+07	11.2684	1.89345	9.42499e+06	3.15783	0.530615	1.13648e+08	10.4043	1.74826	4.49541e+07	0.000119949	1	4.80599e+07	0.000104686	0.872753	6.36337e+06	2.98924e-05	0.249209	1.27722e+08	0.000449114	3.74421
Dgat1	1.2829e+06	0.112572	1	915783	0.179495	1.59449	162144	0.0543262	0.482591	2.75623e+06	0.252329	2.2415	1.3758e+06	3.67098e-06	1	806270	1.75625e-06	0.478414	1.04476e+06	4.90785e-06	1.33693	2.55694e+06	8.99105e-06	2.44922
Dgat2	NA	#VALUE!	1	0	0	#VALUE!	NA	#VALUE!	#VALUE!	0	0	#VALUE!	NA	#VALUE!	1	181513	3.95378e-07	#VALUE!	NA	#VALUE!	#VALUE!	365531	1.28533e-06	#VALUE!
Dgki	NA	#VALUE!	1	387766	0.0760027	#VALUE!	NA	#VALUE!	#VALUE!	0	0	#VALUE!	NA	#VALUE!	1	20734.2	4.51639e-08	#VALUE!	NA	#VALUE!	#VALUE!	0	0	#VALUE!
Dgkz	57608.5	0.00505503	1	69185.5	0.0135605	2.68257	9201.18	0.00308284	0.609856	153001	0.014007	2.7709	58538.8	1.56196e-07	1	115074	2.50659e-07	1.60477	0	0	0	204298	7.18379e-07	4.5992
Dguok	NA	#VALUE!	1	127370	0.0249647	#VALUE!	NA	#VALUE!	#VALUE!	649153	0.059429	#VALUE!	NA	#VALUE!	1	55515.7	1.20926e-07	#VALUE!	NA	#VALUE!	#VALUE!	1.40294e+06	4.93319e-06	#VALUE!
Dhcr24	3.74693e+06	0.328785	1	2.75248e+07	5.39491	16.4086	385757	0.129247	0.393106	2.59449e+07	2.37522	7.22423	2.64987e+06	7.07052e-06	1	1.20365e+07	2.62184e-05	3.70812	1.29762e+06	6.09565e-06	0.862122	2.24118e+07	7.88072e-05	11.1459
Dhcr7	1.4185e+07	1.2447	1	6.26629e+06	1.2282	0.986746	1.71513e+06	0.574653	0.461679	1.51452e+07	1.38652	1.11394	1.13575e+07	3.03047e-05	1	6.57532e+06	1.43226e-05	0.47262	1.87942e+06	8.82869e-06	0.291331	1.44511e+07	5.08148e-05	1.6768
Dhdds	0	0	1	1369.48	0.000268421	#DIV/0!	206122	0.0690609	#DIV/0!	0	0	#DIV/0!	0	0	1	0	0	#DIV/0!	203433	9.55639e-07	#DIV/0!	72908	2.56369e-07	#DIV/0!
Dhdh	6.65939e+07	5.84348	1	1.11252e+08	21.8056	3.73161	4.86991e+07	16.3166	2.79227	1.66066e+07	1.52031	0.260172	7.43479e+07	0.000198379	1	1.20241e+08	0.000261913	1.32026	3.94407e+07	0.000185275	0.933945	1.5405e+07	5.4169e-05	0.273057
Dhfr	5.13822e+07	4.50868	1	6.86422e+07	13.454	2.98402	2.844e+07	9.52878	2.11343	4.20529e+07	3.84989	0.853883	4.66276e+07	0.000124414	1	6.59488e+07	0.000143652	1.15463	2.8488e+07	0.000133824	1.07563	2.2085e+07	7.7658e-05	0.624188
Dhodh	246072	0.0215923	1	0	0	0	0	0	0	4.18151e+07	3.82811	177.291	248571	6.63251e-07	1	292194	6.36467e-07	0.959617	0	0	0	4.32709e+07	0.000152155	229.407
Dhrs1	1.75128e+08	15.3671	1	2.21814e+08	43.476	2.82915	2.50689e+09	839.928	54.6575	3.42824e+09	313.85	20.4235	1.86472e+08	0.000497554	1	2.33306e+08	0.000508196	1.02139	2.52437e+09	0.0118584	23.8334	3.55945e+09	0.0125162	25.1555
Dhrs11	3.02985e+08	26.5863	1	1.34405e+07	2.63436	0.0990872	2.893e+07	9.69295	0.364585	1.00525e+06	0.0920292	0.00346153	2.87999e+08	0.000768455	1	1.23897e+07	2.69876e-05	0.0351194	1.42022e+07	6.67156e-05	0.0868179	1.77426e+06	6.23888e-06	0.00811874
Dhrs13	413221	0.0362593	1	186458	0.0365461	1.00791	1725.16	0.000578012	0.0159411	772892	0.0707572	1.95142	299239	7.98446e-07	1	244867	5.33379e-07	0.668021	8109.8	3.80964e-08	0.0477131	1.02145e+06	3.59175e-06	4.49843
Dhrs3	1.37258e+07	1.20441	1	7.77453e+06	1.52382	1.2652	2.18396e+08	73.1733	60.7544	1.50311e+08	13.7607	11.4253	1.42534e+07	3.80319e-05	1	7.07559e+06	1.54123e-05	0.405247	2.02445e+08	0.000951001	25.0054	1.32321e+08	0.000465285	12.2341
Dhrs4	1.83803e+08	16.1283	1	2.81971e+08	55.2669	3.4267	6.07844e+07	20.3657	1.26273	4.02104e+08	36.812	2.28245	1.71061e+08	0.000456435	1	3.01807e+08	0.000657408	1.44031	5.72064e+07	0.000268731	0.588761	3.86879e+08	0.00136039	2.98048
Dhrs7	3.33126e+06	0.292312	1	3.76165e+06	0.73729	2.52227	508388	0.170334	0.582716	1.05571e+07	0.96649	3.30637	3.26458e+06	8.71073e-06	1	3.58744e+06	7.8143e-06	0.897089	576280	2.70711e-06	0.310779	1.19925e+07	4.21696e-05	4.84111
Dhrs7b	2.58799e+06	0.227091	1	2.16839e+07	4.25008	18.7153	139318	0.0466783	0.205549	3.86072e+07	3.53443	15.564	3.716e+06	9.91525e-06	1	1.98821e+07	4.33079e-05	4.3678	69040.6	3.24323e-07	0.0327095	3.26863e+07	0.000114936	11.5918
Dhrs7c	0	0	1	NA	#VALUE!	#VALUE!	0	0	#DIV/0!	NA	#VALUE!	#VALUE!	0	0	1	NA	#VALUE!	#VALUE!	0	0	#DIV/0!	NA	#VALUE!	#VALUE!
Dhrsx	1.58064e+07	1.38698	1	331899	0.0650527	0.0469024	1.67276e+07	5.60457	4.04085	2.29477e+07	2.10083	1.51468	1.0403e+07	2.77578e-05	1	388466	8.4617e-07	0.0304841	1.24907e+07	5.86761e-05	2.11386	2.083e+07	7.32451e-05	2.63872
Dhtkd1	1.39009e+07	1.21977	1	1.32666e+07	2.60028	2.13178	1.79061e+06	0.599942	0.491848	6.31259e+06	0.577908	0.473784	1.47732e+07	3.94186e-05	1	1.47338e+07	3.20937e-05	0.814175	2.92163e+06	1.37245e-05	0.348174	3.14398e+07	0.000110553	2.80458
Dhx15	7.31001e+07	6.41438	1	1.8192e+07	3.56566	0.555885	1.28532e+08	43.0644	6.71372	3.63597e+07	3.32868	0.51894	3.82848e+07	0.000102154	1	9.26532e+06	2.01821e-05	0.197565	1.44036e+08	0.000676619	6.62353	5.00675e+06	1.76054e-05	0.172342
Dhx29	1.57177e+06	0.13792	1	778925	0.152671	1.10695	3.17285e+06	1.06306	7.70782	569949	0.0521781	0.378323	1.27336e+06	3.39766e-06	1	739267	1.6103e-06	0.473944	157532	7.40015e-07	0.217801	493486	1.73526e-06	0.510723
Dhx30	381329	0.0334608	1	555978	0.108972	3.25672	79773.7	0.0267281	0.798787	801138	0.073343	2.19191	397457	1.06052e-06	1	432312	9.41677e-07	0.88794	52642.3	2.47291e-07	0.233179	487263	1.71338e-06	1.6156
Dhx32	61246.3	0.00537424	1	48059.4	0.00941971	1.75275	191219	0.0640676	11.9212	77289.5	0.00707575	1.3166	116377	3.10524e-07	1	0	0	0	0	0	0	131066	4.60873e-07	1.48418
Dhx33	NA	#VALUE!	1	125686	0.0246347	#VALUE!	NA	#VALUE!	#VALUE!	0	0	#VALUE!	NA	#VALUE!	1	150050	3.26845e-07	#VALUE!	NA	#VALUE!	#VALUE!	0	0	#VALUE!
Dhx36	565007	0.0495782	1	411207	0.0805972	1.62566	335005	0.112243	2.26396	1.01137e+06	0.0925898	1.86755	616150	1.64405e-06	1	363646	7.92108e-07	0.481804	114825	5.394e-07	0.328093	291142	1.02375e-06	0.622703
Dhx38	NA	#VALUE!	1	31360.2	0.00614665	#VALUE!	NA	#VALUE!	#VALUE!	7168.7	0.000656284	#VALUE!	NA	#VALUE!	1	18577.3	4.04659e-08	#VALUE!	NA	#VALUE!	#VALUE!	9710.79	3.41464e-08	#VALUE!
Dhx57	NA	#VALUE!	1	0	0	#VALUE!	NA	#VALUE!	#VALUE!	0	0	#VALUE!	NA	#VALUE!	1	21043	4.58367e-08	#VALUE!	NA	#VALUE!	#VALUE!	0	0	#VALUE!
Dhx58	NA	#VALUE!	1	34407.2	0.00674386	#VALUE!	NA	#VALUE!	#VALUE!	0	0	#VALUE!	NA	#VALUE!	1	314620	6.85317e-07	#VALUE!	NA	#VALUE!	#VALUE!	35662	1.254e-07	#VALUE!
Dhx8	33289.8	0.00292111	1	NA	#VALUE!	#VALUE!	0	0	0	NA	#VALUE!	#VALUE!	24983	6.66611e-08	1	NA	#VALUE!	#VALUE!	0	0	0	NA	#VALUE!	#VALUE!
Dhx9	1.34453e+07	1.1798	1	1.56877e+07	3.07481	2.60621	1.39451e+06	0.467227	0.396023	8.7291e+06	0.799137	0.677351	1.4564e+07	3.88605e-05	1	1.7215e+07	3.74983e-05	0.964948	1.47184e+06	6.91408e-06	0.177921	9.7549e+06	3.43015e-05	0.882683
Diap1	3.92667e+06	0.344558	1	4.72371e+06	0.925854	2.68708	3.26876e+06	1.09519	3.17855	5.92401e+06	0.542334	1.574	3.15514e+06	8.41872e-06	1	3.92886e+06	8.55798e-06	1.01654	3.63782e+06	1.70889e-05	2.02987	5.30627e+06	1.86586e-05	2.21632
Diap2	61359.1	0.00538414	1	138622	0.0271701	5.04632	595890	0.199652	37.0815	407324	0.0372899	6.92588	639150	1.70542e-06	1	129592	2.82283e-07	0.165521	398994	1.8743e-06	1.09903	830931	2.92183e-06	1.71326
Dido1	0	0	1	0	0	#DIV/0!	43672.7	0.0146325	#DIV/0!	0	0	#DIV/0!	3634.03	9.69652e-09	1	13210.5	2.87756e-08	2.96763	0	0	0	0	0	0
Dio1	435716	0.0382332	1	0	0	0	6.96395e+06	2.33326	61.027	1.03238e+07	0.945132	24.7202	366221	9.77172e-07	1	0	0	0	7.71497e+06	3.62416e-05	37.0883	1.48953e+07	5.23768e-05	53.6004
Dip2c	27667.1	0.00242773	1	6560.24	0.00128582	0.529638	32761.5	0.0109767	4.52138	35162.2	0.00321905	1.32595	38342.7	1.02308e-07	1	0	0	0	38306.1	1.79946e-07	1.75886	37752.6	1.32751e-07	1.29756
Dis3	0	0	1	54173	0.010618	#DIV/0!	0	0	#DIV/0!	27938.4	0.00255772	#DIV/0!	112294	2.9963e-07	1	123717	2.69485e-07	0.899392	0	0	0	0	0	0
Dis3l	NA	#VALUE!	1	0	0	#VALUE!	NA	#VALUE!	#VALUE!	0	0	#VALUE!	NA	#VALUE!	1	0	0	#VALUE!	NA	#VALUE!	#VALUE!	0	0	#VALUE!
Dis3l2	493803	0.0433302	1	727002	0.142493	3.28855	111829	0.037468	0.86471	56549.7	0.00517704	0.119479	598375	1.59662e-06	1	643578	1.40186e-06	0.878021	53894.2	2.53172e-07	0.158568	32685	1.14931e-07	0.0719842
Dkc1	7.41323e+06	0.650496	1	4.46258e+06	0.874673	1.34463	154448	0.0517477	0.0795512	1.28158e+06	0.117327	0.180365	7.14274e+06	1.90587e-05	1	4.59658e+06	1.00124e-05	0.525348	112078	5.26492e-07	0.0276248	1.72746e+06	6.07432e-06	0.318717
Dlat	4.60745e+07	4.04294	1	7.1386e+07	13.9918	3.46079	2.77125e+06	0.928504	0.22966	3.08703e+07	2.82613	0.699028	5.38791e+07	0.000143763	1	7.78763e+07	0.000169633	1.17995	3.10823e+06	1.46011e-05	0.101564	3.65842e+07	0.000128642	0.894819
Dld	2.18638e+08	19.1851	1	1.64494e+08	32.2412	1.68053	6.50057e+07	21.7801	1.13526	1.28176e+08	11.7343	0.611639	1.91857e+08	0.000511925	1	1.95558e+08	0.000425971	0.832096	6.12936e+07	0.000287931	0.562448	1.53943e+08	0.000541314	1.05741
Dlg1	6.48921e+06	0.569415	1	3.51523e+06	0.68899	1.21	1.7802e+06	0.596454	1.04749	7.74524e+06	0.709066	1.24525	5.84994e+06	1.56091e-05	1	2.97069e+06	6.47088e-06	0.414557	2.15709e+06	1.01331e-05	0.649175	2.37041e+06	8.33514e-06	0.533991
Dlg2	NA	#VALUE!	1	15026	0.00294512	#VALUE!	NA	#VALUE!	#VALUE!	123810	0.0113346	#VALUE!	NA	#VALUE!	1	722650	1.5741e-06	#VALUE!	NA	#VALUE!	#VALUE!	0	0	#VALUE!
Dlg3	383441	0.0336462	1	205192	0.0402179	1.19532	16700.6	0.00559551	0.166304	290305	0.026577	0.789896	476345	1.27101e-06	1	314741	6.85581e-07	0.539398	62186	2.92123e-07	0.229835	525750	1.84871e-06	1.45452
Dlg5	NA	#VALUE!	1	329.496	6.45818e-05	#VALUE!	NA	#VALUE!	#VALUE!	0	0	#VALUE!	NA	#VALUE!	1	592.342	1.29026e-09	#VALUE!	NA	#VALUE!	#VALUE!	0	0	#VALUE!
Dlgap4	0	0	1	368050	0.0721384	#DIV/0!	0	0	#DIV/0!	0	0	#DIV/0!	0	0	1	1.03713e+06	2.25912e-06	#DIV/0!	3916.16	1.83964e-08	#DIV/0!	0	0	#DIV/0!
Dll1	NA	#VALUE!	1	0	0	#VALUE!	NA	#VALUE!	#VALUE!	347107	0.0317771	#VALUE!	NA	#VALUE!	1	0	0	#VALUE!	NA	#VALUE!	#VALUE!	314327	1.10528e-06	#VALUE!
Dlst	1.21308e+08	10.6445	1	1.09012e+08	21.3666	2.00728	1.34936e+07	4.52099	0.424724	8.99679e+07	8.23643	0.77377	8.1431e+07	0.000217279	1	1.01726e+08	0.000221584	1.01981	1.75141e+07	8.22739e-05	0.378655	7.33158e+07	0.000257803	1.18651
Dmap1	NA	#VALUE!	1	16869.1	0.00330636	#VALUE!	NA	#VALUE!	#VALUE!	163137	0.014935	#VALUE!	NA	#VALUE!	1	0	0	#VALUE!	NA	#VALUE!	#VALUE!	77529.8	2.72621e-07	#VALUE!
Dmbt1	0	0	1	NA	#VALUE!	#VALUE!	22871.7	0.00766314	#DIV/0!	NA	#VALUE!	#VALUE!	0	0	1	NA	#VALUE!	#VALUE!	11991.1	5.63292e-08	#DIV/0!	NA	#VALUE!	#VALUE!
Dmd	145850	0.012798	1	691884	0.13561	10.5962	25690.3	0.00860748	0.672563	1.4642e+06	0.134045	10.4739	101515	2.70869e-07	1	332345	7.23926e-07	2.6726	27405.7	1.2874e-07	0.475286	1.28369e+06	4.51389e-06	16.6645
Dmgdh	2.33116e+08	20.4554	1	1.69048e+08	33.1336	1.6198	3.7586e+07	12.5931	0.615637	4.80738e+07	4.40108	0.215155	2.18642e+08	0.000583393	1	1.86778e+08	0.000406848	0.697382	3.90263e+07	0.000183329	0.314245	4.84875e+07	0.000170498	0.292252
Dmrt3	565501	0.0496216	1	0	0	0	575995	0.192986	3.88916	595123	0.0544827	1.09796	302573	8.07343e-07	1	5437.52	1.18442e-08	0.0146706	0	0	0	0	0	0
Dmxl1	79086.6	0.00693969	1	0	0	0	71855.8	0.0240752	3.4692	0	0	0	93442.5	2.49329e-07	1	0	0	0	0	0	0	9424.42	3.31394e-08	0.132914
Dmxl2	93288.2	0.00818585	1	13817.1	0.00270816	0.330835	15209.9	0.00509605	0.622544	36044.6	0.00329984	0.403115	106861	2.85133e-07	1	13184.8	2.87196e-08	0.100723	8436.32	3.96302e-08	0.138988	172476	6.06482e-07	2.12701
Dnahc1	12939.6	0.00113542	1	NA	#VALUE!	#VALUE!	0	0	0	NA	#VALUE!	#VALUE!	0	0	1	NA	#VALUE!	#VALUE!	5117.01	2.40375e-08	#DIV/0!	NA	#VALUE!	#VALUE!
Dnahc10	186173	0.0163363	1	NA	#VALUE!	#VALUE!	59420.3	0.0199087	1.21868	NA	#VALUE!	#VALUE!	252227	6.73007e-07	1	NA	#VALUE!	#VALUE!	0	0	0	NA	#VALUE!	#VALUE!
Dnahc11	359935	0.0315836	1	NA	#VALUE!	#VALUE!	767.099	0.000257015	0.00813763	NA	#VALUE!	#VALUE!	22629.2	6.03806e-08	1	NA	#VALUE!	#VALUE!	687124	3.22781e-06	53.4578	NA	#VALUE!	#VALUE!
Dnahc12	179446	0.015746	1	NA	#VALUE!	#VALUE!	27011.7	0.00905023	0.574763	NA	#VALUE!	#VALUE!	0	0	1	NA	#VALUE!	#VALUE!	21527.6	1.01127e-07	#DIV/0!	NA	#VALUE!	#VALUE!
Dnahc2	NA	#VALUE!	1	66880.2	0.0131086	#VALUE!	NA	#VALUE!	#VALUE!	0	0	#VALUE!	NA	#VALUE!	1	49708.9	1.08278e-07	#VALUE!	NA	#VALUE!	#VALUE!	17446.7	6.13484e-08	#VALUE!
Dnahc5	0	0	1	NA	#VALUE!	#VALUE!	10558.5	0.00353761	#DIV/0!	NA	#VALUE!	#VALUE!	0	0	1	NA	#VALUE!	#VALUE!	0	0	#DIV/0!	NA	#VALUE!	#VALUE!
Dnahc6	0	0	1	NA	#VALUE!	#VALUE!	7023.87	0.00235334	#DIV/0!	NA	#VALUE!	#VALUE!	0	0	1	NA	#VALUE!	#VALUE!	0	0	#DIV/0!	NA	#VALUE!	#VALUE!
Dnahc7b	NA	#VALUE!	1	0	0	#VALUE!	NA	#VALUE!	#VALUE!	0	0	#VALUE!	NA	#VALUE!	1	2.74717e+06	5.98399e-06	#VALUE!	NA	#VALUE!	#VALUE!	337629	1.18722e-06	#VALUE!
Dnaja1	8.53934e+07	7.4931	1	4.32713e+07	8.48125	1.13187	4.6585e+07	15.6082	2.08302	1.21122e+08	11.0885	1.47983	8.04356e+07	0.000214623	1	5.75877e+07	0.00012544	0.584465	4.17703e+07	0.000196219	0.914249	1.2141e+08	0.000426919	1.98916
Dnaja2	2.77093e+07	2.43144	1	3.27577e+07	6.42057	2.64064	2.45006e+07	8.20889	3.37614	1.27296e+08	11.6538	4.79297	3.55007e+07	9.4725e-05	1	3.96356e+07	8.63356e-05	0.911434	2.81508e+07	0.00013224	1.39604	1.09981e+08	0.00038673	4.08266
Dnaja3	7.9546e+06	0.698	1	1.18245e+07	2.31762	3.32038	2.14027e+06	0.717096	1.02736	4.1792e+07	3.826	5.48137	7.68586e+06	2.05078e-05	1	1.16024e+07	2.52728e-05	1.23235	1.95856e+06	9.20049e-06	0.448633	3.4274e+07	0.000120519	5.87672
Dnaja4	6.17851e+06	0.542152	1	5.38425e+06	1.05532	1.94654	4.24202e+06	1.42128	2.62156	2.02939e+07	1.85788	3.42686	4.76025e+06	1.27016e-05	1	4.23605e+06	9.22712e-06	0.726456	5.16973e+06	2.42852e-05	1.91198	2.35075e+07	8.26602e-05	6.50787
Dnajb1	1.03451e+06	0.0907761	1	3.61742e+06	0.70902	7.81065	285729	0.0957332	1.05461	3.00486e+06	0.27509	3.03043	6.17755e+06	1.64833e-05	1	8.20822e+06	1.78794e-05	1.0847	2.02303e+06	9.5033e-06	0.576541	4.7265e+06	1.66199e-05	1.00829
Dnajb11	1.10673e+07	0.971137	1	3.94082e+06	0.772408	0.795365	2.30707e+06	0.772979	0.795953	4.93927e+06	0.452183	0.465622	1.17299e+07	3.12983e-05	1	7.29142e+06	1.58824e-05	0.507453	968096	4.5477e-06	0.145302	7.45116e+06	2.62008e-05	0.837129
Dnajb12	2.87978e+06	0.252695	1	1.86085e+06	0.36473	1.44336	1.10805e+06	0.371251	1.46917	4.62607e+06	0.42351	1.67597	1.67332e+06	4.46486e-06	1	1.76022e+06	3.83419e-06	0.858747	664316	3.12067e-06	0.69894	1.42453e+07	5.00911e-05	11.219
Dnajb14	NA	#VALUE!	1	0	0	#VALUE!	NA	#VALUE!	#VALUE!	0	0	#VALUE!	NA	#VALUE!	1	0	0	#VALUE!	NA	#VALUE!	#VALUE!	0	0	#VALUE!
Dnajb2	5.26348e+06	0.46186	1	2.50394e+06	0.490777	1.06261	3.35158e+06	1.12294	2.43135	6.73401e+06	0.616489	1.3348	3.1651e+06	8.44531e-06	1	1.60622e+06	3.49874e-06	0.414282	3.59668e+06	1.68956e-05	2.00059	5.73509e+06	2.01665e-05	2.38789
Dnajb4	2.74945e+06	0.241258	1	5.77376e+06	1.13167	4.69068	1.90575e+06	0.638518	2.64662	4.68018e+06	0.428464	1.77595	4.07796e+06	1.0881e-05	1	4.4352e+06	9.66092e-06	0.887867	2.19032e+06	1.02892e-05	0.945607	5.72345e+06	2.01255e-05	1.8496
Dnajb6	599209	0.0525794	1	1.68292e+06	0.329855	6.27346	260219	0.087186	1.65818	4.52284e+06	0.41406	7.87494	256512	6.84441e-07	1	900917	1.96241e-06	2.86717	237140	1.11398e-06	1.62758	5.52673e+06	1.94338e-05	28.3937
Dnajb9	93911.7	0.00824056	1	181151	0.0355058	4.30867	0	0	0	0	0	0	311197	8.30353e-07	1	288810	6.29097e-07	0.757625	0	0	0	25411.8	8.93563e-08	0.107612
Dnajc1	274785	0.0241118	1	0	0	0	402598	0.13489	5.59435	0	0	0	213079	5.6855e-07	1	0	0	0	475482	2.23361e-06	3.92861	413523	1.45408e-06	2.55753
Dnajc10	219897	0.0192955	1	8.78684e+06	1.72223	89.2556	0	0	0	515641	0.0472062	2.44648	251155	6.70146e-07	1	328823	7.16253e-07	1.0688	38504.8	1.80879e-07	0.269909	600857	2.11281e-06	3.15276
Dnajc11	7.03369e+06	0.617192	1	7.56955e+06	1.48364	2.40386	264283	0.0885476	0.143468	1.44204e+07	1.32017	2.13899	5.956e+06	1.58922e-05	1	5.9171e+06	1.28888e-05	0.81102	5.59749e+06	2.62946e-05	1.65456	1.16043e+07	4.08047e-05	2.5676
Dnajc12	39366.6	0.00345434	1	NA	#VALUE!	#VALUE!	0	0	0	NA	#VALUE!	#VALUE!	0	0	1	NA	#VALUE!	#VALUE!	0	0	#DIV/0!	NA	#VALUE!	#VALUE!
Dnajc13	1.05288e+06	0.0923885	1	454084	0.0890012	0.963337	905737	0.303466	3.28467	2.14527e+06	0.196396	2.12577	496772	1.32552e-06	1	940115	2.04779e-06	1.5449	359327	1.68796e-06	1.27344	1.59648e+06	5.61377e-06	4.23516
Dnajc15	3.22845e+06	0.28329	1	NA	#VALUE!	#VALUE!	1.69782e+06	0.568852	2.00802	NA	#VALUE!	#VALUE!	3.71948e+06	9.92452e-06	1	NA	#VALUE!	#VALUE!	721334	3.38851e-06	0.341428	NA	#VALUE!	#VALUE!
Dnajc16	NA	#VALUE!	1	0	0	#VALUE!	NA	#VALUE!	#VALUE!	409710	0.0375084	#VALUE!	NA	#VALUE!	1	285097	6.21009e-07	#VALUE!	NA	#VALUE!	#VALUE!	348047	1.22385e-06	#VALUE!
Dnajc2	0	0	1	127107	0.0249132	#DIV/0!	0	0	#DIV/0!	0	0	#DIV/0!	120278	3.20931e-07	1	131071	2.85505e-07	0.889612	0	0	0	78131.5	2.74736e-07	0.856058
Dnajc22	538453	0.0472482	1	715746	0.140287	2.96916	720956	0.241555	5.11248	1.69858e+06	0.155503	3.29119	755077	2.01474e-06	1	442797	9.64517e-07	0.47873	648003	3.04404e-06	1.51089	1.42216e+06	5.00079e-06	2.4821
Dnajc25	1.07072e+06	0.0939539	1	1.06622e+06	0.208981	2.22429	30197.7	0.0101177	0.107688	2.95283e+06	0.270328	2.87724	1.91027e+06	5.0971e-06	1	331910	7.22979e-07	0.141841	144931	6.80821e-07	0.13357	3.07839e+06	1.08246e-05	2.12368
Dnajc3	1.948e+07	1.70933	1	1.17437e+07	2.30179	1.34661	3.86204e+06	1.29397	0.757007	1.08949e+07	0.997408	0.58351	1.70487e+07	4.54902e-05	1	9.39461e+06	2.04637e-05	0.449848	2.9946e+06	1.40673e-05	0.309239	1.19653e+07	4.20741e-05	0.924904
Dnajc30	728628	0.0639356	1	NA	#VALUE!	#VALUE!	0	0	0	NA	#VALUE!	#VALUE!	991824	2.64644e-06	1	NA	#VALUE!	#VALUE!	34876	1.63832e-07	0.0619067	NA	#VALUE!	#VALUE!
Dnajc5	0	0	1	1.51055e+07	2.9607	#DIV/0!	416429	0.139524	#DIV/0!	1.38862e+07	1.27127	#DIV/0!	2.59756e+06	6.93095e-06	1	1.49109e+06	3.24795e-06	0.468616	475682	2.23455e-06	0.322401	1.39713e+07	4.91276e-05	7.08815
Dnajc7	1.45192e+07	1.27403	1	1.04826e+07	2.0546	1.61268	2.91192e+06	0.975633	0.765788	1.43922e+06	0.131758	0.103419	1.50385e+07	4.01266e-05	1	6.07034e+06	1.32226e-05	0.329523	2.62965e+06	1.2353e-05	0.30785	860546	3.02597e-06	0.0754106
Dnajc8	2.97177e+07	2.60766	1	2.98257e+06	0.584588	0.224181	480622	0.161032	0.0617532	40132.9	0.00367411	0.00140896	1.0049e+07	2.68133e-05	1	1.31736e+06	2.86952e-06	0.107018	1.54125e+06	7.24014e-06	0.27002	9.40931e+06	3.30862e-05	1.23395
Dnase2a	430544	0.0377794	1	0	0	0	273084	0.0914964	2.42186	409007	0.037444	0.991123	157089	4.19155e-07	1	0	0	0	113631	5.33789e-07	1.27349	0	0	0
Dnase2b	NA	#VALUE!	1	0	0	#VALUE!	NA	#VALUE!	#VALUE!	0	0	#VALUE!	NA	#VALUE!	1	59948.7	1.30582e-07	#VALUE!	NA	#VALUE!	#VALUE!	0	0	#VALUE!
Dnm1l	2.509e+07	2.2016	1	1.29787e+07	2.54384	1.15545	2.90004e+07	9.71655	4.41341	1.739e+07	1.59203	0.723124	3.02382e+07	8.06832e-05	1	3.83787e+07	8.3598e-05	1.03613	2.49954e+07	0.000117417	1.45529	2.0007e+07	7.03512e-05	0.871944
Dnm2	2.15307e+07	1.88927	1	3.31052e+07	6.48867	3.43448	1.1471e+07	3.84335	2.0343	4.30415e+07	3.94039	2.08566	1.42481e+07	3.80176e-05	1	3.37749e+07	7.35696e-05	1.93515	9.02597e+06	4.24001e-05	1.11528	4.32509e+07	0.000152085	4.00037
Dnmbp	NA	#VALUE!	1	7680.18	0.00150533	#VALUE!	NA	#VALUE!	#VALUE!	385861	0.035325	#VALUE!	NA	#VALUE!	1	0	0	#VALUE!	NA	#VALUE!	#VALUE!	547264	1.92436e-06	#VALUE!
Dnmt1	NA	#VALUE!	1	0	0	#VALUE!	NA	#VALUE!	#VALUE!	0	0	#VALUE!	NA	#VALUE!	1	7321.18	1.59473e-08	#VALUE!	NA	#VALUE!	#VALUE!	111137	3.90795e-07	#VALUE!
Dnpep	3.44112e+07	3.01951	1	3.88213e+07	7.60904	2.51996	1.16823e+07	3.91414	1.29628	1.785e+07	1.63414	0.541195	3.56386e+07	9.50928e-05	1	6.39339e+07	0.000139263	1.4645	1.66846e+07	7.83772e-05	0.824218	2.09698e+07	7.37368e-05	0.775419
Dnph1	3.19456e+06	0.280316	1	5.52564e+06	1.08303	3.86361	1.94135e+06	0.650447	2.3204	130006	0.0119018	0.0424586	2.55464e+06	6.81643e-06	1	4.8784e+06	1.06263e-05	1.55893	979770	4.60254e-06	0.675212	831935	2.92536e-06	0.429163
Dock1	0	0	1	14900.3	0.00292048	#DIV/0!	8213.22	0.00275183	#DIV/0!	85086.7	0.00778957	#DIV/0!	0	0	1	28674	6.24587e-08	#DIV/0!	0	0	#DIV/0!	141022	4.9588e-07	#DIV/0!
Dock10	NA	#VALUE!	1	0	0	#VALUE!	NA	#VALUE!	#VALUE!	682.509	6.24827e-05	#VALUE!	NA	#VALUE!	1	0	0	#VALUE!	NA	#VALUE!	#VALUE!	17125.3	6.02182e-08	#VALUE!
Dock2	NA	#VALUE!	1	0	0	#VALUE!	NA	#VALUE!	#VALUE!	0	0	#VALUE!	NA	#VALUE!	1	0	0	#VALUE!	NA	#VALUE!	#VALUE!	23154.4	8.14185e-08	#VALUE!
Dock4	9451.39	0.00082934	1	27801.7	0.00544917	6.57049	5409.17	0.00181234	2.18527	0	0	0	24088.2	6.42736e-08	1	35259.8	7.68042e-08	1.19496	17043.4	8.00625e-08	1.24565	0	0	0
Dock5	16384.8	0.00143773	1	22552.6	0.00442034	3.07452	9048.36	0.00303164	2.10863	18519	0.00169539	1.17921	36125.9	9.63932e-08	1	31978.2	6.96562e-08	0.722625	34804.4	1.63496e-07	1.69614	16461.4	5.78838e-08	0.600497
Dock7	32984.2	0.0028943	1	64612.3	0.0126641	4.37553	13016	0.00436099	1.50675	131822	0.0120681	4.1696	11082.7	2.95715e-08	1	49509.8	1.07844e-07	3.64689	26987.2	1.26774e-07	4.28704	293691	1.03272e-06	34.9226
Dock8	NA	#VALUE!	1	0	0	#VALUE!	NA	#VALUE!	#VALUE!	74444.4	0.00681528	#VALUE!	NA	#VALUE!	1	0	0	#VALUE!	NA	#VALUE!	#VALUE!	22881.4	8.04587e-08	#VALUE!
Dock9	NA	#VALUE!	1	17273.9	0.00338571	#VALUE!	NA	#VALUE!	#VALUE!	315617	0.0288943	#VALUE!	NA	#VALUE!	1	2810.64	6.12223e-09	#VALUE!	NA	#VALUE!	#VALUE!	179988	6.32896e-07	#VALUE!
Dohh	187131	0.0164204	1	NA	#VALUE!	#VALUE!	125340	0.0419948	2.55749	NA	#VALUE!	#VALUE!	224092	5.97935e-07	1	NA	#VALUE!	#VALUE!	0	0	0	NA	#VALUE!	#VALUE!
Dolk	59058.7	0.00518228	1	55117.9	0.0108032	2.08464	0	0	0	0	0	0	49620.1	1.32399e-07	1	56099.3	1.22198e-07	0.922948	0	0	0	0	0	0
Dom3z	NA	#VALUE!	1	134985	0.0264572	#VALUE!	NA	#VALUE!	#VALUE!	0	0	#VALUE!	NA	#VALUE!	1	143396	3.1235e-07	#VALUE!	NA	#VALUE!	#VALUE!	0	0	#VALUE!
Dopey2	6392.52	0.000560931	1	2.54062e+06	0.497965	887.748	183209	0.061384	109.432	2.44599e+06	0.223927	399.206	13572.1	3.62139e-08	1	2.41428e+06	5.25888e-06	145.217	94579.2	4.44292e-07	12.2686	2.71659e+06	9.55244e-06	263.778
Dpagt1	189039	0.0165878	1	54668.1	0.010715	0.645961	324046	0.108571	6.54525	552811	0.0506091	3.05099	1.39455e+06	3.72103e-06	1	0	0	0	440313	2.0684e-06	0.555869	1.95682e+06	6.88085e-06	1.84918
Dpep1	146461	0.0128516	1	0	0	0	0	0	0	0	0	0	280621	7.48768e-07	1	0	0	0	0	0	0	125443	4.41101e-07	0.589102
Dpf2	NA	#VALUE!	1	0	0	#VALUE!	NA	#VALUE!	#VALUE!	0	0	#VALUE!	NA	#VALUE!	1	0	0	#VALUE!	NA	#VALUE!	#VALUE!	0	0	#VALUE!
Dph1	822529	0.0721753	1	NA	#VALUE!	#VALUE!	29327	0.00982597	0.13614	NA	#VALUE!	#VALUE!	0	0	1	NA	#VALUE!	#VALUE!	0	0	#DIV/0!	NA	#VALUE!	#VALUE!
Dpm1	3.64851e+06	0.320149	1	2.65413e+06	0.520214	1.62491	184746	0.0618989	0.193344	6.4375e+06	0.589344	1.84084	3.2098e+06	8.56458e-06	1	2.47758e+06	5.39676e-06	0.630125	442978	2.08092e-06	0.242968	3.89037e+06	1.36798e-05	1.59726
Dpm3	1.25078e+07	1.09753	1	8.72319e+06	1.70976	1.55782	3.75423e+06	1.25785	1.14607	2.60634e+07	2.38607	2.17403	1.60733e+07	4.28877e-05	1	8.64938e+06	1.88404e-05	0.439296	4.35657e+06	2.04653e-05	0.477183	2.20012e+07	7.73637e-05	1.80387
Dpp3	2.87781e+07	2.52522	1	1.4504e+07	2.8428	1.12576	1.62859e+07	5.45655	2.16082	7.06755e+06	0.647024	0.256225	1.37255e+07	3.66232e-05	1	1.08808e+07	2.3701e-05	0.647158	1.79486e+07	8.43146e-05	2.30222	5.87799e+06	2.0669e-05	0.564368
Dpp4	4.82366e+07	4.23267	1	5.18695e+07	10.1665	2.40192	2.18636e+07	7.32538	1.73068	1.23044e+08	11.2645	2.66133	5.26305e+07	0.000140432	1	6.13028e+07	0.000133532	0.950868	2.344e+07	0.000110111	0.784088	1.17805e+08	0.000414243	2.94978
Dpp7	6.56864e+06	0.576385	1	3.66566e+06	0.718475	1.24652	2.26823e+06	0.759968	1.31851	473711	0.0433676	0.0752407	6.50079e+06	1.73458e-05	1	3.65848e+06	7.96905e-06	0.459423	3.14364e+06	1.47675e-05	0.851357	435854	1.53261e-06	0.0883561
Dpp8	0	0	1	153531	0.0300923	#DIV/0!	0	0	#DIV/0!	0	0	#DIV/0!	6686.75	1.7842e-08	1	161761	3.52355e-07	19.7486	0	0	0	265454	9.33426e-07	52.3163
Dpp9	545638	0.0478786	1	1.60585e+06	0.314749	6.5739	484755	0.162416	3.39225	703067	0.0643648	1.34433	677737	1.80838e-06	1	1.54638e+06	3.36838e-06	1.86266	429523	2.01771e-06	1.11576	1.29641e+06	4.55861e-06	2.52083
Dpt	NA	#VALUE!	1	1.02239e+06	0.20039	#VALUE!	NA	#VALUE!	#VALUE!	2.99352e+06	0.274053	#VALUE!	NA	#VALUE!	1	623419	1.35795e-06	#VALUE!	NA	#VALUE!	#VALUE!	5.40529e+06	1.90068e-05	#VALUE!
Dpy19l1	1.61589e+06	0.141791	1	617837	0.121097	0.85405	74687.9	0.0250241	0.176485	1.08825e+06	0.0996278	0.702637	1.85313e+06	4.94463e-06	1	897711	1.95543e-06	0.395465	560310	2.6321e-06	0.532314	1.06803e+06	3.75555e-06	0.759521
Dpy30	4.43386e+06	0.389063	1	7.0732e+06	1.38636	3.56333	2.9838e+06	0.999717	2.56955	6.25549e+06	0.572682	1.47195	0	0	1	6.08567e+06	1.3256e-05	#DIV/0!	8.37067e+06	3.93218e-05	#DIV/0!	0	0	#DIV/0!
Dpyd	7.32264e+07	6.42547	1	6.98862e+07	13.6978	2.1318	6.55327e+07	21.9566	3.41712	1.08548e+07	0.993742	0.154657	7.24262e+07	0.000193252	1	7.50728e+07	0.000163526	0.846182	3.97509e+07	0.000186733	0.966266	1.04603e+07	3.67819e-05	0.190331
Dpys	1.14423e+08	10.0404	1	1.3653e+08	26.7601	2.66525	1.39283e+08	46.6667	4.64789	2.58721e+07	2.36855	0.235902	8.02223e+07	0.000214054	1	1.50474e+08	0.000327769	1.53125	1.37274e+08	0.000644854	3.01258	2.71822e+07	9.55816e-05	0.446531
Dpysl2	1.24188e+07	1.08973	1	3.55883e+07	6.97536	6.40101	8.06644e+06	2.70265	2.48011	2.74022e+07	2.50864	2.30208	1.06122e+07	2.83161e-05	1	4.65895e+07	0.000101483	3.58393	5.58556e+06	2.62386e-05	0.92663	2.9668e+07	0.000104322	3.68421
Dpysl3	496206	0.043541	1	535910	0.105039	2.41242	394400	0.132143	3.03491	61330.9	0.00561475	0.128953	0	0	1	101366	2.208e-07	#DIV/0!	494266	2.32185e-06	#DIV/0!	25856.4	9.09197e-08	#DIV/0!
Dqx1	NA	#VALUE!	1	6.00833e+06	1.17764	#VALUE!	NA	#VALUE!	#VALUE!	0	0	#VALUE!	NA	#VALUE!	1	5.64075e+06	1.22869e-05	#VALUE!	NA	#VALUE!	#VALUE!	0	0	#VALUE!
Dr1	NA	#VALUE!	1	1.45921e+06	0.286008	#VALUE!	NA	#VALUE!	#VALUE!	3.73477e+06	0.341913	#VALUE!	NA	#VALUE!	1	2.94779e+06	6.42098e-06	#VALUE!	NA	#VALUE!	#VALUE!	3.65133e+06	1.28393e-05	#VALUE!
Drap1	1.13858e+06	0.0999084	1	87233.8	0.017098	0.171136	1.09782e+06	0.367823	3.68161	4.70973e+06	0.431169	4.31564	469875	1.25375e-06	1	1.42141e+06	3.09617e-06	2.46953	0	0	0	751001	2.64077e-06	2.1063
Drd2	NA	#VALUE!	1	0	0	#VALUE!	NA	#VALUE!	#VALUE!	311800	0.0285448	#VALUE!	NA	#VALUE!	1	264035	5.75131e-07	#VALUE!	NA	#VALUE!	#VALUE!	0	0	#VALUE!
Drg1	3.80882e+06	0.334216	1	5.50602e+06	1.07919	3.22902	169713	0.0568619	0.170135	2.45913e+06	0.22513	0.673606	5.25973e+06	1.40343e-05	1	1.47017e+07	3.20238e-05	2.28182	229473	1.07796e-06	0.0768092	3.09759e+06	1.08922e-05	0.776108
Drg2	7.80814e+06	0.685148	1	4.63315e+06	0.908105	1.32541	1.45556e+06	0.487683	0.711792	2.4331e+06	0.222747	0.325108	4.0417e+06	1.07843e-05	1	2.47388e+06	5.38869e-06	0.499679	931014	4.3735e-06	0.405543	2.21563e+06	7.7909e-06	0.72243
Dsc2	2.49825e+06	0.219216	1	1.70215e+06	0.333625	1.5219	0	0	0	2.31021e+06	0.211496	0.964783	313900	8.37567e-07	1	1.75915e+06	3.83185e-06	4.57498	0	0	0	2.18226e+06	7.67354e-06	9.16171
Dscr3	1.10556e+06	0.0970104	1	605208	0.118622	1.22277	0	0	0	0	0	0	669083	1.78528e-06	1	352249	7.67281e-07	0.429781	0	0	0	1.43145e+06	5.03344e-06	2.8194
Dsg2	2.02396e+06	0.177599	1	1.60581e+06	0.314742	1.77221	121923	0.0408501	0.230014	2.34145e+06	0.214357	1.20697	2.45717e+06	6.55637e-06	1	1.71998e+06	3.74652e-06	0.571432	0	0	0	2.56168e+06	9.00771e-06	1.37389
Dsg3	1224.85	0.000107478	1	NA	#VALUE!	#VALUE!	0	0	0	NA	#VALUE!	#VALUE!	0	0	1	NA	#VALUE!	#VALUE!	0	0	#DIV/0!	NA	#VALUE!	#VALUE!
Dsp	4.67824e+06	0.410507	1	1.63481e+07	3.20426	7.80562	1.47239e+06	0.493321	1.20174	1.10534e+07	1.01192	2.46506	6.13036e+06	1.63574e-05	1	7.92498e+06	1.72625e-05	1.05533	1.70321e+06	8.00094e-06	0.489133	1.88953e+07	6.64423e-05	4.06191
Dst	0	0	1	8950.94	0.0017544	#DIV/0!	2881.9	0.000965576	#DIV/0!	26849.3	0.00245802	#DIV/0!	0	0	1	0	0	#DIV/0!	0	0	#DIV/0!	20275.1	7.12941e-08	#DIV/0!
Dstn	1.60134e+08	14.0514	1	1.35708e+08	26.5989	1.89297	8.67482e+07	29.0649	2.06846	4.74064e+07	4.33998	0.308864	1.52284e+08	0.000406334	1	1.54805e+08	0.000337203	0.829866	7.98153e+07	0.000374938	0.922734	6.23657e+07	0.000219299	0.539701
Dstyk	NA	#VALUE!	1	0	0	#VALUE!	NA	#VALUE!	#VALUE!	0	0	#VALUE!	NA	#VALUE!	1	0	0	#VALUE!	NA	#VALUE!	#VALUE!	2805.36	9.86457e-09	#VALUE!
Dtd1	3.2981e+06	0.289402	1	1.91558e+06	0.375456	1.29735	129266	0.0433104	0.149655	3.30255e+06	0.302344	1.04472	3.0901e+06	8.24518e-06	1	5.98117e+06	1.30284e-05	1.58012	123954	5.82284e-07	0.0706212	3.88222e+06	1.36512e-05	1.65566
Dtd2	4.27677e+06	0.375278	1	3.6891e+06	0.72307	1.92676	1.09634e+06	0.367328	0.978814	2.62503e+06	0.240318	0.640374	4.18538e+06	1.11677e-05	1	6.19783e+06	1.35003e-05	1.20888	738245	3.46796e-06	0.310535	6.15927e+06	2.1658e-05	1.93935
Dtl	1.60319e+06	0.140677	1	1.94965e+06	0.382135	2.7164	1.12614e+06	0.377312	2.68212	3.87828e+06	0.355051	2.52388	764528	2.03996e-06	1	1.19954e+06	2.61289e-06	1.28086	1.45343e+06	6.82757e-06	3.34692	4.31788e+06	1.51831e-05	7.44284
Dtnb	83829.7	0.00735589	1	133118	0.0260914	3.54701	0	0	0	532364	0.0487372	6.6256	718443	1.91699e-06	1	566572	1.23413e-06	0.643784	0	0	0	1.28977e+06	4.53524e-06	2.36581
Dtnbp1	2.67631e+06	0.234841	1	663715	0.130089	0.553946	366118	0.122667	0.522342	1.87684e+06	0.171822	0.731654	4.18746e+06	1.11732e-05	1	510424	1.11182e-06	0.099508	263011	1.23551e-06	0.110578	1.79597e+06	6.31522e-06	0.56521
Dtx3	NA	#VALUE!	1	47.4811	9.30638e-06	#VALUE!	NA	#VALUE!	#VALUE!	778.413	7.12626e-05	#VALUE!	NA	#VALUE!	1	696.098	1.51627e-09	#VALUE!	NA	#VALUE!	#VALUE!	0	0	#VALUE!
Dtx3l	3.39192e+06	0.297634	1	6.45283e+06	1.26476	4.2494	545733	0.182847	0.614335	2.487e+07	2.27681	7.6497	3.60029e+06	9.60649e-06	1	9.02346e+06	1.96552e-05	2.04604	492128	2.3118e-06	0.24065	1.79869e+07	6.3248e-05	6.58388
Dtymk	593643	0.052091	1	3.97098e+06	0.778318	14.9415	37711.4	0.0126351	0.242559	1.56654e+06	0.143414	2.75315	241095	6.43302e-07	1	409920	8.92902e-07	1.388	0	0	0	8.00426e+06	2.81456e-05	43.7518
Dus1l	NA	#VALUE!	1	122426	0.0239956	#VALUE!	NA	#VALUE!	#VALUE!	0	0	#VALUE!	NA	#VALUE!	1	141693	3.08642e-07	#VALUE!	NA	#VALUE!	#VALUE!	0	0	#VALUE!
Dus3l	0	0	1	12180.9	0.00238747	#DIV/0!	394.922	0.000132318	#DIV/0!	5853.47	0.000535877	#DIV/0!	48765	1.30117e-07	1	121274	2.64164e-07	2.0302	0	0	0	6569.51	2.31006e-08	0.177536
Dusp12	64480.5	0.00565804	1	58333.6	0.0114335	2.02075	0	0	0	0	0	0	0	0	1	80366.7	1.75058e-07	#DIV/0!	8723.8	4.09806e-08	#DIV/0!	0	0	#DIV/0!
Dusp22	NA	#VALUE!	1	0	0	#VALUE!	NA	#VALUE!	#VALUE!	896423	0.0820662	#VALUE!	NA	#VALUE!	1	6881.77	1.49901e-08	#VALUE!	NA	#VALUE!	#VALUE!	597940	2.10256e-06	#VALUE!
Dusp23	7.00461e+06	0.61464	1	2.374e+07	4.65307	7.5704	1.51886e+06	0.50889	0.827948	5.78628e+06	0.529726	0.861847	1.00996e+07	2.69483e-05	1	1.93457e+07	4.21394e-05	1.56371	2.28742e+06	1.07453e-05	0.398738	1.52033e+06	5.346e-06	0.19838
Dusp28	3.54461e+06	0.311032	1	1.84155e+06	0.360946	1.16048	809465	0.27121	0.871967	0	0	0	3.9378e+06	1.05071e-05	1	1.77531e+06	3.86706e-06	0.368044	1.15548e+06	5.42797e-06	0.516602	0	0	0
Dusp3	2.78683e+07	2.44538	1	5.09848e+07	9.9931	4.08652	2.77623e+07	9.30172	3.80379	2.60964e+06	0.238909	0.0976978	9.14114e+06	2.43909e-05	1	1.76637e+07	3.84758e-05	1.57746	2.15261e+07	0.00010112	4.14582	1.38218e+07	4.86019e-05	1.99262
Dut	1.48936e+06	0.130688	1	1.74613e+06	0.342245	2.6188	176319	0.0590754	0.452034	793710	0.072663	0.556004	1.88731e+06	5.03583e-06	1	2.66842e+06	5.81245e-06	1.15422	516308	2.42539e-06	0.481628	1.09301e+06	3.8434e-06	0.763212
Dvl1	38749.7	0.0034002	1	28665.8	0.00561855	1.65242	0	0	0	0	0	0	0	0	1	0	0	#DIV/0!	1843.94	8.66205e-09	#DIV/0!	0	0	#DIV/0!
Dvl3	NA	#VALUE!	1	0	0	#VALUE!	NA	#VALUE!	#VALUE!	0	0	#VALUE!	NA	#VALUE!	1	47837.5	1.04201e-07	#VALUE!	NA	#VALUE!	#VALUE!	0	0	#VALUE!
Dym	1.70114e+06	0.149272	1	2.84354e+06	0.557338	3.73371	933133	0.312645	2.09447	1.62857e+06	0.149093	0.998805	1.61512e+06	4.30954e-06	1	3.78307e+06	8.24042e-06	1.91213	628829	2.95397e-06	0.685448	1.74135e+06	6.12316e-06	1.42084
Dync1h1	1.11088e+07	0.974776	1	1.37637e+07	2.69772	2.76752	4.06661e+06	1.36251	1.39777	1.85722e+07	1.70026	1.74425	1.03547e+07	2.76289e-05	1	1.30291e+07	2.83804e-05	1.0272	5.875e+06	2.75982e-05	0.99889	1.99341e+07	7.0095e-05	2.53702
Dync1i2	3.77095e+06	0.330893	1	5.28811e+06	1.03648	3.13236	1.73044e+06	0.579781	1.75217	3.90112e+06	0.357142	1.07933	3.00647e+06	8.02202e-06	1	5.98511e+06	1.3037e-05	1.62515	1.86854e+06	8.77761e-06	1.09419	5.33079e+06	1.87448e-05	2.33667
Dync1li1	3.31687e+06	0.291048	1	4.35059e+06	0.852723	2.92983	1.47141e+06	0.492993	1.69385	2.96371e+06	0.271324	0.932229	2.67699e+06	7.14289e-06	1	5.52104e+06	1.20261e-05	1.68365	3.64778e+06	1.71357e-05	2.39899	4.68084e+06	1.64594e-05	2.30431
Dync1li2	662031	0.0580919	1	1.83683e+06	0.360023	6.19747	809802	0.271323	4.67058	225248	0.0206211	0.354974	1.19341e+06	3.18433e-06	1	1.21442e+06	2.64528e-06	0.830719	848788	3.98724e-06	1.25214	356321	1.25294e-06	0.393471
Dynll1	NA	#VALUE!	1	466640	0.0914621	#VALUE!	NA	#VALUE!	#VALUE!	3.99507e+07	3.65743	#VALUE!	NA	#VALUE!	1	3.64245e+06	7.93412e-06	#VALUE!	NA	#VALUE!	#VALUE!	3.99815e+07	0.000140588	#VALUE!
Dynll2	9.03276e+07	7.92607	1	1.42775e+08	27.984	3.53063	7.50655e+07	25.1506	3.17315	9.96877e+07	9.12626	1.15142	1.0677e+08	0.000284891	1	1.54038e+08	0.000335532	1.17776	6.40578e+07	0.000300916	1.05625	7.90515e+07	0.000277971	0.975712
Dynlrb1	6.09739e+06	0.535034	1	9.76396e+06	1.91375	3.57688	5.13201e+06	1.71947	3.21376	1.19204e+07	1.0913	2.03968	6.14442e+06	1.63949e-05	1	3.15071e+06	6.86299e-06	0.418605	3.42083e+06	1.60696e-05	0.980159	4.2618e+06	1.49859e-05	0.914058
Dynlt3	2.56772e+06	0.225312	1	2.60753e+06	0.51108	2.26832	3.18306e+06	1.06648	4.73334	5.21599e+06	0.477516	2.11936	2.94452e+06	7.85673e-06	1	5.84751e+06	1.27373e-05	1.62119	1.79144e+06	8.4154e-06	1.07111	1.82818e+06	6.42848e-06	0.818214
Dysf	38473.2	0.00337594	1	1.73586e+06	0.340232	100.781	1861.99	0.000623855	0.184794	1.45265e+06	0.132988	39.3929	55260.6	1.4745e-07	1	62627.3	1.36417e-07	0.925178	21473.7	1.00874e-07	0.684128	861571	3.02957e-06	20.5465
E030010N08Rik	NA	#VALUE!	1	0	0	#VALUE!	NA	#VALUE!	#VALUE!	0	0	#VALUE!	NA	#VALUE!	1	0	0	#VALUE!	NA	#VALUE!	#VALUE!	355048	1.24847e-06	#VALUE!
E430025E21Rik	2.77887e+06	0.24384	1	4.33929e+06	0.850509	3.48797	179887	0.0602708	0.247173	2.56805e+06	0.235102	0.964163	3.06269e+06	8.17205e-06	1	2.42536e+06	5.28301e-06	0.646473	527436	2.47767e-06	0.303188	3.03758e+06	1.06811e-05	1.30703
Eaf1	647952	0.0568565	1	1.04952e+06	0.205708	3.61802	433073	0.1451	2.55205	2.45105e+06	0.224391	3.94661	704894	1.88084e-06	1	909274	1.98061e-06	1.05305	458539	2.15402e-06	1.14524	1.81941e+06	6.39763e-06	3.40148
Ear6	1.64124e+06	0.144016	1	2.58344e+06	0.506359	3.516	0	0	0	321866	0.0294664	0.204605	537944	1.43537e-06	1	3.32622e+06	7.24529e-06	5.04767	158140	7.42875e-07	0.517548	0	0	0
Ears2	1.99961e+06	0.175461	1	2.08024e+06	0.407731	2.32377	672226	0.225228	1.28363	978417	0.0895727	0.510498	1.70946e+06	4.56128e-06	1	1.90519e+06	4.14996e-06	0.909824	522299	2.45354e-06	0.537905	1.27178e+06	4.47201e-06	0.980427
Ebag9	0	0	1	1.11607e+06	0.218751	#DIV/0!	271335	0.0909105	#DIV/0!	1.81974e+06	0.166594	#DIV/0!	0	0	1	0	0	#DIV/0!	0	0	#DIV/0!	2.25627e+06	7.93378e-06	#DIV/0!
Ebna1bp2	162168	0.0142299	1	486519	0.0953585	6.70126	0	0	0	0	0	0	680275	1.81515e-06	1	823988	1.79484e-06	0.988812	0	0	0	62093.1	2.1834e-07	0.120288
Ebp	1.30177e+08	11.4227	1	6.03338e+07	11.8255	1.03526	1.37337e+07	4.60147	0.402834	6.04617e+07	5.53518	0.484575	9.37075e+07	0.000250036	1	4.48415e+07	9.76755e-05	0.390646	1.53458e+07	7.20881e-05	0.288311	6.55075e+07	0.000230346	0.921253
Ece1	2.4562e+06	0.215526	1	3.38389e+06	0.663248	3.07734	191329	0.0641044	0.297432	4.98734e+06	0.456584	2.11846	3.03596e+06	8.10073e-06	1	4.41179e+06	9.60993e-06	1.1863	1.88038e+07	8.83321e-05	10.9042	8.97805e+06	3.15698e-05	3.89715
Ece2	NA	#VALUE!	1	1.36248e+06	0.267047	#VALUE!	NA	#VALUE!	#VALUE!	1.51386e+06	0.138592	#VALUE!	NA	#VALUE!	1	1.46685e+06	3.19514e-06	#VALUE!	NA	#VALUE!	#VALUE!	802062	2.82032e-06	#VALUE!
Ech1	5.94513e+07	5.21673	1	1.19389e+08	23.4005	4.48566	5.2604e+07	17.6249	3.37853	1.00536e+08	9.20389	1.7643	5.92489e+07	0.000158091	1	1.10368e+08	0.000240408	1.52069	4.73176e+07	0.000222278	1.40601	8.7242e+07	0.000306772	1.94047
Echdc1	5.71968e+07	5.01891	1	5.50926e+07	10.7982	2.15151	2.27107e+07	7.60919	1.51611	1.85385e+07	1.69718	0.338156	4.54499e+07	0.000121272	1	5.22138e+07	0.000113734	0.937844	2.12499e+07	9.98231e-05	0.823134	1.81981e+07	6.39907e-05	0.527663
Echdc2	6.82511e+07	5.9889	1	1.10658e+08	21.6891	3.62155	1.41391e+07	4.7373	0.791013	5.47382e+07	5.01121	0.836749	7.04845e+07	0.000188071	1	6.81012e+07	0.00014834	0.788749	1.63433e+07	7.67739e-05	0.408218	5.91297e+07	0.000207919	1.10554
Echdc3	6.63033e+07	5.81798	1	2.07353e+08	40.6416	6.98551	1.50187e+07	5.03201	0.864906	3.1345e+07	2.86959	0.493228	5.78422e+07	0.000154338	1	1.73505e+08	0.000377934	2.44874	2.26105e+07	0.000106214	0.688193	3.34644e+07	0.000117672	0.762431
Echs1	2.91037e+08	25.5379	1	4.71842e+08	92.4818	3.62136	4.46018e+07	14.9438	0.585161	2.12356e+08	19.4409	0.761256	3.63842e+08	0.000970825	1	4.14115e+08	0.00090204	0.929148	4.51626e+07	0.000212154	0.21853	1.81103e+08	0.000636819	0.655956
Eci1	1.64773e+08	14.4585	1	2.97426e+08	58.2959	4.03195	3.23511e+07	10.8392	0.749674	1.28636e+08	11.7764	0.814497	1.85509e+08	0.000494985	1	3.18827e+08	0.000694481	1.40304	3.68606e+07	0.000173155	0.349819	1.09217e+08	0.000384042	0.775866
Eci2	4.7936e+07	4.20629	1	7.16406e+07	14.0417	3.33826	2.49545e+07	8.36098	1.98773	4.65548e+07	4.26202	1.01325	5.65974e+07	0.000151016	1	8.21336e+07	0.000178906	1.18468	1.32885e+07	6.24239e-05	0.413358	4.87137e+07	0.000171294	1.13427
Ecm1	2.41637e+06	0.212031	1	7.20605e+06	1.4124	6.66127	1.03939e+06	0.348247	1.64243	2.41254e+06	0.220864	1.04166	1.91647e+06	5.11364e-06	1	4.68255e+06	1.01997e-05	1.99461	301992	1.41863e-06	0.277421	2.37394e+06	8.34754e-06	1.63241
Ecsit	2.79792e+06	0.245512	1	2.6719e+06	0.523697	2.13308	125376	0.0420071	0.1711	3.85499e+06	0.352919	1.43748	2.80829e+06	7.49323e-06	1	4.30486e+06	9.377e-06	1.25139	129516	6.08409e-07	0.0811945	4.44269e+06	1.5622e-05	2.08481
Ect2	0	0	1	0	0	#DIV/0!	0	0	#DIV/0!	0	0	#DIV/0!	0	0	1	153904	3.35239e-07	#DIV/0!	179287	8.42214e-07	#DIV/0!	205611	7.22997e-07	#DIV/0!
Edc3	NA	#VALUE!	1	125896	0.0246758	#VALUE!	NA	#VALUE!	#VALUE!	0	0	#VALUE!	NA	#VALUE!	1	130960	2.85262e-07	#VALUE!	NA	#VALUE!	#VALUE!	0	0	#VALUE!
Edc4	254659	0.0223458	1	506876	0.0993486	4.44595	12359.9	0.00414116	0.185321	2.50035e+06	0.228903	10.2437	258525	6.89812e-07	1	309463	6.74083e-07	0.977197	7425.83	3.48833e-08	0.0505693	2.22167e+06	7.81211e-06	11.325
Edem3	25856.5	0.00226886	1	41171.8	0.00806973	3.55674	2612.87	0.000875439	0.38585	0	0	0	21250.1	5.67008e-08	1	29236.4	6.36837e-08	1.12315	0	0	0	22006.7	7.7383e-08	1.36476
Edf1	1.719e+07	1.50839	1	2.05937e+07	4.03641	2.67597	5.76516e+06	1.93161	1.28058	1.06734e+07	0.977134	0.647799	2.742e+07	7.31636e-05	1	1.95816e+07	4.26535e-05	0.582988	1.27164e+07	5.97361e-05	0.816473	1.39099e+07	4.89117e-05	0.668525
Eea1	8.35526e+06	0.733157	1	5.20499e+06	1.02019	1.3915	3.82663e+06	1.2821	1.74875	1.90866e+06	0.174736	0.238333	4.1118e+06	1.09713e-05	1	5.61235e+06	1.2225e-05	1.11427	7.04511e+06	3.30949e-05	3.01648	2.26977e+06	7.98126e-06	0.727464
Eed	NA	#VALUE!	1	0	0	#VALUE!	NA	#VALUE!	#VALUE!	0	0	#VALUE!	NA	#VALUE!	1	0	0	#VALUE!	NA	#VALUE!	#VALUE!	28553.8	1.00405e-07	#VALUE!
Eef1b2	8.79536e+07	7.71775	1	1.03272e+08	20.2415	2.62271	2.9299e+07	9.81658	1.27195	3.16758e+07	2.89987	0.37574	1.01486e+08	0.000270792	1	1.23429e+08	0.000268857	0.992855	2.11748e+07	9.94702e-05	0.367331	3.09711e+07	0.000108905	0.402171
Eef1d	1.06511e+08	9.34612	1	1.17424e+08	23.0153	2.46255	2.90027e+07	9.71732	1.03972	2.70948e+07	2.48049	0.265403	1.22572e+08	0.000327054	1	1.26122e+08	0.000274723	0.839994	2.22592e+07	0.000104564	0.319716	2.77741e+07	9.76628e-05	0.298613
Eef1e1	1.9955e+07	1.75101	1	2.40077e+07	4.70555	2.68733	2.92193e+07	9.78987	5.59097	4.87482e+07	4.46283	2.54871	2.09457e+07	5.58884e-05	1	2.04921e+07	4.46366e-05	0.798673	2.16207e+07	0.000101565	1.81728	3.33027e+07	0.000117103	2.0953
Eef1g	1.83564e+08	16.1073	1	1.64325e+08	32.208	1.99959	3.62008e+07	12.129	0.753012	3.02272e+07	2.76725	0.171801	1.68453e+08	0.000449477	1	1.72605e+08	0.000375975	0.836473	4.11004e+07	0.000193072	0.429548	2.94125e+07	0.000103424	0.230099
Eef2	3.92282e+08	34.422	1	3.73964e+08	73.2976	2.12939	1.79644e+08	60.1896	1.74858	1.92254e+08	17.6006	0.511319	3.70771e+08	0.000989314	1	3.50334e+08	0.000763111	0.771354	1.79479e+08	0.000843115	0.852223	1.77671e+08	0.00062475	0.631499
Eefsec	1.11766e+07	0.980724	1	2.09466e+07	4.10556	4.18625	4.18908e+06	1.40354	1.43113	1.63134e+07	1.49347	1.52282	1.05511e+07	2.81531e-05	1	1.11342e+07	2.4253e-05	0.861469	3.4374e+06	1.61474e-05	0.573558	8.30473e+06	2.92022e-05	1.03726
Eepd1	439901	0.0386004	1	178549	0.034996	0.90662	0	0	0	248617	0.0227605	0.589644	251324	6.70597e-07	1	243227	5.29806e-07	0.790051	0	0	0	197284	6.93716e-07	1.03448
Efcab14	NA	#VALUE!	1	0	0	#VALUE!	NA	#VALUE!	#VALUE!	0	0	#VALUE!	NA	#VALUE!	1	0	0	#VALUE!	NA	#VALUE!	#VALUE!	0	0	#VALUE!
Efcab9	NA	#VALUE!	1	78968.1	0.0154779	#VALUE!	NA	#VALUE!	#VALUE!	0	0	#VALUE!	NA	#VALUE!	1	432598	9.42302e-07	#VALUE!	NA	#VALUE!	#VALUE!	0	0	#VALUE!
Efemp1	NA	#VALUE!	1	0	0	#VALUE!	NA	#VALUE!	#VALUE!	732956	0.0671011	#VALUE!	NA	#VALUE!	1	0	0	#VALUE!	NA	#VALUE!	#VALUE!	582815	2.04937e-06	#VALUE!
Efhb	NA	#VALUE!	1	86090.4	0.0168739	#VALUE!	NA	#VALUE!	#VALUE!	0	0	#VALUE!	NA	#VALUE!	1	0	0	#VALUE!	NA	#VALUE!	#VALUE!	0	0	#VALUE!
Efhd2	1.96222e+07	1.72181	1	1.66953e+07	3.2723	1.9005	9.77096e+06	3.27374	1.90134	3.97389e+06	0.363804	0.211291	1.57698e+07	4.20778e-05	1	1.7391e+07	3.78818e-05	0.90028	9.73246e+06	4.57189e-05	1.08653	2.86743e+06	1.00828e-05	0.239623
Efnb1	47352	0.00415504	1	0	0	0	0	0	0	305326	0.0279522	6.72729	0	0	1	59282.2	1.29131e-07	#DIV/0!	0	0	#DIV/0!	170386	5.99135e-07	#DIV/0!
Efr3a	175614	0.0154097	1	2.41193e+06	0.472742	30.6782	0	0	0	3.28811e+06	0.301022	19.5345	0	0	1	2.79748e+06	6.09357e-06	#DIV/0!	13973.5	6.56414e-08	#DIV/0!	6.77343e+06	2.38176e-05	#DIV/0!
Eftud1	1.13719e+06	0.0997859	1	2.27662e+06	0.446221	4.47178	1.48005e+06	0.495888	4.96952	522696	0.0478521	0.479547	1.29254e+06	3.44884e-06	1	3.1486e+06	6.8584e-06	1.98861	251157	1.17983e-06	0.342094	774257	2.72254e-06	0.789409
Eftud2	2.00761e+07	1.76164	1	1.94936e+07	3.82078	2.16888	6.15075e+06	2.0608	1.16982	1.20174e+07	1.10018	0.62452	1.65994e+07	4.42916e-05	1	1.81209e+07	3.94715e-05	0.891175	8.44164e+06	3.96552e-05	0.895321	1.05974e+07	3.72641e-05	0.841336
Egfr	3.75682e+07	3.29653	1	7.47471e+06	1.46505	0.444423	5.95859e+06	1.99642	0.605611	7.86748e+06	0.720257	0.218489	3.2625e+07	8.70519e-05	1	3.50574e+06	7.63632e-06	0.0877216	7.39816e+06	3.47533e-05	0.399226	5.01541e+06	1.76358e-05	0.20259
Egln1	NA	#VALUE!	1	2991.65	0.000586368	#VALUE!	NA	#VALUE!	#VALUE!	0	0	#VALUE!	NA	#VALUE!	1	0	0	#VALUE!	NA	#VALUE!	#VALUE!	11560.9	4.0652e-08	#VALUE!
Ehbp1l1	NA	#VALUE!	1	736038	0.144265	#VALUE!	NA	#VALUE!	#VALUE!	72973.7	0.00668064	#VALUE!	NA	#VALUE!	1	524513	1.14251e-06	#VALUE!	NA	#VALUE!	#VALUE!	836074	2.93991e-06	#VALUE!
Ehd1	1.24895e+07	1.09593	1	1.72128e+07	3.37374	3.07843	1.32218e+07	4.42996	4.0422	4.30605e+07	3.94213	3.59707	1.5124e+07	4.03549e-05	1	3.27774e+07	7.1397e-05	1.76923	9.71165e+06	4.56211e-05	1.1305	2.96648e+07	0.000104311	2.58485
Ehd2	848764	0.0744773	1	3.46207e+06	0.678571	9.11111	1.50277e+06	0.5035	6.76045	1.91841e+07	1.75628	23.5814	1.20455e+06	3.21406e-06	1	2.99734e+06	6.52891e-06	2.03136	1.33821e+06	6.28631e-06	1.95588	6.46079e+06	2.27183e-05	7.06841
Ehd3	1.31168e+07	1.15097	1	1.95245e+07	3.82683	3.32487	1.93382e+07	6.47923	5.62936	2.33248e+07	2.13536	1.85526	1.42261e+07	3.79589e-05	1	2.73372e+07	5.95469e-05	1.56872	1.43448e+07	6.73856e-05	1.77522	2.16402e+07	7.6094e-05	2.00464
Ehd4	1.18455e+06	0.103942	1	2.64795e+06	0.519002	4.99319	1.4166e+06	0.474631	4.56631	6.75159e+06	0.618098	5.94657	1.27157e+06	3.39289e-06	1	1.7219e+06	3.75071e-06	1.10546	2.05399e+06	9.64875e-06	2.84382	4.90876e+06	1.72608e-05	5.08736
Ehhadh	2.85936e+08	25.0903	1	4.69158e+08	91.9558	3.665	4.96422e+07	16.6326	0.662908	4.61182e+08	42.2206	1.68274	2.63419e+08	0.000702869	1	4.7425e+08	0.00103303	1.46973	5.16073e+07	0.000242429	0.344913	4.30209e+08	0.00151276	2.15226
Ehmt1	NA	#VALUE!	1	0	0	#VALUE!	NA	#VALUE!	#VALUE!	27337.4	0.0025027	#VALUE!	NA	#VALUE!	1	0	0	#VALUE!	NA	#VALUE!	#VALUE!	18664.9	6.56321e-08	#VALUE!
Ehmt2	NA	#VALUE!	1	0	0	#VALUE!	NA	#VALUE!	#VALUE!	4399.48	0.000402766	#VALUE!	NA	#VALUE!	1	0	0	#VALUE!	NA	#VALUE!	#VALUE!	0	0	#VALUE!
Ei24	645711	0.0566598	1	3.08003e+06	0.603691	10.6547	248757	0.0833457	1.47098	5.18253e+06	0.474453	8.37372	1.31044e+06	3.49659e-06	1	2.83934e+06	6.18475e-06	1.76879	0	0	0	1.90315e+06	6.69211e-06	1.91389
Eid2	NA	#VALUE!	1	1.79773e+06	0.352358	#VALUE!	NA	#VALUE!	#VALUE!	4.33992e+06	0.397314	#VALUE!	NA	#VALUE!	1	2.10136e+06	4.57725e-06	#VALUE!	NA	#VALUE!	#VALUE!	2.91911e+06	1.02645e-05	#VALUE!
Eid2b	NA	#VALUE!	1	2.20283e+06	0.431759	#VALUE!	NA	#VALUE!	#VALUE!	0	0	#VALUE!	NA	#VALUE!	1	0	0	#VALUE!	NA	#VALUE!	#VALUE!	3.75049e+06	1.3188e-05	#VALUE!
Eif1	4.28129e+07	3.75675	1	4.90842e+07	9.62059	2.56088	1.36201e+07	4.5634	1.21472	2.9722e+07	2.721	0.724298	6.85782e+07	0.000182984	1	4.13164e+07	8.99969e-05	0.491828	8.09424e+06	3.80232e-05	0.207795	3.78432e+07	0.000133069	0.727216
Eif1a	1.21228e+07	1.06375	1	1.62105e+07	3.17729	2.98688	4.56329e+06	1.52892	1.4373	7.01063e+06	0.641813	0.60335	1.12546e+07	3.00301e-05	1	1.81504e+07	3.95358e-05	1.31654	4.14634e+06	1.94777e-05	0.648606	6.98623e+06	2.45659e-05	0.818043
Eif1ax	1.1969e+07	1.05026	1	1.70429e+07	3.34043	3.18058	41261.8	0.0138247	0.0131632	6.87272e+06	0.629187	0.59908	1.19522e+07	3.18916e-05	1	1.86295e+07	4.05795e-05	1.27242	2.39999e+06	1.12741e-05	0.353513	7.33565e+06	2.57946e-05	0.80882
Eif2a	1.31407e+07	1.15307	1	1.07149e+07	2.10014	1.82134	2.28394e+07	7.65232	6.63646	1.88765e+06	0.172812	0.149871	1.28735e+07	3.43498e-05	1	1.29299e+07	2.81643e-05	0.819926	2.95828e+07	0.000138967	4.04565	6.12244e+06	2.15285e-05	0.626743
Eif2ak2	319040	0.0279951	1	1.52724e+06	0.299342	10.6926	0	0	0	1.12844e+06	0.103307	3.6902	371419	9.91043e-07	1	1.85675e+06	4.04445e-06	4.08101	21329.6	1.00197e-07	0.101103	1.36288e+06	4.79233e-06	4.83565
Eif2ak4	0	0	1	NA	#VALUE!	#VALUE!	13695.6	0.0045887	#DIV/0!	NA	#VALUE!	#VALUE!	0	0	1	NA	#VALUE!	#VALUE!	0	0	#DIV/0!	NA	#VALUE!	#VALUE!
Eif2b1	3.08601e+06	0.270792	1	3.30559e+06	0.6479	2.39262	2.3431e+06	0.785052	2.8991	3.78142e+06	0.346184	1.27841	2.18188e+06	5.82181e-06	1	2.36194e+06	5.14487e-06	0.883724	2.47131e+06	1.16091e-05	1.99407	2.05598e+06	7.22952e-06	1.2418
Eif2b2	9.9675e+06	0.874628	1	1.62893e+07	3.19273	3.65039	3.70015e+06	1.23973	1.41744	4.01221e+06	0.367312	0.419964	1.822e+07	4.86157e-05	1	2.02866e+07	4.4189e-05	0.908946	6.47382e+06	3.04112e-05	0.625543	7.92821e+06	2.78782e-05	0.573441
Eif2b3	9.25174e+06	0.811821	1	4.04862e+06	0.793536	0.977476	2.28449e+06	0.765415	0.942837	1.87785e+07	1.71914	2.11764	1.03206e+07	2.75379e-05	1	4.85585e+06	1.05772e-05	0.384096	1.9823e+06	9.31199e-06	0.338152	2.94117e+07	0.000103421	3.7556
Eif2b4	1.21618e+07	1.06718	1	3.34784e+06	0.656183	0.614877	2.31496e+06	0.775625	0.7268	3.26446e+06	0.298857	0.280044	1.25477e+07	3.34805e-05	1	4.08322e+06	8.89421e-06	0.265653	1.69741e+06	7.97369e-06	0.238159	3.9923e+06	1.40383e-05	0.419296
Eif2b5	6.09826e+06	0.53511	1	4.44208e+06	0.870655	1.62706	2.09529e+06	0.702023	1.31192	3.96836e+06	0.363298	0.678922	4.57263e+06	1.22009e-05	1	5.11911e+06	1.11506e-05	0.913915	2.40368e+06	1.12915e-05	0.925458	2.80846e+06	9.87549e-06	0.809404
Eif2c1	1.07701e+06	0.0945054	1	794496	0.155722	1.64776	131610	0.0440957	0.466594	118969	0.0108914	0.115247	991020	2.6443e-06	1	802726	1.74853e-06	0.661245	269105	1.26414e-06	0.478063	561718	1.97519e-06	0.746961
Eif2c2	473585	0.0415561	1	964238	0.188992	4.54788	12310.7	0.00412467	0.0992555	451592	0.0413426	0.994862	463770	1.23746e-06	1	832539	1.81347e-06	1.46548	0	0	0	511672	1.79921e-06	1.45396
Eif2d	162671	0.014274	1	4.61639e+06	0.904821	63.3893	0	0	0	4.6382e+06	0.42462	29.7478	154607	4.1253e-07	1	3.63133e+06	7.90991e-06	19.1741	0	0	0	2.82846e+06	9.94579e-06	24.1093
Eif2s1	4.48525e+07	3.93572	1	7.11121e+07	13.9381	3.54143	1.37117e+07	4.59409	1.16728	3.83233e+07	3.50845	0.891438	8.95268e+07	0.000238881	1	4.86618e+07	0.000105997	0.443724	1.76544e+07	8.29328e-05	0.347173	3.49073e+07	0.000122746	0.513836
Eif2s2	5.50677e+07	4.83208	1	3.33996e+07	6.54637	1.35477	7.61308e+06	2.55075	0.527878	1.39932e+07	1.28106	0.265115	8.06098e+07	0.000215088	1	3.67137e+07	7.99712e-05	0.371808	9.03871e+06	4.24599e-05	0.197408	1.21196e+07	4.26165e-05	0.198136
Eif2s3x	2.92106e+07	2.56317	1	3.07347e+07	6.02405	2.35023	8.7208e+06	2.92189	1.13995	1.67908e+07	1.53718	0.599717	2.69219e+07	7.18344e-05	1	3.01927e+07	6.57668e-05	0.915533	8.00334e+06	3.75962e-05	0.523373	1.82712e+07	6.42474e-05	0.894382
Eif2s3y	2.04454e+07	1.79404	1	2.37571e+07	4.65643	2.5955	4.16459e+06	1.39534	0.777763	1.12757e+07	1.03228	0.575393	1.83288e+07	4.8906e-05	1	2.12877e+07	4.63697e-05	0.94814	4.69238e+06	2.20428e-05	0.450717	1.44072e+07	5.06605e-05	1.03587
Eif3a	1.53526e+07	1.34716	1	1.52736e+07	2.99364	2.22219	4.89144e+06	1.63887	1.21654	7.49688e+06	0.686329	0.509465	2.20747e+07	5.8901e-05	1	1.71549e+07	3.73675e-05	0.634411	6.14428e+06	2.88632e-05	0.490029	7.05816e+06	2.48188e-05	0.421365
Eif3b	2.1979e+07	1.92862	1	1.80886e+07	3.54539	1.83831	5.2271e+06	1.75133	0.908077	8.12434e+06	0.743772	0.38565	2.52195e+07	6.7292e-05	1	2.48406e+07	5.41086e-05	0.804087	4.76309e+06	2.2375e-05	0.332505	1.06484e+07	3.74431e-05	0.556428
Eif3c	1.73275e+07	1.52045	1	1.7521e+07	3.43414	2.25863	4.66125e+06	1.56174	1.02716	1.08797e+07	0.99602	0.65508	1.52547e+07	4.07035e-05	1	1.28618e+07	2.8016e-05	0.688295	2.72958e+06	1.28224e-05	0.315019	8.26426e+06	2.90599e-05	0.71394
Eif3d	1.19163e+07	1.04563	1	1.33645e+07	2.61947	2.50515	1.57215e+06	0.526745	0.503757	3.66297e+06	0.335339	0.320704	1.1264e+07	3.00553e-05	1	1.04497e+07	2.27619e-05	0.757333	840457	3.94811e-06	0.131361	1.09026e+07	3.83372e-05	1.27555
Eif3e	2.73059e+07	2.39603	1	2.39992e+07	4.70388	1.9632	1.16409e+07	3.90025	1.62779	9.44057e+06	0.864271	0.360709	2.45615e+07	6.55363e-05	1	2.44782e+07	5.33193e-05	0.813584	5.89372e+06	2.76862e-05	0.422455	1.07718e+07	3.78772e-05	0.577958
Eif3f	1.71209e+08	15.0233	1	1.6933e+08	33.189	2.20917	8.30382e+07	27.8218	1.85191	7.73469e+07	7.081	0.471335	1.35019e+08	0.000360265	1	1.22118e+09	0.00266003	7.38354	5.91591e+07	0.000277904	0.771388	7.22372e+07	0.00025401	0.705065
Eif3g	1.53361e+07	1.34571	1	1.27728e+07	2.50348	1.86034	2.30585e+06	0.772572	0.5741	7.98598e+06	0.731105	0.543286	1.58076e+07	4.21788e-05	1	1.3886e+07	3.02471e-05	0.717116	6.40364e+06	3.00815e-05	0.713191	6.36143e+06	2.23689e-05	0.530336
Eif3h	1.87624e+07	1.64636	1	1.90197e+07	3.7279	2.26432	3.81777e+06	1.27914	0.776947	1.051e+07	0.962179	0.584427	2.19801e+07	5.86486e-05	1	2.3375e+07	5.09164e-05	0.868161	4.29914e+06	2.01955e-05	0.344348	7.2037e+06	2.53306e-05	0.431905
Eif3i	3.76011e+07	3.29942	1	4.11381e+07	8.06313	2.4438	8.47551e+06	2.83971	0.860667	2.89893e+07	2.65393	0.804361	3.87398e+07	0.000103368	1	5.45885e+07	0.000118907	1.15033	7.85788e+06	3.69129e-05	0.357103	1.3849e+07	4.86978e-05	0.471112
Eif3j1	2.88718e+07	2.53344	1	2.15556e+07	4.22493	1.66766	6.87557e+06	2.30365	0.909296	7.80554e+06	0.714586	0.282061	1.89798e+07	5.06429e-05	1	2.77124e+07	6.03641e-05	1.19195	6.97827e+06	3.27809e-05	0.647294	1.09623e+07	3.85469e-05	0.761151
Eif3k	2.12272e+07	1.86265	1	1.25071e+07	2.45141	1.31609	6.65687e+06	2.23038	1.19742	7.3901e+06	0.676553	0.363221	1.92964e+07	5.14878e-05	1	1.32986e+07	2.89674e-05	0.562608	6.19338e+06	2.90938e-05	0.565063	8.97607e+06	3.15628e-05	0.613016
Eif3l	2.8259e+07	2.47967	1	2.37065e+07	4.64652	1.87385	7.9374e+06	2.65941	1.07249	1.12477e+07	1.02971	0.415263	2.22685e+07	5.9418e-05	1	2.35768e+07	5.13559e-05	0.864316	1.14512e+07	5.37929e-05	0.905331	1.17852e+07	4.14408e-05	0.697446
Eif3m	1.41207e+07	1.23906	1	1.58734e+07	3.11122	2.51095	3.163e+06	1.05976	0.855292	4.0857e+06	0.37404	0.301873	2.04259e+08	0.000545015	1	1.75238e+07	3.8171e-05	0.0700366	2.96545e+06	1.39304e-05	0.0255597	2.14509e+06	7.54284e-06	0.0138397
Eif4a1	2.14588e+08	18.8297	1	1.94178e+08	38.0593	2.02124	1.25136e+08	41.9266	2.22662	1.63159e+08	14.937	0.793268	1.7839e+08	0.000475989	1	2.10271e+08	0.000458021	0.962251	1.03244e+08	0.000484997	1.01892	1.34447e+08	0.000472762	0.993219
Eif4a2	1.51918e+08	13.3305	1	1.47296e+08	28.8702	2.16573	7.96043e+07	26.6713	2.00078	1.25987e+08	11.534	0.865233	1.12168e+08	0.000299292	1	1.5861e+08	0.00034549	1.15435	6.78767e+07	0.000318856	1.06536	1.13719e+08	0.000399873	1.33606
Eif4a3	2.77669e+07	2.43649	1	1.73768e+08	34.0588	13.9786	2.60312e+07	8.7217	3.57962	3.17464e+07	2.90634	1.19284	3.2514e+07	8.67558e-05	1	3.16929e+07	6.90346e-05	0.795734	8.9079e+06	4.18455e-05	0.482336	2.31425e+07	8.13769e-05	0.937999
Eif4b	1.43828e+07	1.26206	1	1.98722e+07	3.89499	3.08621	5.85562e+06	1.96192	1.55453	7.45154e+06	0.682178	0.540525	1.57766e+07	4.20961e-05	1	2.30995e+07	5.03161e-05	1.19527	6.78565e+06	3.1876e-05	0.757221	7.59661e+06	2.67122e-05	0.634553
Eif4e	2.00207e+07	1.75678	1	1.76354e+07	3.45656	1.96756	8.65337e+06	2.8993	1.65035	9.2613e+06	0.847859	0.482621	1.54762e+07	4.12944e-05	1	1.43496e+07	3.12568e-05	0.756926	1.02799e+07	4.82905e-05	1.16942	6.38179e+06	2.24405e-05	0.543427
Eif4ebp1	1.19053e+06	0.104467	1	NA	#VALUE!	#VALUE!	4.99281e+06	1.67283	16.0131	NA	#VALUE!	#VALUE!	676837	1.80598e-06	1	NA	#VALUE!	#VALUE!	2.95659e+06	1.38888e-05	7.69044	NA	#VALUE!	#VALUE!
Eif4ebp2	3.44207e+07	3.02035	1	2.29726e+07	4.50266	1.49077	6.27669e+06	2.103	0.696276	4.01556e+06	0.367618	0.121714	1.63285e+07	4.35688e-05	1	1.37611e+07	2.9975e-05	0.687993	1.10336e+07	5.18312e-05	1.18964	1.44092e+07	5.06674e-05	1.16293
Eif4g1	1.73239e+07	1.52013	1	1.87561e+07	3.67623	2.41836	6.70487e+06	2.24646	1.4778	1.06639e+07	0.976264	0.642222	2.13923e+07	5.70803e-05	1	2.7626e+07	6.0176e-05	1.05423	9.31902e+06	4.37767e-05	0.766933	9.41384e+06	3.31022e-05	0.579923
Eif4g2	5.99686e+06	0.526213	1	3.81925e+06	0.748579	1.42258	780588	0.261535	0.497014	7.86591e+06	0.720113	1.36848	4.70043e+06	1.2542e-05	1	4.99119e+06	1.0872e-05	0.86685	946005	4.44392e-06	0.354325	8.2699e+06	2.90797e-05	2.31859
Eif4g3	2.00199e+06	0.175671	1	2.21744e+06	0.434622	2.47407	9.44612e+06	3.16491	18.0162	3.73967e+06	0.342362	1.94889	1.79105e+06	4.77899e-06	1	3.25035e+06	7.08004e-06	1.48149	3.53846e+06	1.66222e-05	3.47817	1.53355e+06	5.39246e-06	1.12837
[truncated: 5,173 more rows]

## Sheet: S2-Common genes
						Supplemental Table S4-2. Common genes identified in iTRAQ and label-free quantification
[truncated: 4,903 more rows]

## Sheet: S3-Overlap_DIO_LDP
Supplemental Table S4-3. Enrichments factors of DIO_LDP
[truncated: 370 more rows]
