# Supplementary material for: Differential proteomics profiling identifies LDPs and biological functions in high-fat diet-induced fatty livers
Source: J Lipid Res. 2017 Mar 29;58(4):681–94. doi: 10.1194/jlr.M071407 (PMC5392744; doi:10.1194/jlr.M071407)
Supplement: Supplemental Data [file 10.1194_M071407_jlr.M071407-5.xlsx]

## Sheet: s1-lipid metabolism
Supplemental Table S5-1. Relative abundance of proteins in LDP and other 6 lipid metabolic processes
Gene	iTRAQ				Label free		Annotation
	RC_WTE	HFD_WTE	RC_LDP	HFD_LDP	RC_LDP	HFD_LDP
Mgll	1	5.92	66.07	129.42	25.7	160	Acylglycerol degradation
Acox1	1	1.64	0.37	3.87	0.81	2.1	Biosynthesis of unsaturated fatty acids
Hadha	1	1.6	0.08	2.47	0.19	2.8	Biosynthesis of unsaturated fatty acids
Acox3	1	1.79	0.71	2.68	0.03	3.4	Biosynthesis of unsaturated fatty acids
Acaa1b	1	8.55	3.13	21.28	0.65	3.6	Biosynthesis of unsaturated fatty acids
Fads2	1	1.11	0.08	2.65	0.04	3.9	Biosynthesis of unsaturated fatty acids
Hsd17b12	1	1.85	0.05	2.11	0.15	4	Biosynthesis of unsaturated fatty acids
Elovl5	1	2.09	0.28	1.12	0.03	5.5	Biosynthesis of unsaturated fatty acids
Acot4	1	14.72	3.44	25.12	0.72	5.7	Biosynthesis of unsaturated fatty acids
Fads1	1	1.31	0.19	2.15	0.38	6.3	Biosynthesis of unsaturated fatty acids
Ehhadh	1	2.05	0.28	2.86	0.29	2.2	Fatty acid degradation
Acsl5	1	1.37	0.05	2.44	0.22	2.6	Fatty acid degradation
Acsl1	1	1.91	0.77	5.06	0.77	3	Fatty acid degradation
Hadhb	1	1.47	0.05	2.15	0.22	3.3	Fatty acid degradation
Cpt1a	1	1.38	0.03	2.44	0.13	5.8	Fatty acid degradation
Aldh3a2	1	7.24	0.27	22.7	0.35	9.9	Fatty acid degradation
Cpt2	1	0.87	4.33	22.7	2.5	18	Fatty acid degradation
Acadvl	1	1.53	9.73	42.85	4.6	19.2	Fatty acid degradation
Acsl3	1	0.94	24.21	6.14	203	103	Fatty acid degradation
Cyp4a14	1	11.91	0.8	7.73	0.29	129	Fatty acid degradation
Cyp4a10	1	6.14	0.27	7.05	0.03	170	Fatty acid degradation
Acaca	1	4.53	10.28	3.25	1.7	2.6	fatty acid synthesis
Rab14	1	0.22	4.09	2	5.9	2.9	LDPs
Rab7	1	0.44	3.28	2.86	3	4.5	LDPs
Rab1	1	1.36	4.17	5.35	4.4	6.2	LDPs
Opa1	1	0.95	0.04	2	0.43	6.8	LDPs
Snap23	1	1.01	0.13	3.4	0.15	13.1	LDPs
Aup1	1	0.28	6.25	1.26	14.6	14	LDPs
Rab18	1	4.13	23.55	26.06	3.6	14.1	LDPs
Mettl7b	1	0.63	25.12	7.59	23.9	22.1	LDPs
Plin3	1	3.7	83.18	85.51	25.8	35.1	LDPs
Cideb	1	1.98	73.79	21.09	490	147	LDPs
Abhd5	1	1.12	21.09	13.55	300	167	LDPs
Plin2	1	3.66	136.77	93.76	88.5	212	LDPs
Cav1	1	1.36	1.22	3.1	0.03	222	LDPs
Plin1	1	1.31	1.91	1.02	100	256	LDPs
Plin5	1	3.25	42.07	18.37	573	363	LDPs
Slc27a5	1	0.69	0.09	1.36	1.3	1.3	lipid transport
Fabp2	1	24.66	16.29	12.71	0.31	2	lipid transport
Slc27a2	1	1.26	0.05	1.84	2	2.1	lipid transport
Cd36	1	14.32	1.13	41.3	0.35	3	lipid transport
Slc27a4	1	1.38	0.37	1.71	200	156	lipid transport
Soat2	1	0.77	0.29	1.06	1	267	Steroid biosynthesis
Nsdhl	1	0.6	20.7	4.37	0.03	2.9	Steroid biosynthesis
Dhcr24	1	0.74	0.1	1.25	11.3	4	Steroid biosynthesis
Lss	1	0.31	11.17	1.11	0.03	7.4	Steroid biosynthesis
Hsd17b7	1	1.02	40.18	13.93	38.3	11.9	Steroid biosynthesis
Agpat6	1	0.7	1.46	2.42	22.7	12.3	Triacylglycerol biosynthesis
Agpat3	1	1.79	0.16	4.41	0.03	2.2	Triacylglycerol biosynthesis
Lclat1	1	0.99	0.05	1.96	0.03	2.2	Triacylglycerol biosynthesis
Agpat2	1	0.91	0.1	1.02	0.36	2.2	Triacylglycerol biosynthesis
Dgat1	1	0.57	0.08	1.29	0.03	3.7	Triacylglycerol biosynthesis
Ppap2b	1	0.93	0.16	2.15	1	20	Triacylglycerol biosynthesis

## Sheet: s2-5 enzymes in VD meta.
Supplemental Table S5-2. Reliver abundance of 5 key enzymes Vitamin D synthesis
Gene	iTRAQ_1st				Label free_1st				Label free_2nd
	RC_WTE	HFD_WTE	RC_LDP	HFD_LDP	RC_WTE	HFD_WTE	RC_LDP	HFD_LDP	RC_WTE	HFD_WTE	RC_LDP	HFD_LDP
Cyp51	1	0.49	0.07	0.71	1	0.04	0.001	1.7	1	0.1	0.12	1.4
Lss	1	0.31	11.17	1.11	1	0.74	38.3	11.9	1	0.19	17.7	4.3
Tm7sf2	1	0.39	0.06	0.71	1	0.4	0.16	1	1	0.52	0.38	1.2
Hsd17b7	1	1.02	40.18	13.93	1	0.47	22.7	12.3	1	0.97	37	23.4
Nsdhl	1	0.6	20.7	4.37	1	0.45	11.3	4	1	0.44	11.1	4
