# Supplementary material for: Differential proteomics profiling identifies LDPs and biological functions in high-fat diet-induced fatty livers
Source: J Lipid Res. 2017 Mar 29;58(4):681–94. doi: 10.1194/jlr.M071407 (PMC5392744; doi:10.1194/jlr.M071407)
Supplement: Supplemental Data [file 10.1194_M071407_jlr.M071407-6.xlsx]

## Sheet: LDP over-represented process
Supplemental Table S6-1. Gene to GO BP test for over-representation
GOBPID	Pvalue	OddsRatio	ExpCount	Count	Size	Term
GO:0015914	0.001	Inf	10	16	16	phospholipid transport
GO:0022600	0.003	Inf	8	13	13	digestive system process
GO:0090207	0.003	Inf	8	13	13	regulation of triglyceride metabolic process
GO:0015985	0.005	Inf	8	12	12	energy coupled proton transport, down electrochemical gradient
GO:0015986	0.005	Inf	8	12	12	ATP synthesis coupled proton transport
GO:0042274	0.012	Inf	6	10	10	ribosomal small subunit biogenesis
GO:0090208	0.012	Inf	6	10	10	positive regulation of triglyceride metabolic process
GO:0009133	0.018	Inf	6	9	9	nucleoside diphosphate biosynthetic process
GO:0009188	0.018	Inf	6	9	9	ribonucleoside diphosphate biosynthetic process
GO:0019369	0.018	Inf	6	9	9	arachidonic acid metabolic process
GO:0050766	0.018	Inf	6	9	9	positive regulation of phagocytosis
GO:0050892	0.018	Inf	6	9	9	intestinal absorption
GO:0006284	0.029	Inf	5	8	8	base-excision repair
GO:0006458	0.029	Inf	5	8	8	'de novo' protein folding
GO:0006691	0.029	Inf	5	8	8	leukotriene metabolic process
GO:0009136	0.029	Inf	5	8	8	purine nucleoside diphosphate biosynthetic process
GO:0009180	0.029	Inf	5	8	8	purine ribonucleoside diphosphate biosynthetic process
GO:0033700	0.029	Inf	5	8	8	phospholipid efflux
GO:0043449	0.029	Inf	5	8	8	cellular alkene metabolic process
GO:0048706	0.029	Inf	5	8	8	embryonic skeletal system development
GO:0051084	0.029	Inf	5	8	8	'de novo' posttranslational protein folding
GO:0006063	0.045	Inf	4	7	7	uronic acid metabolic process
GO:0006172	0.045	Inf	4	7	7	ADP biosynthetic process
GO:0006855	0.045	Inf	4	7	7	drug transmembrane transport
GO:0007043	0.045	Inf	4	7	7	cell-cell junction assembly
GO:0009083	0.045	Inf	4	7	7	branched chain family amino acid catabolic process
GO:0009698	0.045	Inf	4	7	7	phenylpropanoid metabolic process
GO:0010896	0.045	Inf	4	7	7	regulation of triglyceride catabolic process
GO:0015893	0.045	Inf	4	7	7	drug transport
GO:0019585	0.045	Inf	4	7	7	glucuronate metabolic process
GO:0030048	0.045	Inf	4	7	7	actin filament-based movement
GO:0033865	0.045	Inf	4	7	7	nucleoside bisphosphate metabolic process
GO:0044058	0.045	Inf	4	7	7	regulation of digestive system process
GO:0044241	0.045	Inf	4	7	7	lipid digestion
GO:0046031	0.045	Inf	4	7	7	ADP metabolic process
GO:0048593	0.045	Inf	4	7	7	camera-type eye morphogenesis
GO:0051647	0.045	Inf	4	7	7	nucleus localization
GO:0015711	0.006	8.982	11	16	17	organic anion transport
GO:0031023	0.026	6.725	8	12	13	microtubule organizing center organization
GO:0032371	0.026	6.725	8	12	13	regulation of sterol transport
GO:0032374	0.026	6.725	8	12	13	regulation of cholesterol transport
GO:0009185	0.037	6.162	8	11	12	ribonucleoside diphosphate metabolic process
GO:0010721	0.037	6.162	8	11	12	negative regulation of cell development
GO:0015850	0.037	6.162	8	11	12	organic alcohol transport
GO:0042304	0.037	6.162	8	11	12	regulation of fatty acid biosynthetic process
GO:0048024	0.037	6.162	8	11	12	regulation of nuclear mRNA splicing, via spliceosome
GO:0050996	0.037	6.162	8	11	12	positive regulation of lipid catabolic process
GO:0051656	0.014	4.77	12	17	19	establishment of organelle localization
GO:0006754	0.005	4.31	17	23	26	ATP biosynthetic process
GO:0007266	0.002	4.226	22	30	34	Rho protein signal transduction
GO:0009408	0.028	4.205	11	15	17	response to heat
GO:0032507	0.039	3.923	10	14	16	maintenance of protein location in cell
GO:0000038	0.015	3.743	15	20	23	very long-chain fatty acid metabolic process
GO:0006888	0.015	3.743	15	20	23	ER to Golgi vesicle-mediated transport
GO:0097006	0.015	3.743	15	20	23	regulation of plasma lipoprotein particle levels
GO:0006820	0.002	3.606	24	32	37	anion transport
GO:0007009	0.028	3.366	13	18	21	plasma membrane organization
GO:0046356	0.028	3.366	13	18	21	acetyl-CoA catabolic process
GO:0006081	0.038	3.178	13	17	20	cellular aldehyde metabolic process
GO:0006099	0.038	3.178	13	17	20	tricarboxylic acid cycle
GO:0051651	0.038	3.178	13	17	20	maintenance of location in cell
GO:0072657	0.038	3.178	13	17	20	protein localization in membrane
GO:0030198	0.02	3.088	17	22	26	extracellular matrix organization
GO:0043062	0.02	3.088	17	22	26	extracellular structure organization
GO:0022900	0	3.079	49	65	77	electron transport chain
GO:0071705	0.007	2.908	24	31	37	nitrogen compound transport
GO:0008203	0.001	2.889	35	46	55	cholesterol metabolic process
GO:0007265	0.002	2.825	35	45	54	Ras protein signal transduction
GO:0045834	0.01	2.813	23	30	36	positive regulation of lipid metabolic process
GO:0009109	0.035	2.805	15	20	24	coenzyme catabolic process
GO:0009615	0.035	2.805	15	20	24	response to virus
GO:0016125	0.001	2.771	38	49	59	sterol metabolic process
GO:0016126	0.024	2.696	19	24	29	sterol biosynthetic process
GO:0050994	0.046	2.664	15	19	23	regulation of lipid catabolic process
GO:0001676	0.032	2.582	18	23	28	long-chain fatty acid metabolic process
GO:0051187	0.032	2.582	18	23	28	cofactor catabolic process
GO:0015837	0.022	2.528	21	27	33	amine transport
GO:0006898	0.016	2.491	24	31	38	receptor-mediated endocytosis
GO:0016337	0.005	2.425	34	43	53	cell-cell adhesion
GO:0008202	0	2.422	67	85	105	steroid metabolic process
GO:0006084	0.02	2.409	24	30	37	acetyl-CoA metabolic process
GO:0018904	0.009	2.31	33	41	51	organic ether metabolic process
GO:0006662	0.011	2.253	32	40	50	glycerol ether metabolic process
GO:0006839	0.033	2.247	22	28	35	mitochondrial transport
GO:0015849	0.015	2.196	31	39	49	organic acid transport
GO:0046942	0.015	2.196	31	39	49	carboxylic acid transport
GO:0006639	0.03	2.178	25	31	39	acylglycerol metabolic process
GO:0006633	0.009	2.161	37	46	58	fatty acid biosynthetic process
GO:0006694	0.009	2.161	37	46	58	steroid biosynthetic process
GO:0045333	0.02	2.047	33	40	51	cellular respiration
GO:0015672	0.011	2.014	41	50	64	monovalent inorganic cation transport
GO:0001525	0.026	1.85	39	46	60	angiogenesis
GO:0071702	0.001	1.847	90	107	140	organic substance transport
GO:0055085	0	1.838	119	141	185	transmembrane transport
GO:0046034	0.004	1.832	71	84	110	ATP metabolic process
GO:0006869	0.015	1.818	49	58	76	lipid transport
GO:0048193	0.041	1.725	39	46	61	Golgi vesicle transport
GO:0044242	0.031	1.723	44	52	69	cellular lipid catabolic process
GO:0010876	0.018	1.72	55	64	85	lipid localization
GO:0006200	0.012	1.719	62	73	97	ATP catabolic process
GO:0003013	0.049	1.687	39	45	60	circulatory system process
GO:0034220	0.012	1.676	69	80	107	ion transmembrane transport
GO:0019216	0.045	1.655	43	50	67	regulation of lipid metabolic process
GO:0008610	0.003	1.61	113	130	176	lipid biosynthetic process
GO:0006631	0.008	1.575	97	111	151	fatty acid metabolic process
GO:0006810	0	1.554	607	676	946	transport
GO:0006811	0.006	1.549	112	128	175	ion transport
GO:0051234	0	1.541	615	683	958	establishment of localization
GO:0022610	0.013	1.521	97	110	151	biological adhesion
GO:0007155	0.018	1.492	96	108	149	cell adhesion
GO:0051179	0	1.472	688	754	1072	localization
GO:0006629	0.001	1.464	229	256	357	lipid metabolic process
GO:0055114	0.001	1.436	279	309	434	oxidation-reduction process
GO:0006812	0.04	1.419	88	98	137	cation transport
GO:0044255	0.009	1.392	177	195	275	cellular lipid metabolic process
GO:0006091	0.037	1.384	104	115	162	generation of precursor metabolites and energy
GO:0070727	0.015	1.382	154	170	240	cellular macromolecule localization
GO:0051641	0.002	1.378	293	321	456	cellular localization
GO:0034613	0.017	1.374	153	169	239	cellular protein localization
GO:0032787	0.035	1.348	126	138	196	monocarboxylic acid metabolic process
GO:0051649	0.006	1.339	261	284	406	establishment of localization in cell
GO:0033036	0.003	1.321	351	380	547	macromolecule localization
GO:0046907	0.026	1.285	205	221	319	intracellular transport
GO:0008104	0.02	1.25	294	314	458	protein localization

## Sheet: LDP under-represented process
Supplemental Table S6-2. Gene to GO BP test for under-representation
GOBPID	Pvalue	OddsRatio	ExpCount	Count	Size	Term
GO:0006144	0.001	0	4	0	7	purine base metabolic process
GO:0035690	0.002	0	4	0	6	cellular response to drug
GO:0006183	0.006	0	3	0	5	GTP biosynthetic process
GO:0006228	0.006	0	3	0	5	UTP biosynthetic process
GO:0009147	0.006	0	3	0	5	pyrimidine nucleoside triphosphate metabolic process
GO:0009148	0.006	0	3	0	5	pyrimidine nucleoside triphosphate biosynthetic process
GO:0009208	0.006	0	3	0	5	pyrimidine ribonucleoside triphosphate metabolic process
GO:0009209	0.006	0	3	0	5	pyrimidine ribonucleoside triphosphate biosynthetic process
GO:0016073	0.006	0	3	0	5	snRNA metabolic process
GO:0016180	0.006	0	3	0	5	snRNA processing
GO:0045792	0.006	0	3	0	5	negative regulation of cell size
GO:0046051	0.006	0	3	0	5	UTP metabolic process
GO:0001832	0.016	0	3	0	4	blastocyst growth
GO:0001833	0.016	0	3	0	4	inner cell mass cell proliferation
GO:0006165	0.016	0	3	0	4	nucleoside diphosphate phosphorylation
GO:0006241	0.016	0	3	0	4	CTP biosynthetic process
GO:0009113	0.016	0	3	0	4	purine base biosynthetic process
GO:0034968	0.016	0	3	0	4	histone lysine methylation
GO:0046036	0.016	0	3	0	4	CTP metabolic process
GO:0051894	0.016	0	3	0	4	positive regulation of focal adhesion assembly
GO:0051898	0.016	0	3	0	4	negative regulation of protein kinase B signaling cascade
GO:0060428	0.016	0	3	0	4	lung epithelium development
GO:0060487	0.016	0	3	0	4	lung epithelial cell differentiation
GO:0000098	0.046	0	2	0	3	sulfur amino acid catabolic process
GO:0002702	0.046	0	2	0	3	positive regulation of production of molecular mediator of immune response
GO:0005981	0.046	0	2	0	3	regulation of glycogen catabolic process
GO:0006565	0.046	0	2	0	3	L-serine catabolic process
GO:0006580	0.046	0	2	0	3	ethanolamine metabolic process
GO:0006646	0.046	0	2	0	3	phosphatidylethanolamine biosynthetic process
GO:0007212	0.046	0	2	0	3	dopamine receptor signaling pathway
GO:0007625	0.046	0	2	0	3	grooming behavior
GO:0009093	0.046	0	2	0	3	cysteine catabolic process
GO:0019448	0.046	0	2	0	3	L-cysteine catabolic process
GO:0030800	0.046	0	2	0	3	negative regulation of cyclic nucleotide metabolic process
GO:0030803	0.046	0	2	0	3	negative regulation of cyclic nucleotide biosynthetic process
GO:0030815	0.046	0	2	0	3	negative regulation of cAMP metabolic process
GO:0030818	0.046	0	2	0	3	negative regulation of cAMP biosynthetic process
GO:0030851	0.046	0	2	0	3	granulocyte differentiation
GO:0032878	0.046	0	2	0	3	regulation of establishment or maintenance of cell polarity
GO:0032897	0.046	0	2	0	3	negative regulation of viral transcription
GO:0035455	0.046	0	2	0	3	response to interferon-alpha
GO:0035457	0.046	0	2	0	3	cellular response to interferon-alpha
GO:0035510	0.046	0	2	0	3	DNA dealkylation
GO:0042256	0.046	0	2	0	3	mature ribosome assembly
GO:0042461	0.046	0	2	0	3	photoreceptor cell development
GO:0043403	0.046	0	2	0	3	skeletal muscle tissue regeneration
GO:0045071	0.046	0	2	0	3	negative regulation of viral genome replication
GO:0045600	0.046	0	2	0	3	positive regulation of fat cell differentiation
GO:0046335	0.046	0	2	0	3	ethanolamine biosynthetic process
GO:0046337	0.046	0	2	0	3	phosphatidylethanolamine metabolic process
GO:0046439	0.046	0	2	0	3	L-cysteine metabolic process
GO:0048525	0.046	0	2	0	3	negative regulation of viral reproduction
GO:0048680	0.046	0	2	0	3	positive regulation of axon regeneration
GO:0051450	0.046	0	2	0	3	myoblast proliferation
GO:0051568	0.046	0	2	0	3	histone H3-K4 methylation
GO:0070389	0.046	0	2	0	3	chaperone cofactor-dependent protein refolding
GO:0070572	0.046	0	2	0	3	positive regulation of neuron projection regeneration
GO:0080111	0.046	0	2	0	3	DNA demethylation
GO:0090344	0.046	0	2	0	3	negative regulation of cell aging
GO:0043967	0.01	0.093	4	1	7	histone H4 acetylation
GO:0016226	0.025	0.111	4	1	6	iron-sulfur cluster assembly
GO:0016571	0.025	0.111	4	1	6	histone methylation
GO:0019080	0.025	0.111	4	1	6	viral genome expression
GO:0019083	0.025	0.111	4	1	6	viral transcription
GO:0019627	0.025	0.111	4	1	6	urea metabolic process
GO:0030282	0.025	0.111	4	1	6	bone mineralization
GO:0031163	0.025	0.111	4	1	6	metallo-sulfur cluster assembly
GO:0043392	0.025	0.111	4	1	6	negative regulation of DNA binding
GO:0043604	0.025	0.111	4	1	6	amide biosynthetic process
GO:0046112	0.025	0.111	4	1	6	nucleobase biosynthetic process
GO:0046782	0.025	0.111	4	1	6	regulation of viral transcription
GO:0051893	0.025	0.111	4	1	6	regulation of focal adhesion assembly
GO:0060271	0.025	0.111	4	1	6	cilium morphogenesis
GO:0071941	0.025	0.111	4	1	6	nitrogen cycle metabolic process
GO:0090109	0.025	0.111	4	1	6	regulation of cell-substrate junction assembly
GO:0009112	0.001	0.138	10	3	15	nucleobase metabolic process
GO:0007595	0.006	0.139	6	2	10	lactation
GO:0016573	0.001	0.151	9	3	14	histone acetylation
GO:0019359	0.013	0.159	6	2	9	nicotinamide nucleotide biosynthetic process
GO:0019363	0.007	0.185	8	3	12	pyridine nucleotide biosynthetic process
GO:0072525	0.007	0.185	8	3	12	pyridine-containing compound biosynthetic process
GO:0009163	0.028	0.185	5	2	8	nucleoside biosynthetic process
GO:0009435	0.028	0.185	5	2	8	NAD biosynthetic process
GO:0042401	0.028	0.185	5	2	8	cellular biogenic amine biosynthetic process
GO:0042451	0.028	0.185	5	2	8	purine nucleoside biosynthetic process
GO:0042455	0.028	0.185	5	2	8	ribonucleoside biosynthetic process
GO:0046129	0.028	0.185	5	2	8	purine ribonucleoside biosynthetic process
GO:2000242	0.028	0.185	5	2	8	negative regulation of reproductive process
GO:0008361	0.007	0.222	9	4	14	regulation of cell size
GO:0031929	0.007	0.222	9	4	14	TOR signaling cascade
GO:0001954	0.029	0.238	6	3	10	positive regulation of cell-matrix adhesion
GO:0005979	0.029	0.238	6	3	10	regulation of glycogen biosynthetic process
GO:0010962	0.029	0.238	6	3	10	regulation of glucan biosynthetic process
GO:0031056	0.029	0.238	6	3	10	regulation of histone modification
GO:0032881	0.029	0.238	6	3	10	regulation of polysaccharide metabolic process
GO:0032885	0.029	0.238	6	3	10	regulation of polysaccharide biosynthetic process
GO:0048524	0.029	0.238	6	3	10	positive regulation of viral reproduction
GO:0070873	0.029	0.238	6	3	10	regulation of glycogen metabolic process
GO:0031570	0.015	0.247	8	4	13	DNA integrity checkpoint
GO:0050792	0.015	0.247	8	4	13	regulation of viral reproduction
GO:0018393	0.007	0.252	10	5	16	internal peptidyl-lysine acetylation
GO:0018394	0.007	0.252	10	5	16	peptidyl-lysine acetylation
GO:0043491	0.007	0.252	10	5	16	protein kinase B signaling cascade
GO:0043414	0.004	0.256	12	6	19	macromolecule methylation
GO:0051495	0.001	0.262	18	9	28	positive regulation of cytoskeleton organization
GO:0006473	0.004	0.277	13	7	21	protein acetylation
GO:0006479	0.015	0.277	10	5	15	protein methylation
GO:0008213	0.015	0.277	10	5	15	protein alkylation
GO:0000077	0.029	0.278	8	4	12	DNA damage checkpoint
GO:0006308	0.029	0.278	8	4	12	DNA catabolic process
GO:0032006	0.029	0.278	8	4	12	regulation of TOR signaling cascade
GO:0032231	0.029	0.278	8	4	12	regulation of actin filament bundle assembly
GO:0043666	0.029	0.278	8	4	12	regulation of phosphoprotein phosphatase activity
GO:0045621	0.029	0.278	8	4	12	positive regulation of lymphocyte differentiation
GO:0051492	0.029	0.278	8	4	12	regulation of stress fiber assembly
GO:0006475	0.014	0.324	12	7	19	internal protein amino acid acetylation
GO:0043255	0.027	0.333	10	6	16	regulation of carbohydrate biosynthetic process
GO:0030879	0.013	0.341	13	8	21	mammary gland development
GO:0016569	0.001	0.353	26	16	41	covalent chromatin modification
GO:0016570	0.001	0.353	26	16	41	histone modification
GO:0032273	0.025	0.353	12	7	18	positive regulation of protein polymerization
GO:0051100	0.025	0.353	12	7	18	negative regulation of binding
GO:0043543	0.012	0.356	15	9	23	protein acylation
GO:0006446	0.023	0.37	13	8	20	regulation of translational initiation
GO:0009066	0.048	0.37	10	6	15	aspartate family amino acid metabolic process
GO:0010948	0.048	0.37	10	6	15	negative regulation of cell cycle process
GO:0019058	0.048	0.37	10	6	15	viral infectious cycle
GO:0030838	0.048	0.37	10	6	15	positive regulation of actin filament polymerization
GO:0045619	0.048	0.37	10	6	15	regulation of lymphocyte differentiation
GO:0072527	0.048	0.37	10	6	15	pyrimidine-containing compound metabolic process
GO:0005977	0.011	0.381	17	11	27	glycogen metabolic process
GO:0006073	0.011	0.381	17	11	27	cellular glucan metabolic process
GO:0006112	0.011	0.381	17	11	27	energy reserve metabolic process
GO:0044042	0.011	0.381	17	11	27	glucan metabolic process
GO:0018205	0.022	0.384	14	9	22	peptidyl-lysine modification
GO:0005978	0.044	0.389	11	7	17	glycogen biosynthetic process
GO:0009250	0.044	0.389	11	7	17	glucan biosynthetic process
GO:0019438	0.044	0.389	11	7	17	aromatic compound biosynthetic process
GO:0042558	0.041	0.404	12	8	19	pteridine-containing compound metabolic process
GO:0043467	0.041	0.404	12	8	19	regulation of generation of precursor metabolites and energy
GO:0044264	0.014	0.431	21	14	32	cellular polysaccharide metabolic process
GO:0050867	0.014	0.431	21	14	32	positive regulation of cell activation
GO:0010638	0.003	0.433	32	22	50	positive regulation of organelle organization
GO:0006418	0.031	0.436	16	11	25	tRNA aminoacylation for protein translation
GO:0090305	0.012	0.443	23	16	36	nucleic acid phosphodiester bond hydrolysis
GO:0043038	0.028	0.444	17	12	27	amino acid activation
GO:0043039	0.028	0.444	17	12	27	tRNA aminoacylation
GO:0006399	0.01	0.452	26	18	40	tRNA metabolic process
GO:0002696	0.023	0.456	20	14	31	positive regulation of leukocyte activation
GO:0051091	0.023	0.456	20	14	31	positive regulation of sequence-specific DNA binding transcription factor activity
GO:0006109	0.045	0.476	17	12	26	regulation of carbohydrate metabolic process
GO:0032872	0.045	0.476	17	12	26	regulation of stress-activated MAPK cascade
GO:0006413	0.013	0.481	28	20	43	translational initiation
GO:0009119	0.041	0.481	18	13	28	ribonucleoside metabolic process
GO:0034101	0.037	0.485	19	14	30	erythrocyte homeostasis
GO:0051251	0.037	0.485	19	14	30	positive regulation of lymphocyte activation
GO:0048872	0.01	0.489	31	23	49	homeostasis of number of cells
GO:0009116	0.033	0.489	21	15	32	nucleoside metabolic process
GO:0009108	0.008	0.493	34	25	53	coenzyme biosynthetic process
GO:0051090	0.018	0.505	28	21	44	regulation of sequence-specific DNA binding transcription factor activity
GO:0032535	0.016	0.507	30	22	46	regulation of cellular component size
GO:0006417	0.005	0.519	44	33	68	regulation of translation
GO:0045597	0.006	0.519	42	32	66	positive regulation of cell differentiation
GO:0032259	0.025	0.529	29	22	45	methylation
GO:0016568	0.015	0.552	40	31	62	chromatin modification
GO:0010608	0.002	0.558	70	55	109	posttranscriptional regulation of gene expression
GO:0051188	0.012	0.567	47	37	73	cofactor biosynthetic process
GO:0000122	0.029	0.574	35	28	55	negative regulation of transcription from RNA polymerase II promoter
GO:0002694	0.039	0.577	31	25	49	regulation of leukocyte activation
GO:0034660	0.012	0.58	50	40	78	ncRNA metabolic process
GO:0044275	0.03	0.591	39	31	60	cellular carbohydrate catabolic process
GO:0018193	0.005	0.6	73	59	113	peptidyl-amino acid modification
GO:0048858	0.035	0.608	40	33	63	cell projection morphogenesis
GO:0045321	0.024	0.614	49	40	76	leukocyte activation
GO:0007015	0.047	0.615	37	30	57	actin filament organization
GO:0090066	0.032	0.62	45	37	70	regulation of anatomical structure size
GO:0001775	0.017	0.626	60	50	94	cell activation
GO:0051094	0.017	0.626	60	50	94	positive regulation of developmental process
GO:0006730	0.044	0.627	41	34	64	one-carbon metabolic process
GO:0032990	0.04	0.637	46	38	71	cell part morphogenesis
GO:0007049	0.001	0.643	150	127	234	cell cycle
GO:0031401	0.045	0.651	47	40	74	positive regulation of protein modification process
GO:0016311	0.028	0.654	60	51	94	dephosphorylation
GO:0022402	0.01	0.663	95	81	148	cell cycle process
GO:0032270	0.031	0.665	62	53	97	positive regulation of cellular protein metabolic process
GO:0034097	0.05	0.673	53	45	82	response to cytokine stimulus
GO:0022403	0.038	0.69	69	60	108	cell cycle phase
GO:0043412	0	0.691	325	287	507	macromolecule modification
GO:0051246	0.002	0.692	184	161	287	regulation of protein metabolic process
GO:0000278	0.041	0.693	68	59	106	mitotic cell cycle
GO:0060255	0	0.703	417	372	649	regulation of macromolecule metabolic process
GO:0045595	0.031	0.703	85	74	132	regulation of cell differentiation
GO:0032268	0.006	0.706	159	140	248	regulation of cellular protein metabolic process
GO:0002682	0.033	0.706	83	73	130	regulation of immune system process
GO:0006464	0	0.715	317	283	494	protein modification process
GO:0006793	0.001	0.719	258	230	402	phosphorus metabolic process
GO:0006796	0.001	0.719	258	230	402	phosphate-containing compound metabolic process
GO:0016310	0.004	0.725	209	186	325	phosphorylation
GO:0010468	0.001	0.727	304	273	474	regulation of gene expression
GO:0009057	0.022	0.731	126	112	196	macromolecule catabolic process
GO:0033554	0.018	0.732	138	123	215	cellular response to stress
GO:0016070	0.001	0.746	345	313	537	RNA metabolic process
GO:0044271	0.039	0.746	110	99	172	cellular nitrogen compound biosynthetic process
GO:0043170	0	0.748	897	838	1397	macromolecule metabolic process
GO:0090304	0.001	0.749	406	370	632	nucleic acid metabolic process
GO:0010556	0.004	0.753	272	247	424	regulation of macromolecule biosynthetic process
GO:2000112	0.005	0.757	265	241	413	regulation of cellular macromolecule biosynthetic process
GO:0006468	0.029	0.759	144	130	224	protein phosphorylation
GO:0044260	0	0.77	787	737	1226	cellular macromolecule metabolic process
GO:0006139	0.001	0.783	622	581	969	nucleobase-containing compound metabolic process
GO:0044267	0.002	0.786	510	475	795	cellular protein metabolic process
GO:0010467	0.003	0.788	470	437	732	gene expression
GO:0009889	0.012	0.791	302	279	470	regulation of biosynthetic process
GO:2001141	0.025	0.791	220	203	343	regulation of RNA biosynthetic process
GO:0006355	0.026	0.791	217	200	338	regulation of transcription, DNA-dependent
GO:0032774	0.025	0.794	225	208	351	RNA biosynthetic process
GO:0006351	0.026	0.794	222	205	346	transcription, DNA-dependent
GO:0031326	0.017	0.801	294	273	458	regulation of cellular biosynthetic process
GO:0051252	0.03	0.804	238	221	371	regulation of RNA metabolic process
GO:0019222	0.004	0.807	558	525	870	regulation of metabolic process
GO:0019538	0.004	0.808	606	571	944	protein metabolic process
GO:0034641	0.002	0.81	721	683	1124	cellular nitrogen compound metabolic process
GO:0006807	0.004	0.819	739	702	1151	nitrogen compound metabolic process
GO:0080090	0.013	0.822	461	435	719	regulation of primary metabolic process
GO:0031323	0.022	0.839	463	439	721	regulation of cellular metabolic process
GO:0009059	0.033	0.845	414	393	645	macromolecule biosynthetic process
GO:0034645	0.045	0.855	403	384	628	cellular macromolecule biosynthetic process
GO:0050789	0.047	0.887	913	889	1423	regulation of biological process
GO:0044238	0.048	0.889	1298	1273	2022	primary metabolic process
GO:0065007	0.049	0.889	981	957	1529	biological regulation
