# Supplementary material for: Differential proteomics profiling identifies LDPs and biological functions in high-fat diet-induced fatty livers
Source: J Lipid Res. 2017 Mar 29;58(4):681–94. doi: 10.1194/jlr.M071407 (PMC5392744; doi:10.1194/jlr.M071407)
Supplement: Supplemental Data [file 10.1194_M071407_jlr.M071407-7.xlsx]

## Sheet: Enrichment factor
Supplemental Table S7. Enrichment factor of proteins identified in LDP of RC and HFD groups
Representative Accession	Symbol	Name	RC LDP enrichment	HFD LDP enrichment	E/D
gi|113865905	ZZEF1	zinc finger ZZ-type and EF-hand domain-containing protein 1 [Mus musculus]	1.11686	4.74071	4.24466
gi|6756085	ZYX	zyxin [Mus musculus]	1.43219	3.31012	2.31123
gi|186287294	ZYG11B	protein zyg-11 homolog B [Mus musculus]	1.36773	5.91348	4.32358
gi|22165349	ZW10	centromere/kinetochore protein zw10 homolog [Mus musculus]	4.36516	9.81393	2.24824
gi|40255287	ZNRF2	E3 ubiquitin-protein ligase ZNRF2 [Mus musculus]	1.07647	4.20575	3.907
gi|59676554	ZNHIT2-PS	zinc finger HIT domain-containing protein 2 [Mus musculus]	1.87068	2.55766	1.36723
gi|124487311	ZNFX1	NFX1-type zinc finger-containing protein 1 [Mus musculus]	1.36773	4.28394	3.13215
gi|27370012	ZMPSTE24	CAAX prenyl protease 1 homolog [Mus musculus]	0.0937562	4.52734	48.2884
gi|54607102	ZMIZ2	zinc finger MIZ domain-containing protein 2 isoform 2 [Mus musculus]	1.70608	5.01006	2.93659
gi|13385046	ZMAT2	zinc finger matrin-type protein 2 [Mus musculus]	1.00925	4.52734	4.48583
gi|40254321	ZHX3	zinc fingers and homeoboxes protein 3 [Mus musculus]	1.03753	4.56923	4.40396
gi|40789094	ZHX2	zinc fingers and homeoboxes protein 2 [Mus musculus]	0.862979	7.86762	9.11682
gi|258679475	ZFYVE19	zinc finger FYVE domain-containing protein 19 isoform 1 [Mus musculus]	2.1677	6.02342	2.77871
gi|110625853	ZFYVE1	zinc finger FYVE domain-containing protein 1 [Mus musculus]	12.8233	42.4466	3.31011
gi|168480106	ZFR	zinc finger RNA-binding protein [Mus musculus]	0.758578	2.99118	3.94315
gi|13195658	ZFPL1	zinc finger protein-like 1 [Mus musculus]	0.630957	9.63481	15.2701
gi|21362307	ZFP622	zinc finger protein 622 [Mus musculus]	0.258226	5.9682	23.1123
gi|34147169	ZFP598	zinc finger protein 598 [Mus musculus]	1.05682	4.05362	3.83569
gi|119360327	ZFP385A	zinc finger protein 385A [Mus musculus]	1.48594	4.20575	2.83037
gi|6680808	ZFP36L1	zinc finger protein 36, C3H1 type-like 1 [Mus musculus]	1.01859	4.09113	4.01646
gi|269784644	ZFP326	zinc finger protein 326 [Mus musculus]	0.293765	3.01886	10.2765
gi|29244048	ZFP281	zinc finger protein 281 [Mus musculus]	0	0	#DIV/0!
gi|6756053	ZFP259	zinc finger protein ZPR1 [Mus musculus]	2.208	1.65899	0.751351
gi|6756051	ZFP207	zinc finger protein 207 isoform 4 [Mus musculus]	0.711214	7.6532	10.7608
gi|261823968	ZFML	zinc finger protein 638 isoform 2 [Mus musculus]	0.981748	4.05362	4.12898
gi|15805026	ZFAND6	AN1-type zinc finger protein 6 [Mus musculus]	1.27057	5.54425	4.36358
gi|229577446	ZFAND2B	AN1-type zinc finger protein 2B [Mus musculus]	0.895365	3.73115	4.16719
gi|31982674	ZFAND1	AN1-type zinc finger protein 1 [Mus musculus]	1.52757	2.80442	1.83587
gi|75992952	ZDHHC6	probable palmitoyltransferase ZDHHC6 [Mus musculus]	1.08643	7.94041	7.30875
gi|21450253	ZDHHC5	probable palmitoyltransferase ZDHHC5 [Mus musculus]	1.27057	5.75232	4.52734
gi|283837767	ZDHHC17	palmitoyltransferase ZDHHC17 [Mus musculus]	3.59749	6.36566	1.76947
gi|169808385	ZCCHC8	zinc finger CCHC domain-containing protein 8 [Mus musculus]	1.34277	4.40396	3.27977
gi|254588108	ZCCHC6	terminal uridylyltransferase 7 [Mus musculus]	1.02802	4.40396	4.28393
gi|27370072	ZC3HC1	nuclear-interacting partner of ALK [Mus musculus]	3.22107	2.37598	0.737638
gi|227116322	ZC3HAV1	zinc finger CCCH-type antiviral protein 1 isoform 1 [Mus musculus]	1.08643	4.09113	3.76568
gi|71725355	ZC3H18	zinc finger CCCH domain-containing protein 18 isoform b [Mus musculus]	0.831763	4.40396	5.29472
gi|34368584	ZC3H15	zinc finger CCCH domain-containing protein 15 [Mus musculus]	0.183654	5.15043	28.0442
gi|231570775	ZC3H14	zinc finger CCCH domain-containing protein 14 isoform c [Mus musculus]	0.887156	2.85656	3.2199
gi|115270986	ZC3H11A	zinc finger CCCH domain-containing protein 11A [Mus musculus]	1.05682	4.36358	4.12898
gi|21746142	ZBTB8OS	protein archease [Mus musculus]	1.04713	2.93659	2.80442
gi|257196203	ZBTB20	zinc finger and BTB domain-containing protein 20 isoform S [Mus musculus]	0.0731139	4.16719	56.9958
gi|31559926	ZADH2	zinc-binding alcohol dehydrogenase domain-containing protein 2 [Mus musculus]	0.328095	4.69724	14.3167
gi|31982421	YY1	transcriptional repressor protein YY1 [Mus musculus]	0.990832	5.29472	5.34371
gi|6756041	YWHAZ	14-3-3 protein zeta/delta [Mus musculus]	1.88799	1.52701	0.808804
gi|6756039	YWHAQ	14-3-3 protein theta [Mus musculus]	1.47231	0.751352	0.510321
gi|6756037	YWHAH	14-3-3 protein eta [Mus musculus]	3.01995	2.31123	0.76532
gi|31543976	YWHAG	14-3-3 protein gamma [Mus musculus]	1.7378	2.72799	1.5698
gi|226874906	YWHAE	14-3-3 protein epsilon [Mus musculus]	1.77011	1.20183	0.678958
gi|31543974	YWHAB	14-3-3 protein beta/alpha [Mus musculus]	0.912011	0.886836	0.972396
gi|225543497	YTHDF3	YTH domain family protein 3 isoform 2 [Mus musculus]	0.887156	2.20721	2.48796
gi|225543110	YTHDF2	YTH domain family protein 2 [Mus musculus]	0.465586	1.5554	3.34074
gi|244793002	YTHDC2	probable ATP-dependent RNA helicase YTHDC2 [Mus musculus]	0	0	#DIV/0!
gi|160333695	YOD1	ubiquitin thioesterase OTU1 [Mus musculus]	0	0	#DIV/0!
gi|7305635	YME1L1	ATP-dependent zinc metalloprotease YME1L1 [Mus musculus]	0.0963829	4.09113	42.4466
gi|31543971	YKT6	synaptobrevin homolog YKT6 [Mus musculus]	12.1339	12.1295	0.999639
gi|46519049	YIPF6	protein YIPF6 [Mus musculus]	1.11686	7.10957	6.36565
gi|12963631	YIPF5	protein YIPF5 [Mus musculus]	0.334195	5.59555	16.7434
gi|28076889	YIPF4	protein YIPF4 [Mus musculus]	1.1272	18.5286	16.4378
gi|247269773	YIPF3	protein YIPF3 [Mus musculus]	2.53513	11.9081	4.69724
gi|6678617	YES1	proto-oncogene tyrosine-protein kinase Yes [Mus musculus]	0.353183	14.0554	39.7964
gi|113205059	YBX1	nuclease-sensitive element-binding protein 1 [Mus musculus]	0.465586	1.25847	2.70298
gi|39930579	YARS2	tyrosyl-tRNA synthetase, mitochondrial precursor [Mus musculus]	0.131826	5.34371	40.5362
gi|165377181	YARS	tyrosyl-tRNA synthetase, cytoplasmic [Mus musculus]	1.51356	0.569959	0.376568
gi|283945493	YAP1	yorkie homolog isoform 1 [Mus musculus]	1.90546	2.14705	1.12679
gi|84794607	XYLB	xylulose kinase isoform 1 [Mus musculus]	2.1677	0.69798	0.32199
gi|117606214	XRN2	5'-3' exoribonuclease 2 [Mus musculus]	0.275423	4.12898	14.9914
gi|145587104	XRCC6	X-ray repair cross-complementing protein 6 [Mus musculus]	0.0758578	25.3421	334.074
gi|160333605	XRCC5	X-ray repair cross-complementing protein 5 [Mus musculus]	0.140605	14.9914	106.621
gi|124486686	XPOT	exportin-T [Mus musculus]	2.31206	3.76568	1.62871
gi|12746422	XPO7	exportin-7 [Mus musculus]	2.26987	1.3547	0.596819
gi|24429570	XPO5	exportin-5 [Mus musculus]	2.70396	9.28631	3.43434
gi|78190507	XPO1	exportin-1 [Mus musculus]	5.54626	5.34371	0.963481
gi|28893421	XPNPEP3	probable Xaa-Pro aminopeptidase 3 [Mus musculus]	0.0903649	3.83569	42.4466
gi|42476274	XPNPEP1	xaa-Pro aminopeptidase 1 [Mus musculus]	4.01791	1.06621	0.265365
gi|157951674	XIAP	baculoviral IAP repeat-containing protein 4 [Mus musculus]	1.10662	7.30875	6.60455
gi|77682555	XDH	xanthine dehydrogenase/oxidase [Mus musculus]	1.58489	0.6544	0.412898
gi|13385660	XAB2	pre-mRNA-splicing factor SYF1 [Mus musculus]	1.00925	3.97963	3.94315
gi|171846274	X99384	paladin [Mus musculus]	1.09648	7.17535	6.544
gi|31980962	WWOX	WW domain-containing oxidoreductase [Mus musculus]	1.04713	9.37223	8.95041
gi|254540120	WRNIP1	ATPase WRNIP1 [Mus musculus]	7.58577	2.83037	0.373115
gi|297206804	WNK1	serine/threonine-protein kinase WNK1 isoform 2 [Mus musculus]	4.16869	3.34074	0.801389
gi|30409972	WIPI2	WD repeat domain phosphoinositide-interacting protein 2 [Mus musculus]	0.83946	1.39265	1.65899
gi|283945598	WIBG	partner of Y14 and mago isoform 1 [Mus musculus]	0.0413047	1.97626	47.8457
gi|33859652	WHSC2	negative elongation factor A [Mus musculus]	1.23595	3.46612	2.80442
gi|40556280	WDTC1	WD and tetratricopeptide repeats protein 1 [Mus musculus]	1.02802	4.36358	4.24466
gi|58037281	WDSUB1	WD repeat, SAM and U-box domain-containing protein 1 isoform 1 [Mus musculus]	0.879023	3.31012	3.76568
gi|61656182	WDR91	WD repeat-containing protein 91 [Mus musculus]	1.05682	4.40396	4.16719
gi|242118003	WDR81	WD repeat-containing protein 81 [Mus musculus]	3.01995	4.05362	1.34228
gi|19263322	WDR77	methylosome protein 50 [Mus musculus]	0.990831	3.83569	3.87118
gi|226494598	WDR7	WD repeat-containing protein 7 [Mus musculus]	1.39316	4.36358	3.13215
gi|70778817	WDR61	WD repeat-containing protein 61 isoform a [Mus musculus]	0.672977	3.2497	4.82884
gi|13878227	WDR6	WD repeat-containing protein 6 [Mus musculus]	1.55597	3.76568	2.42015
gi|18252790	WDR5	WD repeat-containing protein 5 [Mus musculus]	1.22462	4.65418	3.80052
gi|33468987	WDR48	WD repeat-containing protein 48 [Mus musculus]	0.981748	5.39316	5.49343
gi|27363472	WDR45	WD repeat domain phosphoinositide-interacting protein 4 [Mus musculus]	35.3183	14.854	0.420574
gi|124249073	WDR44	WD repeat-containing protein 44 [Mus musculus]	1.20226	4.36358	3.62947
gi|241896997	WDR43	WD repeat-containing protein 43 [Mus musculus]	0.501187	5.91348	11.7989
gi|86476059	WDR37	WD repeat-containing protein 37 isoform a [Mus musculus]	0.887156	6.484	7.30875
gi|158517942	WDR36	WD repeat domain 36 isoform 2 [Mus musculus]	0.597035	5.64733	9.45895
gi|284005170	WDR33	WD repeat domain 33 isoform 2 [Mus musculus]	0.981747	4.52734	4.61151
gi|30425338	WDR3	WD repeat-containing protein 3 [Mus musculus]	0.731139	4.16719	5.69958
gi|264681550	WDR26	WD repeat-containing protein 26 [Mus musculus]	1.01859	3.2497	3.19039
gi|30424575	WDR24	WD repeat-containing protein 24 [Mus musculus]	1	6.19217	6.19217
gi|61742804	WDR20A	WD repeat domain 20 [Mus musculus]	0.920449	3.66305	3.97963
gi|83649741	WDR18	WD repeat-containing protein 18 [Mus musculus]	1.1695	5.39316	4.61151
gi|261878588	WDR13	WD repeat-containing protein 13 isoform 1 [Mus musculus]	1.11686	4.16719	3.73116
gi|312261274	WDR12	ribosome biogenesis protein WDR12 [Mus musculus]	1.21339	4.82885	3.97964
gi|227908800	WDR11	WD repeat-containing protein 11 [Mus musculus]	2.58226	3.73115	1.44492
gi|6755995	WDR1	WD repeat-containing protein 1 [Mus musculus]	1.7378	1.81904	1.04675
gi|254540214	WDFY2	WD repeat and FYVE domain-containing protein 2 [Mus musculus]	1.02802	6.72733	6.544
gi|162287109	WDFY1	WD repeat and FYVE domain containing 1 isoform 1 [Mus musculus]	0.679204	4.82885	7.10957
gi|50355999	WBSCR27	Williams-Beuren syndrome chromosomal region 27 protein [Mus musculus]	1.65959	0.678958	0.409113
gi|8394539	WBP2	WW domain-binding protein 2 [Mus musculus]	3.53183	3.21991	0.911681
gi|267844920	WBP11	WW domain-binding protein 11 [Mus musculus]	0.77983	3.97963	5.1032
gi|268370040	WASL	neural Wiskott-Aldrich syndrome protein isoform 1 [Mus musculus]	1.5417	3.34074	2.16692
gi|23510313	WASF2	wiskott-Aldrich syndrome protein family member 2 [Mus musculus]	0.47863	2.20721	4.61151
gi|256818806	WARS	tryptophanyl-tRNA synthetase, cytoplasmic isoform 2 [Mus musculus]	1.65959	1.76947	1.06621
gi|100815493	WAPAL	wings apart-like protein homolog [Mus musculus]	1.24738	3.87118	3.10344
gi|115511022	VWF	von Willebrand factor precursor [Mus musculus]	0.169044	7.86762	46.5418
gi|225543185	VWA5A	von Willebrand factor A domain-containing protein 5A [Mus musculus]	1.25893	1.67434	1.32997
gi|6755987	VTN	vitronectin precursor [Mus musculus]	0.0751623	5.75232	76.532
gi|31980617	VTI1B	vesicle transport through interaction with t-SNAREs homolog 1B [Mus musculus]	0.0666807	3.94315	59.1348
gi|27754140	VTA1	vacuolar protein sorting-associated protein VTA1 homolog [Mus musculus]	2.51189	2.05042	0.816287
gi|29244314	VSIG4	V-set and immunoglobulin domain-containing protein 4 [Mus musculus]	0.597035	6.07915	10.1822
gi|19527166	VRK3	serine/threonine-protein kinase VRK3 [Mus musculus]	0.328095	25.8133	78.6761
gi|6755985	VRK1	serine/threonine-protein kinase VRK1 isoform a [Mus musculus]	0.672976	9.54648	14.1855
gi|124486983	VPS8	vacuolar protein sorting-associated protein 8 homolog [Mus musculus]	1.80302	4.65418	2.58133
gi|226530401	VPS54	vacuolar protein sorting-associated protein 54 [Mus musculus]	1.44544	5.49342	3.80052
gi|31980873	VPS53	vacuolar protein sorting-associated protein 53 homolog [Mus musculus]	7.94328	14.5829	1.83588
gi|148747162	VPS52	vacuolar protein sorting-associated protein 52 homolog [Mus musculus]	17.378	7.24174	0.416719
gi|164698506	VPS4B	vacuolar protein sorting-associated protein 4B [Mus musculus]	4.36516	4.32358	0.990474
gi|18699726	VPS4A	vacuolar protein sorting-associated protein 4A [Mus musculus]	5.34564	5.64733	1.05644
gi|7305631	VPS45	vacuolar protein sorting-associated protein 45 [Mus musculus]	0.416869	7.44463	17.8584
gi|282165737	VPS41	vacuolar protein sorting-associated protein 41 homolog [Mus musculus]	0.895365	4.09113	4.56923
gi|30578384	VPS39	vam6/Vps39-like protein isoform 2 [Mus musculus]	0.903649	3.59619	3.97963
gi|31088908	VPS37C	vacuolar protein sorting-associated protein 37C [Mus musculus]	1.92309	4.05362	2.10787
gi|30794416	VPS36	vacuolar protein-sorting-associated protein 36 [Mus musculus]	4.40555	1.68983	0.383569
gi|13928670	VPS35	vacuolar protein sorting-associated protein 35 [Mus musculus]	2.53513	0.920117	0.362947
gi|158937308	VPS33B	vacuolar protein sorting-associated protein 33B [Mus musculus]	3.53183	25.1098	7.10957
gi|254588041	VPS33A	vacuolar protein sorting-associated protein 33A [Mus musculus]	0.92045	4.24466	4.61151
gi|9790285	VPS29	vacuolar protein sorting-associated protein 29 [Mus musculus]	1.87068	1.70547	0.911681
gi|13385320	VPS28	vacuolar protein sorting-associated protein 28 homolog [Mus musculus]	7.44732	4.44471	0.59682
gi|29825827	VPS26B	vacuolar protein sorting-associated protein 26B [Mus musculus]	2.01372	3.19039	1.58432
gi|164518904	VPS26A	vacuolar protein sorting-associated protein 26A isoform b [Mus musculus]	1.18032	2.39797	2.03162
gi|25092662	VPS25	vacuolar protein-sorting-associated protein 25 [Mus musculus]	1.72187	3.83569	2.22763
gi|31541959	VPS24	charged multivesicular body protein 3 [Mus musculus]	1.28233	3.69695	2.88299
gi|254675217	VPS18	vacuolar protein sorting-associated protein 18 homolog [Mus musculus]	0.946237	4.36358	4.61151
gi|254939640	VPS16	vacuolar protein sorting-associated protein 16 homolog [Mus musculus]	1.03753	4.28394	4.12898
gi|189491889	VPS13D	vacuolar protein sorting-associated protein 13D [Mus musculus]	8.95365	23.1123	2.58133
gi|122114537	VPS13C	vacuolar protein sorting-associated protein 13C [Mus musculus]	40.9261	78.6762	1.9224
gi|194394221	VPS13B	vacuolar protein sorting-associated protein 13B [Mus musculus]	1.10662	7.04438	6.36565
gi|66392160	VPS13A	vacuolar protein sorting-associated protein 13A [Mus musculus]	2.03236	6.91581	3.40285
gi|58037259	VPS11	vacuolar protein sorting-associated protein 11 homolog [Mus musculus]	1.1272	4.16719	3.69695
gi|257153365	VNN3	vascular non-inflammatory molecule 3 precursor [Mus musculus]	0.801678	4.09113	5.10321
gi|251823855	VNN1	pantetheinase precursor [Mus musculus]	0.660693	5.69958	8.62666
gi|27753991	VMP1	transmembrane protein 49 [Mus musculus]	0.534564	3.46612	6.484
gi|124486867	VMA21	vacuolar ATPase assembly integral membrane protein VMA21 [Mus musculus]	0.809096	3.34074	4.12898
gi|46309457	VKORC1L1	vitamin K epoxide reductase complex subunit 1-like protein 1 isoform 1 [Mus musculus]	0.0717794	3.80052	52.9472
gi|30519915	VKORC1	vitamin K epoxide reductase complex subunit 1 [Mus musculus]	0.125893	9.54648	75.8303
gi|31543948	VIPR1	vasoactive intestinal polypeptide receptor 1 precursor [Mus musculus]	0	0	#DIV/0!
gi|31982755	VIM	vimentin [Mus musculus]	0.0510505	10.2765	201.3
gi|6755967	VDAC3	voltage-dependent anion-selective channel protein 3 isoform 2 [Mus musculus]	0.102802	4.20575	40.9113
gi|6755965	VDAC2	voltage-dependent anion-selective channel protein 2 [Mus musculus]	0.0937562	7.24174	77.2401
gi|6755963	VDAC1	voltage-dependent anion-selective channel protein 1 [Mus musculus]	0.0313329	4.28394	136.723
gi|70778826	VCPIP1	deubiquitinating protein VCIP135 [Mus musculus]	1.8197	2.93659	1.61378
gi|225543319	VCP	transitional endoplasmic reticulum ATPase [Mus musculus]	2.99227	2.14705	0.717535
gi|31543942	VCL	vinculin [Mus musculus]	0.92045	8.62667	9.37223
gi|124248572	VBP1	prefoldin subunit 3 [Mus musculus]	2.53513	1.9224	0.758304
gi|6678555	VAV2	guanine nucleotide exchange factor VAV2 [Mus musculus]	0.831764	3.43434	4.12898
gi|33859662	VAT1	synaptic vesicle membrane protein VAT-1 homolog [Mus musculus]	7.72681	29.3659	3.80052
gi|160707909	VASP	vasodilator-stimulated phosphoprotein [Mus musculus]	0.831764	2.16692	2.60521
gi|160333671	VARS2	valyl-tRNA synthetase, mitochondrial precursor [Mus musculus]	0.272898	5.69958	20.8854
gi|255069795	VARS	valyl-tRNA synthetase [Mus musculus]	1.00925	0.704439	0.69798
gi|31543940	VAPB	vesicle-associated membrane protein-associated protein B [Mus musculus]	0.111686	12.0183	107.608
gi|94721328	VAPA	vesicle-associated membrane protein-associated protein A [Mus musculus]	0.144544	8.86836	61.354
gi|31980629	VAMP8	vesicle-associated membrane protein 8 [Mus musculus]	0.110662	5.75232	51.9808
gi|33468929	VAMP7	vesicle-associated membrane protein 7 [Mus musculus]	1.08643	4.24466	3.907
gi|6678553	VAMP3	vesicle-associated membrane protein 3 [Mus musculus]	0.524808	6.484	12.355
gi|31542488	VAC14	protein VAC14 homolog [Mus musculus]	5.19996	7.04438	1.3547
gi|110431378	UTRN	utrophin [Mus musculus]	0.246604	6.19217	25.1098
gi|12746430	UTP3	something about silencing protein 10 [Mus musculus]	1.01859	4.48583	4.40396
gi|115511018	USP9X	probable ubiquitin carboxyl-terminal hydrolase FAF-X [Mus musculus]	1.67494	1.19081	0.710956
gi|154146209	USP7	ubiquitin carboxyl-terminal hydrolase 7 [Mus musculus]	1.20226	4.28394	3.56323
gi|7305619	USP5	ubiquitin carboxyl-terminal hydrolase 5 [Mus musculus]	2.67917	0.808804	0.301886
gi|48928014	USP47	ubiquitin carboxyl-terminal hydrolase 47 isoform 2 [Mus musculus]	2.24906	1.14774	0.51032
gi|29243896	USP46	ubiquitin carboxyl-terminal hydrolase 46 [Mus musculus]	1.55597	8.54758	5.49342
gi|164519045	USP4	ubiquitin carboxyl-terminal hydrolase 4 [Mus musculus]	1.72187	1.73717	1.00889
gi|20070404	USP39	U4/U6.U5 tri-snRNP-associated protein 2 [Mus musculus]	0.394457	5.91348	14.9914
gi|116008148	USP33	ubiquitin carboxyl-terminal hydrolase 33 isoform 2 [Mus musculus]	4.87528	31.9039	6.544
gi|85986575	USP30	ubiquitin carboxyl-terminal hydrolase 30 [Mus musculus]	0.990831	4.56923	4.61151
gi|31980712	USP25	ubiquitin carboxyl-terminal hydrolase 25 [Mus musculus]	1.27057	3.76568	2.96376
gi|260064007	USP24	ubiquitin carboxyl-terminal hydrolase 24 [Mus musculus]	3.69828	9.63481	2.60521
gi|270265851	USP19	ubiquitin carboxyl-terminal hydrolase 19 isoform 5 [Mus musculus]	1.10662	4.36358	3.94315
gi|251823802	USP16	ubiquitin carboxyl-terminal hydrolase 16 [Mus musculus]	0.474242	3.07499	6.484
gi|21489969	USP15	ubiquitin carboxyl-terminal hydrolase 15 [Mus musculus]	0.981748	2.46515	2.51098
gi|84452155	USP14	ubiquitin carboxyl-terminal hydrolase 14 isoform 2 [Mus musculus]	0.895365	1.44492	1.61378
gi|6678493	USP10	ubiquitin carboxyl-terminal hydrolase 10 [Mus musculus]	1.11686	1.59898	1.43167
gi|23956096	USO1	general vesicular transport factor p115 [Mus musculus]	9.12011	3.07499	0.337165
gi|77404294	USMG5	up-regulated during skeletal muscle growth protein 5 [Mus musculus]	0.0608135	7.44463	122.417
gi|224809387	USE1	vesicle transport protein USE1 isoform3 [Mus musculus]	1.1695	7.24174	6.19217
gi|6678519	UROS	uroporphyrinogen-III synthase [Mus musculus]	1.1695	4.69724	4.01646
gi|110347606	UROD	uroporphyrinogen decarboxylase [Mus musculus]	2.33346	5.54425	2.37598
gi|172072677	UROC1	urocanate hydratase [Mus musculus]	2.70396	0.534371	0.197625
gi|21311875	URM1	ubiquitin-related modifier 1 homolog [Mus musculus]	1.25893	3.10344	2.46515
gi|117938772	URGCP	up-regulator of cell proliferation isoform 2 [Mus musculus]	1	5.39316	5.39316
gi|21539585	UQCRQ	cytochrome b-c1 complex subunit 8 [Mus musculus]	0.0293765	8.23841	280.442
gi|21539599	UQCRH	cytochrome b-c1 complex subunit 6, mitochondrial [Mus musculus]	0.047863	10.2765	214.705
gi|13385168	UQCRFS1	cytochrome b-c1 complex subunit Rieske, mitochondrial [Mus musculus]	0.0277971	6.19217	222.763
gi|22267442	UQCRC2	cytochrome b-c1 complex subunit 2, mitochondrial precursor [Mus musculus]	0.0452897	4.40396	97.2396
gi|46593021	UQCRC1	cytochrome b-c1 complex subunit 1, mitochondrial precursor [Mus musculus]	0.0510505	6.9798	136.723
gi|13385726	UQCRB	cytochrome b-c1 complex subunit 7 [Mus musculus]	0.0285759	4.20575	147.178
gi|13385112	UQCR11	cytochrome b-c1 complex subunit 10 [Mus musculus]	0.172187	0.356322	2.06939
gi|37574048	UQCR10	cytochrome b-c1 complex subunit 9 [Mus musculus]	0.0642687	10.7608	167.434
gi|27597065	UPP2	uridine phosphorylase 2 [Mus musculus]	1.02802	5.34371	5.19808
gi|74959788	UPF3B	regulator of nonsense transcripts 3B [Mus musculus]	1.55597	3.53056	2.26905
gi|124487283	UPF2	regulator of nonsense transcripts 2 [Mus musculus]	0.90365	3.87118	4.28394
gi|170784811	UPF1	regulator of nonsense transcripts 1 isoform b [Mus musculus]	1.58489	1.78584	1.12679
gi|19527212	UPB1	beta-ureidopropionase [Mus musculus]	1.34277	1.43167	1.06621
gi|6678509	UOX	uricase [Mus musculus]	0.92045	5.34371	5.80554
gi|227908790	UNC45A	protein unc-45 homolog A [Mus musculus]	4.40555	7.72402	1.75325
gi|33859498	UMPS	uridine 5'-monophosphate synthase [Mus musculus]	6.36796	1.39265	0.218697
gi|242332525	ULK3	serine/threonine-protein kinase ULK3 [Mus musculus]	2.22844	5.15043	2.31123
gi|269914114	UHRF1BP1L	UHRF1-binding protein 1-like [Mus musculus]	1.1272	3.19039	2.83037
gi|124107591	UHRF1BP1	UHRF1 (ICBP90) binding protein 1 [Mus musculus]	19.2309	9.11681	0.474071
gi|21450243	UGT3A2	UDP-glucuronosyltransferase 3A2 precursor [Mus musculus]	0.0691831	8.08804	116.908
gi|164450477	UGT3A1	UDP-glucuronosyltransferase 3A1 precursor [Mus musculus]	0.0972747	3.80052	39.07
gi|306518591	UGT2B5	UDP-glucuronosyltransferase 2B17 precursor [Mus musculus]	0.0744732	11.4774	154.114
gi|71274184	UGT2B36	UDP glucuronosyltransferase 2 family, polypeptide B36 [Mus musculus]	0.0636796	11.9081	187.001
gi|27370342	UGT2B35	UDP glucuronosyltransferase 2 family, polypeptide B35 [Mus musculus]	0.110662	6.484	58.5926
gi|23956406	UGT2B34	UDP-glucuronosyltransferase 2B10 [Mus musculus]	0.10666	6.484	60.7915
gi|22779901	UGT2B1	UDP-glucuronosyltransferase 2B4 [Mus musculus]	0.030761	4.61151	149.914
gi|254587896	UGT2A3	UDP-glucuronosyltransferase 2A3 precursor [Mus musculus]	0.0405509	9.63481	237.598
gi|145864463	UGT1A9	UDP-glucuronosyltransferase 1-9 precursor [Mus musculus]	0.110662	10.5644	95.4648
gi|284413688	UGT1A6B	UDP glucuronosyltransferase 1 family, polypeptide A6B [Mus musculus]	0.0380189	3.10344	81.6287
gi|33186906	UGT1A6A	UDP-glucuronosyltransferase 1-6 precursor [Mus musculus]	0.229087	2.31123	10.0889
gi|145699137	UGT1A5	UDP glucuronosyltransferase 1 family, polypeptide A5 [Mus musculus]	0.0501187	9.72396	194.018
gi|145699099	UGT1A1	UDP-glucuronosyltransferase 1-1 [Mus musculus]	0.0602559	13.9265	231.123
gi|21314832	UGP2	UTP--glucose-1-phosphate uridylyltransferase [Mus musculus]	1.87068	0.544306	0.290967
gi|236466498	UGGT1	UDP-glucose:glycoprotein glucosyltransferase 1 precursor [Mus musculus]	0.0744732	3.97963	53.4371
gi|6678499	UGDH	UDP-glucose 6-dehydrogenase [Mus musculus]	1.58489	0.387118	0.244255
gi|20149754	UFSP2	ufm1-specific protease 2 [Mus musculus]	0.334195	11.9081	35.6322
gi|13385932	UFM1	ubiquitin-fold modifier 1 precursor [Mus musculus]	1.0666	3.59619	3.37165
gi|257153392	UFD1L	ubiquitin fusion degradation protein 1 homolog [Mus musculus]	2.14783	2.12737	0.990474
gi|13384768	UFC1	ubiquitin-fold modifier-conjugating enzyme 1 [Mus musculus]	2.12814	1.24693	0.585926
gi|104294890	UEVLD	ubiquitin-conjugating enzyme E2 variant 3 [Mus musculus]	13.6773	14.5829	1.06621
gi|31541796	UCKL1	uridine-cytidine kinase-like 1 [Mus musculus]	0.963829	4.12898	4.28394
gi|13507680	UCK2	uridine-cytidine kinase 2 [Mus musculus]	2.58226	11.6908	4.52734
gi|227498248	UCK1	uridine-cytidine kinase 1 [Mus musculus]	1.10662	4.48583	4.05362
gi|229577283	UCHL5	ubiquitin carboxyl-terminal hydrolase isozyme L5 isoform 2 [Mus musculus]	2.35505	1.80237	0.76532
gi|139948802	UCHL3	ubiquitin carboxyl-terminal hydrolase isozyme L3 [Mus musculus]	1.6293	0.854758	0.524618
gi|268839673	UBXN7	UBX domain-containing protein 7 [Mus musculus]	3.40408	1.72125	0.505642
gi|13277354	UBXN6	UBX domain-containing protein 6 [Mus musculus]	1.08643	4.52734	4.16719
gi|85861252	UBXN4	UBX domain-containing protein 4 [Mus musculus]	2.33346	6.66566	2.85656
gi|22122591	UBXN1	UBX domain-containing protein 1 [Mus musculus]	5.29663	4.52734	0.854758
gi|113205053	UBTF	nucleolar transcription factor 1 isoform 2 [Mus musculus]	0.288403	6.85241	23.7598
gi|163310753	UBR5	E3 ubiquitin-protein ligase UBR5 isoform 2 [Mus musculus]	0.981748	6.30729	6.42455
gi|237820660	UBR4	E3 ubiquitin-protein ligase UBR4 [Mus musculus]	3.94457	3.34074	0.846921
gi|160948614	UBR3	E3 ubiquitin-protein ligase UBR3 isoform 2 [Mus musculus]	2.48886	2.20721	0.886836
gi|293651567	UBR2	E3 ubiquitin-protein ligase UBR2 isoform 2 [Mus musculus]	1.48594	2.3542	1.58432
gi|154091026	UBR1	E3 ubiquitin-protein ligase UBR1 [Mus musculus]	0.270396	3.80052	14.0554
gi|34328236	UBQLN2	ubiquilin-2 [Mus musculus]	1.15878	4.44471	3.83569
gi|295054230	UBQLN1	ubiquilin-1 isoform 1 [Mus musculus]	3.83707	6.484	1.68983
gi|134032032	UBP1	upstream-binding protein 1 isoform a [Mus musculus]	1.07647	8.86836	8.2384
gi|46575895	UBLCP1	ubiquitin-like domain-containing CTD phosphatase 1 [Mus musculus]	1.69044	2.42015	1.43167
gi|77917602	UBFD1	ubiquitin domain-containing protein UBFD1 [Mus musculus]	5.64937	3.73115	0.660455
gi|172073169	UBE4B	ubiquitin conjugation factor E4 B [Mus musculus]	4.61317	2.85656	0.619217
gi|167736371	UBE4A	ubiquitin conjugation factor E4 A [Mus musculus]	2.35505	2.20721	0.937223
gi|29789341	UBE3C	ubiquitin-protein ligase E3C [Mus musculus]	2.60615	5.19808	1.99454
gi|76880500	UBE3A	ubiquitin-protein ligase E3A isoform 3 [Mus musculus]	1.90546	1.22417	0.642455
gi|110681729	UBE2Z	ubiquitin-conjugating enzyme E2 Z [Mus musculus]	3.49945	7.79548	2.22763
gi|31543918	UBE2V2	ubiquitin-conjugating enzyme E2 variant 2 isoform 1 [Mus musculus]	1.64437	7.72402	4.69724
gi|42741690	UBE2V1	ubiquitin-conjugating enzyme E2 variant 1 [Mus musculus]	1.03753	1.15836	1.11646
gi|13385778	UBE2R2	ubiquitin-conjugating enzyme E2 R2 [Mus musculus]	2.77971	3.87118	1.39265
gi|170172548	UBE2Q1	ubiquitin-conjugating enzyme E2 Q1 [Mus musculus]	43.6516	3.34074	0.076532
gi|50234896	UBE2O	ubiquitin-conjugating enzyme E2 O [Mus musculus]	1.90546	1.90477	0.999639
gi|21704162	UBE2M	NEDD8-conjugating enzyme Ubc12 isoform 1 [Mus musculus]	2.14783	2.42015	1.12679
gi|213512973	UBE2L6	ubiquitin/ISG15-conjugating enzyme E2 L6 [Mus musculus]	1.44544	3.59619	2.48796
gi|6678481	UBE2L3	ubiquitin-conjugating enzyme E2 L3 [Mus musculus]	1.72187	0.59682	0.346611
gi|31542956	UBE2K	ubiquitin-conjugating enzyme E2 K [Mus musculus]	3.40408	2.16692	0.636565
gi|31980960	UBE2J1	ubiquitin-conjugating enzyme E2 J1 [Mus musculus]	0.141906	5.34371	37.6568
gi|7549799	UBE2I	SUMO-conjugating enzyme UBC9 [Mus musculus]	0.744732	1.73717	2.33261
gi|6678487	UBE2H	ubiquitin-conjugating enzyme E2 H isoform 1 [Mus musculus]	1.04713	4.36358	4.16719
gi|20806111	UBE2G2	ubiquitin-conjugating enzyme E2 G2 [Mus musculus]	30.761	19.224	0.624947
gi|27754105	UBE2G1	ubiquitin-conjugating enzyme E2 G1 [Mus musculus]	3.56451	1.87001	0.524618
gi|13385948	UBE2F	NEDD8-conjugating enzyme UBE2F [Mus musculus]	1.10662	2.6782	2.42015
gi|6678477	UBE2E3	ubiquitin-conjugating enzyme E2 E3 [Mus musculus]	2.12814	12.5847	5.91348
gi|13384718	UBE2D3	ubiquitin-conjugating enzyme E2 D3 [Mus musculus]	1.25892	1.70547	1.3547
gi|9790041	UBE2A	ubiquitin-conjugating enzyme E2 A [Mus musculus]	1.36773	3.46612	2.53421
gi|260166717	UBAP2L	ubiquitin-associated protein 2-like isoform 6 [Mus musculus]	0.420727	2.20721	5.24618
gi|28076915	UBAP2	ubiquitin-associated protein 2 [Mus musculus]	0.731139	4.20575	5.75232
gi|90568036	UBAC2	ubiquitin-associated domain-containing protein 2 precursor [Mus musculus]	0.277971	4.01646	14.4492
gi|260447056	UBAC1	ubiquitin-associated domain-containing protein 1 [Mus musculus]	1.8197	3.59619	1.97626
gi|30794156	UBA7	ubiquitin-like modifier-activating enzyme 7 [Mus musculus]	2.10863	3.2497	1.54114
gi|27370032	UBA6	ubiquitin-like modifier-activating enzyme 6 [Mus musculus]	2.77971	3.31012	1.19081
gi|227499242	UBA5	ubiquitin-like modifier-activating enzyme 5 [Mus musculus]	1.48594	3.56322	2.39797
gi|162135936	UBA3	NEDD8-activating enzyme E1 catalytic subunit isoform 1 [Mus musculus]	1.94089	1.24693	0.642456
gi|7709986	UBA2	SUMO-activating enzyme subunit 2 [Mus musculus]	2.07014	2.08854	1.00889
gi|6678483	UBA1	ubiquitin-like modifier-activating enzyme 1 isoform 1 [Mus musculus]	1.57036	1.25847	0.801389
gi|84794548	UAP1L1	UDP-N-acetylhexosamine pyrophosphorylase-like protein 1 [Mus musculus]	2.26986	2.75323	1.21295
gi|30520375	UAP1	UDP-N-acetylhexosamine pyrophosphorylase [Mus musculus]	3.28095	1.16908	0.356322
gi|28077007	UACA	uveal autoantigen with coiled-coil domains and ankyrin repeats [Mus musculus]	0.981748	4.44471	4.52734
gi|164565377	U2AF2	splicing factor U2AF 65 kDa subunit [Mus musculus]	0.319154	2.77871	8.70649
gi|254939694	U2AF1	splicing factor U2AF 35 kDa subunit isoform 1 [Mus musculus]	0.322107	3.19039	9.90474
gi|62899041	TYW1	tRNA wybutosine-synthesizing protein 1 homolog isoform 1 [Mus musculus]	1	5.44306	5.44306
gi|254675122	TYSND1	peroxisomal leader peptide-processing protease [Mus musculus]	1.27057	5.49342	4.32357
gi|19923857	TYMP	thymidine phosphorylase [Mus musculus]	0.630957	2.22763	3.53056
gi|102468565	TXNRD2	thioredoxin reductase 2, mitochondrial precursor [Mus musculus]	0.390841	2.53421	6.484
gi|13569841	TXNRD1	thioredoxin reductase 1, cytoplasmic isoform 2 [Mus musculus]	2.14783	1.19081	0.554425
gi|13384656	TXNL4A	thioredoxin-like protein 4A isoform a [Mus musculus]	0.711213	5.49342	7.72401
gi|31543902	TXNL1	thioredoxin-like protein 1 [Mus musculus]	3.01995	1.43167	0.474071
gi|25286717	TXNDC9	thioredoxin domain-containing protein 9 [Mus musculus]	1.02802	3.16114	3.07499
gi|83921612	TXNDC5	thioredoxin domain-containing protein 5 precursor [Mus musculus]	0.0529663	4.36358	82.384
gi|13386060	TXNDC17	thioredoxin domain-containing protein 17 [Mus musculus]	1.85353	0.444471	0.239797
gi|52693935	TXNDC15	thioredoxin domain-containing protein 15 precursor [Mus musculus]	0.376704	4.91862	13.057
gi|13384700	TXNDC12	thioredoxin domain-containing protein 12 precursor [Mus musculus]	0.224906	3.01886	13.4228
gi|9903609	TXN2	thioredoxin, mitochondrial precursor [Mus musculus]	0.501187	2.013	4.01646
gi|6755911	TXN1	thioredoxin [Mus musculus]	3.53183	1.65899	0.469724
gi|30725808	TXLNG	gamma-taxilin [Mus musculus]	1.41906	4.48583	3.16113
gi|91598586	TXLNA	alpha-taxilin [Mus musculus]	1.02802	4.28394	4.16719
gi|27545207	TWISTNB	DNA-directed RNA polymerase I subunit RPA43 [Mus musculus]	0	0	#DIV/0!
gi|6755224	TWF2	twinfilin-2 [Mus musculus]	1.10662	3.907	3.53056
gi|62990169	TWF1	twinfilin-1 [Mus musculus]	2.29087	2.65365	1.15836
gi|27370092	TUFM	elongation factor Tu, mitochondrial isoform 1 [Mus musculus]	0.0316228	6.42456	203.162
gi|39930567	TUBGCP3	gamma-tubulin complex component 3 [Mus musculus]	0.724436	5.80555	8.01388
gi|228008297	TUBGCP2	gamma-tubulin complex component 2 [Mus musculus]	1.52757	6.9798	4.56923
gi|19527242	TUBG1	tubulin gamma-1 chain [Mus musculus]	1.20227	7.79548	6.484
gi|7106439	TUBB5	tubulin beta-5 chain [Mus musculus]	1.61436	5.64733	3.49819
gi|22165384	TUBB2C	tubulin beta-2C chain [Mus musculus]	0	0	#DIV/0!
gi|33859488	TUBB2A	tubulin beta-2A chain [Mus musculus]	1.8197	4.24466	2.33261
gi|124430500	TUBB1	tubulin, beta 1 [Mus musculus]	1.80302	6.91581	3.83569
gi|6678467	TUBA4A	tubulin alpha-4A chain [Mus musculus]	3.34195	12.4693	3.73115
gi|6678469	TUBA1C	tubulin alpha-1C chain [Mus musculus]	8.79023	9.11681	1.03715
gi|68989251	TTYH2	protein tweety homolog 2 [Mus musculus]	0.310456	12.5847	40.5362
gi|7305599	TTR	transthyretin [Mus musculus]	1.57036	3.21991	2.05042
gi|33468963	TTPA	alpha-tocopherol transfer protein [Mus musculus]	12.1339	8.23841	0.678958
gi|269954711	TTLL12	tubulin--tyrosine ligase-like protein 12 [Mus musculus]	1.61436	1.64378	1.01822
gi|30842800	TTC7	tetratricopeptide repeat protein 7A [Mus musculus]	0.30479	9.03323	29.6376
gi|30794388	TTC4	tetratricopeptide repeat protein 4 isoform 1 [Mus musculus]	0.77983	5.59555	7.17535
gi|257467486	TTC39C	tetratricopeptide repeat protein 39C [Mus musculus]	4.9204	2.96376	0.602342
gi|158517895	TTC38	tetratricopeptide repeat protein 38 [Mus musculus]	1.57036	0.59682	0.380052
gi|124486883	TTC37	tetratricopeptide repeat protein 37 [Mus musculus]	0.505825	1.5698	3.10344
gi|20336734	TTC36	tetratricopeptide repeat protein 36 [Mus musculus]	1.00925	0.420575	0.416719
gi|13385196	TTC35	tetratricopeptide repeat protein 35 [Mus musculus]	0.0586138	8.86836	151.301
gi|164519039	TTC27	tetratricopeptide repeat protein 27 [Mus musculus]	1.08643	2.48796	2.29004
gi|110347537	TTC19	tetratricopeptide repeat protein 19 isoform 1 [Mus musculus]	0.203236	2.93659	14.4492
gi|124430551	TTC17	tetratricopeptide repeat domain 17 [Mus musculus]	0.515229	2.96376	5.75232
gi|238637273	TTC15	tetratricopeptide repeat protein 15 isoform 1 [Mus musculus]	3.28095	7.10957	2.16692
gi|20452462	TTC1	tetratricopeptide repeat protein 1 [Mus musculus]	2.65461	3.37166	1.27011
gi|257096067	TSTD1	thiosulfate sulfurtransferase (rhodanese)-like domain containing 1 [Mus musculus]	0.963829	2.14705	2.22763
gi|13654268	TSTA3	GDP-L-fucose synthase [Mus musculus]	1.38038	1.90477	1.37989
gi|6678449	TST	thiosulfate sulfurtransferase [Mus musculus]	0.11695	3.73115	31.9039
gi|238550175	TSSC1	protein TSSC1 [Mus musculus]	1.08643	4.20575	3.87118
gi|30425124	TSPAN9	tetraspanin-9 [Mus musculus]	0	0	#DIV/0!
gi|16716365	TSPAN4	tetraspanin-4 [Mus musculus]	0	0	#DIV/0!
gi|13385482	TSPAN31	tetraspanin-31 [Mus musculus]	0.140605	7.58304	53.9316
gi|6755899	TSN	translin [Mus musculus]	1.24738	1.01822	0.816287
gi|11230780	TSG101	tumor susceptibility gene 101 protein [Mus musculus]	4.74242	5.29472	1.11646
gi|21313468	TSFM	elongation factor Ts, mitochondrial precursor [Mus musculus]	0.0912011	2.29004	25.1098
gi|124487001	TSC22D2	TSC22 domain family protein 2 [Mus musculus]	0.222843	4.65418	20.8854
gi|86439992	TSC2	tuberin isoform 2 [Mus musculus]	1.99526	5.34371	2.6782
gi|79750409	TSC1	hamartin [Mus musculus]	1.5417	10.1822	6.60455
gi|160333077	TRP53BP1	tumor suppressor p53-binding protein 1 [Mus musculus]	0.570164	3.59619	6.30729
gi|33859692	TRNT1	tRNA-nucleotidyltransferase 1, mitochondrial [Mus musculus]	1.04713	4.44471	4.24466
gi|21312518	TRMU	mitochondrial tRNA-specific 2-thiouridylase 1 [Mus musculus]	1.1695	5.15043	4.40396
gi|148747333	TRMT6	tRNA (adenine-N(1)-)-methyltransferase non-catalytic subunit TRM6 [Mus musculus]	1.22462	3.94315	3.21991
gi|114051171	TRMT11	tRNA guanosine-2'-O-methyltransferase TRM11 homolog [Mus musculus]	0.990831	4.16719	4.20575
gi|27229019	TRIT1	tRNA dimethylallyltransferase, mitochondrial precursor [Mus musculus]	1.10662	4.44471	4.01646
gi|6755879	TRIP6	thyroid receptor-interacting protein 6 [Mus musculus]	1.1272	4.44471	3.94315
gi|283945454	TRIP4	activating signal cointegrator 1 isoform 2 [Mus musculus]	1.02802	4.01646	3.907
gi|91932791	TRIP12	thyroid hormone receptor interactor 12 [Mus musculus]	1.40605	5.64733	4.01646
gi|226531227	TRIP11	thyroid hormone receptor interactor 11 [Mus musculus]	4.92039	11.3722	2.31123
gi|19527354	TRIP10	cdc42-interacting protein 4 [Mus musculus]	1.23595	4.61151	3.73115
gi|88501745	TRIOBP	TRIO and F-actin-binding protein isoform 1 [Mus musculus]	1.20226	22.6904	18.8731
gi|41235779	TRIM56	tripartite motif-containing protein 56 [Mus musculus]	0.855067	3.907	4.56923
gi|239937491	TRIM32	E3 ubiquitin-protein ligase TRIM32 [Mus musculus]	2.37684	10.8603	4.56923
gi|170295840	TRIM28	transcription intermediary factor 1-beta [Mus musculus]	3.01995	1.05644	0.349819
gi|145207948	TRIM25	E3 ubiquitin/ISG15 ligase TRIM25 [Mus musculus]	0.304789	3.66305	12.0183
gi|127139524	TRIM21	E3 ubiquitin-protein ligase TRIM21 [Mus musculus]	0.855067	4.28394	5.01006
gi|39540508	TRIM14	tripartite motif-containing protein 14 [Mus musculus]	1.45881	29.6376	20.3162
gi|225579157	TRIM12C	tripartite motif protein TRIM5 [Mus musculus]	0.765597	5.34371	6.9798
gi|21312202	TRIAP1	TP53-regulated inhibitor of apoptosis 1 [Mus musculus]	0.981748	4.32358	4.40396
gi|113204630	TRFR2	transferrin receptor protein 2 [Mus musculus]	0.255859	8.86836	34.6612
gi|20330802	TRF	serotransferrin precursor [Mus musculus]	1.44544	1.13722	0.786761
gi|291621688	TRAPPC8	hypothetical protein LOC75964 isoform 1 [Mus musculus]	1.55597	5.75232	3.69694
gi|58037519	TRAPPC6B	trafficking protein particle complex subunit 6B [Mus musculus]	2.01372	4.48583	2.22763
gi|157266281	TRAPPC5	trafficking protein particle complex subunit 5 [Mus musculus]	7.11214	6.72733	0.945895
gi|11140825	TRAPPC4	trafficking protein particle complex subunit 4 [Mus musculus]	2.05116	5.34371	2.60521
gi|7304929	TRAPPC3	trafficking protein particle complex subunit 3 [Mus musculus]	3.49945	3.37166	0.963481
gi|10946914	TRAPPC2L	trafficking protein particle complex subunit 2-like protein [Mus musculus]	2.44343	5.1032	2.08854
gi|66730565	TRAPPC1	trafficking protein particle complex subunit 1 [Mus musculus]	1.24738	4.05362	3.2497
gi|13385998	TRAP1	heat shock protein 75 kDa, mitochondrial precursor [Mus musculus]	0.457088	5.54425	12.1295
gi|28916683	TRAM2	translocating chain-associated membrane protein 2 isoform 2 [Mus musculus]	1.25893	9.81393	7.79548
gi|254540072	TRAFD1	TRAF-type zinc finger domain-containing protein 1 isoform 1 [Mus musculus]	0.912012	5.69958	6.24946
gi|75677522	TRADD	tumor necrosis factor receptor type 1-associated DEATH domain protein [Mus musculus]	1.25893	4.65418	3.69694
gi|117606383	TRABD	traB domain-containing protein [Mus musculus]	0.879022	6.1354	6.97981
gi|6677975	TRA2B	transformer-2 protein homolog beta [Mus musculus]	0.212814	5.64733	26.5365
gi|6678437	TPT1	translationally-controlled tumor protein [Mus musculus]	1.24738	1.58432	1.27012
gi|170172566	TPST2	protein-tyrosine sulfotransferase 2 [Mus musculus]	1.10662	9.54648	8.62667
gi|21312776	TPRGL	tumor protein p63-regulated gene 1-like protein [Mus musculus]	67.9204	48.7352	0.717535
gi|270309140	TPR	nuclear pore complex-associated protein Tpr [Mus musculus]	1.55596	4.36358	2.80442
gi|33469051	TPPP	tubulin polymerization-promoting protein [Mus musculus]	1.02802	3.31012	3.21991
gi|6678419	TPP2	tripeptidyl-peptidase 2 [Mus musculus]	0.597035	1.5698	2.62932
gi|6753448	TPP1	tripeptidyl-peptidase 1 precursor [Mus musculus]	0.319154	2.90967	9.11682
gi|253795504	TPMT	thiopurine S-methyltransferase [Mus musculus]	4.48745	0.487352	0.108603
gi|47894398	TPM4	tropomyosin alpha-4 chain [Mus musculus]	1.04713	6.42456	6.13541
gi|40254525	TPM3	tropomyosin alpha-3 chain [Mus musculus]	2.18776	16.1378	7.37638
gi|11875203	TPM2	tropomyosin beta chain [Mus musculus]	0.280543	4.48583	15.9898
gi|256000790	TPM1	tropomyosin alpha-1 chain isoform 7 [Mus musculus]	0.0625173	18.8731	301.886
gi|256000782	TPM1	tropomyosin alpha-1 chain isoform 2 [Mus musculus]	0.928966	6.85241	7.37638
gi|7305589	TPK1	thiamin pyrophosphokinase 1 [Mus musculus]	1.72187	1.78584	1.03715
gi|226958349	TPI1	triosephosphate isomerase [Mus musculus]	1.97697	0.416719	0.210787
gi|31560247	TPD52L2	tumor protein D54 [Mus musculus]	19.4088	44.4471	2.29004
gi|70608214	TPD52	tumor protein D52 isoform 3 [Mus musculus]	16.7494	27.5323	1.64378
gi|22003914	TPCN1	two pore calcium channel protein 1 [Mus musculus]	1.44544	2.85656	1.97626
gi|229892347	TOR1AIP2	torsin-1A-interacting protein 2 isoform b [Mus musculus]	0.114815	11.2679	98.1393
gi|229608944	TOR1AIP1	torsin-1A-interacting protein 1 isoform 2 [Mus musculus]	0.102802	13.7989	134.228
gi|21450255	TOR1A	torsin-1A precursor [Mus musculus]	0.121339	7.30875	60.2342
gi|6755851	TOP3B	DNA topoisomerase 3-beta-1 [Mus musculus]	1.13763	4.44471	3.907
gi|34328148	TOP2B	DNA topoisomerase 2-beta [Mus musculus]	0.083946	6.72733	80.1388
gi|112734855	TOP1	DNA topoisomerase 1 [Mus musculus]	0.0226986	26.2932	1158.36
gi|27552760	TOMM70A	mitochondrial import receptor subunit TOM70 [Mus musculus]	0.0731139	6.36566	87.0649
gi|21313592	TOMM7	mitochondrial import receptor subunit TOM7 homolog [Mus musculus]	0	0	#DIV/0!
gi|258547111	TOMM6	mitochondrial import receptor subunit TOM6 homolog [Mus musculus]	0	0	#DIV/0!
gi|153791486	TOMM5	mitochondrial import receptor subunit TOM5 homolog isoform 1 [Mus musculus]	0.0353183	8.23841	233.262
gi|157909801	TOMM40	mitochondrial import receptor subunit TOM40 homolog [Mus musculus]	0.104713	25.8133	246.515
gi|13385500	TOMM34	mitochondrial import receptor subunit TOM34 [Mus musculus]	1.15878	4.12898	3.56322
gi|31982091	TOMM22	mitochondrial import receptor subunit TOM22 homolog [Mus musculus]	0.148593	4.78457	32.1991
gi|13324686	TOMM20	mitochondrial import receptor subunit TOM20 homolog [Mus musculus]	0.0331131	3.83569	115.836
gi|84875524	TOM1L2	TOM1-like protein 2 isoform b [Mus musculus]	0.981748	4.74071	4.82884
gi|110625896	TOM1L1	TOM1-like protein 1 [Mus musculus]	1.70608	3.07499	1.80237
gi|210147426	TOM1	target of Myb protein 1 isoform 2 [Mus musculus]	1.88799	2.99118	1.58432
gi|13591860	TOLLIP	toll-interacting protein [Mus musculus]	2.60615	2.65365	1.01822
gi|134152676	TNS3	tensin-3 [Mus musculus]	1.92309	2.83037	1.47178
gi|226437589	TNS1	tensin 1 [Mus musculus]	1.03753	5.01006	4.82884
gi|54312056	TNPO3	transportin-3 [Mus musculus]	3.63078	9.99639	2.75324
gi|170932530	TNPO2	transportin-2 [Mus musculus]	1.35519	4.78457	3.53056
gi|115385966	TNPO1	transportin-1 isoform 2 [Mus musculus]	2.60615	6.72733	2.58133
gi|124486923	TNKS1BP1	182 kDa tankyrase-1-binding protein [Mus musculus]	1.01859	4.56923	4.48583
gi|31560244	TNFAIP8L1	tumor necrosis factor alpha-induced protein 8-like protein 1 [Mus musculus]	1.15878	3.97963	3.43434
gi|126722834	TNC	tenascin [Mus musculus]	0.483059	1.94018	4.01646
gi|112817607	TMX4	thioredoxin-related transmembrane protein 4 precursor [Mus musculus]	0.625172	9.45895	15.1302
gi|117606385	TMX3	protein disulfide-isomerase TMX3 precursor [Mus musculus]	0.293765	5.44306	18.5286
gi|21313210	TMX2	thioredoxin-related transmembrane protein 2 precursor [Mus musculus]	0.0416869	6.1354	147.178
gi|33859722	TMX1	thioredoxin-related transmembrane protein 1 precursor [Mus musculus]	0.57544	8.31463	14.4492
gi|158517929	TMTC3	transmembrane and TPR repeat-containing protein 3 isoform 1 [Mus musculus]	0.801678	5.1032	6.36566
gi|10946578	TMSB4X	thymosin beta-4 [Mus musculus]	23.1206	40.1646	1.73717
gi|125656152	TMPRSS6	transmembrane protease serine 6 [Mus musculus]	0.203236	7.86762	38.7118
gi|317008614	TMPPE	transmembrane protein with metallophosphoesterase domain [Mus musculus]	1.58489	2.013	1.27012
gi|121949765	TMPO	lamina-associated polypeptide 2 isoform epsilon [Mus musculus]	0.343558	7.30875	21.2737
gi|121949760	TMPO	lamina-associated polypeptide 2 isoform alpha [Mus musculus]	0.794328	5.05642	6.36566
gi|8394460	TMOD3	tropomodulin-3 [Mus musculus]	3.19154	34.9819	10.9608
gi|20270297	TMLHE	trimethyllysine dioxygenase, mitochondrial [Mus musculus]	0.0758577	2.22763	29.3659
gi|124487429	TMF1	TATA element modulatory factor [Mus musculus]	1.03753	5.01006	4.82884
gi|10092671	TMEM9B	transmembrane protein 9B precursor [Mus musculus]	0.405508	7.24174	17.8584
gi|281306757	TMEM93	transmembrane protein 93 [Mus musculus]	0.35975	8.95041	24.8796
gi|160333204	TMEM87A	transmembrane protein 87A isoform 2 [Mus musculus]	0.879022	6.72733	7.6532
gi|72535126	TMEM86B	transmembrane protein 86B [Mus musculus]	0.870964	4.05362	4.65418
gi|13386014	TMEM85	transmembrane protein 85 [Mus musculus]	0.0564937	18.0237	319.038
gi|77020279	TMEM82	transmembrane protein 82 [Mus musculus]	0.809096	2.48796	3.07499
gi|158631230	TMEM66	transmembrane protein 66 [Mus musculus]	0.698232	1.3057	1.87001
gi|227330571	TMEM59	transmembrane protein 59 precursor [Mus musculus]	1.31826	10.5644	8.01389
gi|30725869	TMEM56	transmembrane protein 56 [Mus musculus]	0.0648635	3.16114	48.7352
gi|21312110	TMEM53	transmembrane protein 53 [Mus musculus]	1.78649	7.24174	4.05362
gi|28077005	TMEM48	nucleoporin NDC1 [Mus musculus]	0	0	#DIV/0!
gi|21311891	TMEM43	transmembrane protein 43 [Mus musculus]	0.310456	5.29472	17.0547
gi|21312532	TMEM38B	trimeric intracellular cation channel type B [Mus musculus]	0.127057	2.99118	23.542
gi|68533251	TMEM33	transmembrane protein 33 isoform 2 [Mus musculus]	0.159956	2.80442	17.5325
gi|19526900	TMEM30A	cell cycle control protein 50A [Mus musculus]	0.0177011	12.9373	730.875
gi|31559970	TMEM214	transmembrane protein 214 [Mus musculus]	0.0559758	9.45895	168.983
gi|31982159	TMEM205	transmembrane protein 205 [Mus musculus]	0.0272898	5.49342	201.3
gi|76253926	TMEM2	transmembrane protein 2 [Mus musculus]	0.18197	7.94041	43.6358
gi|19526846	TMEM19	transmembrane protein 19 [Mus musculus]	0.824138	5.24618	6.36566
gi|255958193	TMEM176B	transmembrane protein 176B [Mus musculus]	0.313329	19.0477	60.7915
gi|148298820	TMEM176A	transmembrane protein 176A [Mus musculus]	0	0	#DIV/0!
gi|27532967	TMEM168	transmembrane protein 168 [Mus musculus]	0.91201	1.20183	1.31778
gi|225007607	TMEM167	protein kish-A precursor [Mus musculus]	0.963829	3.97963	4.12898
gi|111154067	TMEM165	transmembrane protein 165 [Mus musculus]	0	0	#DIV/0!
gi|13384766	TMEM14C	transmembrane protein 14C [Mus musculus]	0.432514	3.66305	8.46921
gi|160333480	TMEM143	transmembrane protein 143 [Mus musculus]	0.847227	5.44306	6.42456
gi|228008286	TMEM135	transmembrane protein 135 [Mus musculus]	0.990832	5.85927	5.91348
gi|13385378	TMEM134	transmembrane protein 134 isoform b [Mus musculus]	0.380189	10.0889	26.5365
gi|13384870	TMEM126A	transmembrane protein 126A [Mus musculus]	0.0376704	9.03323	239.797
gi|29789387	TMEM120A	transmembrane protein 120A [Mus musculus]	0.0420727	6.9798	165.899
gi|9790165	TMEM115	transmembrane protein 115 [Mus musculus]	0.363078	16.5899	45.6923
gi|28827824	TMEM111	transmembrane protein 111 [Mus musculus]	0.231207	11.0622	47.8457
gi|27734998	TMEM11	transmembrane protein 11 isoform 1 [Mus musculus]	0.666807	5.39316	8.08804
gi|19527378	TMEM109	transmembrane protein 109 precursor [Mus musculus]	0.954992	5.75232	6.02342
gi|188035856	TMEM106B	transmembrane protein 106B [Mus musculus]	0.260615	5.64733	21.6692
gi|145966911	TMED9	transmembrane emp24 domain-containing protein 9 precursor [Mus musculus]	0.801678	6.30729	7.86762
gi|255003819	TMED7	transmembrane emp24 protein transport domain containing 7 [Mus musculus]	0.0963829	8.70649	90.3323
gi|21746165	TMED5	transmembrane emp24 domain-containing protein 5 precursor [Mus musculus]	0.0356451	4.32358	121.295
gi|19527236	TMED4	transmembrane emp24 domain-containing protein 4 precursor [Mus musculus]	0.270396	2.20721	8.16287
gi|281427153	TMED3	transmembrane emp24 domain-containing protein 3 precursor [Mus musculus]	0.11272	9.54648	84.6921
gi|9790015	TMED2	transmembrane emp24 domain-containing protein 2 precursor [Mus musculus]	0.0457088	6.1354	134.228
gi|21312062	TMED10	transmembrane emp24 domain-containing protein 10 precursor [Mus musculus]	0.0794328	7.72402	97.2396
gi|85362703	TMED1	transmembrane emp24 domain-containing protein 1 precursor [Mus musculus]	0.83946	5.91348	7.04439
gi|27370560	TMCO7	transmembrane and coiled-coil domain-containing protein 7 [Mus musculus]	1.11686	3.56322	3.19038
gi|87116677	TMCO1	transmembrane and coiled-coil domain-containing protein 1 [Mus musculus]	0.0452898	5.9682	131.778
gi|256017222	TMCC1	transmembrane and coiled-coil domains protein 1 [Mus musculus]	0.363078	4.20575	11.5836
gi|283945630	TMBIM6	bax inhibitor 1 [Mus musculus]	0.0291072	5.91348	203.162
gi|31542095	TM9SF4	transmembrane 9 superfamily member 4 precursor [Mus musculus]	0.420727	23.542	55.9555
gi|19111162	TM9SF3	transmembrane 9 superfamily member 3 precursor [Mus musculus]	0.1	37.3115	373.115
gi|188528894	TM9SF2	transmembrane 9 superfamily member 2 precursor [Mus musculus]	1.07647	15.1301	14.0554
gi|27229185	TM9SF1	transmembrane 9 superfamily member 1 precursor [Mus musculus]	0.143219	15.554	108.603
gi|117414164	TM7SF2	delta(14)-sterol reductase [Mus musculus]	0.0554626	8.31463	149.914
gi|260099688	TM4SF4	transmembrane 4 L6 family member 4 [Mus musculus]	0.444631	5.59555	12.5847
gi|163310736	TLN2	talin-2 [Mus musculus]	4.44631	8.16288	1.83588
gi|227116327	TLN1	talin-1 [Mus musculus]	4.61318	3.27977	0.710957
gi|47059147	TLCD2	TLC domain-containing protein 2 [Mus musculus]	0.501187	3.62947	7.24174
gi|6678359	TKT	transketolase [Mus musculus]	3.83707	1.02765	0.26782
gi|114052811	TJP3	tight junction protein ZO-3 [Mus musculus]	0.448745	11.5836	25.8133
gi|160333863	TJP2	tight junction protein ZO-2 isoform 2 [Mus musculus]	0.10666	7.30875	68.524
gi|254675277	TJP1	tight junction protein ZO-1 isoform 1 [Mus musculus]	0.0559758	8.31463	148.54
gi|21704010	TIPRL	TIP41-like protein [Mus musculus]	1.44544	1.70547	1.17989
gi|270132824	TINAGL1	tubulointerstitial nephritis antigen-like precursor [Mus musculus]	0.0831764	5.91348	71.0957
gi|7305573	TIMM9	mitochondrial import inner membrane translocase subunit Tim9 [Mus musculus]	0.0636796	6.9798	109.608
gi|7305579	TIMM8B	mitochondrial import inner membrane translocase subunit Tim8 B [Mus musculus]	0.322107	1.08603	3.37166
gi|7305577	TIMM8A1	mitochondrial import inner membrane translocase subunit Tim8 A [Mus musculus]	0.167494	1.9224	11.4774
gi|22094989	TIMM50	mitochondrial import inner membrane translocase subunit TIM50 precursor [Mus musculus]	0.0597035	7.86762	131.778
gi|170763467	TIMM44	mitochondrial import inner membrane translocase subunit TIM44 precursor [Mus musculus]	3.49945	65.44	18.7001
gi|254675168	TIMM23	mitochondrial import inner membrane translocase subunit Tim23 [Mus musculus]	0.77983	6.1354	7.86761
gi|31543865	TIMM22	mitochondrial import inner membrane translocase subunit Tim22 isoform 1 [Mus musculus]	0.879022	5.39316	6.13541
gi|33468937	TIMM17B	mitochondrial import inner membrane translocase subunit Tim17-B [Mus musculus]	0.165959	5.34371	32.199
gi|7305581	TIMM13	mitochondrial import inner membrane translocase subunit Tim13 [Mus musculus]	0.17378	1.97626	11.3722
gi|158937240	TIMM10	mitochondrial import inner membrane translocase subunit Tim10 [Mus musculus]	0.648635	5.19808	8.01388
gi|176866834	TIAM2	T-lymphoma invasion and metastasis-inducing protein 2 [Mus musculus]	8.79023	11.7989	1.34228
gi|6678349	TIAL1	nucleolysin TIAR [Mus musculus]	1.19124	2.83037	2.37598
gi|21362343	THYN1	thymocyte nuclear protein 1 [Mus musculus]	0.744732	4.01646	5.39316
gi|6680129	THUMPD3	THUMP domain-containing protein 3 [Mus musculus]	2.65461	2.22763	0.839157
gi|21704176	THUMPD1	THUMP domain-containing protein 1 [Mus musculus]	1.88799	0.954648	0.505642
gi|23346499	THTPA	thiamine-triphosphatase [Mus musculus]	1.95884	1.94018	0.990474
gi|6678345	THRSP	thyroid hormone-inducible hepatic protein [Mus musculus]	2.88403	1.3057	0.452734
gi|68533246	THRAP3	thyroid hormone receptor-associated protein 3 [Mus musculus]	0.175388	3.37166	19.224
gi|239916005	THOP1	thimet oligopeptidase [Mus musculus]	1.95884	2.44255	1.24693
gi|13384834	THOC7	THO complex subunit 7 homolog isoform 1 [Mus musculus]	0.380189	4.44471	11.6908
gi|56605680	THOC6	THO complex subunit 6 homolog [Mus musculus]	1.15878	5.15043	4.44471
gi|27369587	THOC5	THO complex subunit 5 homolog [Mus musculus]	0.139316	4.01646	28.8299
gi|6755763	THOC4	THO complex subunit 4 [Mus musculus]	0.394457	2.33262	5.91348
gi|125656163	THOC2	THO complex subunit 2 [Mus musculus]	0.432514	3.94315	9.11681
gi|76677925	THNSL2	threonine synthase-like 2 [Mus musculus]	3.0761	0.831463	0.270298
gi|29243946	THNSL1	threonine synthase-like 1 isoform a [Mus musculus]	0.772681	3.56322	4.61151
gi|110626050	THEM4	thioesterase superfamily member 4 [Mus musculus]	0.212814	2.05042	9.63481
gi|47059073	THBS1	thrombospondin-1 [Mus musculus]	0.801678	3.97963	4.96413
gi|213512208	THA1	threonine aldolase 1 [Mus musculus]	0.246604	8.23841	33.4074
gi|6678459	TGOLN1	trans-Golgi network integral membrane protein 1 precursor [Mus musculus]	0.260615	18.3587	70.4439
gi|6678329	TGM2	protein-glutamine gamma-glutamyltransferase 2 [Mus musculus]	0.469894	3.46612	7.37638
gi|239787892	TGM1	protein-glutamine gamma-glutamyltransferase K [Mus musculus]	0.224905	13.7989	61.354
gi|6678321	TGFBI	transforming growth factor-beta-induced protein ig-h3 precursor [Mus musculus]	1	2.93659	2.93659
gi|11596855	TFRC	transferrin receptor protein 1 [Mus musculus]	0.102802	4.44471	43.2357
gi|10190660	TFIP11	tuftelin-interacting protein 11 [Mus musculus]	0.990832	4.78457	4.82885
gi|9790261	TFG	protein TFG [Mus musculus]	2.88403	0.808804	0.280442
gi|6678303	TFAM	transcription factor A, mitochondrial precursor [Mus musculus]	0.0267917	12.9373	482.884
gi|126090850	TEX264	testis expressed gene 264 [Mus musculus]	0.356451	11.9081	33.4074
gi|46430497	TEX2	testis-expressed sequence 2 protein [Mus musculus]	1.2942	5.44306	4.20575
gi|119372288	TENC1	tensin-like C1 domain-containing phosphatase [Mus musculus]	0.895364	4.56923	5.10321
gi|19923070	TECR	trans-2,3-enoyl-CoA reductase isoform 1 [Mus musculus]	0.0328095	6.42456	195.814
gi|22122663	TDRD7	tudor domain-containing protein 7 [Mus musculus]	1.02802	4.01646	3.907
gi|225703112	TDRD3	tudor domain-containing protein 3 [Mus musculus]	3.43558	11.2679	3.27977
gi|31982697	TDO2	tryptophan 2,3-dioxygenase [Mus musculus]	2.77971	13.4228	4.82884
gi|110625624	TCP1	T-complex protein 1 subunit alpha [Mus musculus]	0.928966	1.61378	1.73717
gi|6755742	TCOF1	treacle protein isoform 2 [Mus musculus]	1.19124	7.6532	6.42455
gi|268370151	TCIRG1	T-cell, immune regulator 1 [Mus musculus]	0.0737904	6.36566	86.2667
gi|157384992	TCFE3	transcription factor E3 isoform b [Mus musculus]	1.01859	4.82885	4.74071
gi|83776553	TCF25	transcription factor 25 isoform c [Mus musculus]	0.231207	6.07915	26.2932
gi|87196334	TCERG1	transcription elongation regulator 1 [Mus musculus]	0.559758	4.05362	7.24174
gi|31543847	TCEB3	transcription elongation factor B polypeptide 3 [Mus musculus]	0.879023	4.52734	5.15042
gi|13385800	TCEB2	transcription elongation factor B polypeptide 2 [Mus musculus]	1.64437	1.22417	0.744463
gi|21312712	TCEB1	transcription elongation factor B polypeptide 1 [Mus musculus]	2.70396	2.70298	0.999639
gi|32189438	TCEA3	transcription elongation factor A protein 3 [Mus musculus]	0.937562	19.7626	21.0787
gi|6755728	TCEA1	transcription elongation factor A protein 1 isoform 2 [Mus musculus]	1.99526	1.88731	0.945895
gi|79750133	TBXAS1	thromboxane-A synthase [Mus musculus]	1.2942	11.1646	8.62667
gi|20589521	TBRG4	protein TBRG4 [Mus musculus]	1.13763	5.05642	4.44471
gi|30102935	TBL3	transducin beta-like protein 3 [Mus musculus]	0.870964	3.40285	3.907
gi|31543845	TBL2	transducin beta-like protein 2 [Mus musculus]	0.118032	9.20117	77.9548
gi|33468969	TBL1X	F-box-like/WD repeat-containing protein TBL1X [Mus musculus]	0.981748	3.907	3.97963
gi|251823839	TBK1	serine/threonine-protein kinase TBK1 [Mus musculus]	8.55067	1.64378	0.19224
gi|27370550	TBCK	TBC domain-containing protein kinase-like protein isoform 2 [Mus musculus]	1.24738	5.1032	4.09112
gi|27370562	TBCEL	tubulin-specific chaperone cofactor E-like protein [Mus musculus]	2.46604	1.59898	0.6484
gi|31543843	TBCE	tubulin-specific chaperone E [Mus musculus]	1.2942	3.87118	2.99118
gi|28077067	TBCD	tubulin-specific chaperone D [Mus musculus]	4.65586	2.46515	0.529472
gi|87044901	TBCC	tubulin-specific chaperone C [Mus musculus]	1.80302	1.87001	1.03715
gi|170650659	TBCB	tubulin-folding cofactor B [Mus musculus]	2.1677	1.62871	0.751351
gi|6678225	TBCA	tubulin-specific chaperone A [Mus musculus]	2.44343	1.4854	0.607915
gi|124358940	TBC1D9B	TBC1 domain family member 9B [Mus musculus]	5.86138	6.02342	1.02765
gi|125630636	TBC1D8B	TBC1 domain family member 8B [Mus musculus]	3.76704	2.75323	0.730875
gi|164518898	TBC1D5	TBC1 domain family member 5 [Mus musculus]	3.31131	4.05362	1.22417
gi|255522821	TBC1D24	TBC1 domain family member 24 isoform a [Mus musculus]	1.69044	3.83569	2.26905
gi|42734463	TBC1D22A	TBC1 domain family member 22A [Mus musculus]	0	0	#DIV/0!
gi|111120337	TBC1D17	TBC1 domain family member 17 [Mus musculus]	1.24738	4.69724	3.76567
gi|255958202	TBC1D15	TBC1 domain family member 15 [Mus musculus]	7.94328	4.78457	0.602342
gi|22122839	TBC1D13	TBC1 domain family member 13 [Mus musculus]	1.41906	3.907	2.75323
gi|19527240	TBC1D10A	TBC1 domain family member 10A [Mus musculus]	1.44544	4.16719	2.88299
gi|31442416	TAZ	tafazzin isoform 2 [Mus musculus]	0.519996	15.4114	29.6376
gi|256773241	TAX1BP1	tax1-binding protein 1 homolog [Mus musculus]	0.963829	4.36358	4.52734
gi|30424744	TATDN1	putative deoxyribonuclease TATDN1 [Mus musculus]	0.654636	3.59619	5.49342
gi|22122769	TAT	tyrosine aminotransferase [Mus musculus]	0.496592	1.67434	3.37165
gi|227908819	TARSL2	probable threonyl-tRNA synthetase 2, cytoplasmic [Mus musculus]	1.08643	2.70298	2.48796
gi|254692865	TARS2	threonyl-tRNA synthetase, mitochondrial isoform 1 [Mus musculus]	0.457088	3.01886	6.60455
gi|27229277	TARS	threonyl-tRNA synthetase, cytoplasmic [Mus musculus]	1.31826	1.01822	0.772402
gi|21704096	TARDBP	TAR DNA-binding protein 43 isoform 1 [Mus musculus]	0.636796	0.524618	0.82384
gi|71143116	TAPT1	transmembrane anterior posterior transformation protein 1 [Mus musculus]	0.158489	7.24174	45.6923
gi|255069728	TAPBPL	tapasin-related protein precursor [Mus musculus]	0.501187	5.24618	10.4675
gi|70778974	TAPBP	tapasin isoform 1 [Mus musculus]	0.0636795	12.0183	188.731
gi|239915963	TAP2	antigen peptide transporter 2 [Mus musculus]	0.636796	9.20117	14.4492
gi|239835769	TAP1	antigen peptide transporter 1 isoform 2 [Mus musculus]	0.887156	5.39316	6.07916
gi|314122205	TAOK3	serine/threonine-protein kinase TAO3 [Mus musculus]	1.22462	5.44306	4.44471
gi|124358959	TAOK1	serine/threonine-protein kinase TAO1 [Mus musculus]	0.801678	4.09113	5.10321
gi|33859640	TALDO1	transaldolase [Mus musculus]	2.14783	0.724174	0.337166
gi|30519911	TAGLN2	transgelin-2 [Mus musculus]	3.01995	0.591348	0.195814
gi|6755714	TAGLN	transgelin [Mus musculus]	1.69044	2.77871	1.64378
gi|39930435	TACO1	translational activator of cytochrome c oxidase 1 [Mus musculus]	0.946237	4.12898	4.36358
gi|40556391	TACC1	transforming acidic coiled-coil-containing protein 1 short isoform [Mus musculus]	3.13329	5.91348	1.88731
gi|258547104	SYVN1	E3 ubiquitin-protein ligase synoviolin precursor [Mus musculus]	0.539511	4.32358	8.01389
gi|41282044	SYPL	synaptophysin-like protein 1 isoform 2 [Mus musculus]	0.258226	9.72396	37.6568
gi|158303335	SYNPO	synaptopodin isoform A [Mus musculus]	0.57544	2.85656	4.96413
gi|13384642	SYNJ2BP	synaptojanin-2-binding protein [Mus musculus]	0.691831	6.19217	8.95041
gi|256773220	SYNJ1	synaptojanin-1 isoform a [Mus musculus]	1.05682	3.94315	3.73116
gi|29788787	SYNCRIP	heterogeneous nuclear ribonucleoprotein Q isoform 2 [Mus musculus]	0.448746	0.937223	2.08854
gi|56550045	SYKB	tyrosine-protein kinase SYK [Mus musculus]	1.05682	5.15043	4.87353
gi|270265917	SYAP1	synapse-associated protein 1 [Mus musculus]	4.36516	2.46515	0.564733
gi|228008363	SWAP70	switch-associated protein 70 [Mus musculus]	1.87068	3.19039	1.70547
gi|23346601	SVIL	supervillin [Mus musculus]	0.38019	6.66566	17.5325
gi|251823824	SUSD2	sushi domain-containing protein 2 isoform 1 [Mus musculus]	0.260615	7.17535	27.5323
gi|6678185	SURF6	surfeit locus protein 6 [Mus musculus]	0.0981748	3.27977	33.4074
gi|6755698	SURF4	surfeit locus protein 4 [Mus musculus]	0.0981748	3.76568	38.3569
gi|160707899	SURF1	surfeit locus protein 1 [Mus musculus]	0.246604	4.24466	17.2125
gi|31088872	SUPV3L1	ATP-dependent RNA helicase SUPV3L1, mitochondrial precursor [Mus musculus]	0.824138	9.03323	10.9608
gi|166091434	SUPT6H	transcription elongation factor SPT6 [Mus musculus]	0.920449	4.61151	5.01006
gi|22094123	SUPT5H	transcription elongation factor SPT5 [Mus musculus]	0.794328	1.95814	2.46515
gi|74024924	SUOX	sulfite oxidase, mitochondrial precursor [Mus musculus]	0.492039	3.13215	6.36566
gi|168693641	SUN2	SUN domain-containing protein 2 [Mus musculus]	0.440555	8.39157	19.0477
gi|9910556	SUMO3	small ubiquitin-related modifier 3 precursor [Mus musculus]	2.1677	2.46515	1.13722
gi|6678489	SUMO1	small ubiquitin-related modifier 1 precursor [Mus musculus]	0.57544	1.10622	1.9224
gi|144094256	SUMF1	sulfatase-modifying factor 1 precursor [Mus musculus]	0.77268	4.78457	6.19218
gi|170932508	SULT5A1	sulfotransferase family 5A, member 1 [Mus musculus]	6.13762	8.16288	1.32997
gi|188219649	SULT1D1	sulfotransferase family 1D, member 1 [Mus musculus]	2.75423	1.49914	0.544306
gi|34328501	SULT1C2	sulfotransferase 1C2 [Mus musculus]	2.70396	1.9224	0.710957
gi|9845263	SULT1B1	sulfotransferase family cytosolic 1B member 1 [Mus musculus]	3.83707	2.26904	0.591348
gi|19526822	SULT1A1	sulfotransferase 1A1 [Mus musculus]	10.7646	35.3056	3.27977
gi|23956176	SUGT1	suppressor of G2 allele of SKP1 homolog [Mus musculus]	5.15228	2.14705	0.416719
gi|169881250	SUDS3	sin3 histone deacetylase corepressor complex component SDS3 isoform b [Mus musculus]	0	0	#DIV/0!
gi|165972309	SUCLG2	succinyl-CoA ligase [GDP-forming] subunit beta, mitochondrial precursor [Mus musculus]	0.109648	1.90477	17.3717
gi|255958286	SUCLG1	succinyl-CoA ligase [GDP-forming] subunit alpha, mitochondrial precursor [Mus musculus]	0.0405509	1.41854	34.9819
gi|46849708	SUCLA2	succinyl-CoA ligase [ADP-forming] subunit beta, mitochondrial precursor [Mus musculus]	0.127057	1.3057	10.2765
gi|6755364	SUB1	activated RNA polymerase II transcriptional coactivator p15 [Mus musculus]	0.0870964	34.3434	394.315
gi|158749547	STXBP5	syntaxin-binding protein 5 [Mus musculus]	1.11686	4.01646	3.59619
gi|6755690	STXBP3A	syntaxin-binding protein 3 [Mus musculus]	0.0608135	13.7989	226.905
gi|6755688	STXBP2	syntaxin-binding protein 2 [Mus musculus]	1.13763	6.36566	5.59555
gi|165972305	STXBP1	syntaxin-binding protein 1 isoform b [Mus musculus]	0.824138	4.09113	4.96413
gi|9055356	STX8	syntaxin-8 [Mus musculus]	0.428549	9.81393	22.9004
gi|31560462	STX7	syntaxin-7 [Mus musculus]	1.1272	5.44306	4.82884
gi|10946800	STX6	syntaxin-6 [Mus musculus]	0	0	#DIV/0!
gi|268370185	STX5A	syntaxin-5 [Mus musculus]	0.461318	8.46922	18.3588
gi|6678177	STX4A	syntaxin-4 [Mus musculus]	0.954992	5.59555	5.85926
gi|170172516	STX2	syntaxin-2 [Mus musculus]	0.102802	7.51352	73.0875
gi|77736535	STX18	syntaxin-18 [Mus musculus]	0.963829	7.86762	8.16288
gi|84579893	STX17	syntaxin-17 [Mus musculus]	0	0	#DIV/0!
gi|156231059	STX16	syntaxin-16 isoform b [Mus musculus]	1.0666	4.01646	3.76568
gi|19527102	STX12	syntaxin-12 [Mus musculus]	0.731139	5.24618	7.17536
gi|9789907	STUB1	STIP1 homology and U box-containing protein 1 [Mus musculus]	1.11686	5.1032	4.56923
gi|61651673	STT3B	dolichyl-diphosphooligosaccharide--protein glycosyltransferase subunit STT3B [Mus musculus]	0.0432514	11.3722	262.932
gi|148747128	STT3A	dolichyl-diphosphooligosaccharide--protein glycosyltransferase subunit STT3A [Mus musculus]	0.0416869	3.907	93.7223
gi|6678175	STS	steryl-sulfatase precursor [Mus musculus]	0.398107	7.44463	18.7001
gi|89886486	STRN4	striatin-4 isoform 2 [Mus musculus]	1.39316	4.44471	3.19038
gi|61098078	STRN	striatin [Mus musculus]	0.946237	4.28394	4.52734
gi|160707896	STRAP	serine-threonine kinase receptor-associated protein [Mus musculus]	0.751623	1.28187	1.70547
gi|87239986	STRADB	STE20-related kinase adapter protein beta [Mus musculus]	1.40605	4.40396	3.13215
gi|12963591	STOML2	stomatin-like protein 2 [Mus musculus]	0.0591561	10.4675	176.947
gi|7710018	STOM	erythrocyte band 7 integral membrane protein [Mus musculus]	0.363078	11.4774	31.6113
gi|9789995	STMN1	stathmin [Mus musculus]	1.13763	3.13215	2.75323
gi|27370078	STK38L	serine/threonine-protein kinase 38-like [Mus musculus]	1.31826	5.85927	4.44471
gi|19527344	STK38	serine/threonine-protein kinase 38 [Mus musculus]	1.47231	3.59619	2.44255
gi|118150664	STK3	serine/threonine-protein kinase 3 [Mus musculus]	1.69044	4.74071	2.80442
gi|21703922	STK24	serine/threonine-protein kinase 24 [Mus musculus]	1.35519	2.42015	1.78584
gi|9507153	STK19	serine/threonine-protein kinase 19 [Mus musculus]	0.580764	6.19217	10.6621
gi|226958539	STK16	serine/threonine-protein kinase 16 [Mus musculus]	1.18032	7.30875	6.19217
gi|14389431	STIP1	stress-induced-phosphoprotein 1 [Mus musculus]	2.37684	0.496413	0.208854
gi|281182368	STIM2	stromal interaction molecule 2 precursor [Mus musculus]	0.239883	3.83569	15.9898
gi|31981983	STIM1	stromal interaction molecule 1 precursor [Mus musculus]	0.049204	7.17535	145.829
gi|31981509	STEAP4	metalloreductase STEAP4 [Mus musculus]	0.226986	10.4675	46.1151
gi|146134512	STEAP3	metalloreductase STEAP3 [Mus musculus]	0.0887156	13.9265	156.98
gi|30424697	STBD1	starch-binding domain-containing protein 1 [Mus musculus]	1.33045	0.544306	0.409113
gi|158186641	STAU1	double-stranded RNA-binding protein Staufen homolog 1 isoform 1 [Mus musculus]	0.183654	4.32358	23.542
gi|128485774	STAT6	signal transducer and transcription activator 6 [Mus musculus]	4.2462	3.37166	0.794041
gi|165932368	STAT5B	signal transducer and activator of transcription 5B [Mus musculus]	2.77971	1.85286	0.666566
gi|255759968	STAT5A	signal transducer and activator of transcription 5A isoform 2 [Mus musculus]	0.77983	6.78958	8.70649
gi|22094115	STAT3	signal transducer and activator of transcription 3 isoform 3 [Mus musculus]	3.80189	3.76568	0.990474
gi|9910572	STAT2	signal transducer and activator of transcription 2 [Mus musculus]	1.8197	8.23841	4.52734
gi|114326482	STAT1	signal transducer and activator of transcription 1 [Mus musculus]	2.26987	2.88299	1.27011
gi|19526998	STARD4	stAR-related lipid transfer protein 4 [Mus musculus]	1.08643	3.94315	3.62947
gi|254553366	STARD13	stAR-related lipid transfer protein 13 isoform 2 [Mus musculus]	1.25893	5.44306	4.32358
gi|9910482	STARD10	PCTP-like protein [Mus musculus]	1.77011	1.49914	0.846921
gi|22122357	STAP2	signal-transducing adaptor protein 2 [Mus musculus]	5.80765	26.2932	4.52734
gi|17941277	STAMBP	STAM-binding protein [Mus musculus]	1.09648	4.28394	3.907
gi|9789975	STAM2	signal transducing adapter molecule 2 [Mus musculus]	2.60615	5.44306	2.08854
gi|6755668	STAM	signal transducing adapter molecule 1 [Mus musculus]	1.09648	4.74071	4.32358
gi|118150674	STAG2	cohesin subunit SA-2 [Mus musculus]	0.654636	5.24618	8.01389
gi|40254610	STAG1	cohesin subunit SA-1 [Mus musculus]	0.369828	4.69724	12.7011
gi|20149764	STAB2	stabilin-2 precursor [Mus musculus]	0.151356	15.8432	104.675
gi|154240684	STAB1	stabilin-1 precursor [Mus musculus]	0.17378	6.36566	36.6305
gi|22122355	ST6GAL1	beta-galactoside alpha-2,6-sialyltransferase 1 [Mus musculus]	0.937562	21.4705	22.9004
gi|78126157	ST3GAL5	lactosylceramide alpha-2,3-sialyltransferase isoform a [Mus musculus]	1.13763	27.0298	23.7598
gi|31543703	ST3GAL4	CMP-N-acetylneuraminate-beta-galactosamide-alpha-2,3-sialyltransferase 4 [Mus musculus]	3.01995	10.7608	3.56322
gi|239937471	ST3GAL3	CMP-N-acetylneuraminate-beta-1,4-galactoside alpha-2,3-sialyltransferase [Mus musculus]	0.123595	6.24947	50.5642
gi|6677957	ST3GAL1	CMP-N-acetylneuraminate-beta-galactosamide-alpha-2,3-sialyltransferase 1 [Mus musculus]	0.654636	6.07915	9.28631
gi|19526912	ST13	hsc70-interacting protein [Mus musculus]	1.88799	1.09608	0.580555
gi|31543773	SSSCA1	Sjoegren syndrome/scleroderma autoantigen 1 homolog [Mus musculus]	1.01859	2.6782	2.62932
gi|209862973	SSRP1	FACT complex subunit SSRP1 isoform 2 [Mus musculus]	0.349945	8.23841	23.542
gi|6678145	SSR4	translocon-associated protein subunit delta isoform 2 precursor [Mus musculus]	0.1	8.95041	89.5041
gi|21312968	SSR3	translocon-associated protein subunit gamma [Mus musculus]	0.0376704	14.3167	380.052
gi|165377206	SSR1	translocon-associated protein subunit alpha precursor [Mus musculus]	0.0444631	6.36566	143.167
gi|194473671	SSFA2	sperm-specific antigen 2 homolog [Mus musculus]	0.369828	7.86762	21.2737
gi|47059026	SSBP1	single-stranded DNA-binding protein, mitochondrial isoform 1 [Mus musculus]	0.0469894	8.31463	176.947
gi|6678143	SSB	lupus La protein homolog [Mus musculus]	0.272898	0.903323	3.31012
gi|21313268	SRXN1	sulfiredoxin-1 [Mus musculus]	1.47231	3.2497	2.20721
gi|13385016	SRSF9	serine/arginine-rich splicing factor 9 [Mus musculus]	0.534565	2.99118	5.59555
gi|306774101	SRSF7	serine/arginine-rich splicing factor 7 isoform 3 [Mus musculus]	0.157036	3.34074	21.2737
gi|224967104	SRSF6	arginine/serine-rich splicing factor 6 [Mus musculus]	0.288403	3.53056	12.2417
gi|165377173	SRSF4	serine/arginine-rich splicing factor 4 [Mus musculus]	0.457088	4.65418	10.1822
gi|8567402	SRSF3	serine/arginine-rich splicing factor 3 [Mus musculus]	0.148594	4.24466	28.5656
gi|6755478	SRSF2	serine/arginine-rich splicing factor 2 [Mus musculus]	0.42462	2.70298	6.36566
gi|122937372	SRSF10	serine/arginine-rich splicing factor 10 isoform 2 [Mus musculus]	0.107647	5.69958	52.9472
gi|34328400	SRSF1	serine/arginine-rich splicing factor 1 isoform 1 [Mus musculus]	0.0591562	2.60521	44.0396
gi|158186674	SRRT	serrate RNA effector molecule homolog isoform 3 [Mus musculus]	0.201372	1.75325	8.70649
gi|126157504	SRRM2	serine/arginine repetitive matrix protein 2 [Mus musculus]	1.55597	1.90477	1.22417
gi|194440687	SRRM1	serine/arginine repetitive matrix protein 1 isoform 2 [Mus musculus]	0.855067	4.05362	4.74071
gi|7305521	SRR	serine racemase [Mus musculus]	3.94457	2.99118	0.758303
gi|6678137	SRPRB	signal recognition particle receptor subunit beta [Mus musculus]	0.291072	5.44306	18.7001
gi|27229036	SRPR	signal recognition particle receptor subunit alpha [Mus musculus]	2.03236	9.72396	4.78457
gi|31982726	SRPK1	serine/threonine-protein kinase SRPK1 [Mus musculus]	0.744732	4.87352	6.54399
gi|6755662	SRP9	signal recognition particle 9 kDa protein [Mus musculus]	2.10863	2.85656	1.3547
gi|118344452	SRP72	signal recognition particle 72 [Mus musculus]	0.711213	3.73115	5.24618
gi|47271535	SRP68	signal recognition particle 68 kDa protein [Mus musculus]	0.586138	4.05362	6.91581
gi|31981338	SRP54A	signal recognition particle 54 kDa protein [Mus musculus]	0.519996	4.87352	9.37223
gi|160333840	SRP19	signal recognition particle 19 kDa protein [Mus musculus]	1.01859	4.20575	4.12898
gi|6678133	SRP14	signal recognition particle 14 kDa protein [Mus musculus]	0.981748	5.24618	5.34371
gi|6678131	SRM	spermidine synthase [Mus musculus]	1.58489	0.691581	0.436358
gi|124430543	SRI	sorcin isoform 2 [Mus musculus]	2.33346	2.70298	1.15836
gi|157951723	SRGAP2	SLIT-ROBO Rho GTPase-activating protein 2 [Mus musculus]	6.13762	9.03323	1.47178
gi|226443099	SRBD1	S1 RNA-binding domain-containing protein 1 [Mus musculus]	0.405509	7.72402	19.0477
gi|257096048	SRA1	steroid receptor RNA activator 1 isoform a [Mus musculus]	2.70396	3.80052	1.40554
gi|6754954	SQSTM1	sequestosome-1 [Mus musculus]	1.25893	5.85927	4.65418
gi|244790049	SQRDL	sulfide:quinone oxidoreductase, mitochondrial precursor [Mus musculus]	0.0809096	40.1646	496.413
gi|6678127	SQLE	squalene monooxygenase [Mus musculus]	2.96483	5.54425	1.87001
gi|6755656	SPTLC2	serine palmitoyltransferase 2 [Mus musculus]	0	0	#DIV/0!
gi|29244577	SPTLC1	serine palmitoyltransferase 1 [Mus musculus]	0	0	#DIV/0!
gi|58037095	SPRYD4	SPRY domain-containing protein 4 [Mus musculus]	0.0895365	3.53056	39.4315
gi|160333789	SPR	sepiapterin reductase [Mus musculus]	1.51356	0.444471	0.293659
gi|170671720	SPNS1	protein spinster homolog 1 [Mus musculus]	0	0	#DIV/0!
gi|55926127	SPNB3	spectrin beta chain, brain 2 [Mus musculus]	0.090365	15.9898	176.947
gi|117938332	SPNB2	spectrin beta chain, brain 1 isoform 1 [Mus musculus]	0.0831764	16.2871	195.814
gi|84490394	SPNB1	spectrin beta chain, erythrocyte [Mus musculus]	0.390841	8.70649	22.2763
gi|295054271	SPNA2	spectrin alpha chain, brain isoform 3 [Mus musculus]	0.0794328	18.5286	233.261
gi|19526481	SPNA1	spectrin alpha chain, erythrocyte [Mus musculus]	0.197697	8.01389	40.5362
gi|42544000	SPHK2	sphingosine kinase 2 [Mus musculus]	2.91072	5.91348	2.03162
gi|148539988	SPG7	paraplegin [Mus musculus]	0.299226	4.65418	15.554
gi|20070390	SPG21	maspardin [Mus musculus]	1.69044	5.75232	3.40285
gi|222418579	SPG20	spartin isoform a [Mus musculus]	20.3236	30.1886	1.4854
gi|125988403	SPCS3	signal peptidase complex subunit 3 [Mus musculus]	0.0613762	3.27977	53.4371
gi|13385134	SPCS2	signal peptidase complex subunit 2 [Mus musculus]	0.0887156	8.46922	95.4648
gi|193788663	SPCS1	signal peptidase complex subunit 1 [Mus musculus]	0.724436	5.1032	7.04438
gi|309264569	SPATA5L1	PREDICTED: LOW QUALITY PROTEIN: spermatogenesis associated 5-like 1 [Mus musculus]	2.80543	8.31463	2.96376
gi|254553470	SPATA5	spermatogenesis-associated protein 5 isoform 1 [Mus musculus]	3.19154	4.69724	1.47178
gi|244790112	SPAST	spastin isoform 2 [Mus musculus]	2.83139	5.15043	1.81904
gi|70887772	SPAG9	C-Jun-amino-terminal kinase-interacting protein 4 isoform 1 [Mus musculus]	2.08929	3.37166	1.61378
gi|264681516	SPAG7	sperm-associated antigen 7 isoform 1 [Mus musculus]	1.1272	5.19808	4.61151
gi|133893022	SP110	sp110 nuclear body protein [Mus musculus]	0	0	#DIV/0!
gi|124249354	SP100	nuclear autoantigen Sp-100 [Mus musculus]	0.758577	6.85241	9.03323
gi|117414170	SOS1	son of sevenless homolog 1 [Mus musculus]	3.40408	2.10787	0.619217
gi|22128627	SORD	sorbitol dehydrogenase [Mus musculus]	2.72898	0.452734	0.165899
gi|6755504	SORBS3	vinexin [Mus musculus]	0.501187	5.29472	10.5644
gi|78000154	SORBS1	sorbin and SH3 domain-containing protein 1 isoform 5 [Mus musculus]	0.0666807	9.81393	147.178
gi|124378037	SON	protein SON truncated isoform [Mus musculus]	0.0310456	3.69695	119.081
gi|6755600	SOD3	extracellular superoxide dismutase [Cu-Zn] precursor [Mus musculus]	1.13763	4.12898	3.62947
gi|31980762	SOD2	superoxide dismutase [Mn], mitochondrial precursor [Mus musculus]	0.207014	3.31012	15.9898
gi|45597447	SOD1	superoxide dismutase [Cu-Zn] [Mus musculus]	3.83707	0.730875	0.190477
gi|22122547	SOAT2	sterol O-acyltransferase 2 [Mus musculus]	0.288403	6.30729	21.8697
gi|29568084	SNX9	sorting nexin-9 [Mus musculus]	0.474242	4.91862	10.3715
gi|26986581	SNX8	sorting nexin-8 [Mus musculus]	2.26987	8.39157	3.69694
gi|297747317	SNX7	sorting nexin-7 isoform 1 [Mus musculus]	20.893	17.8584	0.854758
gi|27754031	SNX6	sorting nexin-6 [Mus musculus]	2.96483	2.72799	0.920117
gi|312596940	SNX5	sorting nexin-5 [Mus musculus]	3.19154	1.49914	0.469724
gi|18017596	SNX4	sorting nexin-4 [Mus musculus]	12.1339	10.9608	0.903323
gi|66793416	SNX33	sorting nexin-33 [Mus musculus]	0.831764	4.69724	5.64733
gi|33859789	SNX30	sorting nexin-30 [Mus musculus]	4.13048	6.30729	1.52701
gi|31560433	SNX3	sorting nexin-3 [Mus musculus]	1.23595	4.32358	3.49819
gi|126723792	SNX27	sorting nexin-27 isoform 1 [Mus musculus]	2.0893	2.39797	1.14774
gi|110625874	SNX21	sorting nexin-21 [Mus musculus]	1.09648	4.82885	4.40396
gi|13385878	SNX2	sorting nexin-2 [Mus musculus]	2.1677	3.13215	1.44492
gi|91598596	SNX18	sorting nexin-18 [Mus musculus]	0.990832	3.53056	3.56322
gi|30794430	SNX15	sorting nexin-15 [Mus musculus]	1.97697	4.96413	2.51098
gi|238814328	SNX14	sorting nexin-14 [Mus musculus]	0	0	#DIV/0!
gi|160333829	SNX12	sorting nexin-12 isoform 3 [Mus musculus]	2.33346	3.56322	1.52701
gi|71043944	SNX1	sorting nexin-1 [Mus musculus]	2.99227	2.53421	0.846921
gi|146149191	SNW1	SNW domain-containing protein 1 [Mus musculus]	0.912011	4.69724	5.15042
gi|6678059	SNTB2	beta-2-syntrophin [Mus musculus]	0.963829	5.39316	5.59556
gi|7710096	SNTB1	beta-1-syntrophin [Mus musculus]	0.30761	13.2997	43.2358
gi|160333722	SNTA1	alpha-1-syntrophin [Mus musculus]	0.903649	5.49342	6.07915
gi|254028189	SNRPF	small nuclear ribonucleoprotein F [Mus musculus]	0.92045	8.08804	8.78705
gi|27883844	SNRPE	small nuclear ribonucleoprotein E [Mus musculus]	0.299226	2.05042	6.85241
gi|13385598	SNRPD3	small nuclear ribonucleoprotein Sm D3 [Mus musculus]	0.194089	5.91348	30.4679
gi|58037145	SNRPD2	small nuclear ribonucleoprotein Sm D2 [Mus musculus]	0.119124	3.01886	25.3421
gi|6678055	SNRPD1	small nuclear ribonucleoprotein Sm D1 [Mus musculus]	0.903649	3.80052	4.20575
gi|6755596	SNRPC	U1 small nuclear ribonucleoprotein C [Mus musculus]	0.77983	4.69724	6.02342
gi|23956110	SNRPB2	U2 small nuclear ribonucleoprotein B'' [Mus musculus]	0.642688	2.72799	4.24466
gi|6678053	SNRPB	small nuclear ribonucleoprotein-associated protein B [Mus musculus]	0.887156	4.12898	4.65418
gi|228480232	SNRPA1	U2 small nuclear ribonucleoprotein A' [Mus musculus]	0.428549	3.87118	9.03323
gi|67846113	SNRNP70	U1 small nuclear ribonucleoprotein 70 kDa [Mus musculus]	0.128233	1.80237	14.0554
gi|115298670	SNRNP40	U5 small nuclear ribonucleoprotein 40 kDa protein [Mus musculus]	0.16293	2.10787	12.9373
gi|40018610	SNRNP200	U5 small nuclear ribonucleoprotein 200 kDa helicase [Mus musculus]	0.177011	2.70298	15.2702
gi|15809002	SNF8	vacuolar-sorting protein SNF8 [Mus musculus]	5.44503	5.75232	1.05644
gi|77404392	SND1	staphylococcal nuclease domain-containing protein 1 [Mus musculus]	0.0359749	4.87352	135.47
gi|6678047	SNCA	alpha-synuclein [Mus musculus]	1.95884	3.04679	1.5554
gi|19923056	SNAPIN	SNARE-associated protein Snapin [Mus musculus]	0.928966	4.36358	4.69724
gi|21362303	SNAP47	synaptosomal-associated protein 47 [Mus musculus]	2.03236	22.2763	10.9608
gi|139948568	SNAP29	synaptosomal-associated protein 29 [Mus musculus]	3.16228	11.2679	3.56322
gi|295317325	SNAP23	synaptosomal-associated protein 23 isoform a [Mus musculus]	0.131826	15.4114	116.908
gi|154689581	SMYD5	SET and MYND domain-containing protein 5 [Mus musculus]	2.46604	0.575232	0.233261
gi|21312378	SMYD3	SET and MYND domain-containing protein 3 [Mus musculus]	1.38038	3.59619	2.60521
gi|40254179	SMUG1	single-strand selective monofunctional uracil DNA glycosylase [Mus musculus]	2.12814	3.94315	1.85286
gi|227430367	SMU1	WD40 repeat-containing protein SMU1 [Mus musculus]	0.398107	2.44255	6.1354
gi|114431242	SMPDL3A	acid sphingomyelinase-like phosphodiesterase 3a precursor [Mus musculus]	0.90365	3.69695	4.09113
gi|257196247	SMPD4	sphingomyelin phosphodiesterase 4 isoform 2 [Mus musculus]	0.731139	4.61151	6.3073
gi|10946902	SMPD3	sphingomyelin phosphodiesterase 3 [Mus musculus]	1	7.94041	7.94041
gi|6678031	SMPD2	sphingomyelin phosphodiesterase 2 [Mus musculus]	0.0613762	9.03323	147.178
gi|6755582	SMPD1	sphingomyelin phosphodiesterase precursor [Mus musculus]	0.855067	4.40396	5.15042
gi|226246622	SMOC1	SPARC-related modular calcium-binding protein 1 isoform 1 [Mus musculus]	0.912011	4.65418	5.1032
gi|27369569	SMNDC1	survival of motor neuron-related-splicing factor 30 [Mus musculus]	0	0	#DIV/0!
gi|50582545	SMG6	telomerase-binding protein EST1A [Mus musculus]	0.946237	5.80555	6.1354
gi|46849745	SMEK1	serine/threonine-protein phosphatase 4 regulatory subunit 3A isoform 1 [Mus musculus]	1.95884	2.14705	1.09608
gi|30425240	SMCR8	Smith-Magenis syndrome chromosomal region candidate gene 8 protein homolog isoform 2 [Mus musculus]	0.990831	3.53056	3.56323
gi|31982319	SMCR7L	Smith-Magenis syndrome chromosomal region candidate gene 7 protein-like [Mus musculus]	1.45881	5.85927	4.01646
gi|148839318	SMCHD1	structural maintenance of chromosomes flexible hinge domain-containing protein 1 [Mus musculus]	1.02802	4.24466	4.12898
gi|36031035	SMC3	structural maintenance of chromosomes protein 3 [Mus musculus]	0.291072	4.40396	15.1301
gi|258613892	SMC1A	structural maintenance of chromosomes protein 1A [Mus musculus]	0.239883	2.96376	12.355
gi|10181166	SMARCE1	SWI/SNF-related matrix-associated actin-dependent regulator chromatin subfamily E member 1 [Mus musculus]	0.148594	7.24174	48.7353
gi|194328771	SMARCD2	SWI/SNF-related matrix-associated actin-dependent regulator of chromatin subfamily D member 2 isoform 2 [Mus musculus]	1.05682	7.58304	7.17535
gi|37718972	SMARCC2	SWI/SNF complex subunit SMARCC2 isoform 3 [Mus musculus]	1.07647	4.82885	4.48584
gi|112421097	SMARCC1	SWI/SNF complex subunit SMARCC1 [Mus musculus]	0.912011	4.44471	4.87353
gi|6755578	SMARCB1	SWI/SNF-related matrix-associated actin-dependent regulator of chromatin subfamily B member 1 isoform 1 [Mus musculus]	0.501187	9.81393	19.5814
gi|40254124	SMARCA5	SWI/SNF-related matrix-associated actin-dependent regulator of chromatin subfamily A member 5 [Mus musculus]	0.0847227	8.08804	95.4648
gi|51593084	SMARCA2	probable global transcription activator SNF2L2 isoform 1 [Mus musculus]	1.05682	7.79548	7.37638
gi|31981560	SMAP2	stromal membrane-associated protein 2 [Mus musculus]	1.21339	3.66305	3.01886
gi|28077013	SMAP1	stromal membrane-associated protein 1 [Mus musculus]	3.10456	2.33262	0.751352
gi|6678774	SMAD5	mothers against decapentaplegic homolog 5 [Mus musculus]	0.937562	4.87352	5.19808
gi|31543224	SMAD4	mothers against decapentaplegic homolog 4 [Mus musculus]	1.14815	3.31012	2.88299
gi|56605992	SLMAP	sarcolemmal membrane-associated protein [Mus musculus]	0.30761	10.9608	35.6322
gi|257467554	SLK	STE20-like serine/threonine-protein kinase isoform 2 [Mus musculus]	1.27057	4.48583	3.53056
gi|238637283	SLFN5	schlafen family member 5 [Mus musculus]	0.42462	2.93659	6.91581
gi|29789421	SLCO2B1	solute carrier organic anion transporter family member 2B1 [Mus musculus]	0.0870963	17.8584	205.042
gi|110625831	SLCO2A1	solute carrier organic anion transporter family member 2A1 [Mus musculus]	0.0283139	11.2679	397.963
gi|14547899	SLCO1B2	solute carrier organic anion transporter family member 1B2 isoform 1 [Mus musculus]	0.0277971	8.46922	304.679
gi|7305497	SLCO1A1	solute carrier organic anion transporter family member 1A1 [Mus musculus]	0.0177011	6.42456	362.947
gi|46909605	SLC9A8	sodium/hydrogen exchanger 8 isoform b [Mus musculus]	0.554626	8.54758	15.4114
gi|226246652	SLC9A3R2	Na(+)/H(+) exchange regulatory cofactor NHE-RF2 isoform A [Mus musculus]	0.224905	6.66566	29.6376
gi|6755566	SLC9A3R1	Na(+)/H(+) exchange regulatory cofactor NHE-RF1 [Mus musculus]	1.48594	8.16288	5.49343
gi|113680130	SLC7A2	low affinity cationic amino acid transporter 2 isoform 1 [Mus musculus]	0.0591562	11.3722	192.24
gi|21362295	SLC6A13	sodium- and chloride-dependent GABA transporter 2 [Mus musculus]	0.711214	7.30875	10.2764
gi|92110009	SLC6A12	sodium- and chloride-dependent betaine transporter [Mus musculus]	0.0625173	12.355	197.625
gi|308210768	SLC4A4	electrogenic sodium bicarbonate cotransporter 1 isoform c [Mus musculus]	0.847227	6.66566	7.86761
gi|6755560	SLC4A1	band 3 anion transport protein [Mus musculus]	0.175388	4.87352	27.7871
gi|312596932	SLC44A2	choline transporter-like protein 2 isoform 1 [Mus musculus]	0.178649	3.94315	22.0721
gi|238637277	SLC3A2	4F2 cell-surface antigen heavy chain isoform a [Mus musculus]	0.291072	10.7608	36.9695
gi|119120879	SLC3A1	solute carrier family 3, member 1 [Mus musculus]	0.197697	1.34228	6.78958
gi|118150670	SLC39A7	zinc transporter SLC39A7 [Mus musculus]	0.0625173	12.7011	203.162
gi|21312508	SLC39A4	zinc transporter ZIP4 precursor [Mus musculus]	0.0879023	16.1378	183.587
gi|47059049	SLC39A14	zinc transporter ZIP14 isoform b [Mus musculus]	0.0353183	12.8187	362.947
gi|262073043	SLC39A11	zinc transporter ZIP11 isoform 1 [Mus musculus]	1.57036	3.87118	2.46515
gi|31543737	SLC38A4	sodium-coupled neutral amino acid transporter 4 [Mus musculus]	0.405509	1.10622	2.72799
gi|34328322	SLC38A3	sodium-coupled neutral amino acid transporter 3 [Mus musculus]	0.0185353	15.2701	823.841
gi|258645137	SLC38A10	putative sodium-coupled neutral amino acid transporter 10 isoform 4 [Mus musculus]	0.229087	13.6723	59.682
gi|51592076	SLC37A4	glucose-6-phosphate translocase [Mus musculus]	0.928966	3.97963	4.28394
gi|165377022	SLC35E1	solute carrier family 35 member E1 [Mus musculus]	1.18032	7.37638	6.24947
gi|29244214	SLC35D1	solute carrier family 35 (UDP-glucuronic acid/UDP-N-acetylgalactosamine dual transporter), member D1 [Mus musculus]	0.0331131	5.29472	159.898
gi|110625963	SLC35B2	adenosine 3'-phospho 5'-phosphosulfate transporter 1 [Mus musculus]	0.205116	9.81393	47.8457
gi|7949137	SLC35B1	solute carrier family 35 member B1 [Mus musculus]	0.809096	3.43434	4.24466
gi|21450281	SLC35A3	UDP-N-acetylglucosamine transporter [Mus musculus]	0.505825	10.1822	20.13
gi|31543730	SLC33A1	acetyl-coenzyme A transporter 1 [Mus musculus]	0.169044	14.5829	86.2667
gi|227116313	SLC31A1	high affinity copper uptake protein 1 [Mus musculus]	0.501187	5.54425	11.0622
gi|125660458	SLC30A9	zinc transporter 9 [Mus musculus]	0.870964	4.65418	5.34371
gi|12963579	SLC30A7	zinc transporter 7 [Mus musculus]	1.35519	4.91862	3.62947
gi|31559966	SLC30A6	zinc transporter 6 [Mus musculus]	0	0	#DIV/0!
gi|84794621	SLC30A10	zinc transporter 10 [Mus musculus]	0.731139	11.0622	15.1301
gi|6678017	SLC30A1	zinc transporter 1 [Mus musculus]	1.14815	3.80052	3.31011
gi|156231033	SLC2A9	solute carrier family 2, member 9 isoform 1 [Mus musculus]	0.544503	11.6908	21.4705
gi|165377237	SLC2A2	solute carrier family 2, facilitated glucose transporter member 2 [Mus musculus]	0.0586138	8.62667	147.178
gi|312283711	SLC29A1	equilibrative nucleoside transporter 1 isoform 1 [Mus musculus]	0.11272	7.79548	69.1581
gi|228008365	SLC27A5	bile acyl-CoA synthetase [Mus musculus]	0.0870964	9.03323	103.715
gi|45597453	SLC27A4	long-chain fatty acid transport protein 4 [Mus musculus]	0.366438	5.64733	15.4114
gi|113374154	SLC27A2	very long-chain acyl-CoA synthetase [Mus musculus]	0.0515229	6.66566	129.373
gi|170650677	SLC26A1	sulfate anion transporter 1 [Mus musculus]	0.114815	10.0889	87.8705
gi|22094075	SLC25A5	ADP/ATP translocase 2 [Mus musculus]	0.0534564	6.85241	128.187
gi|13385672	SLC25A46	solute carrier family 25 member 46 [Mus musculus]	0.619441	5.05642	8.16287
gi|23956272	SLC25A45	solute carrier family 25 member 45 [Mus musculus]	0.0524807	9.20117	175.325
gi|56090652	SLC25A42	solute carrier family 25 member 42 [Mus musculus]	0.104713	3.87118	36.9695
gi|168480117	SLC25A32	mitochondrial folate transporter/carrier [Mus musculus]	0.413047	5.1032	12.355
gi|21553115	SLC25A28	mitoferrin-2 [Mus musculus]	0.195884	4.32358	22.0721
gi|256355222	SLC25A25	calcium-binding mitochondrial carrier protein SCaMC-2 isoform 3 [Mus musculus]	0.717794	4.65418	6.484
gi|49274632	SLC25A23	calcium-binding mitochondrial carrier protein SCaMC-3 [Mus musculus]	0.0824138	16.1378	195.814
gi|294831970	SLC25A22	mitochondrial glutamate carrier 1 [Mus musculus]	0.0394457	6.85241	173.717
gi|269784687	SLC25A21	mitochondrial 2-oxodicarboxylate carrier isoform 1 [Mus musculus]	0.0325087	6.24947	192.24
gi|10048462	SLC25A20	mitochondrial carnitine/acylcarnitine carrier protein [Mus musculus]	0.0428549	5.75232	134.228
gi|29789024	SLC25A17	peroxisomal membrane protein PMP34 [Mus musculus]	1.03753	4.09113	3.94315
gi|30424808	SLC25A16	graves disease carrier protein homolog [Mus musculus]	0.175388	2.96376	16.8983
gi|31044465	SLC25A15	mitochondrial ornithine transporter 1 isoform 1 [Mus musculus]	0.0758578	2.70298	35.6322
gi|294832028	SLC25A13	calcium-binding mitochondrial carrier protein Aralar2 isoform 2 [Mus musculus]	0.0394457	7.86762	199.454
gi|27369581	SLC25A12	calcium-binding mitochondrial carrier protein Aralar1 [Mus musculus]	0.0711213	6.24947	87.8705
gi|21312994	SLC25A11	mitochondrial 2-oxoglutarate/malate carrier protein [Mus musculus]	0.0685488	5.19808	75.8303
gi|254826790	SLC25A10	mitochondrial dicarboxylate carrier [Mus musculus]	0.0824138	8.62667	104.675
gi|23943838	SLC25A1	solute carrier family 25, member 1 [Mus musculus]	0.057544	7.44463	129.373
gi|42741686	SLC23A1	solute carrier family 23 member 1 [Mus musculus]	0	0	#DIV/0!
gi|254939683	SLC22A7	solute carrier family 22 member 7 [Mus musculus]	0.0244343	11.5836	474.071
gi|85701678	SLC22A23	solute carrier family 22 member 23 [Mus musculus]	0.630957	11.5836	18.3588
gi|112363088	SLC22A18	solute carrier family 22 member 18 [Mus musculus]	0.0167494	3.66305	218.697
gi|31982010	SLC22A1	solute carrier family 22 member 1 [Mus musculus]	0.0809096	7.58304	93.7223
gi|165377214	SLC20A2	sodium-dependent phosphate transporter 2 [Mus musculus]	0.0299226	14.3167	478.457
gi|117606275	SLC1A2	excitatory amino acid transporter 2 isoform 2 [Mus musculus]	0.0717794	7.6532	106.621
gi|259155328	SLC17A3	solute carrier family 17 (sodium phosphate), member 3 isoform 2 [Mus musculus]	0.83946	5.9682	7.10957
gi|21450227	SLC17A2	sodium-dependent phosphate transport protein 3 [Mus musculus]	0.0141906	18.8731	1329.97
gi|166999494	SLC16A10	monocarboxylate transporter 10 isoform 1 [Mus musculus]	0.77983	4.05362	5.19808
gi|6677995	SLC16A1	monocarboxylate transporter 1 [Mus musculus]	0.144544	29.0967	201.3
gi|6755534	SLC12A7	solute carrier family 12 member 7 [Mus musculus]	0.164437	11.4774	69.798
gi|294774569	SLC10A1	sodium/bile acid cotransporter isoform 1 [Mus musculus]	0.016293	7.17535	440.396
gi|164663904	SLAIN2	SLAIN motif-containing protein 2 isoform b [Mus musculus]	1.19124	3.76568	3.16113
gi|158854016	SKP1A	S-phase kinase-associated protein 1 [Mus musculus]	4.40555	3.13215	0.710957
gi|21312352	SKIV2L2	superkiller viralicidic activity 2-like 2 [Mus musculus]	0.492039	3.94315	8.01389
gi|87252727	SKIV2L	superkiller viralicidic activity 2-like [Mus musculus]	0.461317	3.76568	8.16288
gi|9055324	SKAP2	src kinase-associated phosphoprotein 2 [Mus musculus]	0.534564	3.49819	6.544
gi|30578432	SIRT5	NAD-dependent deacetylase sirtuin-5 [Mus musculus]	0.440555	4.65418	10.5644
gi|295317388	SIRT3	NAD-dependent deacetylase sirtuin-3 isoform 3 [Mus musculus]	0.946237	5.05642	5.34371
gi|170650630	SIRT2	NAD-dependent deacetylase sirtuin-2 isoform 1 [Mus musculus]	9.28967	14.5829	1.5698
gi|269784713	SIPA1L1	signal-induced proliferation-associated 1-like protein 1 isoform 1 [Mus musculus]	0.801678	9.72396	12.1295
gi|257196264	SIL1	nucleotide exchange factor SIL1 precursor [Mus musculus]	0.737904	4.91862	6.66566
gi|160333312	SIK3	serine/threonine-protein kinase SIK3 [Mus musculus]	1.88799	2.48796	1.31778
gi|6754942	SIGMAR1	sigma non-opioid intracellular receptor 1 [Mus musculus]	0.147231	4.87352	33.1012
gi|110625701	SIGIRR	single Ig IL-1-related receptor [Mus musculus]	1.01859	5.05642	4.96413
gi|31560532	SIAE	sialate O-acetylesterase [Mus musculus]	0.149969	3.62947	24.2015
gi|125347788	SHROOM2	protein Shroom2 [Mus musculus]	1.00925	5.05642	5.01006
gi|125628648	SHROOM1	protein Shroom1 [Mus musculus]	0.895365	5.05642	5.64733
gi|22095001	SHPK	sedoheptulokinase [Mus musculus]	3.16228	0.405362	0.128187
gi|21312298	SHMT2	serine hydroxymethyltransferase, mitochondrial [Mus musculus]	0.11272	3.16114	28.0442
gi|67846103	SHMT1	serine hydroxymethyltransferase, cytosolic [Mus musculus]	1.65959	1.11646	0.672734
gi|15778828	SHC1	SHC-transforming protein 1 isoform b [Mus musculus]	2.60615	6.91581	2.65365
gi|21314838	SH3GLB2	endophilin-B2 [Mus musculus]	11.8032	5.80555	0.491862
gi|9507097	SH3GLB1	endophilin-B1 [Mus musculus]	9.37562	7.94041	0.846921
gi|7305485	SH3GL1	endophilin-A2 [Mus musculus]	1.01859	5.05642	4.96413
gi|18017602	SH3BGRL3	SH3 domain-binding glutamic acid-rich-like protein 3 [Mus musculus]	0.903649	3.13215	3.46612
gi|27369694	SH3BGRL2	SH3 domain-binding glutamic acid-rich-like protein 2 [Mus musculus]	2.16771	7.17535	3.31011
gi|9910548	SH3BGRL	SH3 domain-binding glutamic acid-rich-like protein [Mus musculus]	2.46604	3.13215	1.27012
gi|125347324	SH2B1	SH2B adapter protein 1 isoform 2 [Mus musculus]	3.98107	4.20575	1.05644
gi|21313588	SGTA	small glutamine-rich tetratricopeptide repeat-containing protein alpha [Mus musculus]	1.61436	1.90477	1.17989
gi|31543697	SGSH	N-sulfoglucosamine sulfohydrolase [Mus musculus]	0.744732	3.76568	5.05642
gi|13507712	SGPP1	sphingosine-1-phosphate phosphatase 1 [Mus musculus]	0.847228	4.32358	5.1032
gi|31543694	SGPL1	sphingosine-1-phosphate lyase 1 [Mus musculus]	0.0787046	10.8603	137.989
gi|7305483	SGK2	serine/threonine-protein kinase Sgk2 [Mus musculus]	2.29087	2.44255	1.06621
gi|30519995	SFXN5	sideroflexin-5 [Mus musculus]	0.0401791	9.81393	244.255
gi|295821210	SFXN3	sideroflexin-3 isoform 2 [Mus musculus]	0.895365	6.544	7.30875
gi|86439984	SFXN2	sideroflexin-2 [Mus musculus]	0.139316	5.24618	37.6568
gi|15147224	SFXN1	sideroflexin-1 [Mus musculus]	0.0912011	5.34371	58.5926
gi|242247185	SFT2D3	vesicle transport protein SFT2C [Mus musculus]	1.28233	4.82885	3.76568
gi|23956214	SFPQ	splicing factor, proline- and glutamine-rich [Mus musculus]	0.288403	1.65899	5.75232
gi|85540445	SF3B5	splicing factor 3B subunit 5 [Mus musculus]	0.887156	4.52734	5.10321
gi|23346437	SF3B4	splicing factor 3B subunit 4 [Mus musculus]	0	0	#DIV/0!
gi|19527174	SF3B3	splicing factor 3B subunit 3 [Mus musculus]	0.519996	2.22763	4.28394
gi|268837785	SF3B2	splicing factor 3b, subunit 2 [Mus musculus]	0.510505	2.20721	4.32357
gi|153791358	SF3B1	splicing factor 3B subunit 1 [Mus musculus]	0.37325	3.07499	8.2384
gi|22095003	SF3A3	splicing factor 3A subunit 3 [Mus musculus]	0.124738	0.831463	6.66566
gi|158749553	SF3A2	splicing factor 3A subunit 2 [Mus musculus]	0.92045	4.56923	4.96413
gi|165932270	SF3A1	splicing factor 3A subunit 1 [Mus musculus]	0.280543	2.06939	7.37637
gi|160707945	SF1	splicing factor 1 isoform 2 [Mus musculus]	1.67494	2.013	1.20183
gi|268370088	SETD3	SET domain-containing protein 3 [Mus musculus]	0.18197	1.3547	7.44463
gi|161353506	SERPINH1	serpin H1 precursor [Mus musculus]	0.824138	7.94041	9.63481
gi|163914390	SERPING1	plasma protease C1 inhibitor precursor [Mus musculus]	0.77983	4.05362	5.19808
gi|6679383	SERPINF2	alpha-2-antiplasmin precursor [Mus musculus]	1.25893	2.55766	2.03162
gi|117606335	SERPINF1	pigment epithelium-derived factor precursor [Mus musculus]	0.363078	4.61151	12.7012
gi|161377465	SERPIND1	heparin cofactor 2 precursor [Mus musculus]	0.990832	6.36566	6.42456
gi|18252782	SERPINC1	antithrombin-III precursor [Mus musculus]	0.847227	2.44255	2.88299
gi|6678101	SERPINB9	serine (or cysteine) proteinase inhibitor, clade B, member 9 [Mus musculus]	2.18776	1.95814	0.895041
gi|15826848	SERPINB8	serpin B8 isoform 1 [Mus musculus]	0.544503	2.14705	3.94315
gi|255759941	SERPINB6A	serpin B6 isoform a [Mus musculus]	1.97697	1.09608	0.554425
gi|114158675	SERPINB1A	leukocyte elastase inhibitor A [Mus musculus]	5.54626	3.62947	0.6544
gi|6680856	SERPINA6	corticosteroid-binding globulin precursor [Mus musculus]	1.80302	4.32358	2.39797
gi|130503301	SERPINA3N	serine protease inhibitor A3N precursor [Mus musculus]	1.90546	2.53421	1.32997
gi|160333710	SERPINA3M	serine protease inhibitor A3M precursor [Mus musculus]	0.879023	2.96376	3.37165
gi|148747546	SERPINA3K	serine protease inhibitor A3K precursor [Mus musculus]	1.28233	1.51301	1.17989
gi|6678087	SERPINA1E	alpha-1-antitrypsin 1-5 precursor [Mus musculus]	1.18032	2.16692	1.83588
gi|6678085	SERPINA1D	alpha-1-antitrypsin 1-4 precursor [Mus musculus]	1	1.31778	1.31778
gi|6678083	SERPINA1C	alpha-1-antitrypsin 1-3 [Mus musculus]	0	0	#DIV/0!
gi|76881807	SERPINA1B	alpha-1-antitrypsin 1-2 precursor [Mus musculus]	1.80302	13.4228	7.44463
gi|31981720	SERPINA10	protein Z-dependent protease inhibitor precursor [Mus musculus]	1.36773	8.01389	5.85927
gi|27369834	SERINC5	serine incorporator 5 [Mus musculus]	0.887156	8.16288	9.20117
gi|213385301	SERINC3	serine incorporator 3 [Mus musculus]	1.08643	7.44463	6.8524
gi|9790269	SERINC1	serine incorporator 1 [Mus musculus]	0.233346	13.9265	59.682
gi|13443008	SERHL	serine hydrolase-like protein [Mus musculus]	0.717794	3.80052	5.29472
gi|165932375	SERBP1	plasminogen activator inhibitor 1 RNA-binding protein isoform 1 [Mus musculus]	0.111686	3.37166	30.1886
gi|7305479	SEPX1	methionine-R-sulfoxide reductase B1 [Mus musculus]	0.972747	4.65418	4.78457
gi|6677917	SEPW1	selenoprotein W [Mus musculus]	1.69044	3.53056	2.08854
gi|27369676	SEPSECS	O-phosphoseryl-tRNA(Sec) selenium transferase [Mus musculus]	0.954993	3.62947	3.80052
gi|74271806	SEPP1	selenoprotein P precursor [Mus musculus]	0.654636	3.83569	5.85926
gi|15011843	SEPHS2	selenide, water dikinase 2 [Mus musculus]	1.13763	0.569959	0.501006
gi|156713463	SEPHS1	selenide, water dikinase 1 [Mus musculus]	1.30617	1.59898	1.22417
gi|254939663	SENP3	sentrin-specific protease 3 [Mus musculus]	0	0	#DIV/0!
gi|6755462	SEMA4G	semaphorin-4G precursor [Mus musculus]	0.436516	13.6723	31.3215
gi|9507079	SELENBP2	selenium-binding protein 2 [Mus musculus]	0.613762	0.113722	0.185286
gi|22164798	SELENBP1	selenium-binding protein 1 [Mus musculus]	1.15878	3.94315	3.40285
gi|46309573	SEL1L	protein sel-1 homolog 1 isoform b [Mus musculus]	0.246604	11.0622	44.8583
gi|84875513	SEL1L	protein sel-1 homolog 1 isoform a [Mus musculus]	0.613762	3.37166	5.49343
gi|84875515	SEH1L	nucleoporin SEH1 isoform a [Mus musculus]	1.18032	5.69958	4.82884
gi|116812875	SECISBP2	selenocysteine insertion sequence-binding protein 2 [Mus musculus]	1.19124	5.1032	4.28393
gi|158937300	SEC63	translocation protein SEC63 homolog [Mus musculus]	0.0580765	9.90474	170.547
gi|39930429	SEC62	translocation protein SEC62 [Mus musculus]	0.0954993	12.5847	131.778
gi|13324684	SEC61B	protein transport protein Sec61 subunit beta [Mus musculus]	0.0255859	2.65365	103.715
gi|8394252	SEC61A1	protein transport protein Sec61 subunit alpha isoform 1 [Mus musculus]	0.0325087	8.54758	262.932
gi|244791271	SEC31A	protein transport protein Sec31A [Mus musculus]	1.41906	0.482884	0.340285
gi|46560565	SEC24D	SEC24 related gene family, member D [Mus musculus]	2.07014	1.94018	0.937223
gi|269954698	SEC24C	Sec24 related gene family, member C isoform 1 [Mus musculus]	0.963829	2.46515	2.55766
gi|46402179	SEC24B	protein transport protein Sec24B [Mus musculus]	1	4.44471	4.44471
gi|116174774	SEC24A	protein transport protein Sec24A [Mus musculus]	2.1677	2.42015	1.11646
gi|254692911	SEC23IP	SEC23-interacting protein [Mus musculus]	1.08643	4.44471	4.09113
gi|31980969	SEC23B	protein transport protein Sec23B [Mus musculus]	2.33346	4.52734	1.94018
gi|67906177	SEC23A	protein transport protein Sec23A [Mus musculus]	2.80543	1.62871	0.580555
gi|6755448	SEC22B	vesicle-trafficking protein SEC22b [Mus musculus]	0.0895365	7.58304	84.6921
gi|229606101	SEC16B	protein transport protein Sec16B [Mus musculus]	2.80543	5.64733	2.013
gi|124378050	SEC16A	SEC16 homolog A [Mus musculus]	2.10863	6.66566	3.16114
gi|22165368	SEC14L4	SEC14-like protein 4 [Mus musculus]	2.12814	1.65899	0.779549
gi|21362309	SEC14L2	SEC14-like protein 2 [Mus musculus]	4.74242	1.36723	0.288299
gi|262073068	SEC14L1	SEC14-like 1 isoform 3 [Mus musculus]	1.11686	5.64733	5.05642
gi|29150272	SEC13	protein SEC13 homolog [Mus musculus]	1.52757	1.51301	0.990474
gi|21313554	SEC11C	signal peptidase complex catalytic subunit SEC11C [Mus musculus]	0.544503	4.44471	8.16287
gi|9910550	SEC11A	signal peptidase complex catalytic subunit SEC11A [Mus musculus]	0.724436	5.29472	7.30875
gi|20589949	SDSL	serine dehydratase-like [Mus musculus]	0.972747	4.61151	4.74071
gi|21704136	SDS	L-serine dehydratase/L-threonine deaminase [Mus musculus]	1.2942	2.53421	1.95814
gi|21311981	SDR42E1	short-chain dehydrogenase/reductase family 42E member 1 [Mus musculus]	0.15417	6.07915	39.4315
gi|131889222	SDR39U1	epimerase family protein SDR39U1 [Mus musculus]	4.74242	91.1681	19.224
gi|20270267	SDPR	serum deprivation-response protein [Mus musculus]	0.895365	4.36358	4.87352
gi|27229021	SDHD	succinate dehydrogenase [ubiquinone] cytochrome b small subunit, mitochondrial [Mus musculus]	0.559758	2.72799	4.87352
gi|228008307	SDHC	succinate dehydrogenase cytochrome b560 subunit, mitochondrial precursor [Mus musculus]	0.0946237	2.80442	29.6376
gi|34328286	SDHB	succinate dehydrogenase [ubiquinone] iron-sulfur subunit, mitochondrial precursor [Mus musculus]	0.037325	4.61151	123.55
gi|31560262	SDHAF2	succinate dehydrogenase assembly factor 2, mitochondrial precursor [Mus musculus]	0.737904	4.48583	6.07915
gi|54607098	SDHA	succinate dehydrogenase [ubiquinone] flavoprotein subunit, mitochondrial precursor [Mus musculus]	0.0630957	5.49342	87.0649
gi|6755446	SDF4	45 kDa calcium-binding protein precursor [Mus musculus]	0.879023	5.49342	6.24946
gi|226958306	SDF2	stromal cell-derived factor 2 [Mus musculus]	0	0	#DIV/0!
gi|6755442	SDC4	syndecan-4 precursor [Mus musculus]	0.654636	8.39157	12.8187
gi|6677891	SDC2	syndecan-2 precursor [Mus musculus]	0.285759	9.72396	34.0285
gi|6755438	SDC1	syndecan-1 precursor [Mus musculus]	0.285759	4.12898	14.4492
gi|21311917	SCYL3	protein-associating with the carboxyl-terminal domain of ezrin [Mus musculus]	4.74242	3.07499	0.6484
gi|37574121	SCYL2	SCY1-like protein 2 [Mus musculus]	4.52898	4.28394	0.945895
gi|12963867	SCYL1	N-terminal kinase-like protein [Mus musculus]	5.91562	3.80052	0.642456
gi|61969660	SCRN3	secernin-3 [Mus musculus]	1.48594	1.5554	1.04675
gi|22122499	SCRN2	secernin-2 [Mus musculus]	2.01372	0.928631	0.461151
gi|20373163	SCRIB	protein scribble homolog [Mus musculus]	0.343558	9.03323	26.2932
gi|253970508	SCPEP1	retinoid-inducible serine carboxypeptidase precursor [Mus musculus]	0.409261	1.49914	3.66305
gi|45476581	SCP2	non-specific lipid-transfer protein [Mus musculus]	0.47863	6.9798	14.5829
gi|162329549	SCO2	protein SCO2 homolog, mitochondrial precursor [Mus musculus]	0.487529	10.8603	22.2763
gi|90991710	SCO1	protein SCO1 homolog, mitochondrial precursor [Mus musculus]	0.77268	5.91348	7.65321
gi|27804323	SCLY	selenocysteine lyase [Mus musculus]	1.23595	4.20575	3.40285
gi|167900448	SCFD2	sec1 family domain-containing protein 2 isoform a [Mus musculus]	3.46737	13.2997	3.83569
gi|58037481	SCFD1	sec1 family domain-containing protein 1 [Mus musculus]	0.963829	14.854	15.4114
gi|31543675	SCD1	acyl-CoA desaturase 1 [Mus musculus]	0.0847227	6.9798	82.384
gi|30520019	SCCPDH	probable saccharopine dehydrogenase [Mus musculus]	28.0543	30.1886	1.07608
gi|6680878	SCARB2	lysosome membrane protein 2 [Mus musculus]	0.672977	6.85241	10.1822
gi|14389423	SCARB1	scavenger receptor class B member 1 [Mus musculus]	0.0301995	7.72402	255.766
gi|9937988	SCAMP5	secretory carrier-associated membrane protein 5 [Mus musculus]	1.14815	7.30875	6.36565
gi|118601011	SCAMP3	secretory carrier-associated membrane protein 3 [Mus musculus]	1.21339	4.24466	3.49819
gi|12331398	SCAMP2	secretory carrier-associated membrane protein 2 [Mus musculus]	0.448745	8.62667	19.224
gi|58037395	SCAMP1	secretory carrier-associated membrane protein 1 [Mus musculus]	0.251189	12.7011	50.5642
gi|27777693	SC5D	lathosterol oxidase [Mus musculus]	0.0737904	7.30875	99.0474
gi|13384836	SC4MOL	C-4 methylsterol oxidase [Mus musculus]	0.151356	4.52734	29.9118
gi|23956138	SBDS	ribosome maturation protein SBDS [Mus musculus]	1.55597	2.85656	1.83587
gi|124249210	SAT2	diamine acetyltransferase 2 [Mus musculus]	2.85759	1.58432	0.554425
gi|112821670	SASH1	SAM and SH3 domain-containing protein 1 [Mus musculus]	0.685488	3.94315	5.75232
gi|8394239	SART3	squamous cell carcinoma antigen recognized by T-cells 3 [Mus musculus]	1.5417	1.34228	0.870649
gi|124244096	SART1	U4/U6.U5 tri-snRNP-associated protein 1 [Mus musculus]	0.363078	1.44492	3.97963
gi|228008415	SARS2	seryl-tRNA synthetase, mitochondrial precursor [Mus musculus]	0.928966	3.80052	4.09113
gi|33468931	SARS	seryl-tRNA synthetase, cytoplasmic [Mus musculus]	1.1272	0.383569	0.340285
gi|13384730	SARNP	SAP domain-containing ribonucleoprotein [Mus musculus]	1.43219	0.963481	0.672734
gi|20149748	SARDH	sarcosine dehydrogenase, mitochondrial precursor [Mus musculus]	0.149968	1.78584	11.9081
gi|21313476	SAR1B	GTP-binding protein SAR1b [Mus musculus]	5.64937	52.4618	9.28631
gi|21703344	SAR1A	GTP-binding protein SAR1a [Mus musculus]	4.65586	25.8133	5.54425
gi|30519943	SAMM50	sorting and assembly machinery component 50 homolog [Mus musculus]	0.0895365	8.70649	97.2396
gi|213418055	SAMHD1	SAM domain and HD domain-containing protein 1 isoform 1 [Mus musculus]	1.10662	0.903323	0.816288
gi|226958514	SAMD9L	sterile alpha motif domain-containing protein 9-like [Mus musculus]	0.981748	4.56923	4.65418
gi|153945866	SAFB2	scaffold attachment factor B2 [Mus musculus]	0.319154	2.33262	7.30875
gi|254028159	SAFB	scaffold attachment factor B [Mus musculus]	0.194089	1.58432	8.16287
gi|9790247	SAE1	SUMO-activating enzyme subunit 1 [Mus musculus]	2.77971	1.68983	0.607915
gi|13507622	SACM1L	phosphatidylinositide phosphatase SAC1 [Mus musculus]	0.11695	4.96413	42.4466
gi|198278397	SAAL1	protein SAAL1 [Mus musculus]	2.35505	5.80555	2.46515
gi|6755398	SAA4	serum amyloid A-4 protein precursor [Mus musculus]	1.58489	8.23841	5.19808
gi|6677843	SAA1	serum amyloid A-1 protein precursor [Mus musculus]	47.4242	14.4492	0.304679
gi|6677837	S100A9	protein S100-A9 [Mus musculus]	0.928966	3.76568	4.05362
gi|7305453	S100A8	protein S100-A8 [Mus musculus]	0.946237	3.19039	3.37165
gi|6755392	S100A6	protein S100-A6 [Mus musculus]	1.8197	3.87118	2.12737
gi|33859624	S100A4	protein S100-A4 [Mus musculus]	0.685488	6.72733	9.81393
gi|21312760	S100A16	S100 calcium binding protein A16 [Mus musculus]	1.39316	4.20575	3.01886
gi|6677835	S100A13	protein S100-A13 [Mus musculus]	0.465586	3.80052	8.16287
gi|6677833	S100A10	protein S100-A10 [Mus musculus]	12.8233	26.0521	2.03162
gi|6755386	S100A1	protein S100-A1 [Mus musculus]	2.80543	11.0622	3.94315
gi|13489062	RXRB	retinoic acid receptor RXR-beta [Mus musculus]	0.847227	12.355	14.5829
gi|6755384	RXRA	retinoic acid receptor RXR-alpha [Mus musculus]	4.24619	17.8584	4.20575
gi|45356139	RWDD4A	RWD domain-containing protein 4A [Mus musculus]	1.1695	3.19039	2.72799
gi|21735427	RWDD1	RWD domain-containing protein 1 [Mus musculus]	1.0666	3.31012	3.10344
gi|6755382	RUVBL2	ruvB-like 2 [Mus musculus]	1.58489	6.91581	4.36358
gi|9790083	RUVBL1	ruvB-like 1 [Mus musculus]	1.69044	7.86762	4.65418
gi|21312036	RUFY3	protein RUFY3 [Mus musculus]	7.11214	3.62947	0.510321
gi|119637825	RUFY2	RUN and FYVE domain-containing protein 2 [Mus musculus]	0	0	#DIV/0!
gi|27369788	RUFY1	RUN and FYVE domain-containing protein 1 [Mus musculus]	1.8197	2.12737	1.16908
gi|226060640	RTP3	receptor-transporting protein 3 [Mus musculus]	0.597035	5.29472	8.86835
gi|31543608	RTN4IP1	reticulon-4-interacting protein 1, mitochondrial precursor [Mus musculus]	0.691831	11.4774	16.5899
gi|34610241	RTN4	reticulon-4 isoform B2 [Mus musculus]	0.369828	5.69958	15.4114
gi|16716353	RTN3	reticulon-3 isoform 4 [Mus musculus]	0.737904	3.83569	5.19808
gi|195976788	RTF1	Paf1/RNA polymerase II complex component [Mus musculus]	1.03753	4.16719	4.01646
gi|31982028	RSU1	ras suppressor protein 1 [Mus musculus]	2.39883	2.48796	1.03715
gi|227908779	RRS1	ribosome biogenesis regulatory protein homolog [Mus musculus]	0.169044	3.2497	19.224
gi|21704248	RRP9	U3 small nucleolar RNA-interacting protein 2 [Mus musculus]	0.178649	3.21991	18.0237
gi|126362985	RRP15	RRP15-like protein [Mus musculus]	0.737904	4.09113	5.54425
gi|40789092	RRP12	RRP12-like protein [Mus musculus]	0.847227	2.93659	3.46612
gi|31982026	RRM1	ribonucleoside-diphosphate reductase large subunit [Mus musculus]	1.67494	4.78457	2.85656
gi|124486712	RRBP1	ribosome-binding protein 1 isoform a [Mus musculus]	0.608135	1.16908	1.9224
gi|165972315	RRAS2	ras-related protein R-Ras2 precursor [Mus musculus]	0.954993	14.5829	15.2701
gi|6677819	RRAS	ras-related protein R-Ras precursor [Mus musculus]	1.25893	6.66566	5.29472
gi|114145487	RRAGC	ras-related GTP-binding protein C [Mus musculus]	1.22462	6.19217	5.05642
gi|31541819	RRAGA	ras-related GTP-binding protein A [Mus musculus]	3.04789	2.18697	0.717535
gi|10946722	RQCD1	cell differentiation protein RCD1 homolog [Mus musculus]	1.27057	4.28394	3.37165
gi|226494518	RPUSD3	RNA pseudouridylate synthase domain-containing protein 3 [Mus musculus]	0.654636	4.91862	7.51351
gi|33504483	RPS9	40S ribosomal protein S9 [Mus musculus]	0.0376704	44.4471	1179.89
gi|6677813	RPS8	40S ribosomal protein S8 [Mus musculus]	0.0369828	8.39157	226.904
gi|6755376	RPS7	40S ribosomal protein S7 [Mus musculus]	0.0619441	5.01006	80.8803
gi|294862300	RPS6KC1	ribosomal protein S6 kinase delta-1 [Mus musculus]	0.937562	3.94315	4.20575
gi|10946894	RPS6KB2	ribosomal protein S6 kinase beta-2 [Mus musculus]	1.90546	6.544	3.43434
gi|166999987	RPS6KB1	ribosomal protein S6 kinase beta-1 isoform 1 [Mus musculus]	1.7378	5.59555	3.21991
gi|9910454	RPS6KA4	ribosomal protein S6 kinase alpha-4 [Mus musculus]	0.529663	4.01646	7.58303
gi|158636007	RPS6KA1	ribosomal protein S6 kinase alpha-1 [Mus musculus]	1.1272	4.16719	3.69694
gi|254675270	RPS5	40S ribosomal protein S5 [Mus musculus]	0.123595	19.7626	159.898
gi|6677805	RPS4X	40S ribosomal protein S4, X isoform [Mus musculus]	0.0409261	9.20117	224.824
gi|254553321	RPS3A	40S ribosomal protein S3a [Mus musculus]	0.0413048	7.58304	183.587
gi|6755372	RPS3	40S ribosomal protein S3 [Mus musculus]	0.0285759	12.5847	440.396
gi|21426821	RPS28	40S ribosomal protein S28 [Mus musculus]	0.0990832	3.13215	31.6113
gi|13385958	RPS27L	40S ribosomal protein S27-like [Mus musculus]	0.139316	10.2765	73.7638
gi|76443694	RPS27A	ubiquitin-40S ribosomal protein S27a [Mus musculus]	0.0787046	2.85656	36.2947
gi|46519160	RPS24	40S ribosomal protein S24 isoform 3 [Mus musculus]	0.0731139	5.69958	77.9548
gi|21536222	RPS21	40S ribosomal protein S21 [Mus musculus]	0.138038	5.05642	36.6305
gi|13385652	RPS20	40S ribosomal protein S20 [Mus musculus]	0.0597035	7.24174	121.295
gi|18087805	RPS2	40S ribosomal protein S2 [Mus musculus]	0.0246604	9.20117	373.115
gi|6755368	RPS18	40S ribosomal protein S18 [Mus musculus]	0.0283139	13.2997	469.725
gi|158966704	RPS16	40S ribosomal protein S16 [Mus musculus]	0.0222844	5.39316	242.015
gi|24762230	RPS15A	40S ribosomal protein S15a [Mus musculus]	0.030761	25.8133	839.157
gi|6677799	RPS15	40S ribosomal protein S15 [Mus musculus]	0.0267917	6.72733	251.098
gi|31981100	RPS14	40S ribosomal protein S14 [Mus musculus]	0.159956	6.24947	39.07
gi|40254577	RPS12	40S ribosomal protein S12 [Mus musculus]	0.0420727	4.16719	99.0474
gi|21426889	RPS11	40S ribosomal protein S11 [Mus musculus]	0.042462	5.15043	121.295
gi|13399310	RPS10	40S ribosomal protein S10 [Mus musculus]	0.0465586	4.56923	98.1393
gi|124486841	RPRD2	regulation of nuclear pre-mRNA domain-containing protein 2 [Mus musculus]	0.366437	20.5042	55.9556
gi|34328077	RPRD1B	regulation of nuclear pre-mRNA domain-containing protein 1B [Mus musculus]	1.59956	3.43434	2.14705
gi|34996495	RPN2	dolichyl-diphosphooligosaccharide--protein glycosyltransferase subunit 2 [Mus musculus]	0.0724436	10.3715	143.167
gi|282398108	RPN1	dolichyl-diphosphooligosaccharide--protein glycosyltransferase subunit 1 [Mus musculus]	0.0420727	9.81393	233.262
gi|83745120	RPLP2	60S acidic ribosomal protein P2 [Mus musculus]	0.0457088	4.24466	92.8631
gi|9256519	RPLP1	60S acidic ribosomal protein P1 [Mus musculus]	0.0288403	7.44463	258.133
gi|6671569	RPLP0	60S acidic ribosomal protein P0 [Mus musculus]	0.0602559	7.94041	131.778
gi|6755358	RPL8	60S ribosomal protein L8 [Mus musculus]	0.0912011	13.7989	151.301
gi|7305443	RPL7A	60S ribosomal protein L7a [Mus musculus]	0.123595	17.2125	139.265
gi|31981515	RPL7	60S ribosomal protein L7 [Mus musculus]	0.0457088	31.3215	685.24
gi|84662736	RPL6	60S ribosomal protein L6 [Mus musculus]	0.0394457	7.6532	194.018
gi|30794450	RPL4	60S ribosomal protein L4 [Mus musculus]	0.0288403	7.79548	270.298
gi|12963655	RPL38	60S ribosomal protein L38 [Mus musculus]	0.0744732	5.64733	75.8303
gi|9845295	RPL36A	60S ribosomal protein L36a [Mus musculus]	0.0613762	5.75232	93.7223
gi|6677783	RPL30	60S ribosomal protein L30 [Mus musculus]	0.0554626	3.97963	71.7535
gi|255308899	RPL3	60S ribosomal protein L3 [Mus musculus]	0.0737904	9.54648	129.373
gi|6677779	RPL28	60S ribosomal protein L28 [Mus musculus]	0.0519996	7.24174	139.265
gi|31560517	RPL27A	60S ribosomal protein L27a [Mus musculus]	0.0409261	5.05642	123.55
gi|8567400	RPL27	60S ribosomal protein L27 [Mus musculus]	0.0428549	6.02342	140.554
gi|6677777	RPL26	60S ribosomal protein L26 [Mus musculus]	0.0301995	8.95041	296.376
gi|18250296	RPL24	60S ribosomal protein L24 [Mus musculus]	0.120226	13.2997	110.622
gi|12584986	RPL23	60S ribosomal protein L23 [Mus musculus]	0.0597035	6.78958	113.722
gi|13386010	RPL22L1	60S ribosomal protein L22-like 1 [Mus musculus]	0.469894	3.01886	6.42456
gi|6677775	RPL22	60S ribosomal protein L22 [Mus musculus]	0.409261	4.91862	12.0183
gi|226958657	RPL19	60S ribosomal protein L19 isoform 2 [Mus musculus]	0.0409261	5.75232	140.554
gi|58037465	RPL18A	60S ribosomal protein L18a [Mus musculus]	0.0461317	10.9608	237.598
gi|83699424	RPL18	60S ribosomal protein L18 [Mus musculus]	0.124738	48.2885	387.118
gi|13385472	RPL14	60S ribosomal protein L14 [Mus musculus]	0.10666	22.6904	212.737
gi|31981945	RPL13A	60S ribosomal protein L13a [Mus musculus]	0.0787046	15.2701	194.019
gi|33186863	RPL13	60S ribosomal protein L13 [Mus musculus]	0.0331131	5.59555	168.983
gi|160333553	RPL12	60S ribosomal protein L12 [Mus musculus]	0.0824138	6.66566	80.8804
gi|13385408	RPL11	60S ribosomal protein L11 [Mus musculus]	0.104713	4.09113	39.07
gi|255003735	RPL10A	60S ribosomal protein L10a [Mus musculus]	0.0448745	8.46922	188.731
gi|94536844	RPIA	ribose-5-phosphate isomerase [Mus musculus]	1.28233	4.40396	3.43434
gi|27532955	RPE	ribulose-phosphate 3-epimerase [Mus musculus]	1.38038	1.54114	1.11646
gi|13386276	RPAP3	RNA polymerase II-associated protein 3 [Mus musculus]	1.52757	6.30729	4.12898
gi|13386122	RPA3	replication protein A 14 kDa subunit [Mus musculus]	4.96592	6.66566	1.34228
gi|110625961	RPA2	replication protein A 32 kDa subunit [Mus musculus]	1.11686	4.48583	4.01645
gi|18390321	RPA1	replication protein A 70 kDa DNA-binding subunit isoform 2 [Mus musculus]	2.44343	7.6532	3.13215
gi|19526820	RP2H	protein XRP2 [Mus musculus]	0.60256	11.7989	19.5814
gi|255958215	ROMO1	reactive oxygen species modulator 1 [Mus musculus]	0.636796	3.49819	5.49342
gi|255003709	ROD1	regulator of differentiation 1 isoform 1 [Mus musculus]	0.642688	3.73115	5.80555
gi|134949013	ROCK2	rho-associated protein kinase 2 [Mus musculus]	1.08643	5.01006	4.61151
gi|6677759	ROCK1	rho-associated protein kinase 1 [Mus musculus]	2.26987	1.04675	0.461151
gi|227499103	RNPEP	aminopeptidase B isoform 1 [Mus musculus]	2.75423	0.862667	0.313215
gi|13385938	RNMT	mRNA cap guanine-N7 methyltransferase isoform 1 [Mus musculus]	1.25893	1.5698	1.24693
gi|31981748	RNH1	ribonuclease inhibitor isoform a [Mus musculus]	1.7378	0.886836	0.510321
gi|9507059	RNF5	E3 ubiquitin-protein ligase RNF5 [Mus musculus]	0.758578	14.3167	18.8731
gi|229093990	RNF40	E3 ubiquitin-protein ligase BRE1B [Mus musculus]	1.55597	1.37989	0.886836
gi|40254409	RNF31	RING finger protein 31 [Mus musculus]	1.69044	5.34371	3.16113
gi|228008349	RNF25	E3 ubiquitin-protein ligase RNF25 [Mus musculus]	1.45881	3.27977	2.24824
gi|30520119	RNF214	RING finger protein 214 [Mus musculus]	1.70608	3.56322	2.08854
gi|309272601	RNF213	PREDICTED: LOW QUALITY PROTEIN: RING finger protein 213 [Mus musculus]	1.43219	5.85927	4.09113
gi|33859829	RNF20	E3 ubiquitin-protein ligase BRE1A [Mus musculus]	1.64437	1.9224	1.16908
gi|33563274	RNF2	E3 ubiquitin-protein ligase RING2 [Mus musculus]	0.972747	4.87352	5.01006
gi|31981757	RNF185	RING finger protein 185 [Mus musculus]	0.660694	5.75232	8.70649
gi|47059206	RNF181	E3 ubiquitin-protein ligase RNF181 [Mus musculus]	1.1695	3.16114	2.70298
gi|224809379	RNF149	E3 ubiquitin-protein ligase RNF149 precursor [Mus musculus]	0.660693	3.62947	5.49342
gi|84781808	RNF141	RING finger protein 141 [Mus musculus]	4.20727	13.1778	3.13216
gi|257471034	RNF14	E3 ubiquitin-protein ligase RNF14 isoform a [Mus musculus]	1.83654	4.12898	2.24824
gi|164663850	RNF13	E3 ubiquitin-protein ligase RNF13 isoform a [Mus musculus]	0.356451	7.17535	20.13
gi|54027904	RNF123	E3 ubiquitin-protein ligase RNF123 [Mus musculus]	0.77983	1.97626	2.53421
gi|27229275	RNF114	RING finger protein 114 [Mus musculus]	1.31826	1.15836	0.878705
gi|88759341	RNF113A2	ring finger protein 113A2 [Mus musculus]	1.95884	0.928631	0.474071
gi|21311883	RNASET2B	ribonuclease T2B [Mus musculus]	0.457088	1.5698	3.43434
gi|58037175	RNASEH2A	ribonuclease H2 subunit A [Mus musculus]	1.09648	4.48583	4.09113
gi|47679097	RNASE4	ribonuclease 4 precursor [Mus musculus]	0.267917	4.69724	17.5325
gi|267844815	RMND5A	protein RMD5 homolog A [Mus musculus]	1.80302	3.83569	2.12737
gi|226423886	RMND1	required for meiotic nuclear division protein 1 homolog [Mus musculus]	0.280543	3.46612	12.355
gi|6677755	RIT1	GTP-binding protein Rit1 isoform 1 [Mus musculus]	1.64437	7.58304	4.61151
gi|34328467	RIPK1	receptor-interacting serine/threonine-protein kinase 1 [Mus musculus]	1.55596	5.01006	3.21991
gi|62899067	RINT1	RAD50-interacting protein 1 [Mus musculus]	1.21339	4.87352	4.01646
gi|238624153	RIN3	ras and Rab interactor 3 isoform 2 [Mus musculus]	1.65959	4.20575	2.53421
gi|71480154	RILP	rab-interacting lysosomal protein [Mus musculus]	1.51356	5.24618	3.46612
gi|22122457	RHOT2	mitochondrial Rho GTPase 2 [Mus musculus]	0.190546	11.0622	58.0554
gi|31559891	RHOT1	mitochondrial Rho GTPase 1 isoform 1 [Mus musculus]	0.194089	7.10957	36.6305
gi|9625037	RHOG	rho-related GTP-binding protein RhoG precursor [Mus musculus]	3.25087	41.2898	12.7012
gi|6671573	RHOD	rho-related GTP-binding protein RhoD precursor [Mus musculus]	0.824138	14.3167	17.3717
gi|31542143	RHOA	transforming protein RhoA precursor [Mus musculus]	3.63078	38.7118	10.6621
gi|28626508	RHEB	GTP-binding protein Rheb precursor [Mus musculus]	1.92309	2.31123	1.20183
gi|6677739	RGN	regucalcin [Mus musculus]	3.19154	0.585927	0.183588
gi|31982627	RGL3	ral guanine nucleotide dissociation stimulator-like 3 [Mus musculus]	1.11686	4.74071	4.24466
gi|21312876	RG9MTD1	mitochondrial ribonuclease P protein 1 precursor [Mus musculus]	0.619441	8.62667	13.9265
gi|87299621	RFT1	protein RFT1 homolog [Mus musculus]	0.42462	6.9798	16.4378
gi|14149726	RFK	riboflavin kinase [Mus musculus]	1.14815	2.37598	2.06939
gi|21703948	RFC4	replication factor C subunit 4 [Mus musculus]	1.28233	5.9682	4.65418
gi|11177922	RFC2	replication factor C subunit 2 [Mus musculus]	1.18032	7.30875	6.19217
gi|27229283	REXO2	oligoribonuclease, mitochondrial precursor [Mus musculus]	1.24738	1.67434	1.34228
gi|52627143	RETSAT	all-trans-retinol 13,14-reductase precursor [Mus musculus]	0.0737904	7.58304	102.764
gi|13385882	RER1	protein RER1 [Mus musculus]	0.272898	10.4675	38.3569
gi|84490401	REPS2	ralBP1-associated Eps domain-containing protein 2 [Mus musculus]	0.648634	4.40396	6.78958
gi|161484652	REPS1	ralBP1-associated Eps domain-containing protein 1 isoform 2 [Mus musculus]	0.648634	2.44255	3.76568
gi|257796226	RENBP	N-acylglucosamine 2-epimerase isoform 2 [Mus musculus]	0.42462	2.96376	6.9798
gi|110625912	RELL1	RELT-like protein 1 precursor [Mus musculus]	1.49969	3.69695	2.46515
gi|6677709	RELA	transcription factor p65 [Mus musculus]	1.19124	2.06939	1.73717
gi|21314830	REEP6	receptor expression-enhancing protein 6 [Mus musculus]	0.212814	7.72402	36.2947
gi|161016826	REEP5	receptor expression-enhancing protein 5 [Mus musculus]	0.457088	8.78705	19.224
gi|30519927	REEP3	receptor expression-enhancing protein 3 [Mus musculus]	0.654636	8.08804	12.355
gi|157277950	RDX	radixin isoform a [Mus musculus]	0.534564	1.3547	2.53421
gi|23680945	RDH9	retinol dehydrogenase 9 [Mus musculus]	0.666807	4.82885	7.24175
gi|8567342	RDH7	retinol dehydrogenase 7 [Mus musculus]	0.0963829	4.56923	47.407
gi|6677697	RDH16	retinol dehydrogenase 16 [Mus musculus]	0	0	#DIV/0!
gi|12963791	RDH14	retinol dehydrogenase 14 [Mus musculus]	1.21339	39.07	32.1991
gi|30425078	RDH13	retinol dehydrogenase 13 [Mus musculus]	0.672977	5.01006	7.44463
gi|19482172	RDH11	retinol dehydrogenase 11 [Mus musculus]	0.135519	16.2871	120.183
gi|25141231	RDH10	retinol dehydrogenase 10 [Mus musculus]	104.713	72.4174	0.691581
gi|114052414	RDBP	negative elongation factor E [Mus musculus]	1.25893	6.07915	4.82884
gi|39930559	RCOR1	REST corepressor 1 [Mus musculus]	1	3.97963	3.97963
gi|188035858	RCN3	reticulocalbin-3 precursor [Mus musculus]	0	0	#DIV/0!
gi|114205428	RCN2	reticulocalbin-2 precursor [Mus musculus]	0.148594	5.24618	35.3056
gi|6677691	RCN1	reticulocalbin-1 precursor [Mus musculus]	0.580764	8.70649	14.9914
gi|13386058	RCHY1	RING finger and CHY zinc finger domain-containing protein 1 [Mus musculus]	0.990832	6.1354	6.19217
gi|33239431	RCC2	protein RCC2 [Mus musculus]	0.981748	4.61151	4.69724
gi|308153287	RCC1	regulator of chromosome condensation isoform 1 [Mus musculus]	0.270396	7.58304	28.0442
gi|169808411	RCBTB1	RCC1 and BTB domain-containing protein 1 [Mus musculus]	0.625172	4.32358	6.91581
gi|31980694	RBPMS2	RNA-binding protein with multiple splicing 2 [Mus musculus]	1.61436	3.87118	2.39797
gi|33342267	RBPMS	RNA-binding protein with multiple splicing isoform 1 [Mus musculus]	1.22462	3.40285	2.77871
gi|226958688	RBP4	retinol-binding protein 4 isoform 1 [Mus musculus]	0.440555	3.56322	8.08803
gi|6755300	RBP1	retinol-binding protein 1 [Mus musculus]	0.685488	2.31123	3.37165
gi|6755296	RBMX	RNA binding motif protein, X-linked [Mus musculus]	0.0895365	1.90477	21.2737
gi|213513205	RBMS1	RNA-binding motif, single-stranded-interacting protein 1 isoform 1 [Mus musculus]	0.928967	5.44306	5.85926
gi|162287294	RBM8A	RNA-binding protein 8A isoform b [Mus musculus]	0.113763	1.06621	9.37223
gi|27753952	RBM7	RNA-binding protein 7 [Mus musculus]	0.666807	2.42015	3.62947
gi|22507333	RBM5	RNA-binding protein 5 [Mus musculus]	0	0	#DIV/0!
gi|20532346	RBM47	RNA-binding protein 47 [Mus musculus]	0.765597	2.65365	3.46612
gi|118403314	RBM39	RNA-binding protein 39 [Mus musculus]	0.349945	6.36566	18.1904
gi|37497112	RBM3	putative RNA-binding protein 3 isoform 1 [Mus musculus]	1	4.69724	4.69724
gi|123701991	RBM26	RNA-binding protein 26 [Mus musculus]	0.887156	4.40396	4.96413
gi|161353449	RBM25	RNA-binding protein 25 [Mus musculus]	0.990832	4.12898	4.16719
gi|110625591	RBM22	pre-mRNA-splicing factor RBM22 [Mus musculus]	0.946237	4.36358	4.61151
gi|22779924	RBM17	splicing factor 45 [Mus musculus]	0.340408	2.6782	7.86762
gi|124249066	RBM15	RNA binding motif protein 15 [Mus musculus]	0.711213	5.05642	7.10957
gi|86262142	RBM14	RNA-binding protein 14 [Mus musculus]	0.483059	2.013	4.16719
gi|114155125	RBM12	RNA-binding protein 12 [Mus musculus]	1.21339	3.69695	3.0468
gi|269847199	RBM10	RNA-binding protein 10 isoform 3 [Mus musculus]	0.310456	1.20183	3.87118
gi|23397419	RBKS	ribokinase [Mus musculus]	0.972747	4.61151	4.74071
gi|40353224	RBFA	putative ribosome-binding factor A, mitochondrial precursor [Mus musculus]	0.91201	5.29472	5.80555
gi|145046257	RBCK1	ranBP-type and C3HC4-type zinc finger-containing protein 1 [Mus musculus]	1.10662	4.44471	4.01646
gi|86439977	RBBP9	putative hydrolase RBBP9 [Mus musculus]	3.76704	1.5698	0.416719
gi|157909799	RBBP7	histone-binding protein RBBP7 [Mus musculus]	1.88799	5.85927	3.10344
gi|163937858	RBBP6	E3 ubiquitin-protein ligase RBBP6 isoform 1 [Mus musculus]	0.758578	1.5554	2.05042
gi|47059484	RBBP4	histone-binding protein RBBP4 [Mus musculus]	0.937562	3.87118	4.12898
gi|29789209	RAVER1	ribonucleoprotein PTB-binding 1 [Mus musculus]	1.09648	3.53056	3.2199
gi|61676215	RASIP1	ras-interacting protein 1 [Mus musculus]	1.0666	4.82885	4.52735
gi|131888394	RASGRP2	RAS guanyl-releasing protein 2 [Mus musculus]	5.59758	19.224	3.43434
gi|240120047	RARS2	probable arginyl-tRNA synthetase, mitochondrial precursor [Mus musculus]	0.855067	15.2701	17.8584
gi|262118273	RARS	arginyl-tRNA synthetase, cytoplasmic [Mus musculus]	1.33045	1.05644	0.794041
gi|21313658	RARRES2	retinoic acid receptor responder protein 2 precursor [Mus musculus]	0.380189	8.39157	22.0721
gi|145587080	RAPH1	Ras association (RalGDS/AF-6) and pleckstrin homology domains 1 [Mus musculus]	1.90546	2.48796	1.3057
gi|9790087	RAPGEF4	rap guanine nucleotide exchange factor 4 [Mus musculus]	1.47231	3.83569	2.60521
gi|27369539	RAP2C	ras-related protein Rap-2c precursor [Mus musculus]	0.270396	20.6939	76.532
gi|13386338	RAP2B	ras-related protein Rap-2b precursor [Mus musculus]	0.636796	9.11681	14.3167
gi|100818161	RAP1GDS1	RAP1, GTP-GDP dissociation stimulator 1 isoform a [Mus musculus]	2.48886	2.03162	0.816287
gi|33859753	RAP1B	ras-related protein Rap-1b precursor [Mus musculus]	1.24738	9.72396	7.79549
gi|21704066	RAP1A	ras-related protein Rap-1A precursor [Mus musculus]	0.679204	14.0554	20.6939
gi|226062635	RANGAP1	ran GTPase-activating protein 1 [Mus musculus]	5.29663	2.72799	0.515043
gi|83523744	RANBP3	ran-binding protein 3 [Mus musculus]	2.1677	4.91862	2.26904
gi|153792534	RANBP2	E3 SUMO-protein ligase RanBP2 [Mus musculus]	0.666807	5.80555	8.70649
gi|40804757	RANBP10	ran-binding protein 10 [Mus musculus]	0.96383	4.82885	5.01006
gi|153792001	RANBP1	ran-specific GTPase-activating protein [Mus musculus]	2.14783	1.06621	0.496413
gi|6678365	RAN	GTP-binding nuclear protein Ran [Mus musculus]	1.7378	1.83587	1.05644
gi|213417799	RALY	RNA-binding protein Raly short isoform [Mus musculus]	0.691831	3.76568	5.44306
gi|229577175	RALGPS2	ras-specific guanine nucleotide-releasing factor RalGPS2 isoform b [Mus musculus]	2.44343	5.85927	2.39797
gi|312147310	RALBP1	ralA-binding protein 1 [Mus musculus]	0.519996	6.42456	12.355
gi|11612509	RALB	ras-related protein Ral-B precursor [Mus musculus]	2.91072	47.4071	16.2871
gi|34328471	RALA	ras-related protein Ral-A precursor [Mus musculus]	12.1339	46.5418	3.83569
gi|261862329	RAI14	ankycorbin [Mus musculus]	0.510505	16.5899	32.497
gi|18497290	RAF1	RAF proto-oncogene serine/threonine-protein kinase [Mus musculus]	122.462	92.0117	0.751351
gi|153945822	RAD50	DNA repair protein RAD50 [Mus musculus]	0.879023	4.44471	5.05642
gi|171906578	RAD23B	UV excision repair protein RAD23 homolog B [Mus musculus]	2.55859	1.97626	0.772401
gi|34447211	RAD23A	UV excision repair protein RAD23 homolog A [Mus musculus]	2.18776	2.37598	1.08603
gi|254692855	RAD21	double-strand-break repair protein rad21 homolog [Mus musculus]	0.383707	2.93659	7.6532
gi|6679601	RAC2	ras-related C3 botulinum toxin substrate 2 precursor [Mus musculus]	0.758578	9.63481	12.7012
gi|45592934	RAC1	ras-related C3 botulinum toxin substrate 1 precursor [Mus musculus]	2.58226	15.1301	5.85926
gi|254553293	RABGGTB	geranylgeranyl transferase type-2 subunit beta isoform 2 [Mus musculus]	1.23595	5.39316	4.36358
gi|9507023	RABGGTA	geranylgeranyl transferase type-2 subunit alpha [Mus musculus]	1.49968	1.05644	0.704439
gi|9910316	RABGEF1	rab5 GDP/GTP exchange factor [Mus musculus]	0.731139	7.30875	9.99638
gi|84490375	RABGAP1L	rab GTPase-activating protein 1-like isoform b [Mus musculus]	2.88403	8.39157	2.90967
gi|229577255	RABGAP1L	rab GTPase-activating protein 1-like isoform a [Mus musculus]	2.03236	5.19808	2.55766
gi|76880489	RABGAP1	rab GTPase-activating protein 1 isoform a [Mus musculus]	3.01995	5.9682	1.97626
gi|140970573	RABEP2	rab GTPase-binding effector protein 2 [Mus musculus]	1.43219	5.24618	3.66305
gi|238231439	RABEP1	rab GTPase-binding effector protein 1 [Mus musculus]	1.95884	1.40554	0.717535
gi|33859558	RABAC1	prenylated Rab acceptor protein 1 [Mus musculus]	1.38038	10.3715	7.51352
gi|9790227	RAB9	ras-related protein Rab-9A [Mus musculus]	1.30617	12.8187	9.81393
gi|27734154	RAB8B	ras-related protein Rab-8B [Mus musculus]	1.2942	12.0183	9.28631
gi|38372905	RAB8A	ras-related protein Rab-8A [Mus musculus]	1.90546	19.0477	9.99638
gi|229608951	RAB7L1	ras-related protein Rab-7L1 [Mus musculus]	2.91072	16.8983	5.80555
gi|148747526	RAB7	ras-related protein Rab-7a [Mus musculus]	3.28095	29.9118	9.11682
gi|13195674	RAB6	ras-related protein Rab-6A isoform 2 [Mus musculus]	3.19154	13.4228	4.20575
gi|113866024	RAB5C	ras-related protein Rab-5C [Mus musculus]	0.554626	8.08804	14.5829
gi|13385374	RAB5A	ras-related protein Rab-5A [Mus musculus]	0.47863	6.07915	12.7011
gi|21313012	RAB4B	ras-related protein Rab-4B [Mus musculus]	0	0	#DIV/0!
gi|171184402	RAB4A	ras-related protein Rab-4A [Mus musculus]	3.0761	6.78958	2.20721
gi|86476069	RAB43	ras-related protein Rab-43 isoform a [Mus musculus]	2.53513	9.81393	3.87118
gi|51556219	RAB3IP	rab-3A-interacting protein [Mus musculus]	0.636796	4.05362	6.36565
gi|255003810	RAB3GAP2	rab3 GTPase-activating protein non-catalytic subunit [Mus musculus]	3.0761	10.1822	3.31011
gi|158966667	RAB3GAP1	rab3 GTPase-activating protein catalytic subunit [Mus musculus]	7.51623	11.6908	1.5554
gi|15042957	RAB3D	ras-related protein Rab-3D [Mus musculus]	2.80543	16.8983	6.02342
gi|37718983	RAB35	ras-related protein Rab-35 [Mus musculus]	1.03753	4.78457	4.61151
gi|13385896	RAB32	ras-related protein Rab-32 [Mus musculus]	1.69044	24.8796	14.7178
gi|225579124	RAB31	ras-related protein Rab-31 [Mus musculus]	1.40605	8.23841	5.85926
gi|10946940	RAB2A	ras-related protein Rab-2A [Mus musculus]	8.79022	9.20117	1.04675
gi|127139212	RAB27B	ras-related protein Rab-27B [Mus musculus]	0	0	#DIV/0!
gi|6679591	RAB24	ras-related protein Rab-24 [Mus musculus]	1.02802	6.544	6.36566
gi|31543565	RAB23	ras-related protein Rab-23 [Mus musculus]	1.38038	127.012	92.0117
gi|33859751	RAB21	ras-related protein Rab-21 [Mus musculus]	3.28095	20.13	6.1354
gi|21313162	RAB1B	ras-related protein Rab-1B [Mus musculus]	3.28095	28.0442	8.54758
gi|30841008	RAB18	ras-related protein Rab-18 [Mus musculus]	23.5505	28.8299	1.22417
gi|6679585	RAB17	ras-related protein Rab-17 [Mus musculus]	1.94089	15.698	8.08804
gi|18390323	RAB14	ras-related protein Rab-14 [Mus musculus]	4.09261	41.2898	10.0889
gi|21311975	RAB13	ras-related protein Rab-13 [Mus musculus]	0.895365	5.24618	5.85927
gi|106507168	RAB12	ras-related protein Rab-12 [Mus musculus]	1.77011	12.7011	7.17535
gi|6679583	RAB11B	ras-related protein Rab-11B [Mus musculus]	17.8649	23.3262	1.3057
gi|7710086	RAB10	ras-related protein Rab-10 [Mus musculus]	5.91562	23.3262	3.94315
gi|6679587	RAB1	ras-related protein Rab-1A [Mus musculus]	4.16869	18.0237	4.32358
gi|54144622	QTRTD1	queuine tRNA-ribosyltransferase subunit QTRTD1 [Mus musculus]	1	4.44471	4.44471
gi|12963609	QSOX1	sulfhydryl oxidase 1 isoform b [Mus musculus]	0.879023	4.78457	5.44306
gi|124486688	QRSL1	glutamyl-tRNA(Gln) amidotransferase subunit A homolog [Mus musculus]	0.737904	3.97963	5.39316
gi|166295183	QRICH1	glutamine-rich protein 1 [Mus musculus]	1.1695	4.20575	3.59619
gi|19526852	QPRT	nicotinate-nucleotide pyrophosphorylase [carboxylating] [Mus musculus]	1.72187	1.88731	1.09608
gi|226958440	QK	protein quaking isoform 1 [Mus musculus]	1.40605	2.80442	1.99454
gi|21312520	QDPR	dihydropteridine reductase [Mus musculus]	1.35519	0.383569	0.283037
gi|269954677	QARS	glutaminyl-tRNA synthetase isoform 1 [Mus musculus]	1.55597	0.602342	0.387118
gi|110347469	PZP	alpha-2-macroglobulin precursor [Mus musculus]	1.43219	0.69798	0.487352
gi|125858598	PYROXD2	pyridine nucleotide-disulfide oxidoreductase domain-containing protein 2 [Mus musculus]	0.824138	15.1301	18.3588
gi|268836255	PYGL	glycogen phosphorylase, liver form [Mus musculus]	1.01859	0.151301	0.14854
gi|24418919	PYGB	glycogen phosphorylase, brain form [Mus musculus]	0.519996	2.12737	4.09113
gi|119508439	PYCRL	pyrroline-5-carboxylate reductase 3 [Mus musculus]	3.25087	0.911681	0.280442
gi|165377185	PYCARD	apoptosis-associated speck-like protein containing a CARD [Mus musculus]	1.33045	2.58133	1.94018
gi|21281693	PXN	paxillin isoform alpha [Mus musculus]	1.25893	1.5554	1.2355
gi|10946966	PXMP4	peroxisomal membrane protein 4 [Mus musculus]	0.322107	8.08804	25.1098
gi|254028178	PXMP3	peroxisome biogenesis factor 2 [Mus musculus]	0.519996	13.057	25.1098
gi|112421058	PXMP2	peroxisomal membrane protein 2 [Mus musculus]	0.201372	9.28631	46.1151
gi|228480275	PVRL2	poliovirus receptor-related protein 2 isoform 2 [Mus musculus]	0.862978	5.64733	6.544
gi|40254534	PVRL1	poliovirus receptor-related protein 1 precursor [Mus musculus]	0.801678	5.69958	7.10957
gi|241896974	PUSL1	tRNA pseudouridine synthase-like 1 [Mus musculus]	1.04713	4.05362	3.87118
gi|75905504	PUS10	putative tRNA pseudouridine synthase Pus10 [Mus musculus]	4.01791	1.27012	0.316113
gi|70906468	PUS1	tRNA pseudouridine synthase A, mitochondrial isoform 1 [Mus musculus]	0.855067	2.72799	3.19039
gi|6755252	PURB	transcriptional activator protein Pur-beta [Mus musculus]	0.928966	4.20575	4.52734
gi|6679573	PURA	transcriptional activator protein Pur-alpha [Mus musculus]	1.11686	4.32358	3.87118
gi|227430388	PUM1	pumilio homolog 1 isoform 5 [Mus musculus]	1.6293	10.5644	6.484
gi|76677895	PUF60	poly(U)-binding-splicing factor PUF60 isoform b [Mus musculus]	0.444631	2.60521	5.85926
gi|22122339	PTTG1IP	pituitary tumor-transforming gene 1 protein-interacting protein precursor [Mus musculus]	0.187068	12.1295	64.84
gi|7110709	PTS	6-pyruvoyl tetrahydrobiopterin synthase [Mus musculus]	0.895365	1.13722	1.27012
gi|33239415	PTRH2	peptidyl-tRNA hydrolase 2, mitochondrial isoform a [Mus musculus]	0.0564937	12.0183	212.737
gi|6679567	PTRF	polymerase I and transcript release factor [Mus musculus]	0.428549	3.34074	7.79548
gi|6679561	PTPRK	receptor-type tyrosine-protein phosphatase kappa precursor [Mus musculus]	0.328095	6.85241	20.8854
gi|115648048	PTPRF	receptor-type tyrosine-protein phosphatase F precursor [Mus musculus]	0.672976	14.7178	21.8697
gi|90403603	PTPRD	receptor-type tyrosine-protein phosphatase delta isoform B [Mus musculus]	0.642688	6.484	10.0889
gi|114326512	PTPRC	receptor-type tyrosine-protein phosphatase C isoform 2 [Mus musculus]	0.487528	8.95041	18.3588
gi|255304938	PTPRA	receptor-type tyrosine-protein phosphatase alpha isoform 2 [Mus musculus]	0.855067	4.82885	5.64733
gi|61098100	PTPN9	tyrosine-protein phosphatase non-receptor type 9 [Mus musculus]	18.197	29.0967	1.59898
gi|118130771	PTPN6	tyrosine-protein phosphatase non-receptor type 6 isoform a [Mus musculus]	1.07647	1.40554	1.3057
gi|124517678	PTPN23	tyrosine-protein phosphatase non-receptor type 23 [Mus musculus]	3.43558	3.80052	1.10622
gi|187608416	PTPN2	tyrosine-protein phosphatase non-receptor type 2 isoform b [Mus musculus]	0	0	#DIV/0!
gi|34328195	PTPN12	tyrosine-protein phosphatase non-receptor type 12 [Mus musculus]	1.45881	4.28394	2.93659
gi|6755228	PTPN11	tyrosine-protein phosphatase non-receptor type 11 isoform a [Mus musculus]	1.38038	2.72799	1.97626
gi|133505845	PTPN1	tyrosine-protein phosphatase non-receptor type 1 [Mus musculus]	0.559758	5.59555	9.99639
gi|23956130	PTPMT1	protein-tyrosine phosphatase mitochondrial 1 [Mus musculus]	4.57088	64.2456	14.0554
gi|84872191	PTPLB	3-hydroxyacyl-CoA dehydratase 2 [Mus musculus]	1.57036	4.12898	2.62932
gi|171184435	PTPLAD1	3-hydroxyacyl-CoA dehydratase 3 [Mus musculus]	0.037325	6.42456	172.125
gi|6679545	PTP4A2	protein tyrosine phosphatase type IVA 2 [Mus musculus]	1.80302	6.91581	3.83568
gi|62460366	PTMS	parathymosin [Mus musculus]	2.65461	3.56322	1.34228
gi|7110705	PTMA	prothymosin alpha [Mus musculus]	1.1272	6.1354	5.44306
gi|241982783	PTK2B	protein-tyrosine kinase 2-beta isoform 3 [Mus musculus]	4.96592	11.4774	2.31123
gi|194353972	PTK2	focal adhesion kinase 1 isoform 1 [Mus musculus]	0.920449	4.96413	5.39316
gi|6679537	PTGS1	prostaglandin G/H synthase 1 precursor [Mus musculus]	0.195884	10.1822	51.9808
gi|85719320	PTGR2	prostaglandin reductase 2 [Mus musculus]	1.25893	3.04679	2.42015
gi|13385466	PTGR1	prostaglandin reductase 1 [Mus musculus]	1.83654	3.46612	1.88731
gi|6679535	PTGIS	prostacyclin synthase [Mus musculus]	1.58489	11.1646	7.04439
gi|9790017	PTGES3	prostaglandin E synthase 3 [Mus musculus]	1.36773	1.31778	0.963481
gi|260763900	PTGES2	prostaglandin E synthase 2 [Mus musculus]	5.91562	13.547	2.29004
gi|6679525	PTER	phosphotriesterase-related protein [Mus musculus]	2.0893	0.505642	0.242016
gi|6679523	PTEN	phosphatidylinositol-3,4,5-trisphosphate 3-phosphatase and dual-specificity protein phosphatase PTEN [Mus musculus]	1.23595	0.456923	0.369695
gi|33469980	PTCD3	pentatricopeptide repeat-containing protein 3, mitochondrial precursor [Mus musculus]	0.17378	4.56923	26.2932
gi|58037131	PTCD2	pentatricopeptide repeat-containing protein 2 [Mus musculus]	0.704693	4.56923	6.484
gi|254588125	PTCD1	pentatricopeptide repeat-containing protein 1 [Mus musculus]	1	4.78457	4.78457
gi|9507003	PTBP2	polypyrimidine tract-binding protein 2 [Mus musculus]	1.80302	2.6782	1.4854
gi|116517303	PTBP1	polypyrimidine tract-binding protein 1 isoform 2 [Mus musculus]	0.487529	3.73115	7.6532
gi|86355499	PSTPIP2	proline-serine-threonine phosphatase-interacting protein 2 [Mus musculus]	0.963829	3.62947	3.76568
gi|88014628	PSTK	L-seryl-tRNA(Sec) kinase [Mus musculus]	1.33045	6.60455	4.96413
gi|19527116	PSPH	phosphoserine phosphatase [Mus musculus]	1.00925	1.99454	1.97626
gi|225543409	PSPC1	paraspeckle component 1 [Mus musculus]	0.847227	3.53056	4.16719
gi|160333436	PSMG4	proteasome assembly chaperone 4 isoform a [Mus musculus]	0.946237	2.93659	3.10344
gi|21313432	PSMG3	proteasome assembly chaperone 3 [Mus musculus]	1.35519	4.09113	3.01886
gi|19527372	PSMG2	proteasome assembly chaperone 2 [Mus musculus]	2.91072	3.10344	1.06621
gi|9506555	PSMG1	proteasome assembly chaperone 1 [Mus musculus]	1.30617	2.99118	2.29004
gi|47078287	PSMF1	proteasome inhibitor PI31 subunit [Mus musculus]	2.58226	2.33262	0.903323
gi|117956381	PSME4	proteasome activator complex subunit 4 [Mus musculus]	0.928966	3.907	4.20575
gi|6755214	PSME3	proteasome activator complex subunit 3 [Mus musculus]	5.34564	1.49914	0.280442
gi|20137004	PSME2	proteasome activator complex subunit 2 isoform 1 [Mus musculus]	3.31131	2.16692	0.6544
gi|6755212	PSME1	proteasome activator complex subunit 1 [Mus musculus]	2.10863	0.691581	0.327977
gi|119508441	PSMD9	26S proteasome non-ATPase regulatory subunit 9 [Mus musculus]	2.1677	2.48796	1.14774
gi|156713423	PSMD8	26S proteasome non-ATPase regulatory subunit 8 [Mus musculus]	2.70396	0.585927	0.216692
gi|6754724	PSMD7	26S proteasome non-ATPase regulatory subunit 7 [Mus musculus]	2.24906	0.23542	0.104675
gi|46049022	PSMD6	26S proteasome non-ATPase regulatory subunit 6 [Mus musculus]	2.12814	0.672734	0.316114
gi|134053913	PSMD5	26S proteasome non-ATPase regulatory subunit 5 [Mus musculus]	3.04789	1.59898	0.524618
gi|6679505	PSMD4	26S proteasome non-ATPase regulatory subunit 4 [Mus musculus]	1.47231	0.349819	0.237598
gi|19705424	PSMD3	26S proteasome non-ATPase regulatory subunit 3 [Mus musculus]	0.990832	0.436358	0.440396
gi|19882201	PSMD2	26S proteasome non-ATPase regulatory subunit 2 [Mus musculus]	1.39316	0.420575	0.301886
gi|145966883	PSMD14	26S proteasome non-ATPase regulatory subunit 14 [Mus musculus]	2.63027	0.963481	0.366305
gi|6755210	PSMD13	26S proteasome non-ATPase regulatory subunit 13 [Mus musculus]	2.1677	0.839157	0.387118
gi|13385384	PSMD12	26S proteasome non-ATPase regulatory subunit 12 [Mus musculus]	2.31206	0.990474	0.428394
gi|134053905	PSMD11	26S proteasome non-ATPase regulatory subunit 11 [Mus musculus]	2.26987	0.642455	0.283037
gi|31980811	PSMD10	26S proteasome non-ATPase regulatory subunit 10 isoform 1 [Mus musculus]	2.96483	0.461151	0.15554
gi|74315975	PSMD1	26S proteasome non-ATPase regulatory subunit 1 [Mus musculus]	1.44544	0.544306	0.376568
gi|27754103	PSMC6	26S protease regulatory subunit 10B [Mus musculus]	3.46737	1.34228	0.387118
gi|7110703	PSMC5	26S protease regulatory subunit 8 [Mus musculus]	1.61436	0.823841	0.510321
gi|124248577	PSMC4	26S protease regulatory subunit 6B [Mus musculus]	1.19124	0.362947	0.304679
gi|228008337	PSMC3	26S protease regulatory subunit 6A [Mus musculus]	1.58489	0.886836	0.559555
gi|33859604	PSMC2	26S protease regulatory subunit 7 [Mus musculus]	1.44544	0.642455	0.444471
gi|6679501	PSMC1	26S protease regulatory subunit 4 [Mus musculus]	0.90365	1.28187	1.41854
gi|8567394	PSMB9	proteasome subunit beta type-9 [Mus musculus]	1.30617	1.31778	1.00889
gi|158303322	PSMB8	proteasome subunit beta type-8 precursor [Mus musculus]	1.2942	0.816288	0.63073
gi|6755206	PSMB7	proteasome subunit beta type-7 precursor [Mus musculus]	2.44343	0.491862	0.2013
gi|238231384	PSMB6	proteasome subunit beta type-6 precursor [Mus musculus]	1.21339	0.519808	0.428394
gi|6755204	PSMB5	proteasome subunit beta type-5 [Mus musculus]	1.65959	1.01822	0.61354
gi|254540082	PSMB4	proteasome subunit beta type-4 precursor [Mus musculus]	1.23595	1.95814	1.58432
gi|6755202	PSMB3	proteasome subunit beta type-3 [Mus musculus]	1.5417	1.62871	1.05644
gi|227116345	PSMB2	proteasome subunit beta type-2 [Mus musculus]	1.43219	1.13722	0.794041
gi|247300942	PSMB10	proteasome subunit beta type-10 precursor [Mus musculus]	1.01859	3.53056	3.46612
gi|7242197	PSMB1	proteasome subunit beta type-1 precursor [Mus musculus]	1.24738	1.49914	1.20183
gi|7106389	PSMA7	proteasome subunit alpha type-7 [Mus musculus]	1.51356	1.15836	0.76532
gi|6755198	PSMA6	proteasome subunit alpha type-6 [Mus musculus]	1.04713	0.199454	0.190477
gi|7106387	PSMA5	proteasome subunit alpha type-5 [Mus musculus]	1.31826	1.11646	0.846922
gi|6755196	PSMA4	proteasome subunit alpha type-4 [Mus musculus]	1.45881	0.870649	0.59682
gi|261824000	PSMA3	proteasome subunit alpha type-3 [Mus musculus]	1.23595	0.496413	0.401646
gi|134031994	PSMA2	proteasome subunit alpha type-2 [Mus musculus]	1.67494	0.730875	0.436358
gi|33563282	PSMA1	proteasome subunit alpha type-1 [Mus musculus]	1.19124	0.839157	0.704438
gi|19527168	PSIP1	PC4 and SFRS1-interacting protein [Mus musculus]	0.293765	2.08854	7.10957
gi|6679493	PSEN1	presenilin-1 [Mus musculus]	0.201372	8.46922	42.0575
gi|83921581	PSD3	PH and SEC7 domain-containing protein 3 isoform 1 [Mus musculus]	0.879023	4.61151	5.24618
gi|225735657	PSAP	sulfated glycoprotein 1 isoform F preproprotein [Mus musculus]	0.0816582	3.01886	36.9695
gi|27597069	PRUNE	protein prune homolog [Mus musculus]	9.46237	3.21991	0.340285
gi|6678439	PRSS2	anionic trypsin-2 precursor [Mus musculus]	1.8197	4.87352	2.6782
gi|16716569	PRSS1	protease, serine, 1 [Mus musculus]	15.417	8.70649	0.564733
gi|124486835	PRRC2C	protein BAT2-like 2 [Mus musculus]	1.08643	1.19081	1.09608
gi|92110037	PRRC2A	large proline-rich protein BAT2 isoform 1 [Mus musculus]	1	2.60521	2.60521
gi|110625811	PRRC1	protein PRRC1 [Mus musculus]	1.00925	4.36358	4.32358
gi|256773292	PRPSAP2	phosphoribosyl pyrophosphate synthase-associated protein 2 isoform a [Mus musculus]	0.809096	3.10344	3.83569
gi|254540089	PRPSAP1	phosphoribosyl pyrophosphate synthase-associated protein 1 [Mus musculus]	0.990832	2.22763	2.24824
gi|13386146	PRPS2	ribose-phosphate pyrophosphokinase 2 [Mus musculus]	2.85759	1.99454	0.69798
gi|10946854	PRPS1	ribose-phosphate pyrophosphokinase 1 [Mus musculus]	0.847227	1.62871	1.9224
gi|115583687	PRPF8	pre-mRNA-processing-splicing factor 8 [Mus musculus]	0.118032	2.93659	24.8796
gi|21539655	PRPF6	pre-mRNA-processing factor 6 [Mus musculus]	0.0751623	5.34371	71.0956
gi|158854005	PRPF4B	serine/threonine-protein kinase PRP4 homolog [Mus musculus]	0.0824138	4.32358	52.4618
gi|9055218	PRPF40A	pre-mRNA-processing factor 40 homolog A [Mus musculus]	0.0398107	4.78457	120.183
gi|55925589	PRPF4	U4/U6 small nuclear ribonucleoprotein Prp4 [Mus musculus]	0.483059	2.99118	6.19217
gi|30794464	PRPF38B	pre-mRNA-splicing factor 38B [Mus musculus]	0.831764	5.64733	6.78958
gi|227497256	PRPF38A	pre-mRNA-splicing factor 38A [Mus musculus]	2.05116	6.544	3.19039
gi|31980657	PRPF3	U4/U6 small nuclear ribonucleoprotein Prp3 [Mus musculus]	0.170608	3.76568	22.0721
gi|19527358	PRPF19	pre-mRNA-processing factor 19 [Mus musculus]	0.559758	1.83587	3.27977
gi|13385306	PROZ	vitamin K-dependent protein Z precursor [Mus musculus]	1.04713	6.24947	5.9682
gi|6679483	PROX1	prospero homeobox protein 1 [Mus musculus]	0.895365	4.61151	5.15043
gi|16930823	PROSC	proline synthase co-transcribed bacterial homolog protein isoform a [Mus musculus]	0.744732	1.2355	1.65899
gi|21312706	PRORSD1	prdX-deacylase domain-containing protein 1 isoform 2 [Mus musculus]	1.49968	1.75325	1.16908
gi|18139551	PRODH2	probable proline dehydrogenase 2 [Mus musculus]	0.235505	42.0575	178.584
gi|118601004	PRODH	proline dehydrogenase, mitochondrial [Mus musculus]	0.0405509	17.8584	440.396
gi|112421046	PROC	vitamin K-dependent protein C [Mus musculus]	0.559758	4.48583	8.01389
gi|188528624	PRMT5	protein arginine N-methyltransferase 5 [Mus musculus]	0.672977	1.85286	2.75323
gi|29789323	PRMT3	protein arginine N-methyltransferase 3 [Mus musculus]	0.608135	5.64733	9.28631
gi|9790109	PRMT1	protein arginine N-methyltransferase 1 [Mus musculus]	1.14815	4.20575	3.66305
gi|6755162	PRKRA	interferon-inducible double stranded RNA-dependent protein kinase activator A [Mus musculus]	0.127057	3.49819	27.5323
gi|284005398	PRKD3	serine/threonine-protein kinase D3 isoform 3 [Mus musculus]	1.44544	18.0237	12.4693
gi|84872205	PRKCZ	protein kinase C zeta type isoform b [Mus musculus]	1.31826	6.42456	4.87352
gi|6679465	PRKCSH	glucosidase 2 subunit beta precursor [Mus musculus]	0.0981748	4.78457	48.7353
gi|133778989	PRKCI	protein kinase C iota type [Mus musculus]	1.35519	3.94315	2.90967
gi|6755082	PRKCD	protein kinase C delta type [Mus musculus]	4.32514	3.76568	0.870649
gi|164663791	PRKCA	protein kinase C alpha type [Mus musculus]	2.88403	17.0547	5.91348
gi|22550094	PRKAR2A	cAMP-dependent protein kinase type II-alpha regulatory subunit [Mus musculus]	1.47231	1.58432	1.07608
gi|30794476	PRKAR1A	cAMP-dependent protein kinase type I-alpha regulatory subunit [Mus musculus]	1.18032	2.24824	1.90477
gi|124107596	PRKAG1	5'-AMP-activated protein kinase subunit gamma-1 [Mus musculus]	2.20801	3.94315	1.78584
gi|6755076	PRKACB	cAMP-dependent protein kinase catalytic subunit beta isoform 1 [Mus musculus]	0.963829	3.40285	3.53056
gi|7110693	PRKACA	cAMP-dependent protein kinase catalytic subunit alpha [Mus musculus]	1.05682	3.76568	3.56322
gi|23956234	PRKAB1	5'-AMP-activated protein kinase subunit beta-1 [Mus musculus]	1.61436	1.67434	1.03715
gi|227452236	PRKAA2	5'-AMP-activated protein kinase catalytic subunit alpha-2 [Mus musculus]	3.13328	3.56322	1.13722
gi|94681061	PRKAA1	5'-AMP-activated protein kinase catalytic subunit alpha-1 [Mus musculus]	1.58489	6.07915	3.83569
gi|89179306	PRHOXNB	2-oxo-4-hydroxy-4-carboxy-5-ureidoimidazoline decarboxylase [Mus musculus]	0.642688	0.624947	0.972396
gi|6679457	PRG2	bone marrow proteoglycan precursor [Mus musculus]	0.18197	13.057	71.7535
gi|6755152	PREP	prolyl endopeptidase [Mus musculus]	1.6293	0.580555	0.356322
gi|229608920	PRELP	prolargin precursor [Mus musculus]	0.285759	2.29004	8.01388
gi|158749640	PREB	prolactin regulatory element-binding protein [Mus musculus]	0.260615	10.7608	41.2898
gi|6671549	PRDX6	peroxiredoxin-6 [Mus musculus]	2.63027	0.786762	0.299118
gi|6755114	PRDX5	peroxiredoxin-5, mitochondrial precursor [Mus musculus]	1.6293	2.44255	1.49914
gi|7948999	PRDX4	peroxiredoxin-4 [Mus musculus]	0.125893	5.29472	42.0574
gi|6680690	PRDX3	thioredoxin-dependent peroxide reductase, mitochondrial precursor [Mus musculus]	0.111686	1.99454	17.8584
gi|148747558	PRDX2	peroxiredoxin-2 [Mus musculus]	1.92309	0.854758	0.444471
gi|6754976	PRDX1	peroxiredoxin-1 [Mus musculus]	1.90546	0.448583	0.23542
gi|33469015	PRCP	lysosomal Pro-X carboxypeptidase precursor [Mus musculus]	0.383707	2.08854	5.44306
gi|20070422	PRAF2	PRA1 family protein 2 [Mus musculus]	0.625173	8.16288	13.057
gi|257096074	PQLC1	PQ-loop repeat-containing protein 1 isoform a [Mus musculus]	0.376704	4.40396	11.6908
gi|9506985	PPT2	lysosomal thioesterase PPT2 precursor [Mus musculus]	0.90365	3.13215	3.46611
gi|121674797	PPT1	palmitoyl-protein thioesterase 1 precursor [Mus musculus]	0.660694	8.01389	12.1295
gi|255918184	PPP6R3	serine/threonine-protein phosphatase 6 regulatory subunit 3 isoform 3 [Mus musculus]	1.92309	1.15836	0.602342
gi|34536815	PPP6R1	serine/threonine-protein phosphatase 6 regulatory subunit 1 [Mus musculus]	1.75388	1.73717	0.990474
gi|21312758	PPP6C	serine/threonine-protein phosphatase 6 catalytic subunit [Mus musculus]	2.12814	0.6484	0.30468
gi|199559777	PPP5C	serine/threonine-protein phosphatase 5 [Mus musculus]	1.28233	2.18697	1.70547
gi|226958494	PPP4R4	serine/threonine-protein phosphatase 4 regulatory subunit 4 [Mus musculus]	1.2942	1.36723	1.05644
gi|33636709	PPP4R2	serine/threonine-protein phosphatase 4 regulatory subunit 2 [Mus musculus]	2.72898	12.5847	4.61151
gi|166706862	PPP4R1	serine/threonine-protein phosphatase 4 regulatory subunit 1 isoform b [Mus musculus]	3.25087	1.49914	0.461151
gi|9790175	PPP4C	serine/threonine-protein phosphatase 4 catalytic subunit [Mus musculus]	1.61436	3.40285	2.10787
gi|84794597	PPP3R1	calcineurin subunit B type 1 [Mus musculus]	1.15878	3.66305	3.16114
gi|45592930	PPP3CB	serine/threonine-protein phosphatase 2B catalytic subunit beta isoform [Mus musculus]	1.90546	2.48796	1.3057
gi|42415473	PPP3CA	serine/threonine-protein phosphatase 2B catalytic subunit alpha isoform [Mus musculus]	1.78649	2.58133	1.44492
gi|33859660	PPP2R5E	serine/threonine-protein phosphatase 2A 56 kDa regulatory subunit epsilon isoform [Mus musculus]	5.05825	4.36358	0.862667
gi|33942059	PPP2R5D	delta isoform of regulatory subunit B56, protein phosphatase 2A [Mus musculus]	2.85759	6.91581	2.42015
gi|125346020	PPP2R5C	serine/threonine-protein phosphatase 2A 56 kDa regulatory subunit gamma isoform isoform a [Mus musculus]	1.01859	5.69958	5.59555
gi|47059051	PPP2R5A	serine/threonine-protein phosphatase 2A 56 kDa regulatory subunit alpha isoform [Mus musculus]	1.95884	1.9224	0.981393
gi|254587947	PPP2R4	serine/threonine-protein phosphatase 2A activator [Mus musculus]	2.60615	0.794041	0.304679
gi|22726177	PPP2R2D	serine/threonine-protein phosphatase 2A 55 kDa regulatory subunit B delta isoform [Mus musculus]	2.96483	3.69695	1.24693
gi|110625886	PPP2R2A	serine/threonine-protein phosphatase 2A 55 kDa regulatory subunit B alpha isoform [Mus musculus]	0.928966	2.80442	3.01886
gi|77539776	PPP2R1B	serine/threonine-protein phosphatase 2A 65 kDa regulatory subunit A beta isoform isoform b [Mus musculus]	2.03236	1.61378	0.794041
gi|8394027	PPP2R1A	serine/threonine-protein phosphatase 2A 65 kDa regulatory subunit A alpha isoform [Mus musculus]	2.77971	1.36723	0.491862
gi|9506983	PPP2CA	serine/threonine-protein phosphatase 2A catalytic subunit alpha isoform [Mus musculus]	2.65461	2.06939	0.779548
gi|22122685	PPP1R8	nuclear inhibitor of protein phosphatase 1 [Mus musculus]	0.855067	3.07499	3.59619
gi|12963569	PPP1R7	protein phosphatase 1 regulatory subunit 7 [Mus musculus]	1.52757	0.954648	0.624947
gi|29244224	PPP1R3B	protein phosphatase 1 regulatory subunit 3B [Mus musculus]	1.41906	1.32997	0.937223
gi|124249341	PPP1R12C	protein phosphatase 1 regulatory subunit 12C [Mus musculus]	1.00925	5.05642	5.01006
gi|124486803	PPP1R12B	protein phosphatase 1 regulatory subunit 12B [Mus musculus]	1.99526	9.03323	4.52734
gi|95772123	PPP1R12A	protein phosphatase 1 regulatory subunit 12A [Mus musculus]	0.737904	3.87118	5.24618
gi|18390327	PPP1R11	protein phosphatase 1 regulatory subunit 11 [Mus musculus]	1.20226	4.96413	4.12899
gi|255308879	PPP1R10	serine/threonine-protein phosphatase 1 regulatory subunit 10 isoform 2 [Mus musculus]	1.1695	4.87352	4.16719
gi|161484668	PPP1CB	serine/threonine-protein phosphatase PP1-beta catalytic subunit [Mus musculus]	1.22462	1.85286	1.51301
gi|13994195	PPP1CA	serine/threonine-protein phosphatase PP1-alpha catalytic subunit [Mus musculus]	1.7378	0.428394	0.246515
gi|6679445	PPOX	protoporphyrinogen oxidase [Mus musculus]	1	18.3587	18.3587
gi|30794138	PPME1	protein phosphatase methylesterase 1 [Mus musculus]	2.07014	2.33262	1.12679
gi|66392585	PPM1L	protein phosphatase 1L [Mus musculus]	0.420727	16.1378	38.3569
gi|30425290	PPM1K	protein phosphatase 1K, mitochondrial precursor [Mus musculus]	0.30479	3.80052	12.4693
gi|6679793	PPM1G	protein phosphatase 1G [Mus musculus]	1.00925	3.94315	3.907
gi|28849881	PPM1F	protein phosphatase 1F [Mus musculus]	1.75388	2.26904	1.29373
gi|226958354	PPM1B	protein phosphatase 1B isoform 1 [Mus musculus]	1.03753	4.44471	4.28394
gi|33859600	PPM1B	protein phosphatase 1B isoform 2 [Mus musculus]	0	0	#DIV/0!
gi|6679443	PPM1A	protein phosphatase 1A [Mus musculus]	3.31131	2.29004	0.691581
gi|112421039	PPL	periplakin [Mus musculus]	0.544503	10.8603	19.9454
gi|166706913	PPIP5K2	inositol hexakisphosphate and diphosphoinositol-pentakisphosphate kinase 2 [Mus musculus]	1.61436	0.808804	0.501006
gi|30025020	PPIL2	peptidyl-prolyl cis-trans isomerase-like 2 [Mus musculus]	1.35519	5.69958	4.20574
gi|21312784	PPIL1	peptidyl-prolyl cis-trans isomerase-like 1 [Mus musculus]	1.43219	0.954648	0.666566
gi|21312022	PPIH	peptidyl-prolyl cis-trans isomerase H isoform 1 [Mus musculus]	0.724436	2.16692	2.99118
gi|124487333	PPIG	peptidyl-prolyl cis-trans isomerase G [Mus musculus]	0.570165	3.73115	6.54399
gi|19527310	PPIF	peptidyl-prolyl cis-trans isomerase F, mitochondrial precursor [Mus musculus]	0.17378	2.65365	15.2701
gi|13385854	PPID	peptidyl-prolyl cis-trans isomerase D [Mus musculus]	1.77011	0.539316	0.304679
gi|71774133	PPIB	peptidyl-prolyl cis-trans isomerase B precursor [Mus musculus]	0.0288403	4.32358	149.914
gi|6679439	PPIA	peptidyl-prolyl cis-trans isomerase A [Mus musculus]	0.772681	0.343434	0.444471
gi|254588045	PPFIBP2	liprin-beta-2 isoform 1 [Mus musculus]	3.80189	4.48583	1.17989
gi|49274606	PPFIBP1	liprin-beta-1 isoform 2 [Mus musculus]	1.95884	8.78705	4.48583
gi|189491857	PPFIA1	liprin-alpha-1 isoform B [Mus musculus]	0.203236	7.30875	35.9619
gi|76096364	PPCS	phosphopantothenate--cysteine ligase [Mus musculus]	1.45881	1.78584	1.22417
gi|26024309	PPAT	phosphoribosyl pyrophosphate amidotransferase [Mus musculus]	1.30617	1.29373	0.990474
gi|18017590	PPAP2B	lipid phosphate phosphohydrolase 3 [Mus musculus]	0.158489	10.5644	66.6566
gi|6679431	PPAP2A	lipid phosphate phosphohydrolase 1 isoform 2 [Mus musculus]	0.353183	4.16719	11.7989
gi|255683374	PPAN	suppressor of SWI4 1 homolog [Mus musculus]	0.346737	5.15043	14.854
gi|22203753	PPA2	inorganic pyrophosphatase 2, mitochondrial precursor [Mus musculus]	0.131826	1.75325	13.2997
gi|27754065	PPA1	inorganic pyrophosphatase [Mus musculus]	1.80302	0.301886	0.167434
gi|311771599	POSTN	periostin isoform 3 [Mus musculus]	1.07647	2.85656	2.65365
gi|6679421	POR	NADPH--cytochrome P450 reductase [Mus musculus]	0.0570164	5.29472	92.8631
gi|27370510	PON3	serum paraoxonase/lactonase 3 [Mus musculus]	0.0724436	8.39157	115.836
gi|34303979	PON2	serum paraoxonase/arylesterase 2 [Mus musculus]	0.0724436	3.53056	48.7352
gi|261823995	PON1	serum paraoxonase/arylesterase 1 [Mus musculus]	0.0602559	11.0622	183.588
gi|70794795	POMT2	protein O-mannosyl-transferase 2 [Mus musculus]	1.47231	5.9682	4.05362
gi|21553107	POMT1	protein O-mannosyl-transferase 1 [Mus musculus]	1.83654	5.49342	2.99118
gi|281332113	POLRMT	DNA-directed RNA polymerase, mitochondrial precursor [Mus musculus]	0.831764	4.96413	5.9682
gi|256225462	POLR3D	DNA-directed RNA polymerase III subunit RPC4 [Mus musculus]	1.75388	4.16719	2.37598
gi|21704118	POLR2H	DNA-directed RNA polymerases I, II, and III subunit RPABC3 [Mus musculus]	1	3.87118	3.87118
gi|13385826	POLR2G	DNA-directed RNA polymerase II subunit RPB7 [Mus musculus]	1.15878	4.44471	3.83568
gi|124249077	POLR2E	DNA-directed RNA polymerases I, II, and III subunit RPABC1 [Mus musculus]	1.02802	4.12898	4.01646
gi|29336059	POLR2C	DNA-directed RNA polymerase II subunit RPB3 [Mus musculus]	3.31131	3.53056	1.06621
gi|226958589	POLR2B	DNA-directed RNA polymerase II subunit RPB2 [Mus musculus]	0.954992	4.32358	4.52734
gi|6677795	POLR2A	DNA-directed RNA polymerase II subunit RPB1 [Mus musculus]	1.14815	4.78457	4.16719
gi|119226251	POLR1C	DNA-directed RNA polymerases I and III subunit RPAC1 [Mus musculus]	1.1272	3.10344	2.75323
gi|224967092	POLR1B	DNA-directed RNA polymerase I subunit RPA2 [Mus musculus]	1.64437	5.44306	3.31012
gi|239985608	POLG2	DNA polymerase subunit gamma-2, mitochondrial [Mus musculus]	0.772681	5.59555	7.24174
gi|30519969	POLDIP3	polymerase delta-interacting protein 3 [Mus musculus]	0.855066	5.54425	6.48401
gi|14780884	POLDIP2	polymerase delta-interacting protein 2 [Mus musculus]	0.21677	8.16288	37.6568
gi|226423863	POLD2	DNA polymerase delta subunit 2 [Mus musculus]	1.65959	4.69724	2.83037
gi|21729749	POLB	DNA polymerase beta [Mus musculus]	0.376704	11.4774	30.4679
gi|27369505	POGLUT1	KTEL motif-containing protein 1 precursor [Mus musculus]	0.685488	5.1032	7.44463
gi|84794593	POFUT1	GDP-fucose protein O-fucosyltransferase 1 [Mus musculus]	0.981748	4.48583	4.56923
gi|25188204	PNPT1	polyribonucleotide nucleotidyltransferase 1, mitochondrial precursor [Mus musculus]	0.105682	3.43434	32.497
gi|19527238	PNPO	pyridoxine-5'-phosphate oxidase [Mus musculus]	0.731139	1.73717	2.37598
gi|118130807	PNPLA8	calcium-independent phospholipase A2-gamma [Mus musculus]	4.96592	44.4471	8.95041
gi|225007615	PNPLA7	patatin-like phospholipase domain-containing protein 7 [Mus musculus]	1.14815	4.87352	4.24466
gi|254826780	PNPLA2	patatin-like phospholipase domain-containing protein 2 isoform 1 [Mus musculus]	83.1764	53.9316	0.6484
gi|7305395	PNP	purine nucleoside phosphorylase [Mus musculus]	1.95884	0.591348	0.301886
gi|112420990	PNN	pinin [Mus musculus]	0.113763	2.62932	23.1123
gi|118601009	PNKP	bifunctional polynucleotide phosphatase/kinase [Mus musculus]	0.895365	4.91862	5.49342
gi|87239984	PNKD	probable hydrolase PNKD isoform 3 [Mus musculus]	0.49204	32.497	66.0455
gi|87239988	PNKD	probable hydrolase PNKD isoform 2 [Mus musculus]	0.120226	6.78958	56.4733
gi|254588056	PMVK	phosphomevalonate kinase isoform 1 [Mus musculus]	3.7325	2.72799	0.730875
gi|23956336	PMS1	PMS1 protein homolog 1 [Mus musculus]	1.77011	11.3722	6.42456
gi|95113671	PMPCB	mitochondrial-processing peptidase subunit beta precursor [Mus musculus]	0.299226	2.55766	8.54758
gi|27502349	PMPCA	mitochondrial-processing peptidase subunit alpha precursor [Mus musculus]	0.135519	1.61378	11.9081
gi|8393988	PMM2	phosphomannomutase 2 [Mus musculus]	2.22843	1.54114	0.691581
gi|160333282	PML	probable transcription factor PML isoform 2 [Mus musculus]	7.87046	2.3542	0.299118
gi|227908835	PM20D1	probable carboxypeptidase PM20D1 precursor [Mus musculus]	0.237684	11.9081	50.1006
gi|226958476	PLXNB2	plexin B2 [Mus musculus]	0.0554626	14.3167	258.133
gi|255522953	PLVAP	plasmalemma vesicle-associated protein [Mus musculus]	0.183654	14.3167	77.9548
gi|6755112	PLTP	phospholipid transfer protein precursor [Mus musculus]	2.93765	8.95041	3.04679
gi|281182714	PLSCR3	phospholipid scramblase 3 [Mus musculus]	0.390841	5.75232	14.7178
gi|262050553	PLS3	plastin-3 [Mus musculus]	1.27057	0.691581	0.544306
gi|31980791	PLRG1	pleiotropic regulator 1 [Mus musculus]	0.963829	4.05362	4.20575
gi|6755110	PLOD3	procollagen-lysine,2-oxoglutarate 5-dioxygenase 3 precursor [Mus musculus]	0	0	#DIV/0!
gi|116292166	PLIN5	perilipin-5 [Mus musculus]	42.0727	25.8133	0.61354
gi|157041252	PLIN4	perilipin-4 [Mus musculus]	16.7494	36.2947	2.16692
gi|13385312	PLIN3	perilipin-3 [Mus musculus]	83.1764	105.644	1.27011
gi|116235489	PLIN2	perilipin-2 [Mus musculus]	136.773	116.908	0.854758
gi|164698413	PLIN1	perilipin-1 [Mus musculus]	1.90546	3.56322	1.87001
gi|257471003	PLG	plasminogen [Mus musculus]	2.99226	7.37638	2.46515
gi|24025665	PLEKHO2	pleckstrin homology domain-containing family O member 2 [Mus musculus]	1.65959	7.94041	4.78457
gi|29611667	PLEKHF2	pleckstrin homology domain-containing family F member 2 [Mus musculus]	1.34277	2.85656	2.12737
gi|27370088	PLEKHA7	pleckstrin homology domain-containing family A member 7 [Mus musculus]	0.239883	5.24618	21.8697
gi|237681204	PLEKHA6	pleckstrin homology domain-containing family A member 6 isoform 2 [Mus musculus]	0.0870963	4.52734	51.9808
gi|110835706	PLEKHA5	phosphoinositol 3-phosphate-binding protein-2 [Mus musculus]	1.19124	6.78958	5.69958
gi|254675115	PLEC	plectin isoform 12alpha [Mus musculus]	0.0452898	14.5829	321.991
gi|9790039	PLDN	pallidin [Mus musculus]	1.58489	10.2765	6.484
gi|30725764	PLD4	phospholipase D4 [Mus musculus]	0.920449	3.97963	4.32358
gi|7242181	PLD3	phospholipase D3 [Mus musculus]	1.31826	6.02342	4.56923
gi|41393059	PLCG1	1-phosphatidylinositol-4,5-bisphosphate phosphodiesterase gamma-1 [Mus musculus]	1.49969	3.04679	2.03162
gi|31982122	PLCB3	1-phosphatidylinositol-4,5-bisphosphate phosphodiesterase beta-3 [Mus musculus]	1.05682	1.99454	1.88731
gi|224967068	PLCB1	1-phosphatidylinositol-4,5-bisphosphate phosphodiesterase beta-1 isoform 2 [Mus musculus]	0.731139	4.65418	6.36565
gi|31560090	PLBD2	putative phospholipase B-like 2 [Mus musculus]	0.239883	6.24947	26.0521
gi|13385274	PLBD1	putative phospholipase B-like 1 precursor [Mus musculus]	0.409261	2.26904	5.54425
gi|114431250	PLAA	phospholipase A-2-activating protein [Mus musculus]	1.44544	1.45829	1.00889
gi|8393978	PLA2G6	85 kDa calcium-independent phospholipase A2 isoform 1 [Mus musculus]	2.53513	7.24174	2.85656
gi|6679369	PLA2G4A	cytosolic phospholipase A2 [Mus musculus]	8.55067	23.1123	2.70298
gi|19527008	PLA2G15	group XV phospholipase A2 precursor [Mus musculus]	0.214783	2.46515	11.4774
gi|31980796	PLA2G12B	group XIIB secretory phospholipase A2-like protein precursor [Mus musculus]	0.125893	12.0183	95.4648
gi|147899467	PKP4	plakophilin-4 isoform 2 [Mus musculus]	1.11686	4.96413	4.44471
gi|21312960	PKP2	plakophilin-2 [Mus musculus]	0.47863	19.4018	40.5362
gi|260099670	PKN2	serine/threonine-protein kinase N2 [Mus musculus]	1.0666	3.13215	2.93659
gi|32813439	PKN1	serine/threonine-protein kinase N1 isoform 2 [Mus musculus]	1.80302	5.44306	3.01886
gi|31981562	PKM2	pyruvate kinase isozymes M1/M2 [Mus musculus]	1.2942	2.16692	1.67434
gi|153792772	PKLR	pyruvate kinase isozymes R/L isoform 2 [Mus musculus]	5.86138	1.76947	0.301886
gi|21699068	PITRM1	presequence protease, mitochondrial precursor [Mus musculus]	0.155597	2.99118	19.224
gi|22003862	PITPNC1	cytoplasmic phosphatidylinositol transfer protein 1 [Mus musculus]	22.4906	17.3717	0.772401
gi|9790159	PITPNB	phosphatidylinositol transfer protein beta isoform [Mus musculus]	4.7863	11.4774	2.39797
gi|6679337	PITPNA	phosphatidylinositol transfer protein alpha isoform [Mus musculus]	10.666	4.12898	0.387118
gi|126722757	PISD	phosphatidylserine decarboxylase proenzyme [Mus musculus]	1.20226	6.36566	5.29472
gi|51317401	PIR	pirin [Mus musculus]	1.09648	0.432358	0.394315
gi|158854014	PIPOX	peroxisomal sarcosine oxidase [Mus musculus]	0.242103	7.6532	31.6114
gi|17298686	PIP4K2C	phosphatidylinositol-5-phosphate 4-kinase type-2 gamma [Mus musculus]	1.1272	1.5554	1.37989
gi|125490368	PIP4K2A	phosphatidylinositol-5-phosphate 4-kinase type-2 alpha [Mus musculus]	0.642688	1.9224	2.99118
gi|12963653	PIN1	peptidyl-prolyl cis-trans isomerase NIMA-interacting 1 [Mus musculus]	1.31826	4.01646	3.04679
gi|124486789	PIK3R4	phosphoinositide 3-kinase regulatory subunit 4 [Mus musculus]	2.44343	5.24618	2.14706
gi|117320524	PIK3R1	phosphatidylinositol 3-kinase regulatory subunit alpha isoform 2 [Mus musculus]	4.48745	2.51098	0.559555
gi|269914109	PIK3CB	phosphatidylinositol-4,5-bisphosphate 3-kinase catalytic subunit beta isoform [Mus musculus]	1.1695	2.88299	2.46515
gi|42475974	PIK3C3	phosphatidylinositol 3-kinase catalytic subunit type 3 [Mus musculus]	1.19124	4.36358	3.66305
gi|145279206	PIK3C2A	phosphatidylinositol-4-phosphate 3-kinase C2 domain-containing subunit alpha [Mus musculus]	0.608135	4.44471	7.30875
gi|13878195	PIK3AP1	phosphoinositide 3-kinase adapter protein 1 [Mus musculus]	13.4276	7.58304	0.564733
gi|52630436	PIGU	phosphatidylinositol glycan anchor biosynthesis class U protein [Mus musculus]	1.03753	4.91862	4.74071
gi|120587021	PIGT	GPI transamidase component PIG-T precursor [Mus musculus]	0.0731139	7.72402	105.644
gi|41351529	PIGS	GPI transamidase component PIG-S [Mus musculus]	0.369828	6.1354	16.5899
gi|31981570	PIGR	polymeric immunoglobulin receptor precursor [Mus musculus]	0.380189	6.36566	16.7434
gi|270309107	PID1	PTB-containing, cubilin and LRP1-interacting protein [Mus musculus]	0.272898	8.95041	32.7977
gi|32567788	PICALM	phosphatidylinositol-binding clathrin assembly protein [Mus musculus]	0.11272	5.9682	52.9472
gi|256000773	PI4KB	phosphatidylinositol 4-kinase beta [Mus musculus]	1.55597	2.70298	1.73717
gi|241982771	PI4KA	phosphatidylinositol 4-kinase type 3 alpha [Mus musculus]	0.648634	12.2417	18.8731
gi|21703986	PI4K2A	phosphatidylinositol 4-kinase type 2-alpha [Mus musculus]	1.1695	6.544	5.59555
gi|116089320	PI16	peptidase inhibitor 16 [Mus musculus]	0	0	#DIV/0!
gi|26986561	PHYHD1	phytanoyl-CoA dioxygenase domain-containing protein 1 [Mus musculus]	2.67917	1.9224	0.717535
gi|6754564	PHYH	phytanoyl-CoA dioxygenase, peroxisomal precursor [Mus musculus]	0.108643	6.24947	57.5232
gi|58037409	PHPT1	14 kDa phosphohistidine phosphatase [Mus musculus]	2.83139	0.487352	0.172125
gi|21312114	PHOSPHO2	pyridoxal phosphate phosphatase PHOSPHO2 [Mus musculus]	1.27057	4.24466	3.34074
gi|23346533	PHOSPHO1	phosphoethanolamine/phosphocholine phosphatase [Mus musculus]	0.772681	5.05642	6.544
gi|188528897	PHLDB2	pleckstrin homology-like domain family B member 2 [Mus musculus]	0.409261	6.36566	15.554
gi|226442929	PHLDA1	pleckstrin homology-like domain family A member 1 [Mus musculus]	1.31826	5.29472	4.01646
gi|188035881	PHKG2	phosphorylase b kinase gamma catalytic chain, testis/liver isoform [Mus musculus]	2.22844	3.27977	1.47178
gi|40789096	PHKB	phosphorylase b kinase regulatory subunit beta [Mus musculus]	1.34276	0.895041	0.666566
gi|295424152	PHKA2	phosphorylase b kinase regulatory subunit alpha, liver isoform isoform b [Mus musculus]	2.01372	1.25847	0.624947
gi|153945788	PHKA1	phosphorylase b kinase regulatory subunit alpha, skeletal muscle isoform isoform 2 [Mus musculus]	1.7378	5.15043	2.96376
gi|52353955	PHGDH	D-3-phosphoglycerate dehydrogenase [Mus musculus]	2.0893	5.59555	2.6782
gi|33563292	PHF6	PHD finger protein 6 [Mus musculus]	0.855067	3.34074	3.907
gi|24415990	PHF5A	PHD finger-like domain-containing protein 5A [Mus musculus]	0.47863	1.28187	2.6782
gi|126723336	PHB2	prohibitin-2 [Mus musculus]	0.0319154	5.9682	187.001
gi|6679299	PHB	prohibitin [Mus musculus]	0.0401791	4.36358	108.603
gi|239985486	PHACTR4	phosphatase and actin regulator 4 isoform 1 [Mus musculus]	2.03236	2.65365	1.3057
gi|110626163	PGS1	CDP-diacylglycerol--glycerol-3-phosphate 3-phosphatidyltransferase, mitochondrial [Mus musculus]	1.14815	4.87352	4.24466
gi|226442772	PGRMC2	membrane-associated progesterone receptor component 2 [Mus musculus]	0.101859	3.2497	31.9038
gi|31980806	PGRMC1	membrane-associated progesterone receptor component 1 [Mus musculus]	0.0383707	5.91348	154.114
gi|12963583	PGPEP1	pyroglutamyl-peptidase 1 [Mus musculus]	1.75388	3.2497	1.85286
gi|40254507	PGP	phosphoglycolate phosphatase [Mus musculus]	1.04713	1.12679	1.07608
gi|255522939	PGM3	phosphoacetylglucosamine mutase isoform 1 [Mus musculus]	4.57088	0.903323	0.197626
gi|227330633	PGM2	phosphoglucomutase-1 [Mus musculus]	2.10863	0.981393	0.465418
gi|33859686	PGM1	phosphoglucomutase-2 [Mus musculus]	1.61436	3.40285	2.10787
gi|13384778	PGLS	6-phosphogluconolactonase [Mus musculus]	1.45881	0.564733	0.387118
gi|70778976	PGK1	phosphoglycerate kinase 1 [Mus musculus]	1.85353	0.444471	0.239797
gi|27369904	PGGT1B	geranylgeranyl transferase type-1 subunit beta [Mus musculus]	1.24738	3.07499	2.46515
gi|124486895	PGD	6-phosphogluconate dehydrogenase, decarboxylating [Mus musculus]	3.7325	0.963481	0.258133
gi|28570174	PGCP	plasma glutamate carboxypeptidase precursor [Mus musculus]	0.131826	1.78584	13.547
gi|254028203	PGAP1	GPI inositol-deacylase [Mus musculus]	0.937562	5.80555	6.19217
gi|254587962	PGAM5	serine/threonine-protein phosphatase PGAM5, mitochondrial isoform 1 [Mus musculus]	0.0534564	5.05642	94.5896
gi|114326546	PGAM1	phosphoglycerate mutase 1 [Mus musculus]	2.24905	0.886836	0.394315
gi|9506971	PFN2	profilin-2 [Mus musculus]	1.97697	2.70298	1.36724
gi|6755040	PFN1	profilin-1 [Mus musculus]	1.51356	0.660455	0.436358
gi|254553348	PFKM	6-phosphofructokinase, muscle type [Mus musculus]	3.53183	1.45829	0.412898
gi|31560653	PFKL	6-phosphofructokinase, liver type [Mus musculus]	0.824138	1.43167	1.73717
gi|74315988	PFKFB1	6-phosphofructo-2-kinase/fructose-2,6-biphosphatase 1 [Mus musculus]	3.76704	1.81904	0.482884
gi|55741463	PFDN5	prefoldin subunit 5 [Mus musculus]	2.70396	3.43434	1.27012
gi|13385532	PFDN1	prefoldin subunit 1 [Mus musculus]	2.39883	0.903323	0.376568
gi|226958458	PFAS	phosphoribosylformylglycinamidine synthase [Mus musculus]	0.972747	0.607915	0.624947
gi|9910486	PF4	platelet factor 4 precursor [Mus musculus]	0.737904	3.907	5.29472
gi|6679283	PEX7	peroxisomal biogenesis factor 7 isoform 1 [Mus musculus]	1.90546	3.53056	1.85286
gi|21703962	PEX6	peroxisome assembly factor 2 [Mus musculus]	0.731139	8.70649	11.9081
gi|28565271	PEX5	peroxisomal biogenesis factor 5 isoform 2 [Mus musculus]	0.483059	6.07915	12.5847
gi|113930737	PEX5	peroxisomal biogenesis factor 5 isoform 1 [Mus musculus]	0.855067	4.44471	5.19808
gi|9910484	PEX3	peroxisomal biogenesis factor 3 isoform 1 [Mus musculus]	0.248886	11.6908	46.9724
gi|21311973	PEX26	peroxisome assembly protein 26 [Mus musculus]	0.0758578	16.5899	218.697
gi|226958490	PEX19	peroxisomal biogenesis factor 19 isoform a [Mus musculus]	3.49945	9.90474	2.83037
gi|254750742	PEX16	peroxisomal biogenesis factor 16 [Mus musculus]	0.197697	9.81393	49.6413
gi|9790153	PEX14	peroxisomal membrane protein PEX14 [Mus musculus]	0.104713	13.1778	125.847
gi|31543471	PEX13	peroxisomal membrane protein PEX13 [Mus musculus]	0.698232	11.0622	15.8432
gi|19527244	PEX12	peroxisome assembly protein 12 [Mus musculus]	0.564937	7.10957	12.5847
gi|21735445	PEX11C	peroxisomal membrane protein 11C [Mus musculus]	0.108643	9.03323	83.1463
gi|241666483	PEX11B	peroxisomal membrane protein 11B isoform 1 [Mus musculus]	0.519996	11.2679	21.6692
gi|6755034	PEX11A	peroxisomal membrane protein 11A [Mus musculus]	0.469894	22.6904	48.2884
gi|109150414	PEX10	peroxisome biogenesis factor 10 [Mus musculus]	0.855066	1.83587	2.14706
gi|61657895	PEX1	peroxisome biogenesis factor 1 [Mus musculus]	0.424619	15.8432	37.3115
gi|21450279	PET112L	probable glutamyl-tRNA(Gln) amidotransferase subunit B, mitochondrial precursor [Mus musculus]	0.235505	5.64733	23.9797
gi|12584984	PES1	pescadillo homolog [Mus musculus]	0.218776	9.28631	42.4466
gi|170650724	PEPD	xaa-Pro dipeptidase [Mus musculus]	1.70608	0.524618	0.307499
gi|164698448	PELO	protein pelota homolog [Mus musculus]	1.45881	1.75325	1.20183
gi|31980937	PEF1	peflin [Mus musculus]	2.07014	8.08804	3.907
gi|227908837	PECR	peroxisomal trans-2-enoyl-CoA reductase [Mus musculus]	0.121339	3.83569	31.6113
gi|74024907	PECAM1	platelet endothelial cell adhesion molecule isoform 1 [Mus musculus]	0.285759	11.6908	40.9113
gi|84794552	PEBP1	phosphatidylethanolamine-binding protein 1 [Mus musculus]	2.60615	1.00889	0.387118
gi|21426847	PEA15A	astrocytic phosphoprotein PEA-15 isoform 2 [Mus musculus]	1.21339	3.49819	2.88299
gi|225579122	PDZK1	Na(+)/H(+) exchange regulatory cofactor NHE-RF3 [Mus musculus]	0.0416869	9.90474	237.598
gi|21312244	PDZD11	PDZ domain-containing protein 11 [Mus musculus]	0.946237	4.65418	4.91862
gi|26006861	PDXK	pyridoxal kinase [Mus musculus]	1.8197	1.17989	0.6484
gi|88758582	PDXDC1	pyridoxal-dependent decarboxylase domain-containing protein 1 isoform 1 [Mus musculus]	13.6773	8.23841	0.602342
gi|66955886	PDS5B	sister chromatid cohesion protein PDS5 homolog B [Mus musculus]	0.698232	6.544	9.37224
gi|124486765	PDS5A	sister chromatid cohesion protein PDS5 homolog A [Mus musculus]	1.19124	4.05362	3.40285
gi|66841378	PDP2	pyruvate dehydrogenase phosphatase isoenzyme 2 [Mus musculus]	0.608135	3.73115	6.1354
gi|170650623	PDLIM5	PDZ and LIM domain protein 5 isoform ENH1 [Mus musculus]	2.26987	0.666566	0.293659
gi|158635992	PDLIM1	PDZ and LIM domain protein 1 [Mus musculus]	1.38038	1.32997	0.963481
gi|226958643	PDK2	pyruvate dehydrogenase kinase, isoenzyme 2 precursor [Mus musculus]	0.155597	1.80237	11.5836
gi|110625975	PDK1	pyruvate dehydrogenase kinase, isozyme 1 precursor [Mus musculus]	0.954993	4.09113	4.28394
gi|58037267	PDIA6	protein disulfide-isomerase A6 [Mus musculus]	0.0751623	4.78457	63.6566
gi|30794140	PDIA5	protein disulfide-isomerase A5 precursor [Mus musculus]	0.0787046	6.36566	80.8804
gi|86198316	PDIA4	protein disulfide-isomerase A4 [Mus musculus]	0.0855067	4.61151	53.9316
gi|112293264	PDIA3	protein disulfide-isomerase A3 precursor [Mus musculus]	0.0420727	4.69724	111.646
gi|28201978	PDHX	pyruvate dehydrogenase protein X component, mitochondrial [Mus musculus]	0.12942	3.27977	25.3421
gi|18152793	PDHB	pyruvate dehydrogenase E1 component subunit beta, mitochondrial precursor [Mus musculus]	0.0340408	3.69695	108.603
gi|6679261	PDHA1	pyruvate dehydrogenase E1 component subunit alpha, somatic form, mitochondrial precursor [Mus musculus]	0.0847227	2.16692	25.5766
gi|226371752	PDGFRB	beta-type platelet-derived growth factor receptor isoform 2 [Mus musculus]	0.242103	10.7608	44.447
gi|255003823	PDF	peptide deformylase-like protein [Mus musculus]	1.02802	4.87352	4.74071
gi|6679249	PDE8A	high affinity cAMP-specific and IBMX-insensitive 3',5'-cyclic phosphodiesterase 8A [Mus musculus]	0	0	#DIV/0!
gi|31542051	PDE4DIP	myomegalin isoform 2 [Mus musculus]	1.1272	4.09113	3.62947
gi|42475542	PDE4C	cAMP-specific 3',5'-cyclic phosphodiesterase 4C [Mus musculus]	1.23595	3.21991	2.60521
gi|112983648	PDE3B	cGMP-inhibited 3',5'-cyclic phosphodiesterase B [Mus musculus]	0.310456	6.484	20.8854
gi|219803141	PDE2A	cGMP-dependent 3',5'-cyclic phosphodiesterase isoform 3 [Mus musculus]	1.58489	3.83569	2.42015
gi|40538842	PDE12	2',5'-phosphodiesterase 12 [Mus musculus]	1.67494	4.12898	2.46515
gi|157841170	PDDC1	Parkinson disease 7 domain-containing protein 1 precursor [Mus musculus]	1.1272	4.32358	3.83568
gi|31560120	PDCL3	phosducin-like protein 3 [Mus musculus]	4.57088	2.44255	0.534371
gi|258547156	PDCD6IP	programmed cell death 6-interacting protein isoform 3 [Mus musculus]	7.17794	1.64378	0.229004
gi|6755000	PDCD6	programmed cell death protein 6 [Mus musculus]	2.51189	5.54425	2.20721
gi|9790259	PDCD5	programmed cell death protein 5 [Mus musculus]	2.26987	3.69695	1.62871
gi|270309161	PDCD4	programmed cell death protein 4 [Mus musculus]	0.275423	3.37166	12.2417
gi|31560391	PDCD10	programmed cell death protein 10 [Mus musculus]	2.20801	5.29472	2.39797
gi|84781781	PDAP1	28 kDa heat- and acid-stable phosphoprotein [Mus musculus]	1.03753	1.64378	1.58432
gi|31980842	PCYT2	ethanolamine-phosphate cytidylyltransferase [Mus musculus]	2.39883	1.13722	0.47407
gi|6753552	PCYT1A	choline-phosphate cytidylyltransferase A [Mus musculus]	23.5505	79.4041	3.37165
gi|13385294	PCYOX1	prenylcysteine oxidase precursor [Mus musculus]	0.0744732	9.63481	129.373
gi|251823978	PCX	pyruvate carboxylase, mitochondrial isoform 2 [Mus musculus]	0.108643	2.6782	24.6515
gi|117320552	PCTP	phosphatidylcholine transfer protein [Mus musculus]	13.6773	3.21991	0.23542
gi|93004085	PCNT	pericentrin [Mus musculus]	0.954993	4.78457	5.01006
gi|71480098	PCNP	PEST proteolytic signal-containing nuclear protein [Mus musculus]	1.90546	3.69695	1.94018
gi|7242171	PCNA	proliferating cell nuclear antigen [Mus musculus]	2.91072	3.16114	1.08603
gi|33942104	PCMTD1	protein-L-isoaspartate O-methyltransferase domain-containing protein 1 [Mus musculus]	1.23595	7.30875	5.91348
gi|226530884	PCMT1	protein-L-isoaspartate(D-aspartate) O-methyltransferase [Mus musculus]	1.08643	2.60521	2.39797
gi|28077029	PCK2	phosphoenolpyruvate carboxykinase [GTP], mitochondrial [Mus musculus]	0.698232	9.11681	13.057
gi|7110683	PCK1	phosphoenolpyruvate carboxykinase, cytosolic [GTP] [Mus musculus]	0.794328	1.36723	1.72125
gi|22122647	PCIF1	phosphorylated CTD-interacting factor 1 [Mus musculus]	0	0	#DIV/0!
gi|119372296	PCID2	PCI domain-containing protein 2 [Mus musculus]	1.58489	4.65418	2.93659
gi|34328319	PCDH1	protocadherin-1 [Mus musculus]	0.711213	3.76568	5.29472
gi|13385310	PCCB	propionyl-CoA carboxylase beta chain, mitochondrial precursor [Mus musculus]	0.111686	2.20721	19.7626
gi|254540162	PCCA	propionyl-CoA carboxylase alpha chain, mitochondrial precursor [Mus musculus]	0.16293	2.62932	16.1378
gi|171906586	PCBP3	poly(rC)-binding protein 3 [Mus musculus]	0	0	#DIV/0!
gi|157041229	PCBP2	poly(rC)-binding protein 2 isoform 1 [Mus musculus]	5.29663	7.94041	1.49914
gi|291327528	PCBP2	poly(rC)-binding protein 2 isoform 4 [Mus musculus]	2.10863	4.05362	1.9224
gi|6754994	PCBP1	poly(rC)-binding protein 1 [Mus musculus]	3.46737	4.56923	1.31778
gi|52421794	PCBD2	pterin-4-alpha-carbinolamine dehydratase 2 [Mus musculus]	0.794328	1.51301	1.90477
gi|13384608	PCBD1	pterin-4-alpha-carbinolamine dehydratase [Mus musculus]	3.46737	1.3057	0.376568
gi|13385584	PBLD2	phenazine biosynthesis-like domain-containing protein 2 [Mus musculus]	0.539511	2.65365	4.91862
gi|31560132	PBLD1	phenazine biosynthesis-like domain-containing protein 1 [Mus musculus]	1.22462	3.83569	3.13216
gi|87196490	PAWR	PRKC apoptosis WT1 regulator protein [Mus musculus]	0.937562	3.62947	3.87118
gi|31982526	PARVA	alpha-parvin [Mus musculus]	1.94089	1.97626	1.01822
gi|139948914	PARS2	probable prolyl-tRNA synthetase, mitochondrial isoform 2 [Mus musculus]	0.801678	4.65418	5.80554
gi|13384918	PARP9	poly [ADP-ribose] polymerase 9 [Mus musculus]	0.895365	7.30875	8.16287
gi|281485553	PARP4	poly (ADP-ribose) polymerase family, member 4 [Mus musculus]	0.554626	2.65365	4.78457
gi|25014095	PARP3	poly [ADP-ribose] polymerase 3 [Mus musculus]	0.461318	9.45895	20.5042
gi|166197700	PARP14	poly [ADP-ribose] polymerase 14 [Mus musculus]	3.56451	5.29472	1.4854
gi|171543897	PARP12	poly [ADP-ribose] polymerase 12 [Mus musculus]	1.1695	4.44471	3.80052
gi|20806109	PARP1	poly [ADP-ribose] polymerase 1 [Mus musculus]	0.130617	5.9682	45.6923
gi|21311877	PARN	poly(A)-specific ribonuclease PARN [Mus musculus]	0.954993	5.15043	5.39316
gi|54261813	PARL	presenilins-associated rhomboid-like protein, mitochondrial precursor [Mus musculus]	0.474242	4.12898	8.70649
gi|55741460	PARK7	protein DJ-1 [Mus musculus]	2.03236	0.549342	0.270298
gi|61888842	PARD3	partitioning defective 3 homolog isoform 2 [Mus musculus]	1.07647	3.66305	3.40285
gi|116089314	PAQR9	progestin and adipoQ receptor family member 9 [Mus musculus]	0.167494	11.9081	71.0957
gi|61098088	PAPSS2	bifunctional 3'-phosphoadenosine 5'-phosphosulfate synthase 2 [Mus musculus]	2.26987	0.630729	0.277871
gi|6754982	PAPSS1	bifunctional 3'-phosphoadenosine 5'-phosphosulfate synthase 1 [Mus musculus]	2.26987	2.16692	0.954647
gi|256818788	PAPD5	PAP-associated domain-containing protein 5 isoform b [Mus musculus]	1.03753	4.32358	4.16719
gi|240255614	PANK4	pantothenate kinase 4 [Mus musculus]	0	0	#DIV/0!
gi|22122397	PANK3	pantothenate kinase 3 [Mus musculus]	0.963829	3.34074	3.46612
gi|89363042	PALMD	palmdelphin [Mus musculus]	1.01859	3.80052	3.73115
gi|239985639	PALM	paralemmin isoform 1 [Mus musculus]	0.895365	5.80555	6.484
gi|124487061	PALLD	palladin [Mus musculus]	2.48886	3.46612	1.39265
gi|46559406	PAK2	serine/threonine-protein kinase PAK 2 [Mus musculus]	2.48886	4.16719	1.67434
gi|145046259	PAK1IP1	p21-activated protein kinase-interacting protein 1 [Mus musculus]	0.779831	4.52734	5.80554
gi|21703908	PAIP1	polyadenylate-binding protein-interacting protein 1 isoform 1 [Mus musculus]	1.44544	0.963481	0.666566
gi|13385434	PAICS	multifunctional protein ADE2 [Mus musculus]	0.691831	1.28187	1.85286
gi|171543886	PAH	phenylalanine-4-hydroxylase [Mus musculus]	0.928967	0.428394	0.461151
gi|225579137	PAFAH2	platelet-activating factor acetylhydrolase 2, cytoplasmic [Mus musculus]	1.61436	13.4228	8.31464
gi|6679201	PAFAH1B3	platelet-activating factor acetylhydrolase IB subunit gamma [Mus musculus]	0.972747	0.704439	0.724175
gi|40254624	PAFAH1B2	platelet-activating factor acetylhydrolase IB subunit beta [Mus musculus]	2.24905	2.31123	1.02765
gi|7305363	PAFAH1B1	platelet-activating factor acetylhydrolase IB subunit alpha [Mus musculus]	2.46604	1.62871	0.660455
gi|31980912	PAF1	RNA polymerase II-associated factor 1 homolog [Mus musculus]	2.0893	9.72396	4.65418
gi|28077027	PACSIN3	protein kinase C and casein kinase II substrate protein 3 [Mus musculus]	0.432514	11.2679	26.0521
gi|7106381	PACSIN2	protein kinase C and casein kinase substrate in neurons protein 2 [Mus musculus]	0.717794	2.48796	3.46612
gi|9506945	PABPN1	polyadenylate-binding protein 2 [Mus musculus]	1.19124	2.99118	2.51098
gi|22507391	PABPC4	polyadenylate-binding protein 4 isoform 2 [Mus musculus]	0.483059	1.40554	2.90967
gi|31560656	PABPC1	polyadenylate-binding protein 1 [Mus musculus]	0.630957	1.61378	2.55766
gi|6755100	PA2G4	proliferation-associated protein 2G4 [Mus musculus]	0.222844	2.51098	11.2679
gi|42415475	P4HB	protein disulfide-isomerase precursor [Mus musculus]	0.0474242	4.69724	99.0474
gi|33859596	P4HA1	prolyl 4-hydroxylase subunit alpha-1 precursor [Mus musculus]	1.05682	4.74071	4.48583
gi|117676374	P2RX4	P2X purinoceptor 4 [Mus musculus]	0.711213	7.79548	10.9608
gi|110626165	OXSR1	serine/threonine-protein kinase OSR1 [Mus musculus]	6.85488	3.66305	0.534371
gi|58037235	OXSM	3-oxoacyl-[acyl-carrier-protein] synthase, mitochondrial precursor [Mus musculus]	0.164437	3.94315	23.9797
gi|194328702	OXR1	oxidation resistance protein 1 isoform B [Mus musculus]	1.14815	2.3542	2.05042
gi|170932556	OXNAD1	oxidoreductase NAD-binding domain-containing protein 1 precursor [Mus musculus]	0.619441	2.60521	4.20575
gi|58037139	OXA1L	mitochondrial inner membrane protein OXA1L precursor [Mus musculus]	0.151356	6.19217	40.9113
gi|18158418	OVCA2	ovarian cancer-associated gene 2 protein homolog [Mus musculus]	1.19124	4.69724	3.94315
gi|157364966	OTUD6B	OTU domain-containing protein 6B [Mus musculus]	0.801678	7.6532	9.54648
gi|124487191	OTUD4	OTU domain-containing protein 4 [Mus musculus]	1.20227	4.44471	3.69694
gi|19527388	OTUB1	ubiquitin thioesterase OTUB1 [Mus musculus]	2.18776	1.31778	0.602342
gi|6679184	OTC	ornithine carbamoyltransferase, mitochondrial precursor [Mus musculus]	0.107647	2.22763	20.6939
gi|22267440	OSTF1	osteoclast-stimulating factor 1 [Mus musculus]	1.67494	1.88731	1.12679
gi|13384930	OSTC	oligosaccharyltransferase complex subunit OSTC [Mus musculus]	0.0580764	6.24947	107.608
gi|84662768	OSGEP	probable O-sialoglycoprotein endopeptidase [Mus musculus]	1.87068	2.77871	1.4854
gi|198278441	OSBPL9	oxysterol-binding protein-related protein 9 isoform c [Mus musculus]	3.76704	11.5836	3.07498
gi|51243036	OSBPL8	oxysterol-binding protein-like protein 8 isoform b [Mus musculus]	0.349945	11.2679	32.199
gi|254692964	OSBPL3	oxysterol-binding protein-related protein 3 isoform 2 [Mus musculus]	0.586138	6.91581	11.7989
gi|110625879	OSBPL2	oxysterol-binding protein-related protein 2 [Mus musculus]	1.57036	7.44463	4.74071
gi|52345396	OSBPL1A	oxysterol-binding protein-related protein 1 [Mus musculus]	1.40605	2.24824	1.59898
gi|257196261	OSBPL11	oxysterol-binding protein-related protein 11 [Mus musculus]	2.63027	6.66566	2.53421
gi|133504509	OSBP	oxysterol-binding protein 1 [Mus musculus]	5.01187	25.3421	5.05642
gi|283837907	OS9	protein OS-9 isoform 2 precursor [Mus musculus]	0.0937562	5.01006	53.4371
gi|21313282	ORMDL2	ORM1-like protein 2 [Mus musculus]	0.570164	4.74071	8.31463
gi|6679182	ORM1	alpha-1-acid glycoprotein 1 precursor [Mus musculus]	0.981747	1.03715	1.05644
gi|53759066	ORF61	membralin [Mus musculus]	0	0	#DIV/0!
gi|83649762	ORF19	WAS protein family homolog 1 [Mus musculus]	0.946237	6.30729	6.66566
gi|30425136	ORAI1	calcium release-activated calcium channel protein 1 [Mus musculus]	0.296483	4.05362	13.6723
gi|32469491	OPTN	optineurin [Mus musculus]	2.70396	2.24824	0.831463
gi|23346557	OPLAH	5-oxoprolinase [Mus musculus]	2.53513	0.569959	0.224824
gi|110625722	OPA3	optic atrophy 3 protein homolog [Mus musculus]	0.0672977	9.20117	136.723
gi|19526960	OPA1	dynamin-like 120 kDa protein, mitochondrial isoform 2 precursor [Mus musculus]	0.0401791	9.63481	239.797
gi|21313144	OLA1	obg-like ATPase 1 isoform a [Mus musculus]	1.39316	0.580555	0.416719
gi|46909607	OGT	UDP-N-acetylglucosamine--peptide N-acetylglucosaminyltransferase 110 kDa subunit [Mus musculus]	1.49969	0.416719	0.277871
gi|258679484	OGFR	opioid growth factor receptor [Mus musculus]	2.26986	2.06939	0.911682
gi|147901538	OGFOD1	2-oxoglutarate and iron-dependent oxygenase domain-containing protein 1 isoform 1 [Mus musculus]	0.912011	2.3542	2.58133
gi|85861164	OGDH	2-oxoglutarate dehydrogenase, mitochondrial precursor [Mus musculus]	0.0483059	3.2497	67.2733
gi|6679162	OCLN	occludin [Mus musculus]	0.0334195	5.01006	149.914
gi|58219050	OCIAD2	OCIA domain-containing protein 2 [Mus musculus]	0.0275423	6.91581	251.098
gi|12963675	OCIAD1	OCIA domain-containing protein 1 isoform 1 [Mus musculus]	0.0903649	6.66566	73.7638
gi|8393866	OAT	ornithine aminotransferase, mitochondrial precursor [Mus musculus]	0.0801678	3.53056	44.0396
gi|21630289	OASL1	59 kDa 2'-5'-oligoadenylate synthase-like protein [Mus musculus]	1.00925	3.37166	3.34074
gi|31560524	OAS1G	2'-5' oligoadenylate synthetase 1G [Mus musculus]	1.92309	21.6692	11.2679
gi|31980798	NXF1	nuclear RNA export factor 1 [Mus musculus]	0.895365	4.91862	5.49342
gi|13384840	NUS1	nogo-B receptor precursor [Mus musculus]	1.40605	6.484	4.61151
gi|24497431	NUPL1	nucleoporin p58/p45 [Mus musculus]	1.65959	4.96413	2.99119
gi|39930413	NUP98	nucleoporin 98 [Mus musculus]	1.2942	8.95041	6.91581
gi|27369533	NUP93	nuclear pore complex protein Nup93 [Mus musculus]	1.08643	25.3421	23.3262
gi|108773813	NUP85	nuclear pore complex protein Nup85 [Mus musculus]	0.801678	8.54758	10.6621
gi|16716349	NUP62	nuclear pore glycoprotein p62 [Mus musculus]	2.37684	4.87352	2.05042
gi|39930543	NUP54	nuclear pore complex protein Nup54 [Mus musculus]	2.80543	9.03323	3.21991
gi|38016154	NUP50	nuclear pore complex protein Nup50 [Mus musculus]	1.35519	5.19808	3.83568
gi|166295220	NUP43	nucleoporin Nup43 [Mus musculus]	0.436516	4.24466	9.72396
gi|21312212	NUP37	nucleoporin Nup37 [Mus musculus]	1.70608	4.05362	2.37598
gi|58037163	NUP35	nucleoporin NUP53 isoform 1 [Mus musculus]	0.608135	6.30729	10.3715
gi|124378033	NUP214	nuclear pore complex protein Nup214 [Mus musculus]	1.08643	8.23841	7.58304
gi|172073152	NUP210	nuclear pore membrane glycoprotein 210 precursor [Mus musculus]	0.90365	5.64733	6.24946
gi|226437676	NUP205	nucleoporin 205 [Mus musculus]	2.20801	9.28631	4.20575
gi|38678526	NUP188	nucleoporin NUP188 homolog [Mus musculus]	1.14815	5.24618	4.56923
gi|10946932	NUP160	nuclear pore complex protein Nup160 [Mus musculus]	0.436516	22.0721	50.5642
gi|165932389	NUP155	nuclear pore complex protein Nup155 [Mus musculus]	1.49968	12.2417	8.16287
gi|254588102	NUP153	nucleoporin 153 [Mus musculus]	1.19124	4.56923	3.83569
gi|283806543	NUP133	nuclear pore complex protein Nup133 [Mus musculus]	1.08643	21.6692	19.9454
gi|29789351	NUP107	nuclear pore complex protein Nup107 [Mus musculus]	0.313329	14.4492	46.1151
gi|6754912	NUMB	protein numb homolog isoform 2 [Mus musculus]	0.559758	4.44471	7.94041
gi|254675300	NUMA1	nuclear mitotic apparatus protein 1 [Mus musculus]	1.39316	5.75232	4.12898
gi|66730553	NUFIP2	nuclear fragile X mental retardation-interacting protein 2 [Mus musculus]	0.457088	3.83569	8.39157
gi|27753998	NUDT9	ADP-ribose pyrophosphatase, mitochondrial [Mus musculus]	0.831764	4.09113	4.91862
gi|13384950	NUDT8	nucleoside diphosphate-linked moiety X motif 8, mitochondrial precursor [Mus musculus]	0.717794	4.16719	5.80555
gi|165972342	NUDT7	peroxisomal coenzyme A diphosphatase NUDT7 isoform 1 [Mus musculus]	0.47863	6.30729	13.1778
gi|8393853	NUDT5	ADP-sugar pyrophosphatase [Mus musculus]	3.63078	3.62947	0.999639
gi|169808397	NUDT4	diphosphoinositol polyphosphate phosphohydrolase 2 [Mus musculus]	4.1687	3.2497	0.779548
gi|9789933	NUDT3	diphosphoinositol polyphosphate phosphohydrolase 1 [Mus musculus]	0.963829	5.44306	5.64733
gi|13386106	NUDT21	cleavage and polyadenylation specificity factor subunit 5 [Mus musculus]	0.648635	3.16114	4.87352
gi|86198335	NUDT2	bis(5'-nucleosyl)-tetraphosphatase [asymmetrical] [Mus musculus]	1.51356	0.903323	0.59682
gi|94158950	NUDT19	nucleoside diphosphate-linked moiety X motif 19, mitochondrial precursor [Mus musculus]	0.334195	7.6532	22.9004
gi|84871976	NUDT18	nucleoside diphosphate-linked moiety X motif 18 [Mus musculus]	1.94089	1.95814	1.00889
gi|125656157	NUDT16	U8 snoRNA-decapping enzyme [Mus musculus]	1.15878	4.32358	3.73115
gi|23956126	NUDT14	uridine diphosphate glucose pyrophosphatase [Mus musculus]	1.80302	1.5698	0.870649
gi|21312664	NUDT12	peroxisomal NADH pyrophosphatase NUDT12 [Mus musculus]	2.07014	11.6908	5.64733
gi|133922575	NUDCD2	nudC domain-containing protein 2 [Mus musculus]	1.94089	2.58133	1.32997
gi|165905635	NUDCD1	nudC domain-containing protein 1 isoform 2 [Mus musculus]	1.09648	4.56923	4.16719
gi|6754910	NUDC	nuclear migration protein nudC [Mus musculus]	2.60615	0.816288	0.313215
gi|224809563	NUCKS1	nuclear ubiquitous casein and cyclin-dependent kinases substrate isoform 2 [Mus musculus]	1.52757	2.99118	1.95814
gi|254750698	NUCB1	nucleobindin-1 isoform 1 [Mus musculus]	0.138038	3.62947	26.2932
gi|167234411	NUBPL	iron-sulfur protein NUBPL [Mus musculus]	1.55597	9.63481	6.19217
gi|6754908	NUBP2	cytosolic Fe-S cluster assembly factor NUBP2 [Mus musculus]	3.10456	2.51098	0.808804
gi|6754906	NUBP1	cytosolic Fe-S cluster assembly factor NUBP1 [Mus musculus]	1.14815	4.48583	3.907
gi|119360354	NUB1	NEDD8 ultimate buster 1 [Mus musculus]	1.7378	2.12737	1.22417
gi|13385098	NTPCR	nucleoside-triphosphatase C1orf57 homolog [Mus musculus]	1.45881	4.96413	3.40285
gi|6754900	NT5E	5'-nucleotidase precursor [Mus musculus]	1.03753	5.01006	4.82884
gi|110626010	NT5DC1	5'-nucleotidase domain-containing protein 1 [Mus musculus]	1.02802	3.87118	3.76568
gi|172072627	NT5C3	cytosolic 5'-nucleotidase 3 [Mus musculus]	0.591562	4.56923	7.72402
gi|256665238	NT5C2	cytosolic purine 5'-nucleotidase isoform 3 [Mus musculus]	0.946237	1.51301	1.59898
gi|7657031	NT5C	5'(3')-deoxyribonucleotidase, cytosolic type [Mus musculus]	1.02802	3.69695	3.59619
gi|21312358	NSUN4	putative methyltransferase NSUN4 [Mus musculus]	0.654636	5.34371	8.16287
gi|295054316	NSUN2	tRNA (cytosine-5-)-methyltransferase NSUN2 [Mus musculus]	1.14815	1.54114	1.34228
gi|38198665	NSFL1C	NSFL1 cofactor p47 [Mus musculus]	1.43219	2.77871	1.94018
gi|31543349	NSF	vesicle-fusing ATPase [Mus musculus]	0.487529	10.0889	20.6939
gi|31982437	NSDHL	sterol-4-alpha-carboxylate 3-dehydrogenase, decarboxylating [Mus musculus]	20.7014	33.1011	1.59898
gi|23956286	NRN1	neuritin precursor [Mus musculus]	0.711213	8.46922	11.9081
gi|31559918	NRD1	nardilysin precursor [Mus musculus]	1.47231	1.61378	1.09608
gi|21450055	NRBP2	nuclear receptor-binding protein 2 [Mus musculus]	0.660693	5.91348	8.95042
gi|22219434	NRBP1	nuclear receptor-binding protein [Mus musculus]	0	0	#DIV/0!
gi|121247453	NR3C1	glucocorticoid receptor [Mus musculus]	18.5353	4.32358	0.233261
gi|112807199	NR2F6	nuclear receptor subfamily 2 group F member 6 [Mus musculus]	1.67494	6.9798	4.16719
gi|111185902	NR2F1	COUP transcription factor 1 [Mus musculus]	1.39316	7.51352	5.39316
gi|254911067	NR1H4	bile acid receptor isoform 1 [Mus musculus]	1.31826	5.75232	4.36358
gi|9937970	NQO2	ribosyldihydronicotinamide dehydrogenase [quinone] isoform 1 [Mus musculus]	2.75423	1.67434	0.607915
gi|94400773	NQO1	NAD(P)H dehydrogenase [quinone] 1 [Mus musculus]	2.16771	2.93659	1.3547
gi|153945724	NPTN	neuroplastin precursor [Mus musculus]	0.170608	8.86836	51.9808
gi|6679108	NPM1	nucleophosmin [Mus musculus]	0.469894	1.19081	2.53421
gi|303324586	NPLOC4	nuclear protein localization protein 4 homolog isoform A [Mus musculus]	1.40605	2.14705	1.52701
gi|21311855	NPL	N-acetylneuraminate lyase [Mus musculus]	0.816582	2.70298	3.31012
gi|68226731	NPEPPS	puromycin-sensitive aminopeptidase [Mus musculus]	3.19154	1.15836	0.362947
gi|47523981	NPEPL1	probable aminopeptidase NPEPL1 [Mus musculus]	2.26986	1.95814	0.862667
gi|12963667	NPC2	epididymal secretory protein E1 precursor [Mus musculus]	0.0711213	2.72799	38.3569
gi|89242146	NPC1	Niemann-Pick C1 protein [Mus musculus]	0.248886	23.1123	92.8631
gi|134288853	NOTCH2	neurogenic locus notch homolog protein 2 [Mus musculus]	1.04713	4.32358	4.12899
gi|13384956	NOSIP	nitric oxide synthase-interacting protein isoform 1 [Mus musculus]	0.224905	4.56923	20.3162
gi|120407050	NOP58	nucleolar protein 58 [Mus musculus]	0.128233	8.86836	69.1581
gi|126090932	NOP56	nucleolar protein 56 [Mus musculus]	0.0597036	11.0622	185.286
gi|158966689	NOP2	putative ribosomal RNA methyltransferase NOP2 [Mus musculus]	0.349945	5.9682	17.0547
gi|30519925	NOP16	nucleolar protein 16 [Mus musculus]	0.564937	4.91862	8.70649
[truncated: 3,002 more rows]
