# Supplementary material for: Differential proteomics profiling identifies LDPs and biological functions in high-fat diet-induced fatty livers
Source: J Lipid Res. 2017 Mar 29;58(4):681–94. doi: 10.1194/jlr.M071407 (PMC5392744; doi:10.1194/jlr.M071407)
Supplement: Supplemental Data [file 10.1194_M071407_jlr.M071407-8.xlsx]

## Sheet: Peptide area of s100a10
				Supplemental Table S8. Peak area of 4 S100a10 peptides
Group	Peptide	M/Z	Z	Fraction Number												Sum Area	Normalized area	Ratio
				1	2	3	4	5	6	7	8	9	10	11	12
RC_LDP	EFPGFLENQKDPLAVDK	974	2	0	0	0	0	0	9601665	4236796	3885082	0	4388712	3133551	317437365	342683171	1858605825	1
	PSQMEHAMETMMLTHR	1038.96	2	0	0	0	0	0	422668	0	252654	0	0	0	20748267	21423589	9.02663e+07	1
	FAGDKDHLTK	566.293	2	0	0	0	0	0	3307799	0	1045405	0	0	0	0	4353204	38663700	1
	PLAVDK	757.411	1	0	0	0	0	0	0	0	0	0	0	0	37796873	37796873	2.56054e+08	1
HFD_LDP	EFPGFLENQKDPLAVDK	974	2	0	0	0	0	0	5286414	2349980	2620261	0	2239916	2146973	183607744	198251288	1858605825	5.42369
	PSQMEHAMETMMLTHR	1038.96	2	0	0	0	0	0	0	0	0	0	0	0	9628405	9628405	9.02663e+07	4.21341
	FAGDKDHLTK	566.293	2	0	0	0	0	0	4124128	0	0	0	0	0	0	4124128	38663700	8.88167
	PLAVDK	757.411	1	0	0	0	0	0	0	0	0	0	0	0	27312428	27312428	2.56054e+08	6.77448
Note:
1. "0": peak was not detected due to its drift outside the retention time window.
2. Ratio: area of idividual peak in DIO_LDP over that in RC_LDP
