# Supplementary material for: Differential proteomics profiling identifies LDPs and biological functions in high-fat diet-induced fatty livers
Source: J Lipid Res. 2017 Mar 29;58(4):681–94. doi: 10.1194/jlr.M071407 (PMC5392744; doi:10.1194/jlr.M071407)
Supplement: Supplemental Data [file 10.1194_M071407_jlr.M071407-9.xlsx]

## Sheet: S1-S100-A10-KD Profiling
Supplemental Table S9-1. Proteins identified in S100A10 knockdown and control mice liver after 4 weeks of HFD feeding
GeneSymbol	RC	HFD-4W	S100A10-shRNA-sequence1-HFD-4W	S100A10-shRNA-sequence2-HFD-4W	S100A10_KD_Ave
Cps1	1	0.92225	1.10913	0.99329	1.05121
Fasn	1	0.332308	0.624615	0.469231	0.546923
Myh9	1	0.54359	1.24103	0.948718	1.09487
Dync1h1	1	0.872093	1.75581	4	2.87791
Plec	1	0.993902	1.67073	1.45732	1.56402
Spna2	1	1.19403	1.49254	1.15299	1.32276
C3	1	1.08794	2.14824	1.01256	1.5804
Iqgap2	1	0.750943	1.16038	1.03774	1.09906
Acaca	1	0.318681	0.708791	0.681319	0.695055
Pygl	1	0.833449	1.32963	1.26232	1.29598
Cltc	1	1.13514	1.65946	1.51892	1.58919
Aldh1l1	1	0.760863	1.21698	0.785856	1.00142
Rrbp1	1	1.21495	1.35514	1.2243	1.28972
Col6a3	1	0.658046	0.994253	0.882184	0.938218
Hsp90b1	1	1.46794	1.71541	1.93813	1.82677
Krt8	1	0.61723	0.720999	0.591287	0.656143
Pcx	1	0.97664	1.26774	1.07996	1.17385
Hsp90ab1	1	1.60714	1.69022	1.61957	1.65489
Tln1	1	1.09283	1.14346	1.13502	1.13924
Mthfd1	1	0.773931	1.21385	1.01222	1.11303
1300010F03Rik	1	1.09608	1.85386	1.79973	1.82679
Hspa5	1	1.34984	1.45768	1.19154	1.32461
Agl	1	0.509756	0.829268	0.723577	0.776423
Atp5a1	1	0.870372	1.08103	1.00875	1.04489
Hsp90aa1	1	1.44816	1.5	1.55508	1.52754
Flnb	1	0.899749	0.857143	0.952381	0.904762
Aox3	1	2.1877	3.14563	4.12298	3.6343
Hspa9	1	1.09608	1.16045	1.11007	1.13526
Gcn1l1	1	0.75	6.73529	4.86765	5.80147
Acly	1	0.501114	0.844098	0.69265	0.768374
Hspg2	1	0.804348	1.32609	1.33333	1.32971
Dmgdh	1	1.36283	1.78208	1.33407	1.55808
Spnb2	1	1.65833	2.375	2.51667	2.44583
Spnb3	1	0.938144	0.876289	0.804124	0.840206
Lrpprc	1	0.7	1.37568	1.25676	1.31622
Vcl	1	1.41741	1.46892	1.15808	1.3135
Ass1	1	1.30496	2.00306	1.7144	1.85873
Copa	1	1.13753	2.29138	1.56876	1.93007
Mttp	1	2.24809	2.14122	2.61069	2.37595
Hspd1	1	1.01828	1.35372	0.977726	1.16572
Hdlbp	1	1.34722	1.11806	1.09722	1.10764
Pdia4	1	1.07692	1.19958	1.1684	1.18399
Hspa8	1	0.963516	1.05871	0.969486	1.0141
Snd1	1	1.07391	1.38696	1.28696	1.33696
Rdx	1	1.77206	1.71324	1.77206	1.74265
Eef2	1	1.25366	1.50407	1.43902	1.47154
Apob	1	0.710744	0.983471	0.942149	0.96281
Vcp	1	1.14417	1.32515	1.45706	1.3911
Hyou1	1	1.12687	1.27612	1.22388	1.25
Actn4	1	1.0069	1.04138	0.903448	0.972414
Pdia3	1	1.23326	1.27888	1.28624	1.28256
Mug1	1	1.23423	1.79279	1.47748	1.63514
Ganab	1	1.1626	1.44715	1.78862	1.61789
Cat	1	0.981473	1.09067	0.935702	1.01319
Krt18	1	0.807198	0.935733	0.662505	0.799119
Dsp	1	0.9	1.12727	1.11818	1.12273
Sardh	1	1.07423	1.53591	1.2064	1.37115
1300001I01Rik	1	0.778816	1.55452	1.5109	1.53271
Aass	1	0.846966	1.22955	0.992084	1.11082
Mug2	1	1.38194	2.03125	1.82292	1.92708
Atp1a1	1	0.811607	1.09821	0.955357	1.02679
Ide	1	0.582988	1.12241	0.794606	0.958506
Hadha	1	1.07893	1.4131	1.12762	1.27036
Eif4g1	1	1.09766	1.47656	1.17188	1.32422
Lrp1	1	0.828025	1.47771	0.89172	1.18471
Eprs	1	1.44983	3.44637	2.45675	2.95156
Fn1	1	1.55556	1.95455	1.51263	1.73359
Scp2	1	1.41039	1.93905	2.31349	2.12627
Acox1	1	1.24017	1.49127	1.2016	1.34643
Aldh1a1	1	2.15813	2.9771	2.72449	2.85079
Glud1	1	0.936567	1.39597	1.27956	1.33777
Pcca	1	0.880184	1.07373	0.926267	1
P4hb	1	1.24081	1.30517	1.23468	1.26992
Ehhadh	1	0.842615	0.958838	1.01453	0.986683
Immt	1	1.01608	1.14035	1.14912	1.14474
Lmna	1	0.859482	1.28513	0.949523	1.11733
Vars	1	0.775904	1.0506	1.13494	1.09277
Bhmt	1	2.79514	3.23608	2.38072	2.8084
Ncl	1	0.723776	0.958042	1.08741	1.02273
Acacb	1	0.206522	0.684783	0.597826	0.641304
Aldob	1	1.27096	1.66712	1.57556	1.62134
Ahcy	1	1.15161	2.16362	1.26021	1.71191
Eif3a	1	1.59846	1.79923	1.43629	1.61776
Ddb1	1	0.705882	1.47794	1.16544	1.32169
Pgk1	1	1.15479	1.63283	1.28294	1.45788
Pgm2	1	1.32358	1.99817	1.15356	1.57587
Aco1	1	1.24534	1.75155	1.51242	1.63199
Krt5	1	0.837838	0.769042	0.660934	0.714988
Dpyd	1	0.836522	1.64348	1.06087	1.35217
Anxa6	1	0.618321	0.755725	0.603053	0.679389
Asl	1	1.42627	2.1544	2.04443	2.09942
Acad11	1	0.775956	1.37705	0.89071	1.13388
Hnrnpm	1	0.992634	1.10866	1.16943	1.13904
Idh1	1	0.754614	0.976097	0.601815	0.788956
Aldh2	1	1.39939	1.35644	1.60307	1.47976
Aars	1	0.859223	1.19741	1.15534	1.17638
Pklr	1	0.320458	0.792561	0.444921	0.618741
Selenbp2	1	2.42917	3.34819	2.1082	2.72819
Hspa4	1	1.02083	1.30787	1.65278	1.48032
Tkt	1	0.971517	1.32487	0.770593	1.04773
Acaa2	1	0.967854	1.41411	1.14101	1.27756
Prpf8	1	0.64	1.28	1.12	1.2
Acadvl	1	1.05789	1.01316	0.942105	0.977632
Slc27a2	1	1.00462	1.1709	1.08314	1.12702
Aco2	1	1.31335	1.58856	1.59673	1.59264
Ubr4	1	0.745455	1.54545	1.27273	1.40909
Lmnb1	1	0.950943	0.784906	0.867925	0.826415
Abcd3	1	1.05017	1.11371	1.07023	1.09197
Hsd17b4	1	1.87571	2.47458	2.06215	2.26836
Oplah	1	1.00649	1.2013	0.948052	1.07468
Trap1	1	1.57191	1.47492	1.25753	1.36622
Msn	1	2.05882	2.04545	2.2861	2.16578
Hmgcs2	1	1.36865	1.81717	1.44578	1.63147
Fmo5	1	1.16167	1.35332	1.83051	1.59192
Aldh1a7	1	1.91906	2.22825	2.3622	2.29522
Alb	1	0.861762	0.743209	0.918619	0.830914
Acsl1	1	0.634146	0.747672	0.639024	0.693348
Acox2	1	1.25714	1.25	1.03571	1.14286
Selenbp1	1	2.26812	3.02344	1.82325	2.42334
Vim	1	1.125	1.04808	1.23558	1.14183
Cyp2a12	1	1.9	1.87391	1.91304	1.89348
Uggt1	1	1.32099	1.69753	1.5679	1.63272
Uba1	1	1.09442	1.12661	1.02575	1.07618
Cyp2e1	1	1.24251	1.45599	1.57678	1.51639
Akr1c6	1	2.13985	1.93856	2.01463	1.97659
Ndufs1	1	1.20623	1.56809	1.38521	1.47665
Ephx1	1	1.12234	0.770213	1.51489	1.14255
Eef1a1	1	1.33498	1.36913	1.3347	1.35191
Ephx2	1	1.62368	2.78092	2.03431	2.40762
Mars	1	1.2467	2.46696	2.3348	2.40088
Myo1b	1	0.588235	1.32941	1.20588	1.26765
Tpp2	1	1.23228	1.37795	1.34252	1.36024
Dhx9	1	0.991228	1.41228	1.38158	1.39693
Rpn1	1	0.926431	1.00545	0.948229	0.976839
Ugp2	1	0.639274	0.858058	0.678762	0.76841
Uroc1	1	0.764815	1.03642	0.940123	0.988272
Ogdh	1	1.16735	1.0898	1.01224	1.05102
Stip1	1	1.06505	1.67927	1.18608	1.43268
Mccc1	1	0.930332	1.21115	0.989282	1.10021
Etfdh	1	0.991701	1.13278	1.04149	1.08714
Flna	1	1.54945	0.615385	0.626374	0.620879
Dak	1	1.17764	1.98344	1.57922	1.78133
Slc25a13	1	1.00552	1.04828	1.05517	1.05172
Apoa1	1	1.38764	1.6333	1.11747	1.37538
Aldh6a1	1	1.02793	1.19001	1.03639	1.1132
Eif4a1	1	1.33054	1.64765	1.38758	1.51762
Hadhb	1	1.69741	2.01658	1.96788	1.99223
Atp11c	1	0.75098	1.23529	0.707843	0.971569
Ddx3x	1	0.759443	0.99006	0.930417	0.960239
C4b	1	0.745763	1.32203	1.10169	1.21186
Hpd	1	1.13797	1.76026	0.904264	1.33226
Por	1	0.677741	0.734219	0.561462	0.647841
Hal	1	0.377574	0.98627	0.755149	0.870709
Suclg2	1	0.831683	1.48911	1.17822	1.33366
Aox1	1	1.02	3.25333	1.71333	2.48333
Slc25a5	1	1.6414	2.52286	1.46869	1.99578
Pah	1	0.796215	1.05741	0.799369	0.928391
Got2	1	1.53341	2.03027	1.85838	1.94432
Cyp2d26	1	0.796474	0.732372	1.01763	0.875
Lonp1	1	1.74799	1.91689	1.91957	1.91823
Gpd2	1	1.37305	1.89844	2.28516	2.0918
Cyp2a5	1	1.11	0.264	0.772	0.518
Uox	1	1.62927	2.69364	1.90016	2.2969
Ctnna1	1	0.892934	0.961456	1.08994	1.0257
Cpt1a	1	1.28986	1.76087	1.21739	1.48913
Calr	1	1.18051	1.2839	1.62712	1.45551
Dpp4	1	0.85	0.941667	0.8075	0.874583
Abcb11	1	0.54386	0.754386	0.695906	0.725146
Psmd1	1	0.931034	1.23935	1.16024	1.1998
Rps3	1	1.13235	2.34216	1.62451	1.98333
Psmd2	1	1.26121	1.79683	1.70712	1.75198
Krt6a	1	0.825758	0.920455	0.693182	0.806818
Pabpc1	1	1.16807	1.53782	1.31933	1.42857
Gstm1	1	0.626954	0.845435	0.496348	0.670891
Cct8	1	0.955696	1.43671	1.05696	1.24684
Copb2	1	1.19435	1.31272	1.23675	1.27473
Cand1	1	0.911215	1.76168	1.65421	1.70794
Trf	1	0.811881	0.878988	0.608361	0.743674
Rps3a	1	1.93439	2.23756	1.3914	1.81448
Fbp1	1	1.33303	1.09287	1.03959	1.06623
Acat1	1	1.66114	3.01197	2.47238	2.74217
Sf3b3	1	0.706767	1.47368	1.17293	1.32331
Atp5b	1	0.928331	1.17431	0.908579	1.04144
Sec31a	1	1.22031	1.05508	1.28227	1.16867
Cyp2f2	1	1.54848	1.88586	2.43737	2.16162
Maob	1	1.05814	1.33887	0.988372	1.16362
Eif3c	1	0.888	1.136	1.23733	1.18667
Cyp2d10	1	0.927875	0.906433	1.2924	1.09942
Ces1f	1	0.536779	0.984095	0.850895	0.917495
Dnm2	1	0.669811	1.56604	1.5283	1.54717
Pdcd6ip	1	2.52805	1.40594	2.72937	2.06766
Oat	1	3.04255	1.98404	1.0133	1.49867
Aifm1	1	0.85	1.18409	0.95	1.06705
Tars	1	1.40567	1.99753	1.56597	1.78175
Canx	1	2.31665	2.01397	2.06054	2.03725
Atp2a2	1	0.936508	1.4254	1.29206	1.35873
Acsf2	1	1.78498	1.88396	2.0256	1.95478
Phb2	1	1.10831	1.24307	1.15491	1.19899
Qars	1	2.07216	4.31443	3.54124	3.92784
Mvp	1	0.72973	1.18581	0.949324	1.06757
Apoe	1	1.57353	1.53186	1.37745	1.45466
Man2a1	1	0.546341	1.6439	1.5561	1.6
Copb1	1	0.890141	1.86761	1.56338	1.71549
Shmt1	1	1.19762	1.63571	1.22857	1.43214
Usp9x	1	1.2	2.15	1.2	1.675
Iars	1	0.942623	1.94262	1.18033	1.56148
Cyp2j5	1	1.06084	1.29425	1.25	1.27212
Gsta3	1	1.28883	2.18688	2.0368	2.11184
Snrnp200	1	0.730769	1.42308	1.38462	1.40385
Cct3	1	1.04858	1.26316	0.983806	1.12348
Psmd3	1	1.02686	1.39669	0.969008	1.18285
Ap2a2	1	1.35172	2.38966	4	3.19483
Taldo1	1	1.37586	1.3	1.41379	1.3569
Aldh7a1	1	1.19364	1.46933	1.06061	1.26497
Xdh	1	1.33137	2.13725	2.05882	2.09804
Hnrnpu	1	0.973684	1.0614	1.02632	1.04386
Lap3	1	1.08846	1.43846	1.06667	1.25256
Egfr	1	1.0295	1.71681	1.40708	1.56195
Csad	1	0.485557	0.365887	0.602476	0.484182
Arg1	1	1.49258	1.89561	1.76227	1.82894
Acadl	1	0.93117	1.41986	1.44641	1.43314
Lta4h	1	0.875598	0.896332	0.786284	0.841308
Fabp1	1	0.573564	0.787228	1.2185	1.00286
Mat1a	1	1.31034	1.83945	1.54197	1.69071
Sdha	1	0.755474	0.872263	0.863139	0.867701
Ugdh	1	1.7772	1.93782	1.50259	1.72021
Lars	1	1.0241	1.48193	1.44578	1.46386
Mut	1	0.790323	1.0841	0.960829	1.02247
Pck1	1	1.78832	2.22628	2.16058	2.19343
Gpi1	1	0.785523	1.14745	1.19839	1.17292
Dbt	1	1.12401	0.907652	0.860158	0.883905
Got1	1	1.40366	2.26911	1.82777	2.04844
Ddx3y	1	0.607692	0.651282	0.8	0.725641
Npepps	1	2	3.21311	3.52459	3.36885
Pls3	1	0.990066	0.976821	1.05132	1.01407
Actn1	1	1.65875	1.93472	2.01484	1.97478
Ehd3	1	0.930108	1.09946	0.819892	0.959677
Aldh4a1	1	1.02673	1.3098	0.95682	1.13331
Uqcrc2	1	1.38924	1.39349	1.36872	1.3811
Rps4x	1	1.56477	2.15909	1.40682	1.78295
Cyp1a2	1	0.726519	0.389503	0.38674	0.388122
Ap2b1	1	0.857143	1.27356	1.41033	1.34195
Cct7	1	0.855932	1.07627	0.898305	0.987288
H6pd	1	1.24387	1.53951	1.40327	1.47139
Tufm	1	1.24713	1.42529	1.3592	1.39224
Sord	1	1.46877	1.77581	1.5437	1.65975
Me1	1	0.317181	0.493392	0.5	0.496696
Cpt2	1	1.51667	1.31667	1.26667	1.29167
Enpep	1	0.728033	1.71967	1.52301	1.62134
Prdx1	1	1.08785	2.8568	1.88043	2.36862
Acad10	1	1.21711	1.92105	1.07895	1.5
Rnf213	1	1.84615	3.33333	2.23077	2.78205
Gbe1	1	0.918605	1	0.802326	0.901163
Ap1b1	1	0.763441	1.48925	1.65054	1.56989
Sec14l2	1	1.16952	1.88491	1.28149	1.5832
Eef1g	1	1.15089	1.2071	1.26627	1.23669
Fmo1	1	1.04667	1.14667	1.64	1.39333
Acadm	1	1.24056	1.62657	1.68252	1.65455
Ddx5	1	1.33258	2.02921	1.5573	1.79326
Fh1	1	1.2788	2.07679	1.56594	1.82137
Rgn	1	1.23153	1.38299	1.43114	1.40706
Prodh	1	0.886179	1.07317	0.725203	0.899187
Ftcd	1	0.814031	1.42205	1.17149	1.29677
Cyp2c50	1	1.33038	1.53687	0.935103	1.23599
Upf1	1	1.49398	1.37349	1.50602	1.43976
Eif4a2	1	1.28899	1.45413	1.16972	1.31193
C230096C10Rik	1	0.658228	1.66456	1.81646	1.74051
Ctnnb1	1	1.42523	2.4486	1.73832	2.09346
Aldh1b1	1	1.53115	1.94426	2.13934	2.0418
Acsl5	1	0.814815	1.11111	1.05724	1.08418
Ldha	1	2.58081	2.7628	2.72302	2.74291
Tubb4b	1	1.55184	1.19955	1.55518	1.37737
Ap3b1	1	0.975	1.75	2.1	1.925
Aacs	1	0.362676	0.39554	0.508216	0.451878
Myo1c	1	0.627329	1.1677	1.31677	1.24224
Cct2	1	1.64723	1.54519	1.31195	1.42857
Myh10	1	1.23457	1.51852	1.5679	1.54321
Vps13c	1	0.823529	1.76471	1.41176	1.58824
Haao	1	0.902928	2.22817	1.0459	1.63704
Adk	1	1.34658	2.10274	1.75548	1.92911
Tcp1	1	0.79902	1.36765	1.2549	1.31127
Sucla2	1	1.37037	1.76296	1.72593	1.74444
Cct4	1	0.92562	0.983471	0.950413	0.966942
Cyp27a1	1	0.722874	0.717009	0.708211	0.71261
Dpys	1	0.565598	0.77551	0.682216	0.728863
Nckap1	1	0.592105	1.07895	1.25	1.16447
Kmo	1	1.41202	1.91845	1.93133	1.92489
Ap2a1	1	0.847059	1.17647	1.47059	1.32353
Atic	1	0.857143	1.91948	1.18701	1.55325
Gulo	1	1.32397	1.85961	1.16199	1.5108
Tpm3	1	2.55914	3.22581	3.24731	3.23656
Erap1	1	0.906383	1.38723	1.2766	1.33191
Tubb2a	1	1.33333	1.50926	1.66975	1.58951
Eppk1	1	0.971429	1.57143	2.11429	1.84286
Gldc	1	0.494071	0.885375	0.687747	0.786561
Atad3a	1	0.610586	0.931947	0.750473	0.84121
Dars	1	1.73649	1.89865	1.7973	1.84797
Chdh	1	1.14388	1.15827	0.920863	1.03957
Papss2	1	1.07965	1.13496	0.845133	0.990044
Otc	1	1.4348	1.47464	1.49663	1.48564
Sec23a	1	3.48485	1.19048	1.66667	1.42857
Mogs	1	1.51601	2.13167	2.30961	2.22064
Krt14	1	0.78135	0.73955	0.70418	0.721865
Shmt2	1	0.827338	0.920863	0.771583	0.846223
Tuba4a	1	0.811808	0.99631	0.95941	0.97786
Akr1a1	1	1.60634	1.83379	1.90651	1.87015
Anxa5	1	2.33718	1.91354	1.94236	1.92795
Cyp2d9	1	0.776524	0.805869	1.30248	1.05418
Copg	1	1.13534	2.23308	1.85213	2.04261
Glyat	1	1.30383	1.97738	1.23206	1.60472
Prep	1	1.35622	1.28755	1.08584	1.1867
Rps9	1	1.2432	2.16163	1.03021	1.59592
Ces1d	1	0.457627	0.696699	0.526316	0.611508
Serpina1d	1	1.28661	1.36192	1.32845	1.34519
Cyp2a4	1	0.684444	0.442963	0.514074	0.478519
Etfb	1	0.870242	1.60554	1.22405	1.41479
Mov10	1	0.568627	1.17647	1.23529	1.20588
Cse1l	1	0.0316667	0.0781111	0.113333	0.0957222
Slc9a3r1	1	1.02381	0.788095	0.809524	0.79881
Jup	1	0.730077	1.75321	1.78149	1.76735
2810007J24Rik	1	1.28982	2.30531	1.00111	1.65321
Aldoa	1	1.07886	1.88013	1.90536	1.89274
Rdh7	1	1.07946	0.939841	1.37798	1.15891
Kynu	1	0.843648	1.20195	1.14984	1.1759
Tubb5	1	1.53281	1.67192	1.63517	1.65354
Pbld2	1	1.23315	1.76124	1.47191	1.61657
Sec14l4	1	1.35802	1.30247	1.59877	1.45062
Amacr	1	1.53873	1.99648	1.87324	1.93486
Cttn	1	0.935673	1.27193	1.01754	1.14474
Cct5	1	1.20026	1.37022	0.97365	1.17194
Fga	1	0.676301	0.99422	1.19653	1.09538
Cyp2c29	1	0.72242	0.886121	0.533808	0.709964
Sacm1l	1	1.35841	2.05752	1.61504	1.83628
Lima1	1	0.954545	1.34091	1.97727	1.65909
Cyp2c54	1	1.14662	1.07519	0.582707	0.828947
Ppib	1	0.896876	0.96688	1.09936	1.03312
Ugt2b5	1	0.881566	1.10602	1.2894	1.19771
Pgd	1	1.32941	1.33529	1.42353	1.37941
Bckdha	1	0.808411	1.24766	1.14486	1.19626
Nadkd1	1	1.19883	1.62573	1.38012	1.50292
Stat1	1	2.71186	5	3.35593	4.17797
Phb	1	1.14143	1.77143	1.33286	1.55214
Serpina1e	1	1.64314	1.28627	1.06275	1.17451
Huwe1	1	0.924051	1.12658	1.26582	1.1962
Hsd17b2	1	1.2488	0.966507	1.2823	1.1244
Slc27a5	1	0.874539	0.911439	0.523985	0.717712
Cyp2c37	1	1.70339	1.94915	1.02542	1.48729
Abcb4	1	0.767123	1.41096	1.45205	1.43151
Ap2m1	1	1.05156	1.21438	1.2673	1.24084
Acat3	1	1.10687	1.62977	1.32824	1.47901
Pbld1	1	1.18588	2.07529	1.36235	1.71882
Col6a1	1	0.590331	1.20865	1.42239	1.31552
Ldhd	1	1.21739	1.34783	1.43478	1.3913
Ywhae	1	1.24545	1.95682	1.06364	1.51023
Prdx6	1	1.20546	1.82612	1.23101	1.52857
Eif3b	1	1.14847	1.66376	1.49345	1.5786
Gpd1	1	2.02698	2.88849	2.32554	2.60701
Nomo1	1	0.6625	1.1	1.275	1.1875
Eif3l	1	1.24645	1.50711	1.35308	1.43009
Ak3	1	1.13364	1.30187	1.04953	1.1757
Akr1c14	1	1.12663	1.34911	1.19763	1.27337
Psmd13	1	1.75781	2.4349	1.76823	2.10156
Gdi2	1	1.31535	1.14523	1.07054	1.10788
Ugt2a3	1	1.20426	1.48511	1.20426	1.34468
Kif13b	1	0.62931	0.956897	0.887931	0.922414
Car3	1	0.556712	1.21857	0.719366	0.968966
Hc	1	0.869565	1.08696	1.6087	1.34783
Sfxn1	1	1.50704	1.68662	1.54225	1.61444
Gss	1	1.5	0.688372	1.27907	0.983721
Pdzk1	1	0.864979	0.957806	1.08439	1.0211
Rpl7	1	4.98433	9.05956	5.84117	7.45037
Lrba	1	1.30769	2	1.84615	1.92308
Sqrdl	1	1.71642	1.59204	1.43035	1.51119
Psmd11	1	1.6875	1.25	1.07143	1.16071
Cyp4a12a	1	1.30519	1.07143	1.48052	1.27597
Pccb	1	1.82667	1.72	1.67333	1.69667
Dhrs4	1	2.04234	2.16331	1.65323	1.90827
Aldh5a1	1	1.01538	1.10769	0.992308	1.05
Gstp1	1	1.42366	2.30744	2.52389	2.41566
Slc25a12	1	3.05769	2.38462	2.77885	2.58173
Lonp2	1	1.78261	3.82609	2.86957	3.34783
Fkbp4	1	0.98759	0.748707	1.29266	1.02068
BC006779	1	0.677419	1.39785	1.29032	1.34409
Iars2	1	1.15962	2.03756	0.962441	1.5
Farsb	1	1.00166	1.16113	0.682724	0.921927
Gclc	1	1.31131	1.54154	1.44144	1.49149
Cct6a	1	1.41686	1.87354	1.53396	1.70375
Hspe1	1	0.88366	0.979654	1.54059	1.26012
Serpina3k	1	0.86236	1.18258	0.775281	0.978933
Krt42	1	0.729927	0.693431	0.744526	0.718978
Cyp2c70	1	1.47059	1.14286	1.51261	1.32773
Serpina1b	1	1.78523	2.27852	2.41946	2.34899
Tgm2	1	0.922513	1.26702	1.66492	1.46597
Psmc2	1	1.1292	1.19115	0.826549	1.00885
Dlst	1	1.05656	1.20588	1.51584	1.36086
Pdia6	1	1.27463	1.19951	1.26478	1.23214
Gcdh	1	0.925596	0.731905	0.570562	0.651233
Glul	1	1.77451	2.28151	0.84452	1.56301
Cs	1	1.45918	2.30357	2.27551	2.28954
Acat2	1	1.02418	1.57143	0.958242	1.26484
Gne	1	0.745455	1	0.669697	0.834848
Srp68	1	1.10619	1.16814	0.929204	1.04867
Anpep	1	0.689759	1.38554	0.921687	1.15361
Atp5c1	1	0.802112	1.57798	1.054	1.31599
Cyp3a11	1	0.60804	0.51005	0.701005	0.605528
Eef1d	1	1.70248	1.95455	2.04959	2.00207
Tpi1	1	1.40149	2.83507	3.03731	2.93619
Fgg	1	0.928571	1.10714	1.03571	1.07143
Cald1	1	1.20106	1.0582	0.851852	0.955026
Cad	1	0.99177	1.72428	1.37449	1.54938
Rpl4	1	2.23208	1.93174	1.4744	1.70307
Apoa4	1	1.72233	2.58252	1.86214	2.22233
Cyp4v3	1	2.89222	3.397	4.55662	3.97681
Aldh3a2	1	1.00803	1.22088	1.97189	1.59639
Gyk	1	2.45726	2.5	2.13034	2.31517
Cbr1	1	1.03648	1.41631	1.30472	1.36052
Ppa1	1	2.5636	2.72149	2.01974	2.37061
Ndufs2	1	0.797468	1.32068	0.852321	1.0865
Idh2	1	0.880952	1.4127	1.2328	1.32275
AI314180	1	1.15385	1.84615	2.61538	2.23077
Cyfip1	1	1.68	1.84	1.72	1.78
Psma1	1	1.42812	1.5623	0.891374	1.22684
Sdhb	1	1.09671	1.83539	1.46914	1.65226
Mdh2	1	2.64048	4.96857	4.32998	4.64928
Slc25a1	1	1.23846	1.75385	1.00769	1.38077
Rps18	1	1.20406	0.479701	0.591168	0.535434
Iigp1	1	1.25532	1.67234	0.987234	1.32979
Pa2g4	1	1.04839	1.79839	1.1129	1.45565
Vdac1	1	1.23714	2.11048	1.35619	1.73333
Cyp8b1	1	1.08929	1.59821	1.03571	1.31696
Ivd	1	1.49754	2.49754	1.95074	2.22414
Aadac	1	1.48325	1.77751	1.74163	1.75957
Aldh8a1	1	0.992857	0.964286	0.9	0.932143
Rps19	1	1.04072	0.90627	1.06076	0.983516
Cyb5r3	1	0.956701	1.4756	1.04124	1.25842
Acad9	1	1.27132	1.55426	1.59302	1.57364
Gys2	1	0.959459	1.02703	0.756757	0.891892
Ywhaz	1	1.29949	2.16244	1.33249	1.74746
Stt3a	1	1.06507	1.59932	0.94863	1.27397
Ywhab	1	1.29437	1.29437	0.883117	1.08874
Mccc2	1	0.587973	0.0668151	0.950557	0.508686
Atp5f1	1	1.36548	1.8785	2.51109	2.19479
Dpp3	1	1.46114	1.95337	2.15026	2.05181
Echs1	1	1.05707	1.63424	1.09239	1.36332
Hnrnpc	1	1.40157	1.3189	1.14961	1.23425
Acy1	1	0.499363	0.810191	0.550318	0.680255
Fam120a	1	0.432	3.072	2.552	2.812
Atp5h	1	0.4	1.35172	1.28414	1.31793
Khsrp	1	1.375	1.23214	1.32738	1.27976
Hsd11b1	1	1.30131	1.05056	1.4368	1.24368
Rab1	1	2.54862	2.44626	1.87308	2.15967
Gpt2	1	0.778409	1.125	0.659091	0.892045
Srpr	1	0.719212	0.736453	0.541872	0.639163
Gstz1	1	1.5722	2.45097	3.92349	3.18723
Ces2a	1	0.434426	0.445902	0.365574	0.405738
Ces3a	1	1.38117	1.26695	1.12969	1.19832
Bphl	1	0.848348	2.41892	1.66066	2.03979
Gm4952	1	1.16781	2.75342	1.22945	1.99144
Eif4g2	1	0.87037	1.77778	2.2963	2.03704
Nipsnap1	1	0.744601	1.53239	0.940845	1.23662
Psmc6	1	0.946143	2.21252	1.70306	1.95779
Acss2	1	0.349896	1.0559	0.355072	0.705487
Gpam	1	1.59873	1.84713	1.9172	1.88217
Snx2	1	0.704204	0.87988	0.809309	0.844595
Lcp1	1	1.15385	0.816976	0.856764	0.83687
Cyp3a13	1	1.48448	2.26721	1.75439	2.0108
Eif3e	1	1.74487	1.9824	2.79472	2.38856
Pipox	1	1.56	2.01333	1.88	1.94667
Prodh2	1	1.28838	1.64315	1.3361	1.48963
Aspdh	1	0.987931	1.3569	0.708621	1.03276
Mdh1	1	1.56551	2.3636	2.40263	2.38311
Pi4ka	1	0.9375	1.5625	1.4375	1.5
Gpt	1	1.00686	1.24256	1.16705	1.20481
Slc25a20	1	2.35932	2.8339	1.83051	2.3322
Rps16	1	1.09848	1.65404	1.59343	1.62374
Gckr	1	2.16944	2.26944	1.51944	1.89444
9030617O03Rik	1	2.12037	1.61806	1.98843	1.80324
Hadh	1	1.43148	2.10926	1.31667	1.71296
Xpo1	1	0.754098	1.27869	1.18033	1.22951
Abat	1	1.42657	1.65035	1.74126	1.6958
Rpl6	1	3.05769	2.79808	2.10577	2.45192
Dnajc13	1	0.666667	1	1.47619	1.2381
Mat2a	1	1.86719	3.03906	1.86328	2.45117
Agxt2	1	1.76796	2.00552	2.0663	2.03591
Gstm3	1	0.340598	0.674969	0.476339	0.575654
Pdha1	1	1.12558	1.68372	1.64186	1.66279
Ywhag	1	1.65091	1.52727	1.49091	1.50909
Aadat	1	1.5	1.5534	1.23786	1.39563
Ugt2b1	1	0.827145	0.943214	0.884555	0.913885
Acsm5	1	1.15178	1.09795	0.829925	0.96394
Tgm1	1	1.38554	0.795181	2.61446	1.70482
Slco1a1	1	3.01442	1.78846	1.24519	1.51683
Parp9	1	1.44118	0.623529	0.547059	0.585294
Tdo2	1	2.1028	3.06854	2.19626	2.6324
Cth	1	1.1405	1.76281	1.54215	1.65248
Ppp2r1a	1	0.986301	2.21689	2.25114	2.23402
Psmc5	1	1.30533	1.23723	0.979569	1.1084
Trim28	1	0.731884	1.21739	1.16667	1.19203
Cyp2c67	1	1.45652	1.85024	1.93478	1.89251
Akr1c13	1	1.37092	1.19585	1.25519	1.22552
Ugt2b34	1	1.29194	1.30283	1.67974	1.49129
Adh1	1	1.21392	1.82088	2.09305	1.95697
Fermt2	1	0.805882	0.888235	0.717647	0.802941
Aldh9a1	1	1.02935	1.38365	1.2369	1.31027
Tecr	1	0.737179	1.08974	0.640385	0.865064
Sod1	1	0.605942	0.432754	0.625239	0.528997
Dcxr	1	2.21565	2.75954	1.53244	2.14599
Psmd6	1	1.81185	3.69338	1.09059	2.39199
Prkcsh	1	1.3913	1.03478	1.1413	1.08804
Agxt2l1	1	0.492395	0.543726	0.598859	0.571293
Arcn1	1	1.89011	2.33516	3.87363	3.1044
Acot12	1	1.21673	0.927757	0.745247	0.836502
Gstm2	1	0.687951	0.841755	0.60633	0.724042
Etfa	1	1.52484	2.67843	1.64967	2.16405
Dld	1	1.04908	1.17791	1.17791	1.17791
Akr7a5	1	1.15697	1.13051	1.34744	1.23898
Wdr1	1	0.725118	0.744076	0.706161	0.725118
Ascc3	1	0.918367	1.83673	1.53061	1.68367
Hnrnpk	1	0.934426	1.22295	0.986885	1.10492
Cbs	1	1.81298	1.93893	1.16412	1.55153
Plg	1	1.75172	2.37931	1.82759	2.10345
Arpc2	1	1.78271	2.63858	1.75388	2.19623
Eif4a3	1	1.05545	1.50832	1.51386	1.51109
Suox	1	2.04405	2.07489	2.10573	2.09031
Sec24a	1	1.37561	1.29268	1.4439	1.36829
Rab14	1	1.46281	1.39669	1.2562	1.32645
Acads	1	1.35154	2.49762	2.27435	2.38599
Fah	1	1.22094	1.50453	1.14595	1.32524
Acaa1a	1	0.971098	1.23892	1.4316	1.33526
Uso1	1	0.900498	1.17413	1.1194	1.14677
Gstt1	1	1.72982	2.48772	2.41053	2.44912
Amdhd1	1	0.771044	1.10943	0.754209	0.931818
Mosc2	1	1.67082	2.33915	2.19451	2.26683
Slc25a11	1	0.9875	2.00312	1.35625	1.67969
Atp6v1a	1	1.30182	1.17818	1.26909	1.22364
Uqcrc1	1	1.10369	1.5553	1.47465	1.51498
Suclg1	1	1.41519	4.9629	2.40106	3.68198
Keg1	1	1.6882	2.16011	1.61517	1.88764
Akr1c12	1	1.4564	1.24709	1.30233	1.27471
Bdh1	1	1.95633	3.48617	2.04803	2.7671
Ap1g1	1	0.801724	2.31034	2.4569	2.38362
Hsd3b3	1	1.51025	1.85545	1.83387	1.84466
Psma3	1	0.934932	1.63014	1.10616	1.36815
Tpm1	1	1.37727	3.57273	2.32273	2.94773
Capzb	1	1.87333	1.21333	0.92	1.06667
Hibch	1	1.66942	1.70248	1.95041	1.82645
Phkb	1	0.632653	0.959184	0.979592	0.969388
Eci1	1	1.07873	1.90503	1.12906	1.51705
Hsd17b13	1	0.945946	1.34927	1.54886	1.44906
Kpnb1	1	2.07692	1.79121	3.00549	2.39835
Slc25a10	1	0.99631	2.32841	1.38745	1.85793
Ugt2b36	1	0.775633	0.951749	0.987937	0.969843
Col6a2	1	0.570552	0.515337	0.797546	0.656442
Vps35	1	1.70455	1.57386	1.32955	1.4517
Gls2	1	0.687671	0.789041	0.693151	0.741096
Ces1c	1	0.48439	0.721951	0.678049	0.7
Naa15	1	0.617647	2.55882	2.79412	2.67647
Rpl13a	1	6.05747	11.0977	8.36782	9.73276
Gsto1	1	1.15897	1.38974	0.774359	1.08205
Dhx15	1	0.921053	1.06842	0.915789	0.992105
Xpo7	1	0.45	1	1.05	1.025
Hnrnpul2	1	1.42857	1.42857	1.94958	1.68908
Ugt1a6a	1	0.778325	1.10345	0.876847	0.990148
Fech	1	1.231	1.76292	1.76292	1.76292
Ugt1a1	1	0.536181	0.773322	0.676548	0.724935
Anxa2	1	0.717262	0.830357	1.11905	0.974702
Ccbl1	1	1.549	2.25501	1.22234	1.73867
A1cf	1	1.94253	1.31609	1.28736	1.30172
Prosc	1	0.558036	1.40625	1.13393	1.27009
Tpmt	1	2.38824	3.02353	2.06471	2.54412
Cgn	1	5	0.965517	5.55172	3.25862
Gars	1	0.729167	1.05208	0.59375	0.822917
Sult1a1	1	0.762004	1.40292	0.695198	1.04906
Abcc2	1	0.445946	0.864865	0.513514	0.689189
Myh14	1	0.487179	1.07692	1.12821	1.10256
Tomm70a	1	0.761755	1.15987	0.905956	1.03292
Lmnb2	1	0.340807	0.443946	0.506726	0.475336
Elavl1	1	2.00716	1.80907	2.14797	1.97852
Fgb	1	1.44876	1.83746	1.33039	1.58392
Rps11	1	0.750993	0.809272	0.87947	0.844371
Rps7	1	1.94661	1.69986	0.923521	1.31169
Abcc6	1	0.839286	1.57143	0.928571	1.25
Ywhaq	1	1.31667	1.03889	0.861111	0.95
Ddx1	1	0.434932	0.493151	0.369863	0.431507
Ces2e	1	2.05128	2.47179	3.09744	2.78462
Tst	1	1.08585	1.8227	1.58753	1.70511
Sec24c	1	1.0339	1.67797	1.62712	1.65254
Mrc1	1	1.24138	1.48276	1.31034	1.39655
Pnp	1	0.454352	1.04459	0.917197	0.980892
Usp5	1	1.13131	1.67677	1.49495	1.58586
Uqcrfs1	1	0.828571	0.565714	0.3	0.432857
Gstm7	1	0.678551	0.856254	0.617997	0.737125
Rpl7a	1	1.19398	1.20569	0.59699	0.901338
Dhtkd1	1	2.42667	2.26	2.04667	2.15333
Nqo2	1	0.912807	1.49864	0.850136	1.17439
Ybx1	1	1.70035	2.54007	2.58885	2.56446
Srp72	1	5.24887	1.56109	6.69683	4.12896
Decr1	1	1.28695	1.88889	1.4671	1.67799
Psmc3	1	1.45055	1.90549	1.94505	1.92527
Ttc38	1	1.19266	1.49083	1.16514	1.32798
Ddc	1	0.929907	0.953271	1	0.976636
Sfpq	1	1.00777	0.948187	1.05181	1
Pgam1	1	2.5625	3.29911	1.5253	2.4122
Cyp2d22	1	0.792899	0.905325	1.2071	1.05621
Vapb	1	1.57009	1.72897	1.15888	1.44393
Rpl8	1	3.16	2.88615	1.34462	2.11538
Cox4i1	1	0.561802	0.458138	0.444805	0.451471
Gstm4	1	0.733286	0.819346	0.52845	0.673898
Nampt	1	0.864769	1.34875	1.11032	1.22954
Cyp2c44	1	1.19711	0.493292	0.629515	0.561404
Hagh	1	1.63953	1.73256	1.1938	1.46318
Cp	1	0.931298	0.885496	1.09924	0.992366
Atp13a1	1	0.727273	1.34545	1.29091	1.31818
Ugt1a6b	1	0.813679	1.06604	0.924528	0.995283
Krt79	1	0.805556	3.17361	1.82639	2.5
Krt76	1	0.889908	0.721713	0.59633	0.659021
Opa1	1	0.946903	0.920354	1.22124	1.0708
Apool	1	0.568504	1.0315	0.559055	0.795276
Hao1	1	1.11719	2.1875	1.71094	1.94922
Hsph1	1	1.46667	1.53333	1.61667	1.575
Hectd1	1	0.633333	1.66667	1.6	1.63333
Chchd3	1	1.9128	1.82841	2.47539	2.1519
Acad8	1	0.920281	0.867526	1.09496	0.981243
Arfgap2	1	1.20809	1.45087	1.23699	1.34393
Stt3b	1	0.6875	1.6625	1.125	1.39375
Kng1	1	0.979167	0.943452	1.0506	0.997024
Ces1g	1	0.596838	0.719368	0.581028	0.650198
Pcyt2	1	0.942748	2.0229	1.41031	1.7166
Rars	1	1.4023	1.83333	1.82759	1.83046
Matr3	1	1.34615	0.869231	1.02308	0.946154
Eftud2	1	1.02954	1.24051	1.87764	1.55907
Hpx	1	1.32075	1.1761	0.993711	1.08491
Ddx17	1	1.13944	1.5498	1.39841	1.4741
Gstk1	1	3.8125	5.5625	9.87019	7.71635
Cycs	1	0.917513	1.08187	1.67212	1.37699
Rpl26	1	0.996648	1.24022	1.67598	1.4581
Acsm1	1	0.868996	0.761281	0.6754	0.718341
Farsa	1	1.92213	1.88934	2.17213	2.03074
Pkm	1	0.638978	0.936102	0.71246	0.824281
Cars	1	2.97222	3.44444	2.66667	3.05556
Hgd	1	1.60885	1.68801	1.75669	1.72235
Gnb2l1	1	1.27343	2.25038	1.64823	1.94931
Rab1b	1	1.91766	2.00433	1.59263	1.79848
Ctnnd1	1	0.622754	0.976048	1.52695	1.2515
Ddost	1	1.48387	1.61935	1.39613	1.50774
Hacl1	1	0.808917	0.88535	0.463057	0.674204
Ptbp1	1	0.950413	1.33884	1.13223	1.23554
Col14a1	1	0.957447	0.797872	0.861702	0.829787
Rps13	1	1.02972	0.931818	0.965035	0.948427
Phyh	1	1.3131	2.01278	0.979233	1.49601
Nedd4	1	0.526882	1.30108	1.12903	1.21505
Plaa	1	1.68182	2.38636	1.77273	2.07955
Acaa1b	1	0.922348	1.13826	1.57197	1.35511
Hsd17b10	1	1.55877	4.76756	2.47997	3.62377
Krt10	1	0.729769	0.924855	0.703757	0.814306
Ywhah	1	1.39759	1.04819	0.951807	1
Adh5	1	1.1537	1.20556	1.32407	1.26481
Ndufv1	1	1.30841	1.50467	1.65421	1.57944
Anxa7	1	0.780645	0.980645	0.483871	0.732258
Pabpc4	1	1.33696	0.65625	0.839674	0.747962
Eci2	1	1.16514	0.83945	1.49541	1.16743
Ech1	1	1.72656	1.90625	1.66406	1.78516
Baat	1	1.45217	1.54348	1.26522	1.40435
Dbi	1	0.594067	0.721961	0.541787	0.631874
Krt2	1	0.646512	0.769767	0.709302	0.739535
Sod2	1	0.961686	1.24904	0.957854	1.10345
Fdps	1	1.08411	1.13551	0.593458	0.864486
Vapa	1	1.90511	1.67883	1.17518	1.42701
Cyp7b1	1	2.48963	1.42116	1.55394	1.48755
Bzw1	1	1.79756	0.992683	0.980488	0.986585
Sntb1	1	1	1.08333	0.619048	0.85119
Eif2s3x	1	1.11921	1.01987	1.29139	1.15563
Nit2	1	1.28169	2.39155	1.0169	1.70423
Glo1	1	2.05817	1.98375	0.882806	1.43328
Mpst	1	1.75439	3.40351	1.37719	2.39035
Rplp0	1	1.195	2.27	2.2925	2.28125
Eif2s1	1	1.41495	1.57009	1.72523	1.64766
Fth1	1	0.675532	0.494681	0.433511	0.464096
Zadh2	1	0.849406	1.43989	1.42668	1.43329
Ttc39c	1	0.84728	1.95188	0.930962	1.44142
Sept9	1	1.10526	0.916667	0.675439	0.796053
Caprin1	1	1.6776	4.3224	3.3388	3.8306
Acbd5	1	1.74877	4.33498	4.55665	4.44581
Rpl10a	1	1.30597	1.92537	1.4347	1.68004
Arhgdia	1	1.18561	1.48106	1.59091	1.53598
Pm20d1	1	0.886726	1.10088	1.25133	1.17611
Agphd1	1	1.83858	3.35433	1.54724	2.45079
Ppia	1	0.590604	2.47987	3.11298	2.79642
Gaa	1	0.357447	0.204255	0.251064	0.22766
Gspt1	1	0.304274	1.37607	0.979487	1.17778
Lasp1	1	1.59864	1.0805	1.11338	1.09694
Ak2	1	0.774038	1.28766	1.03846	1.16306
Ranbp2	1	0.705882	1.7451	1.84314	1.79412
Phka2	1	0.675	0.775	0.6625	0.71875
Farp2	1	0.933333	1.73333	1.66667	1.7
Auh	1	0.832224	1.4514	0.953395	1.2024
Ces2g	1	1.17143	1.09524	1.05714	1.07619
Ppp1r7	1	1.36573	1.13555	0.805627	0.970588
Srrm2	1	0.361702	0.765957	0.553191	0.659574
Decr2	1	1.62021	1.9547	1.40418	1.67944
Hibadh	1	0.757576	1.23674	0.886364	1.06155
Apeh	1	0.741848	1.08696	0.986413	1.03668
Syncrip	1	0.59887	1.37288	0.909605	1.14124
Sec63	1	1.64234	2.22628	1.87591	2.05109
Gfm1	1	1.16418	2.85075	1.92537	2.38806
Capn1	1	1.69767	2.30233	1.46512	1.88372
Csde1	1	0.851852	1.48148	1.37037	1.42593
Hsd17b6	1	2.67391	3.02174	9.1087	6.06522
Pdlim5	1	1.21769	0.135374	0.27415	0.204762
Nop56	1	0.867089	0.620253	0.949367	0.78481
Mia3	1	0.763636	1.36364	1.09091	1.22727
Rad23b	1	0.596059	0.704433	0.724138	0.714286
Rpn2	1	0.872483	1.22819	1.21477	1.22148
Pmpca	1	1.13821	1.60976	1.54472	1.57724
Cndp2	1	1.02342	1.04821	1.06061	1.05441
Ugt3a2	1	0.89313	0.908397	0.862595	0.885496
Echdc1	1	2.21951	2.18293	0.935366	1.55915
Fabp2	1	1.77901	3.65746	3.89503	3.77624
Pgrmc1	1	1.77116	1.44389	1.97304	1.70846
Spcs2	1	0.918919	0.794595	0.632432	0.713514
Psmc1	1	1.41818	1.40909	1.19091	1.3
Cryz	1	1.30952	2.29048	1.50952	1.9
Grhpr	1	2.09127	2.94444	4.13492	3.53968
Hnrnpa3	1	1.168	1.77	1.658	1.714
Mocs1	1	1.95413	2.18349	1.6789	1.93119
Rps10	1	0.730909	0.894545	1.34909	1.12182
Ddx39b	1	2.20519	2.24528	1.99764	2.12146
Psmd12	1	1.20588	1.53824	1.65882	1.59853
Abca6	1	5.16	5.2	10.04	7.62
Agxt	1	1.09884	1.39535	1.06977	1.23256
Psmb5	1	1.62864	0.449664	0.293065	0.371365
Sfxn2	1	1.38889	1.56825	0.838095	1.20317
Cfl1	1	0.625333	0.616	0.829333	0.722667
Letm1	1	0.987097	1.33548	0.974194	1.15484
Paics	1	1.07021	0.946869	1.14801	1.04744
Rab8a	1	1.80779	4.80519	3.14286	3.97403
Srsf1	1	1.97479	1.63866	0.87395	1.2563
Cobll1	1	0.808696	1.15652	0.93913	1.04783
Nme2	1	0.909912	0.749189	1.26262	1.00591
Park7	1	3.52786	2.83578	1.46334	2.14956
Adck3	1	0.595	0.821429	0.677143	0.749286
Pdhb	1	0.63986	1.56294	1.31818	1.44056
Sec24d	1	0.942857	1.47619	1.46667	1.47143
Cpne3	1	1.45562	1.73373	1.46154	1.59763
Cmpk1	1	2.63636	1.28099	1.63636	1.45868
Actr2	1	1.42342	1.79279	1.72072	1.75676
Vdac3	1	1.23718	2.12179	1.1891	1.65545
Retsat	1	0.873333	1.58667	0.986667	1.28667
Mlycd	1	0.935551	1.18711	1.40748	1.2973
Ddah1	1	0.984252	1.14567	1.09449	1.12008
Gphn	1	1.36697	1.80734	1.58716	1.69725
Iqgap1	1	0.857143	1.12605	1.10084	1.11345
Pmm2	1	1.22277	2.60726	1.9802	2.29373
Lman1	1	0.848034	1.43464	0.956429	1.19554
Dhdh	1	1.22137	1.51527	1.46947	1.49237
Bcap31	1	1.52553	1.83404	1.62766	1.73085
Slc4a1	1	1.04688	1.54688	1.17969	1.36328
Eif2s3y	1	0.910256	1.42949	1.125	1.27724
Gsr	1	1.56643	2.04196	1.44056	1.74126
Actr3	1	1.75793	1.24063	1.70029	1.47046
Hsd17b12	1	2.23729	4.32203	2.94915	3.63559
Alad	1	1.3587	1.43478	2.03986	1.73732
Dlat	1	0.670139	0.826389	0.868056	0.847222
Ugt2b35	1	0.945578	1.05102	1.13946	1.09524
Coasy	1	0.916667	1.32479	1.35684	1.34081
Des	1	1.10714	0.907143	0.95	0.928571
Cyp4f14	1	0.912281	1.36404	1.17982	1.27193
Rnpep	1	0.865613	2.1502	1.65613	1.90316
Arpc5	1	0.591729	0.947368	1.04511	0.996241
Clpx	1	0.632432	1.2973	0.994595	1.14595
Copg2	1	1.04878	1.70732	1.80488	1.7561
Gsta4	1	0.763198	0.769608	1.20513	0.987368
Slc25a42	1	1.43015	5.11029	2.04412	3.57721
Rtn4ip1	1	1.32558	0.504651	0.736434	0.620543
Dera	1	0.554734	1.41568	0.738166	1.07692
Itih2	1	0.6875	1.4375	1.08333	1.26042
Tfr2	1	1.76316	1.60526	3.86842	2.73684
Nrd1	1	0.43	1.65	1.5	1.575
Car2	1	1.33125	2.07812	1.55	1.81406
Mavs	1	0.55303	0.744318	1.26326	1.00379
Gpx1	1	2.89772	2.68515	2	2.34258
Inmt	1	0.540531	0.964956	0.729912	0.847434
Nbas	1	0.244444	0.4	1.44444	0.922222
Eif2a	1	1.3876	1.29457	1.4031	1.34884
Dnaja2	1	0.767123	1.74658	1.76712	1.75685
Fggy	1	0.879017	1.01512	0.996219	1.00567
Dnm1l	1	0.643836	2.19178	1.42466	1.80822
Cdk5rap3	1	0.545455	0.939394	1.65909	1.29924
Hnrnpl	1	1.01258	1.68868	1.16981	1.42925
D10Wsu52e	1	0.989831	1.45424	1.11864	1.28644
Pdia5	1	1.08247	1.71134	0.797938	1.25464
Nono	1	3.73451	1.54425	1.5177	1.53097
Hrsp12	1	0.846395	0.891677	1.6763	1.28399
Yars	1	0.95679	1.4321	1.05556	1.24383
Rpl27	1	1.04078	0.624314	1.04392	0.834118
Ddx58	1	0.794118	2.85294	2.17647	2.51471
Amt	1	0.854586	1.78747	1.36689	1.57718
Ndufs3	1	2.01274	1.59236	1.70064	1.6465
Crot	1	0.946475	1.05483	0.98564	1.02023
Dnaja1	1	1.43875	1.9943	1.78063	1.88746
Srm	1	1.06228	2.13841	1.50173	1.82007
Rps5	1	3.18685	2.00692	1.75433	1.88062
Gstm6	1	0.645756	1.01292	0.881919	0.947417
Uqcrb	1	0.641921	1.15284	1.47707	1.31496
Mtap4	1	2.31579	1.42105	1.63158	1.52632
Rab18	1	2.26351	3.10811	2.5	2.80405
Txnrd1	1	1.301	1.19154	1.0995	1.14552
Vwa5a	1	1.47826	1.71739	1.71739	1.71739
Naprt1	1	0.875	1.23876	1.03511	1.13694
Idh3b	1	1.19646	0.661836	0.755233	0.708535
Rab10	1	2.06452	1.88602	1.5957	1.74086
Cpox	1	1.32417	4.37048	3.14038	3.75543
Glyctk	1	1.42138	1.67296	1.59748	1.63522
Map2k1	1	1.30476	1.79683	1.12698	1.4619
Ddi2	1	1.16838	1.38809	1.22587	1.30698
Xylb	1	1.41463	1.73171	1.47154	1.60163
Ccbl2	1	1.12097	1.91532	1.22177	1.56855
Naglu	1	1.50877	1.47368	1.38596	1.42982
Mettl7b	1	2.73946	5.81609	7.52874	6.67241
H2-Q10	1	1.41137	1.2709	1.83946	1.55518
Psme1	1	1.83529	2.13529	1.21176	1.67353
Pter	1	1.00392	1.94517	1.78851	1.86684
Rps14	1	0.533594	0.455078	0.647656	0.551367
Spr	1	1.18108	1.34516	1.22542	1.28529
Usp10	1	1.06818	2.65909	3.38636	3.02273
Lman2	1	0.400524	0.235602	0.600785	0.418194
Qdpr	1	1.1174	1.8628	1.80617	1.83448
Akr1d1	1	1.32088	2.12887	2.21778	2.17332
Ikbkap	1	1.13636	2.61364	1.93182	2.27273
Asgr1	1	1.43506	1.42208	1.08442	1.25325
Eif3f	1	0.828571	0.552381	0.528571	0.540476
Eif3h	1	1.0094	1.51411	1.44201	1.47806
Gdi1	1	1.47683	1.64865	1.48263	1.56564
Galm	1	0.815126	1.01681	0.970588	0.993697
Khk	1	1.15109	3.06698	2.03115	2.54907
Fkbp3	1	2.16123	3.41338	2.04117	2.72727
Ces3b	1	1.30857	1.20625	1.14738	1.17682
St13	1	1.22414	1.5	1.62069	1.56034
Snx3	1	0.581301	0.397561	0.633333	0.515447
Sult1d1	1	1.57973	3.21908	1.42921	2.32414
Nsfl1c	1	1.18623	2.21053	1.61134	1.91093
Glod4	1	1.18182	1.62879	0.871212	1.25
Tagln2	1	0.81746	0.865079	0.944444	0.904762
Clybl	1	1.68303	2.26994	2.26994	2.26994
Usp14	1	0.577049	0.891803	0.636066	0.763934
Ifi47	1	1.31809	1.39917	0.817048	1.10811
Ndufa7	1	0.459211	0.969737	0.835526	0.902632
Cnot1	1	0.520408	1.93878	1.93878	1.93878
Strap	1	1.16667	1.25238	1.24762	1.25
Pebp1	1	1.44595	2.66667	1.18243	1.92455
Scly	1	1.00379	1.54167	1.41667	1.47917
Mybbp1a	1	0.684211	1.57895	0.894737	1.23684
Fdxr	1	1.5	1.80488	1.34756	1.57622
Itih4	1	1.14953	1.3271	0.971963	1.14953
Samm50	1	1.55219	0.641414	0.560606	0.60101
Blvrb	1	1.09302	1.7969	1.07907	1.43798
Cul2	1	1.41667	1.31667	0.833333	1.075
Cltb	1	1.39863	1.84738	1.09795	1.47267
Shpk	1	0.873715	1.08223	1.23201	1.15712
Slc25a15	1	1.43514	1.72703	1.51081	1.61892
Ttpa	1	1.41958	1.93007	1.35664	1.64336
Qprt	1	1.16383	2.02473	1.14683	1.58578
Mocos	1	6.26087	1.47826	2.34783	1.91304
Ndrg2	1	1.01862	2.125	1.51596	1.82048
Fam82a2	1	2.535	4.135	3.595	3.865
Bbox1	1	1.1699	2.6699	1.51699	2.09345
Manba	1	0.419048	1.14286	1.19048	1.16667
Sf3b2	1	1.8	2	1.8	1.9
Abcb7	1	0.418605	0.662791	0.755814	0.709302
Dlg1	1	0.647059	1.11765	1.52941	1.32353
Cml2	1	1.29769	2.60116	2.03468	2.31792
Akr1c19	1	0.965116	0.857558	1.05233	0.954942
1810074P20Rik	1	1.8961	1.33766	1.14286	1.24026
Clu	1	1.1374	1.24809	0.843511	1.0458
Dnajc11	1	2.18408	1.9204	1.53234	1.72637
Ap3d1	1	0.5	2.1	1.45	1.775
Tjp1	1	1.73333	1.33333	0.733333	1.03333
Gba	1	0.957983	1.29412	0.596639	0.945378
Ak4	1	0.582418	0.681319	0.593407	0.637363
Ndufa9	1	2.28723	1.8883	2.39362	2.14096
Thnsl2	1	2.25907	2.19171	3.12953	2.66062
Entpd5	1	1.2931	1.367	1.19212	1.27956
Ermp1	1	1.85	2.65	2.8	2.725
Dbnl	1	1.50538	1.53763	1.26882	1.40323
Mlec	1	1.81152	3.08901	2.10733	2.59817
Pnpo	1	1.94922	1.78125	1.66406	1.72266
Sec23b	1	1.48148	1.21296	1.18519	1.19907
Lactb2	1	0.8	1.35398	0.865487	1.10973
Esd	1	0.803202	2.29379	1.21092	1.75235
Serbp1	1	0.516887	0.615272	0.716593	0.665932
Stbd1	1	0.982818	1.07904	1.12027	1.09966
Slc25a22	1	1.96711	2.13816	1.76974	1.95395
Stard10	1	1.23367	1.52764	1.38693	1.45729
Dnpep	1	0.932203	1.15254	1.27119	1.21186
Grpel1	1	2.71238	2.48721	1.81167	2.14944
Gc	1	0.601852	0.759259	0.701852	0.730556
Acox3	1	3.16216	2.45946	2.37838	2.41892
2310001A20Rik	1	2.09467	2.11834	1.65089	1.88462
Ces2c	1	1.48649	1.6036	1.43243	1.51802
Ndufa12	1	0.561927	0.603211	0.883028	0.743119
Lpp	1	0.739464	0.582375	0.509579	0.545977
Atg7	1	2.10909	5.68182	3.52727	4.60455
Rab11b	1	1.78689	1.81967	1.27377	1.54672
Dhfr	1	0.606218	0.84456	0.787565	0.816062
Alcam	1	1.06383	1.78723	3.78723	2.78723
Gnmt	1	0.214917	0.718421	0.374698	0.54656
Dctn2	1	1.70455	1.87879	1.82576	1.85227
Pon3	1	1.48235	1.52941	1.63529	1.58235
Gck	1	1.02387	1.16711	0.856764	1.01194
Msra	1	1.69785	1.94325	1.76687	1.85506
Sgpl1	1	1.58824	1.49412	1.38824	1.44118
Rab7	1	1.24561	1.02807	0.568421	0.798246
Slc2a2	1	0.811607	0.855357	0.888393	0.871875
Clpp	1	1.35843	2.11129	1.88216	1.99673
Fads2	1	1.43195	2.06509	1.84024	1.95266
Ube2v1	1	0.78012	0.671687	1.01205	0.841867
Ube4a	1	0.892857	1.82143	1.75	1.78571
Cfl2	1	0.799615	0.818882	0.697495	0.758189
Eif3d	1	1.30581	1.57187	0.883792	1.22783
Idh3a	1	1.64368	1.70115	1.93103	1.81609
Slco1b2	1	1.12879	1.90909	1.23106	1.57008
Erp44	1	1.11765	1.46078	0.737255	1.09902
Acsm3	1	0.906832	1.53416	1.02484	1.2795
Tmed10	1	1.07709	2.84055	1.70011	2.27033
Psma7	1	0.94086	1.90323	1.36559	1.63441
Hsd3b5	1	1.25862	1.5431	1.22414	1.38362
Irgm1	1	1.17273	1.92727	1.31818	1.62273
Cfb	1	0.954545	2.22727	4.15909	3.19318
Sephs2	1	0.885305	0.802867	1.04659	0.924731
Pcbp1	1	1.26257	0.916201	1.04469	0.980447
Prdx4	1	0.835961	1.8042	1.55974	1.68197
Ola1	1	1.28753	1.76081	1.83206	1.79644
Ndufa13	1	0.487053	0.342787	0.510481	0.426634
Ppid	1	1.18812	0.545655	1.85919	1.20242
Snx5	1	1.2246	4.65775	1.49198	3.07487
Adhfe1	1	0.957346	1.45972	0.905213	1.18246
Ido2	1	1.52564	1.59936	0.858974	1.22917
Pfn1	1	0.697526	1.5435	3.03831	2.2909
Ufd1l	1	0.682828	3.21212	0.785859	1.99899
Mon2	1	0.804348	1.08696	0.934783	1.01087
Pex6	1	0.383721	0.348837	0.5	0.424419
Ipo9	1	0.555556	1.44444	2.61111	2.02778
Psmb1	1	1.81119	2.37762	1.74126	2.05944
Cyc1	1	1.21311	0.809836	0.669945	0.739891
Atp5k	1	0.526709	0.711646	1.19772	0.954684
Hp	1	1.62704	2.47086	1.86713	2.169
Dstn	1	0.599641	0.414722	0.357271	0.385996
Ppcs	1	1.12422	2.98758	2.59627	2.79193
Psme2	1	3.06763	2.72947	2.72947	2.72947
Pura	1	1.2124	1.95349	2.44961	2.20155
Dpysl2	1	5.85417	1.53472	2.56944	2.05208
Ncln	1	0.865772	1.20805	0.95302	1.08054
Pcbp2	1	1.53247	1.29314	1.73098	1.51206
Lactb	1	0.837321	0.913876	1.08134	0.997608
Nup155	1	0.928571	1.78571	1.64286	1.71429
Gbf1	1	0.781818	1.81818	1.36364	1.59091
Aldh16a1	1	0.881944	1.41667	0.958333	1.1875
Coro1b	1	1.08069	1.39769	1.04611	1.2219
Gusb	1	0.576132	0.415638	0.63786	0.526749
Ndufaf2	1	1.10924	0.991597	1.01681	1.0042
Ipo7	1	4.98551	8.89855	7.71014	8.30435
Herc4	1	0.736842	1.36842	1.42105	1.39474
Rpl19	1	5.99145	3.52137	4.32479	3.92308
Lsr	1	0.655556	0.422222	0.711111	0.566667
Bag3	1	2.13725	9.2549	5.7451	7.5
Pex5	1	0.95625	0.609375	2.09375	1.35156
Ptcd3	1	1.13793	0.586207	0.482759	0.534483
Samhd1	1	0.783626	2.07018	1.41228	1.74123
Serpinc1	1	1.60372	1.37461	1.03406	1.20433
G3bp2	1	1.93496	2.69919	1.89431	2.29675
Dnajc3	1	1.98	1.38	0.92	1.15
Nat2	1	0.865526	1.43032	1.14181	1.28606
Ttc36	1	1.40327	1.61035	0.904632	1.25749
Arpc1b	1	1.70879	1.73077	1.96703	1.8489
Aspg	1	0.639053	1.77515	1.04734	1.41124
Epb4.1	1	1.16667	1.5	1.2	1.35
Afg3l2	1	0.752066	1.24793	0.842975	1.04545
Sorbs2	1	0.905405	1.39189	1.18919	1.29054
Akr1b3	1	1.20339	0.949153	1.08475	1.01695
Psma2	1	2.51429	2.54286	2.50714	2.525
Steap4	1	1.41667	2.26042	2.65625	2.45833
Pafah1b1	1	1.26166	1.04922	0.968912	1.00907
Plin3	1	1.61017	1.25141	1.40113	1.32627
Hoga1	1	1.67834	2.07006	1.35669	1.71338
Sec61a1	1	1.93287	1.43287	2.00694	1.71991
Atp5j	1	1.86111	2.43519	2.56481	2.5
Prdx5	1	0.930135	0.900393	0.77862	0.839506
Gstt3	1	1.07432	1.39891	2.02186	1.71038
Galk1	1	1.38253	2.09337	1.65663	1.875
L2hgdh	1	0.922179	1.67315	1.43969	1.55642
G3bp1	1	1.58305	1.89153	1.30508	1.59831
4931406C07Rik	1	3.83019	3.12264	2.32075	2.7217
Psma4	1	1.19626	1.51402	0.78972	1.15187
Cox6c	1	1.24333	1.77591	2.25406	2.01498
Cops4	1	1.14112	3.06569	1.43309	2.24939
Nit1	1	1.6285	2.98982	2.44275	2.71628
Gsn	1	1.03279	1.11475	0.95082	1.03279
Ctsd	1	1.24675	1.19913	1.67532	1.43723
H2-Ke6	1	1.76619	1.58273	1.44604	1.51439
Vdac2	1	1.40341	3.17045	1.81818	2.49432
Bpnt1	1	1.5	1.46988	1.51205	1.49096
Eef1b2	1	1.79196	1.88416	1.29787	1.59102
0610011F06Rik	1	2.40284	2.18009	2.29384	2.23697
Abhd14b	1	1.66792	2.21201	2.08537	2.14869
Dnm3	1	0.5625	1.09375	1.59375	1.34375
Picalm	1	0.699659	0.897611	0.928328	0.912969
Prpsap1	1	1.25	1.5473	1.29054	1.41892
Coq9	1	0.520619	1.71134	1.39691	1.55412
Nsdhl	1	1.67382	0.364807	0.350501	0.357654
Anp32a	1	1.15748	1.8189	0.929134	1.37402
Itgb1	1	0.82	0.94	1.02667	0.983333
Prdx3	1	0.701961	1.54706	3.23725	2.39216
Nsf	1	1.63333	1.86667	1.4	1.63333
Ndufa6	1	0.520992	0.814885	1.00573	0.910305
Coro1c	1	0.970803	0.839416	1.40146	1.12044
Mrpl13	1	0.299645	0.358156	0.349291	0.353723
Eps8l2	1	0.544304	0.721519	1.41772	1.06962
Nars	1	1.88202	2.34831	1.22472	1.78652
Acot13	1	0.564202	1.13619	1.41245	1.27432
Lrpap1	1	1.03817	1.08015	1.25954	1.16985
Eif4h	1	1.34037	1.05485	1.08158	1.06821
Mrpl37	1	1.08974	1.33333	1.5641	1.44872
Ggcx	1	0.130631	0.310811	0.621622	0.466216
Nudt12	1	1.81951	1.57073	1.67805	1.62439
Lrrc47	1	2.07216	3.25773	2.4433	2.85052
Etf1	1	0.473149	0.602322	0.477504	0.539913
Lgals9	1	2.52976	1.67857	1.77976	1.72917
Psmb4	1	1.3	2.24286	2.00952	2.12619
Fahd2a	1	0.69863	1.07347	0.865504	0.969489
Stat3	1	0.746032	1.1746	1.30159	1.2381
Nup210	1	0.545455	1.31818	1.20455	1.26136
Mrps22	1	1.09603	1.75992	1.11482	1.43737
2700060E02Rik	1	0.460854	1.06228	1.41103	1.23665
Hdhd3	1	1.84706	1.98235	1.15882	1.57059
Larp1	1	1.84615	1.84615	1.46154	1.65385
H2afy	1	1.68831	1.44012	1.86147	1.65079
Cml1	1	1.77561	1.64878	1.1122	1.38049
Sbds	1	1.44206	1.3133	0.648069	0.980687
Arpc4	1	1.7549	1.46471	1.77843	1.62157
Man2b1	1	0.729412	0.870588	0.788235	0.829412
Plin2	1	1.21088	3.55782	4.08163	3.81973
Slc26a1	1	1.4	1.87778	1.07778	1.47778
Cmas	1	0.754177	0.883055	0.706444	0.794749
Gstt2	1	0.813953	1.1938	1.55814	1.37597
Gclm	1	1.68345	1.4964	0.964029	1.23022
Ociad1	1	1.61839	0.97931	1.96552	1.47241
Clptm1	1	0.463277	0.79096	0.734463	0.762712
Blvra	1	0.90566	1.34717	1.37358	1.36038
Hsd17b11	1	1.87931	1.84483	2.28448	2.06466
Lgals8	1	1.10714	1.80357	1.125	1.46429
Pdhx	1	0.959264	1.08016	1.05256	1.06636
Scpep1	1	0.453846	0.323077	0.482051	0.402564
Cnn3	1	1.4486	0.825545	0.757009	0.791277
Pdxdc1	1	0.727273	1.15909	1.17424	1.16667
Mylk	1	1.14474	2.11842	1.96053	2.03947
Ces1e	1	0.620301	1	0.71203	0.856015
Eif2b4	1	0.618056	0.770833	0.659722	0.715278
Nipsnap3b	1	2.68874	1.57616	2.35762	1.96689
Serpinf2	1	3.25	1.59091	0.454545	1.02273
Abce1	1	1.0692	1.32526	1.11765	1.22145
Cdv3	1	1.95935	3.41463	1.47154	2.44309
Nmt1	1	3.93706	4.44755	1.34965	2.8986
Tfam	1	1.20803	2.18978	1.53467	1.86223
Hsdl2	1	1.34848	1.22222	1.0202	1.12121
Timm44	1	0.612903	3.87097	3.5448	3.70789
Anxa4	1	2.01108	2.21607	2.14127	2.17867
Rpl11	1	0.802005	0.62406	0.779449	0.701754
Blmh	1	2.25625	3.625	2.9875	3.30625
Atl3	1	1.20349	2.05233	1.7907	1.92151
Igtp	1	3.04	2.6	3.3	2.95
Abcg2	1	1.07634	1.20992	1.31298	1.26145
Pecr	1	2.02265	3.29791	1.77875	2.53833
Pcyox1	1	1.39194	1.31502	1.69597	1.50549
Rps20	1	0.995407	1.08202	1.2021	1.14206
Hnrnpa1	1	2.51087	10.9783	9.98913	10.4837
Pmpcb	1	1.57009	1.81869	1.6486	1.73364
Umps	1	1.11667	2.1	1.81667	1.95833
Nlrx1	1	1.4	3	3.6	3.3
Gmppb	1	1.57862	2.18239	1.30818	1.74528
Cap1	1	1.30303	1.30736	1.32035	1.31385
Prdx2	1	1.59113	2.2734	1.45813	1.86576
Ppif	1	0.850909	0.658182	1.17818	0.918182
Ugt3a1	1	1.26263	2.32323	2.4697	2.39646
Psmb8	1	3.75576	4.58525	2.94931	3.76728
Tpm4	1	1.10526	0.845865	0.684211	0.765038
Faah	1	3.44037	3.07339	1.88073	2.47706
Rps21	1	1.51079	0.834532	1.96403	1.39928
Zmpste24	1	1.86087	1.8	1.89565	1.84783
Rps15a	1	0.720032	0.837539	0.988959	0.913249
Pycrl	1	1.16796	1.55729	1.20133	1.37931
Ndufa4	1	0.926426	0.858076	0.35394	0.606008
Sts	1	1.49438	1.7191	2.19101	1.95506
Ndufb6	1	0.482456	0.464912	1.04386	0.754386
Eif4b	1	0.628019	1.16908	0.666667	0.917874
Tsta3	1	1.21634	1.95806	1.8521	1.90508
Spryd4	1	0.51963	0.778291	0.852194	0.815242
Mri1	1	1.1011	1.83736	1.56044	1.6989
Twf1	1	1.27397	1.22831	1.34703	1.28767
Uqcrq	1	0.644006	0.722953	0.978801	0.850877
Cyb5	1	0.535801	0.411757	0.666187	0.538972
Nucb1	1	1.8	1.29231	1.26154	1.27692
Ndufv2	1	1.24286	3.51429	4.07857	3.79643
2610301G19Rik	1	0.592308	1.38462	1.07692	1.23077
Pcbd1	1	0.863798	0.574008	0.491529	0.532769
Tapbp	1	2.14486	2.14019	1.88318	2.01168
Top1	1	0.242678	0.853556	0.987448	0.920502
Txnrd2	1	1.11268	1.45775	0.887324	1.17254
Atp5l	1	0.734318	0.704091	0.992273	0.848182
1300017J02Rik	1	2.53807	3.61421	0.791878	2.20305
D030016E14Rik	1	0.916667	1.5	1.41667	1.45833
Cox5a	1	0.69479	0.884665	0.798442	0.841554
Hnrnph2	1	1.6348	1.78431	1.80637	1.79534
Itga1	1	2	1.45	1.55	1.5
Tnpo1	1	0.642857	3.14286	2.17857	2.66071
Gm2382	1	2.27027	2.29189	1.15676	1.72432
Flii	1	0.470588	0.647059	0.661765	0.654412
Car1	1	0.823684	1.74211	1.31316	1.52763
Col1a2	1	1.50265	0.941799	1.39153	1.16667
Farp1	1	0.295918	0.479592	0.438776	0.459184
Rdh11	1	0.752562	0.831625	0.480234	0.65593
Ptplad1	1	1.08696	1.35404	1.3913	1.37267
Ndufa10	1	1.4841	1.38987	1.60188	1.49588
Hnrnph1	1	1.50212	1.22881	1.31356	1.27119
Adi1	1	0.278571	0.113445	0.109664	0.111555
5730469M10Rik	1	1.89963	2.90706	3.56506	3.23606
Dtx3l	1	2.15	3.7	3.1	3.4
Slc25a21	1	2.44079	4.40789	2.75	3.57895
Cryl1	1	0.593458	1.61215	0.995327	1.30374
Gch1	1	1.33212	1.76277	1.39416	1.57847
Psmd14	1	1.56885	2.14754	2.18033	2.16393
Aimp1	1	0.978261	1.09565	1.20435	1.15
A230046K03Rik	1	0.689655	1.37931	1.26437	1.32184
Sept2	1	1.62382	1.44201	1.43887	1.44044
Cbr4	1	3.63351	4.60733	5.02618	4.81675
Ahsa1	1	2.39323	1.14323	1.14323	1.14323
Cfh	1	1.21569	1.82353	1.03922	1.43137
Serpinb6a	1	0.338189	0.243496	0.510926	0.377211
Ttr	1	0.630854	0.837466	0.972452	0.904959
Cmbl	1	2.52349	2.38926	1.7651	2.07718
Cdh2	1	0.884615	2.01923	1.57692	1.79808
Ppp1ca	1	0.0987603	0.541322	0.665289	0.603306
Atl2	1	1.03279	1.06557	0.745902	0.905738
Gpld1	1	0.625	1.0625	1.09375	1.07812
Psma6	1	0.904959	1.77686	1.38017	1.57851
Hnrnpf	1	1.8018	1.91441	1.89189	1.90315
Endog	1	3.24121	1.97739	2.08794	2.03266
Gna13	1	1.04478	1.05224	0.981343	1.01679
Impa1	1	2.61589	2.81457	2.18543	2.5
Acin1	1	0.989796	3.44898	3.07143	3.2602
Dkc1	1	0.643678	1.35632	0.758621	1.05747
Usp24	1	0.682927	1.14634	2	1.57317
Cul1	1	1.2069	21.5517	17.7241	19.6379
Psmd5	1	0.817073	1.57927	1.81098	1.69512
Echdc3	1	1.5425	2.26653	0.990556	1.62854
Akr1e1	1	2.22793	2.04928	1.82341	1.93634
Sarnp	1	1.26059	2.26384	1.98046	2.12215
Ipo5	1	0.888889	1.66667	1.83333	1.75
Hnmt	1	0.693654	2.45077	0.936543	1.69365
Nploc4	1	1.12121	2.09091	2.06061	2.07576
Psmd4	1	0.679012	0.502058	0.54321	0.522634
Rsu1	1	0.70674	1.39344	1.09836	1.2459
Snrnp70	1	0.272727	0.727273	0.568182	0.647727
Srprb	1	1.65544	2.12176	1.0829	1.60233
Tmed4	1	1.9213	3.3287	4.86111	4.09491
Thrap3	1	0.658333	1.7	1.23333	1.46667
Mrpl12	1	0.528226	0.555444	0.700605	0.628024
Wdr11	1	0.622642	1.79245	1.28302	1.53774
Fam162a	1	0.399329	0.643624	0.879195	0.761409
Lars2	1	15	13.8333	12.4167	13.125
Cdc42bpb	1	0.447368	1	0.763158	0.881579
Capns1	1	1.45513	1.78205	1.32051	1.55128
Sept11	1	1.95288	1.67539	1.43979	1.55759
Bche	1	1.47312	1.47312	1.11828	1.2957
Rplp2	1	0.530221	0.518851	0.734889	0.62687
Gapvd1	1	0.35	3.45	0.75	2.1
Eea1	1	0.439394	1.10606	0.924242	1.01515
Mmaa	1	1.0625	1.6125	2.175	1.89375
Erp29	1	1.18248	2.39416	1.43796	1.91606
Cmah	1	1.06818	1.47727	1.06818	1.27273
Xpnpep1	1	1.35185	1.09259	0.925926	1.00926
Crat	1	0.425926	1.09259	0.222222	0.657407
Pfkfb1	1	0.807143	1.6	1	1.3
Acsf3	1	1.25352	2.21127	1.97183	2.09155
Pepd	1	3.95122	4.34146	4.20732	4.27439
Acy3	1	2.82065	4.02717	3.625	3.82609
Mpp6	1	1.22963	0.659259	0.355556	0.507407
Hars	1	0.942308	1.0649	1.04808	1.05649
Supt16h	1	0.897727	1.70455	2.38636	2.04545
Nme1	1	0.695484	0.590968	0.953978	0.772473
Wars	1	1.7191	1.95506	1.94382	1.94944
Pfkm	1	1.21622	1.54054	1.51351	1.52703
Ptpn6	1	0.6	0.705882	0.564706	0.635294
Tbl2	1	1.80435	1.8587	1.21739	1.53804
Atp6v1b2	1	2.18493	2.86301	1.63014	2.24658
Capza2	1	1.58228	1.4557	1.78481	1.62025
Srsf2	1	2.06986	2.21216	1.91462	2.06339
Fam82b	1	3.29958	2.18143	3.1097	2.64557
Bag6	1	2	1	1	1
Sirt5	1	0.370079	0.40315	0.959055	0.681102
Isoc1	1	4.55801	2.94199	1.72652	2.33425
Tpd52l2	1	0.720313	0.696875	1.10625	0.901563
Ppa2	1	1.26525	2.31565	2.27851	2.29708
Fam82a1	1	1.5	1.52778	1.32407	1.42593
Sec22b	1	2.07623	2.59779	1.83551	2.21665
Ehd4	1	1	1.11475	0.934426	1.02459
Fabp4	1	1.96532	2.31792	2.18208	2.25
Ubxn1	1	1.36759	1.56917	2.13834	1.85375
Cops2	1	1.49573	1.54701	1.63248	1.58974
Sar1b	1	1.86842	2.48421	1.99474	2.23947
Ilf2	1	2.10417	1.95833	1.89583	1.92708
Slco2b1	1	0.961538	2.07692	1.57692	1.82692
Hmgcl	1	1.58755	2.40661	1.54669	1.97665
Rnh1	1	1.51724	2.34483	1.26724	1.80603
Psmd8	1	2.41975	3.30453	1.82716	2.56584
Psmd7	1	1.29358	1.19266	1.2263	1.20948
Rhoa	1	16.6667	1.39444	0.861111	1.12778
Rheb	1	0.776596	0.43617	0.569149	0.50266
Api5	1	0.293103	0.387931	0.801724	0.594828
Mrps27	1	1.11111	1.05556	0.911111	0.983333
Gnpda1	1	3.89888	5.32584	4.16854	4.74719
Cyb5b	1	1.2305	2.10399	1.44021	1.7721
Atp6v1e1	1	0.44186	0.516279	0.6	0.55814
Hpgd	1	0.940972	1.58507	1.47222	1.52865
Rab6a	1	1.37037	2.00741	1.71852	1.86296
Sec16a	1	0.5	1.32692	0.423077	0.875
Ap1m1	1	1.60952	3.30476	3.22857	3.26667
Pfkl	1	3.10526	2.35526	1.85526	2.10526
Echdc2	1	1.20603	1.94975	1.04523	1.49749
Prkaa2	1	0.281046	0.490196	0.372549	0.431373
Acnat1	1	1.48936	2.18085	1.54255	1.8617
Ddx6	1	0.910714	2.4375	1.95536	2.19643
Dhrs1	1	2.54296	3.78007	4.77663	4.27835
Rab2a	1	4.54902	3.62092	2.84967	3.23529
Poldip2	1	1.7482	7.00719	7.55396	7.28058
Gps1	1	1.2716	1.67901	1.53086	1.60494
Mapk3	1	1.125	1.7625	1.275	1.51875
Vat1	1	0.680342	0.51453	0.581197	0.547863
Ccdc47	1	1.02404	0.6875	0.788462	0.737981
Hnrnpa0	1	1.43038	3.59494	3.96203	3.77848
Rps17	1	1.07987	0.750799	2.32748	1.53914
Preb	1	1.4881	1.4881	2.05952	1.77381
Eif3g	1	0.943503	2.0452	1.32203	1.68362
Mtch2	1	1.20465	2.70698	1.54419	2.12558
Nudt7	1	2.59669	5.64917	1.89227	3.77072
Klc4	1	1.65217	2.34783	0.826087	1.58696
Eif5a	1	0.594855	0.630225	0.630225	0.630225
Hebp1	1	1.03073	1.30602	0.649168	0.977593
Comt	1	1.53517	1.34404	1.08563	1.21483
Asah1	1	3.33019	2.43396	2.03302	2.23349
Gda	1	1.312	3.376	3.688	3.532
Col18a1	1	1.19048	1.57143	1.33333	1.45238
Krt1	1	0.949955	0.919927	0.753412	0.83667
Rab5c	1	1.47923	1.95542	1.20567	1.58055
Gcat	1	0.482759	1.76393	1.56499	1.66446
Pgls	1	1.74167	2.2	1.57917	1.88958
Acp6	1	0.669377	0.737127	0.761518	0.749322
Atg3	1	1.10938	1.73047	1.375	1.55273
Ndufs7	1	0.532847	0.5	0.456204	0.478102
Fads1	1	0.892857	1.10714	1.02143	1.06429
Agpat2	1	3.02075	2.49793	3.13278	2.81535
Col1a1	1	1.46774	0.548387	1.29839	0.923387
Fdx1	1	0.493023	0.618605	1.36279	0.990698
Soat2	1	1.05747	1.13793	1.09195	1.11494
Ddt	1	0.569406	0.671506	0.87529	0.773398
Srsf6	1	2.15827	4.71942	1.19137	2.9554
Slc38a3	1	0.375767	0.753067	0.757669	0.755368
Naca	1	3.26619	2.67626	4.02878	3.35252
Cnpy2	1	0.916129	0.614839	1.05161	0.833226
Iyd	1	4.1028	1.11682	1.63084	1.37383
Flad1	1	2.11538	0.576923	1.01282	0.794872
Hnrnpd	1	1.18421	1.58772	1.09649	1.34211
Rpl18a	1	1.65957	2.8156	1.91489	2.36525
Mllt4	1	3.6	5	3.7	4.35
Psmb2	1	1.01818	4.52727	1.93636	3.23182
Abhd11	1	1.5042	2.34034	1.44118	1.89076
Gm4951	1	1.81481	2.14815	1.92593	2.03704
Lrrc59	1	1.35075	1.64925	1.96269	1.80597
Car5a	1	1.68504	2.47244	1.45827	1.96535
Sart3	1	1.23214	1.16071	1.01786	1.08929
Pafah2	1	0.862069	2.06034	2.49138	2.27586
Clec4f	1	0.827586	1	1.72414	1.36207
Ttc35	1	1.06093	1.5914	1.55556	1.57348
Pdxk	1	0.767961	0.915534	0.782524	0.849029
Gpd1l	1	1.34726	3.5248	2.53525	3.03003
Myo18a	1	0.286667	0.933333	0.933333	0.933333
Atp5j2	1	0.898171	0.825759	0.699415	0.762587
Man1a	1	1.66667	1.75	1.33333	1.54167
Gorasp2	1	0.875969	1.5814	1.46512	1.52326
Afmid	1	0.710059	2.07692	1.66864	1.87278
Skiv2l2	1	1.68421	0.473684	1.23684	0.855263
Tm9sf3	1	0.727273	3.04545	1.95455	2.5
Plxnb2	1	0.459016	3.27869	1.08197	2.18033
Apoa1bp	1	1.16667	1.97826	1.23913	1.6087
Igf2r	1	1.55556	0.75	0.555556	0.652778
Tap1	1	0.75	5.6875	2.1875	3.9375
Nat8	1	1.91096	1.80822	1.60959	1.7089
Prhoxnb	1	1.35764	1.5434	0.682292	1.11285
Sfn	1	1.31458	0.759591	0.841432	0.800512
Gpx4	1	0.580194	0.447793	0.428418	0.438105
2810428I15Rik	1	0.691489	0.62766	0.691489	0.659574
Mgst1	1	0.783628	0.985095	1.09673	1.04091
H1f0	1	3.36567	2.3209	4.47761	3.39925
Cul4a	1	1	1.75	1.0625	1.40625
C6	1	1.17857	1.71429	1.82143	1.76786
Pon1	1	1.07317	1.19024	1.56341	1.37683
Myg1	1	1.14368	2.09195	1.59195	1.84195
Galk2	1	0.8125	1.45833	1.6875	1.57292
Naa25	1	0.515385	1.76923	2	1.88462
Lpcat3	1	1.05204	0.591078	0.460967	0.526022
Serpind1	1	0.818182	1.40909	1.02273	1.21591
Naga	1	0.337662	0.367965	0.52381	0.445887
Bcl2l13	1	0.704082	0.295918	0.295918	0.295918
Pitpnb	1	0.970522	1.12698	0.995465	1.06122
Aspscr1	1	0.410256	1.12821	1.15385	1.14103
Prkar2a	1	1.07065	1.36957	1.49457	1.43207
Cenpv	1	1.95911	2.75093	1.96283	2.35688
Psmb3	1	2.82353	4.72269	4.47899	4.60084
Nudc	1	3.01031	3.61856	4.26804	3.9433
Nup205	1	1.84	2.16	2.6	2.38
Nfs1	1	0.79476	1.46288	1.55022	1.50655
Ruvbl2	1	0.7	0.0615385	0.075	0.0682692
Efhd2	1	1.20109	1.83152	1.04348	1.4375
Nop58	1	1.11765	1.36471	1.07059	1.21765
Cotl1	1	1.07848	1.05823	2.46582	1.76203
Snx12	1	0.798969	0.695876	0.927835	0.811856
Rpl18	1	1.38854	2.03822	2.05732	2.04777
Mbl2	1	13.7167	7.63333	14	10.8167
Ppt1	1	1.07258	2.20565	2.00403	2.10484
Clta	1	1.44186	2.6615	1.87855	2.27003
Tap2	1	2.81818	4.63636	3.81818	4.22727
Pacsin2	1	1.99668	1.98007	1.13953	1.5598
Tmed9	1	0.838366	1.4849	1.86501	1.67496
Mettl7a1	1	2.67746	1.7061	3.25031	2.47821
Mrps34	1	5.64634	4.2439	4.4878	4.36585
Coq6	1	2.03723	2.55851	2.03723	2.29787
Ndufa2	1	1.12687	1.33582	1.14925	1.24254
Pigr	1	0.911111	1.11111	1.48889	1.3
Mecr	1	1.67249	2.26201	2.25764	2.25983
Arpc1a	1	1.19868	4.83444	6.5894	5.71192
Scarb2	1	1.55556	0.956522	1.01932	0.987923
Cisd1	1	0.803069	0.659847	0.754476	0.707161
Ndufb11	1	0.6	0.8	1.25294	1.02647
Agmat	1	3.1295	2.15827	1.60432	1.88129
Cyp51	1	1.1092	0.66092	0.396552	0.528736
Dpm1	1	1.23585	1.32075	1.28302	1.30189
Tra2b	1	1.46237	1.39247	1.04301	1.21774
Gstm5	1	0.72325	0.808528	0.492357	0.650442
Manf	1	0.682051	0.635897	0.707692	0.671795
Sec16b	1	0.466667	1.26667	1.23333	1.25
Sds	1	0.933333	1.49744	1.37692	1.43718
Dhx29	1	0.909091	1.75758	2.84848	2.30303
Pgcp	1	1.01842	0.927632	0.901316	0.914474
Nae1	1	1.43478	1.08696	0.782609	0.934783
Fahd1	1	0.723051	1.43615	2.0398	1.73798
Dnaja3	1	3.14286	3.54945	3.42857	3.48901
Erlin2	1	1.61364	4.36364	3.61364	3.98864
Gale	1	1.8209	3.20896	2.59701	2.90299
Fkbp8	1	1.32414	1.63448	1.58621	1.61034
Atp1b1	1	0.8875	1.05	1.28125	1.16562
Sars	1	1.44086	1.86022	1.89247	1.87634
Prrc1	1	0.604598	9.49425	1.25287	5.37356
Abcf1	1	1.3871	1.41935	1.32258	1.37097
Ppp2r5a	1	2.04348	2.69565	2.82609	2.76087
Bsg	1	0.843066	1.19891	1.32847	1.26369
Ssb	1	0.69697	1.18182	1.38384	1.28283
Scamp3	1	0.939302	0.864947	0.505311	0.685129
Lyplal1	1	1.11111	0.686508	1.13492	0.910714
Gnas	1	1.43038	1.39241	1.73418	1.56329
Rbm14	1	10.8333	9.61458	7.02083	8.31771
Enpp3	1	1.57143	2.71429	1.35714	2.03571
Phyhd1	1	7.85	17.1667	10.85	14.0083
Sept7	1	1.9697	1.37121	1.39394	1.38258
Tceb2	1	0.551876	1.08168	0.85872	0.970199
Gamt	1	0.692683	1.47561	1.10976	1.29268
Skp1a	1	1.14953	1.6215	1.63084	1.62617
Rps23	1	0.410423	0.339577	0.636808	0.488192
Adss	1	1.14493	1.84783	2.07246	1.96014
Bub3	1	0.870504	1.46763	1.25612	1.36187
Cd36	1	3.23684	15.2632	13.3947	14.3289
Idh3g	1	0.959698	1.11839	1.41058	1.26448
Lgals1	1	4.76042	123.698	18.8542	71.276
Synj2bp	1	0.347087	0.604369	1.08738	0.845874
Ube4b	1	0.46	1.2	1.1	1.15
Txndc12	1	0.634062	0.608746	1.09091	0.849827
Mosc1	1	1.504	1.888	1.88	1.884
Timm50	1	1.76074	0.576687	1	0.788344
Acadsb	1	1.01942	1.53398	1.25243	1.3932
Psmd9	1	1.06013	1.11581	0.868597	0.992205
Aarsd1	1	0.941176	1.13235	1.89706	1.51471
Brp44	1	0.448468	0.495822	0.331476	0.413649
Sri	1	0.831218	0.682741	0.786802	0.734772
Cox6b1	1	1.00258	0.734063	0.997424	0.865744
Ufsp2	1	1.70085	1.02564	1.41026	1.21795
Tmem205	1	1.10224	1.60703	0.929712	1.26837
Rab5b	1	1.12587	1.36538	1.13287	1.24913
Vps25	1	1.23711	1.31959	1.45876	1.38918
Agpat3	1	1.13043	1.82609	1.19565	1.51087
Nemf	1	0.470588	0.411765	0.441176	0.426471
Phpt1	1	0.618644	0.90678	1.12712	1.01695
Clic1	1	1.35533	1.97462	1.40102	1.68782
Ccs	1	1.20857	1.72857	1.30857	1.51857
Thtpa	1	1.55303	1.87879	0.772727	1.32576
Rps15	1	0.543919	0.45473	0.709459	0.582095
Hmgn5	1	1.04484	0.802691	0.735426	0.769058
Usp47	1	0.384615	1.84615	0.461538	1.15385
Mapre1	1	7.09091	1.36364	1.01818	1.19091
Lum	1	1.68182	1.05114	1.45455	1.25284
Usp19	1	0.938272	1.7284	1.60494	1.66667
Sfxn5	1	1.33679	1.51813	1.43523	1.47668
Slc25a45	1	2.55172	3.32759	2.41379	2.87069
Gm2a	1	0.919463	3.10738	3.14094	3.12416
Fabp5	1	0.14477	0.130544	0.090795	0.110669
Ptma	1	0.292157	0.309804	0.352157	0.33098
Mapk1	1	1.39873	1.81646	2.20886	2.01266
Rhot1	1	0.679487	0.589744	0.538462	0.564103
Ethe1	1	1.28244	1.17557	0.854962	1.01527
Sec23ip	1	0.613636	0.5	0.590909	0.545455
Hnrpll	1	0.207207	0.27027	0.162162	0.216216
Sf3a3	1	1.21429	0.75	1.25	1
Ndufb5	1	0.400549	0.951989	1.4952	1.22359
Sat2	1	0.560886	0.380074	0.476015	0.428044
Fermt3	1	0.8125	0.8125	0.475	0.64375
Dhrs7b	1	1.43333	2.16667	2.05333	2.11
Eif3i	1	1.12863	0.921162	1.02075	0.970954
Mtx1	1	1.46479	1.56338	1.40845	1.48592
Tm7sf2	1	0.614865	0.542793	0.344595	0.443694
Snrpa	1	1.11017	2.13559	0.898305	1.51695
Napa	1	1.864	2.216	2.216	2.216
Hnrnpul1	1	1.4	1.4	1.22857	1.31429
Atp6v0d1	1	1.23077	1.30769	2.4359	1.87179
Pex16	1	1.61005	0.535885	0.770335	0.65311
Ctsa	1	0.806763	1.23188	1.27053	1.25121
Rbbp4	1	0.619565	1.16304	1.40217	1.28261
Rbp1	1	0.56531	0.685225	0.809422	0.747323
Snrpb2	1	1.10484	1.06452	0.564516	0.814516
Tmpo	1	1.19286	1	0.928571	0.964286
Asna1	1	0.821818	1.25091	1.21455	1.23273
Oxsm	1	1.25352	2.21127	2.39437	2.30282
2900064A13Rik	1	0.748588	1.11299	1.34463	1.22881
Mrpl43	1	0.676829	0.820122	1.19817	1.00915
Nans	1	1.71053	2.10526	2.89474	2.5
Ndufb10	1	1.91954	4.05747	3.85057	3.95402
Vtn	1	0.898305	1.33898	0.737288	1.03814
Erh	1	1.17	1.31	1.85	1.58
Snx6	1	1.62791	1.7907	1.60465	1.69767
Nup107	1	2	1.18182	1.09091	1.13636
Srsf7	1	2.08502	1.90081	1.24696	1.57389
Tardbp	1	2.24	2.09143	1.94286	2.01714
Taok3	1	0.854839	0.870968	0.822581	0.846774
Arsb	1	0.431818	0.522727	0.522727	0.522727
Arpc3	1	0.703704	0.555556	0.571429	0.563492
Ndufv3	1	0.708502	6.72065	9.95951	8.34008
Upb1	1	0.141696	0.203252	0.232288	0.21777
Glt25d1	1	1.28125	1	1	1
Tor1aip2	1	0.642857	0.797619	0.946429	0.872024
Slc25a23	1	1.25	1.475	0.925	1.2
Iscu	1	0.762887	0.71134	1.27835	0.994845
Nhlrc2	1	0.146341	0.0768293	0.768293	0.422561
Ufc1	1	0.613793	0.531897	0.767241	0.649569
Rpl22l1	1	0.567424	0.303788	0.478788	0.391288
Anxa1	1	0.753623	0.26087	0.637681	0.449275
Txnl1	1	1.43871	2.21935	2.66452	2.44194
Bpgm	1	6.4684	6.6171	3.36059	4.98885
2210016F16Rik	1	1.73585	2.0566	2.03774	2.04717
Sec11a	1	1.24138	1.22299	1.02989	1.12644
Larp4b	1	0.446154	2.53846	1.38462	1.96154
BC026585	1	1.1875	2.03125	1.26042	1.64583
Hrg	1	0.879121	0.967033	0.945055	0.956044
Rbm39	1	1.1746	1.39683	1.25397	1.3254
Ldlr	1	0.32	1.2	2.06667	1.63333
Tcirg1	1	0.354839	1.19355	1.16129	1.17742
Man2b2	1	0.714286	0.809524	0.857143	0.833333
Ddx21	1	0.425	0.916667	1.16667	1.04167
Rnf114	1	1.71429	3.5	4	3.75
Snca	1	0.148148	1.96296	2.69841	2.33069
Cd1d1	1	0.754491	0.760479	0.904192	0.832335
1300018J18Rik	1	0.684211	0.982456	0.438596	0.710526
Sar1a	1	2.47573	3.40777	2.64078	3.02427
Pdlim1	1	0.830128	1.08013	1.18269	1.13141
Gsdmd	1	1.59722	2.30556	1.83333	2.06944
Pacsin3	1	1.02439	1.67683	1.23171	1.45427
Dcaf11	1	2.02985	0.970149	0.619403	0.794776
Hnrnpab	1	2.07778	2.16389	2.38333	2.27361
Btf3	1	0.680882	0.563235	0.508824	0.536029
Pgm3	1	2.14815	3.53704	2.64815	3.09259
Cope	1	0.922156	2.16766	1.61078	1.88922
Urod	1	1.10782	4.22833	1.49049	2.85941
Actr1a	1	2.50794	3.05556	1.64286	2.34921
Rpl24	1	0.883721	0.651163	0.516279	0.583721
Pcbd2	1	0.878893	0.621684	0.946943	0.784314
Cstb	1	0.941176	1.50519	1.22145	1.36332
Fcgr2b	1	3.01274	1.8535	1.82803	1.84076
Ergic1	1	0.791815	1.47331	1.61566	1.54448
Hint2	1	0.695652	0.971014	1.05797	1.01449
Mrpl9	1	3.76471	9	6.29412	7.64706
Tm9sf4	1	1.15278	1.29167	0.888889	1.09028
Cecr5	1	1.32	1.38667	1.34667	1.36667
Ndufs4	1	0.638075	0.794979	1.31172	1.05335
Hsd3b7	1	1.53383	0.922306	1.49624	1.20927
Tbrg4	1	0.977778	1.44444	23.5556	12.5
Ptgr2	1	2.52843	2.31773	3.11371	2.71572
Rab3gap2	1	1.09091	1.51515	1.66667	1.59091
Coro1a	1	1.37755	0.204082	0.612245	0.408163
Ppp1cb	1	1.1011	0.176176	0.173173	0.174675
Fam136a	1	0.844371	0.599338	0.788079	0.693709
Naa50	1	1.23077	1.70769	1.41538	1.56154
Tapt1	1	0.935484	1.41935	1.09677	1.25806
Bdh2	1	0.668874	0.622517	1.70199	1.16225
Ubl4	1	1.38614	0.732673	1.54455	1.13861
Tsn	1	1.50575	2.12644	3.05747	2.59195
Vps26b	1	0.409091	1.33333	1.40909	1.37121
Rhot2	1	0.640449	1.10112	0.550562	0.825843
Ranbp1	1	2.75824	3.28571	4.58242	3.93407
Alyref	1	1.24731	1.17742	0.913978	1.0457
Reep6	1	0.429257	0.495204	0.474221	0.484712
5033411D12Rik	1	2.04762	1.13095	0.916667	1.02381
Cpped1	1	5.23077	8.13462	8	8.06731
Grb2	1	2.65789	1.36842	1.61842	1.49342
Hras1	1	0.760736	0.680982	0.855828	0.768405
Txndc17	1	0.527736	0.763118	0.608696	0.685907
Mmab	1	1.08021	0.925134	0.15508	0.540107
Carkd	1	0.578947	2.47368	1.58947	2.03158
Ctsb	1	1.96842	2.50526	1.90526	2.20526
Hmbs	1	0.934066	1.16484	0.934066	1.04945
Dnajb12	1	2.11538	1.69231	1.61538	1.65385
Asrgl1	1	8.15789	1.73684	2	1.86842
Memo1	1	1.66667	0.808176	0.622642	0.715409
Aqp1	1	1.04097	1.32353	1.2395	1.28151
Coq7	1	0.73945	0.844037	0.777982	0.811009
Hprt	1	1.1129	1.73387	1.6129	1.67339
Lamp2	1	0.810304	1.57611	1.19204	1.38407
Rac1	1	0.90411	0.89726	0.883562	0.890411
Txn1	1	1.0872	1.67347	3.30983	2.49165
Sf1	1	1.01835	0.810398	1.1315	0.970948
Sh3bgrl	1	1.50204	2.18367	2.38776	2.28571
Ctsz	1	1.25229	1.16667	1.41437	1.29052
Arl6ip5	1	0.688742	1.35762	1.04636	1.20199
Rpl14	1	6.01304	6.23913	4.4913	5.36522
Iah1	1	1.29143	2.84571	1.49714	2.17143
Derl1	1	2.68349	3.73853	4.42661	4.08257
Ndufa8	1	1.21137	1.40816	1.53061	1.46939
Mms19	1	1.0814	1.97674	2.2093	2.09302
Xpo5	1	1.08955	1.32836	1.16418	1.24627
Abhd16a	1	1.20588	0.764706	1.20588	0.985294
Ccdc58	1	0.691971	0.588321	1.09489	0.841606
Ube2m	1	0.713592	0.88835	2.10194	1.49515
Tmed2	1	0.648889	1.19556	1.22222	1.20889
Gosr2	1	0.987179	1.54274	1.44359	1.49316
Fkbp1a	1	1.26345	0.969655	1.2731	1.12138
Mtap	1	2	2.01342	0.852349	1.43289
Prpf19	1	0.823529	0.705882	0.647059	0.676471
Dusp3	1	2.56014	1.10653	1.48969	1.29811
Paqr9	1	2.22388	2.94776	2.1194	2.53358
Rab35	1	2.00704	3.29225	2.2007	2.74648
1810035L17Rik	1	0.877224	0.530249	2.01068	1.27046
Serping1	1	0.979167	1.66667	1.02083	1.34375
Surf4	1	0.692308	0.93763	0.940748	0.939189
Mtfp1	1	0.774336	1.47345	2.19912	1.83628
Timm13	1	1.05882	1.51765	1.41882	1.46824
Eif2b5	1	2.05714	1.51429	1.28571	1.4
Rpl38	1	0.770091	0.750524	1.42453	1.08753
Adsl	1	0.813559	1.27119	1.28814	1.27966
Hdgf	1	0.390076	0.100763	0.146565	0.123664
Snrpa1	1	0.901408	1.73239	1.90141	1.8169
Maoa	1	0.779736	1.96916	1.70044	1.8348
Lypla1	1	1.80916	2.80916	2.70229	2.75573
Gnl1	1	1.41935	1.93548	1.64516	1.79032
Cops3	1	1.86316	1.45263	1.35789	1.40526
Fam160b1	1	0.6	2	2.53333	2.26667
Drg1	1	0.84	1.24	1.02	1.13
Rtn3	1	1.33333	2.07527	2.64516	2.36022
Psma5	1	2.1497	1.8982	1.25749	1.57784
Adh4	1	1.62162	3.2973	2.52703	2.91216
Sugt1	1	1.10736	0.966258	1.40798	1.18712
Nudt21	1	0.637011	0.453737	0.341637	0.397687
Tram1	1	0.65	1.83333	0.916667	1.375
Larp4	1	0.25641	2.05128	2.15385	2.10256
Supv3l1	1	5.86667	10	5.8	7.9
Rpl37a	1	0.752834	0.758503	1.13605	0.947279
Mtx2	1	2.09868	0.927632	1.05263	0.990132
Uhrf2	1	1.18116	0.789855	0.666667	0.728261
Dgat1	1	0.842105	1.57895	1.47368	1.52632
Mrpl49	1	0.664865	0.572973	0.783784	0.678378
Eif3k	1	0.218321	0.318321	0.367939	0.34313
C8a	1	0.884615	1.11538	0.923077	1.01923
Tpp1	1	1.92481	1.92481	2.39098	2.15789
Fkbp2	1	0.735409	1.17121	0.984436	1.07782
D17Wsu104e	1	0.318841	1.04348	0.793478	0.918478
Txndc5	1	1.00347	0.712963	0.888889	0.800926
Hdhd2	1	0.650794	3.65079	0.719577	2.18519
Tbc1d8b	1	1.28125	1.59375	1.40625	1.5
Lypla2	1	2.14696	3.17572	3.48243	3.32907
Deptor	1	1.10448	1.14925	0.985075	1.06716
Chmp2a	1	1.77387	0.919598	1.03518	0.977387
Anp32b	1	1.32225	14.1432	1.1202	7.63171
Slc37a4	1	0.709859	1.20563	1.00282	1.10423
Cops7a	1	0.124627	1.13433	0.776119	0.955224
Trappc8	1	0.396226	1.62264	1.43396	1.5283
Lclat1	1	0.45098	1.27451	1.11765	1.19608
Tbcel	1	0.968254	2.01587	2.36508	2.19048
Thoc2	1	0.173077	1.75	1.44231	1.59615
Thop1	1	0.76	1.12	0.8	0.96
Ruvbl1	1	0.213483	0.94382	0.988764	0.966292
Pfdn1	1	0.902778	0.777778	1.14583	0.961806
Tbc1d15	1	2.37931	0.551724	0.413793	0.482759
Scrib	1	2.25	1.7	3.1	2.4
Trim25	1	0.875	1	0.75	0.875
Khdrbs1	1	0.959459	0.797297	0.797297	0.797297
C8b	1	0.4375	0.625	0.375	0.5
Epn1	1	0.5125	0.58125	0.875	0.728125
Acbd3	1	0.888889	0.722222	0.666667	0.694444
Ccdc51	1	2.40741	1.96296	1.25926	1.61111
Ndufaf4	1	0.276316	0.368421	0.315789	0.342105
Csnk1a1	1	0.4	1.22222	3.22222	2.22222
Arf4	1	0.830725	0.529161	0.871977	0.700569
Gjb1	1	1.42308	1.67949	0.192308	0.935897
Pdap1	1	2.85714	5.04396	5.6044	5.32418
Ccdc25	1	0.546392	3.03093	2.13402	2.58247
Stom	1	1.74905	1.06591	1.1052	1.08555
Prelp	1	3.22535	1.38028	3.02817	2.20423
Tmed7	1	1.11332	1.04441	2.32772	1.68606
Ssr4	1	0.663686	0.484869	0.444979	0.464924
Ckb	1	1.59091	1.46364	1.9	1.68182
Nags	1	1.23529	1.33824	1.20588	1.27206
Ndufs8	1	1	0.912682	0.43659	0.674636
Uchl5	1	1.19697	1.28788	1.89394	1.59091
Arf6	1	0.48913	0.505435	0.771739	0.638587
Pxmp2	1	6.11702	5.69149	2.93085	4.31117
Ifi35	1	1.47619	1.84444	1.60952	1.72698
Npepl1	1	0.459302	0.447674	0.802326	0.625
2810055F11Rik	1	1.63492	2.61905	3.69841	3.15873
Apip	1	1.71642	2.5597	1.45522	2.00746
Ptms	1	4.35294	4.21176	2.28627	3.24902
Mrps7	1	0.757764	1.0559	1.16149	1.1087
Vti1b	1	4.5	5.57143	12.1429	8.85714
M6pr	1	1.03955	1.28814	1.86441	1.57627
Nme3	1	0.714844	0.546875	0.878906	0.712891
Magt1	1	2.07273	1.34545	1.47273	1.40909
Dctn3	1	1.4	1.09231	1.27692	1.18462
Slc29a1	1	0.336449	0.897196	0.813084	0.85514
Tbcb	1	1.58879	1.76636	1.98131	1.87383
Rpl35	1	1.6113	2.13455	2.42027	2.27741
Pmvk	1	0.43787	2.89349	2.93491	2.9142
Otub1	1	7.36986	9.20548	8.23288	8.71918
Aprt	1	0.64482	0.737844	0.769556	0.7537
Srsf3	1	0.113842	0.0957309	0.0784821	0.0871065
Pex26	1	1.11538	2.01923	0.903846	1.46154
Scrn2	1	0.878151	0.848739	0.55042	0.69958
Ssbp1	1	0.572207	0.850136	0.662125	0.756131
Rab21	1	3.06767	2.08271	1.74436	1.91353
Dcn	1	3	1.76415	0.688679	1.22642
Srsf5	1	2.09023	4.50376	1	2.75188
2400001E08Rik	1	1.45185	0.466667	1.20741	0.837037
2410015M20Rik	1	0.751437	0.530172	1.49425	1.01221
Tmod3	1	1.32258	1.46237	0.817204	1.13978
Lass2	1	1.65086	1.61207	1.01724	1.31466
Znfx1	1	0.666667	1.81818	1.60606	1.71212
Fndc3a	1	0.666667	0.777778	0.666667	0.722222
Mcts1	1	0.575	2.775	2.8125	2.79375
Mat2b	1	1.15301	1.20765	0.885246	1.04645
Ap2s1	1	0.54506	0.875136	1.09663	0.985885
Ube2k	1	0.517615	1.30623	1.46341	1.38482
Ykt6	1	1.7884	1.01365	0.993174	1.00341
Uba2	1	0.854545	1.63636	2	1.81818
Trnt1	1	1.59259	2.22222	1.48148	1.85185
Mrpl28	1	0.837209	3.06977	0.94186	2.00581
Pgp	1	1.33333	1.37333	1.70667	1.54
Pdcd6	1	6.27692	3.90769	3.75385	3.83077
Zyx	1	1.34783	1.06957	1.36522	1.21739
Mgll	1	1.19061	0.507824	0.513514	0.510669
Timm9	1	1.20255	0.436131	14.5438	7.48996
Ndufb8	1	0.504425	0.616519	0.622419	0.619469
Tceb1	1	0.78481	1.00759	1.30127	1.15443
Llgl2	1	1.14583	1.875	1.35417	1.61458
Chkb	1	1.38636	1.52273	1.31818	1.42045
Psme3	1	0.550562	0.876404	1.57303	1.22472
Rbpms	1	1.2807	2.22807	4.12281	3.17544
Thrsp	1	0.12292	0.363504	0.229197	0.29635
Tpt1	1	2.53886	1.47668	0.989637	1.23316
Alg2	1	1.78261	2	2.26087	2.13043
Ndufa5	1	0.651095	0.788321	1.27737	1.03285
Creld2	1	2.90909	1.54545	1.36364	1.45455
Mrpl22	1	0.97491	1.02151	1.35484	1.18817
Aimp2	1	1.53323	3.4684	1.79903	2.63371
Akap1	1	0.576471	0.764706	1.05882	0.911765
Cyp7a1	1	1.27451	0.718954	0.633987	0.676471
Dad1	1	1.50246	1.0197	1.91626	1.46798
Slc6a12	1	0.597345	0.889381	1.02212	0.955752
Pfdn2	1	1.37895	0.584211	0.713158	0.648684
Psmb6	1	1.21678	1.12587	0.811189	0.968531
Serpina3n	1	0.75	0.697917	0.5625	0.630208
Mrpl38	1	1.31111	1.4	1.11111	1.25556
Ghitm	1	0.90099	1.66337	1.41089	1.53713
Acyp1	1	0.826733	0.920792	2.19307	1.55693
Ndufb3	1	0.579075	0.63017	0.583942	0.607056
Arl8b	1	0.806941	0.570499	0.366594	0.468547
Mrps11	1	0.34965	0.426573	28.6713	14.549
9430016H08Rik	1	1.29787	1.73404	3.11702	2.42553
Ddrgk1	1	7.38462	2.03846	1.73077	1.88462
Cds2	1	0.722222	0.722222	0.777778	0.75
Ppat	1	0.283582	0.298507	0.432836	0.365672
Ociad2	1	0.958559	0.63964	2.21622	1.42793
Kras	1	0.789744	0.625641	0.338462	0.482051
Esyt1	1	1.25714	1.34286	1.1	1.22143
Ube2d3	1	0.715895	0.909887	0.765957	0.837922
Snx9	1	4.44231	5.84615	0.865385	3.35577
Prps1l1	1	0.901099	1.01832	0.699634	0.858974
Cul5	1	4.3	1.6	1.6	1.6
Stard5	1	0.482394	0.565141	0.59507	0.580106
Gchfr	1	0.617188	0.910156	0.578125	0.744141
Apoa2	1	0.434842	0.302262	0.104525	0.203394
Pkp2	1	1.94805	0.363636	0.142857	0.253247
C030006K11Rik	1	0.888889	1.65278	0.958333	1.30556
Vps4b	1	0.947368	0.631579	0.894737	0.763158
Apoc3	1	0.679012	0.374074	0.448148	0.411111
Pex11b	1	2.19643	1.57143	1.76786	1.66964
Cdipt	1	1.12397	1.78512	1.03306	1.40909
Fkbp11	1	6.92308	4.17582	2.28571	3.23077
Hexa	1	2.71429	4	2.22857	3.11429
Ifitm3	1	1.33775	1.65563	1.42384	1.53974
Mrps28	1	1.12969	1.31058	0.501706	0.906143
Trmt112	1	0.884187	10.8241	14.4321	12.6281
Cisd2	1	0.387978	0.455373	1.02004	0.737705
Fhit	1	0.84	0.32	0.4	0.36
Copz1	1	1.14867	0.874336	0.748673	0.811504
0610009D07Rik	1	0.711165	0.11165	0.203883	0.157767
Lamc1	1	0.875	0.65625	0.875	0.765625
Mrpl41	1	0.715909	0.636364	0.772727	0.704545
Dusp28	1	1.64286	0.285714	0.285714	0.285714
Pctp	1	1.13265	2.89286	4.23469	3.56378
Psmb7	1	7.27907	6.46512	7.67442	7.06977
Tomm40	1	0.570093	2.2243	2.58879	2.40654
Clic4	1	1.4332	1.68421	1.21457	1.44939
Tmx2	1	0.461538	1.92308	1.40385	1.66346
C8g	1	0.494444	1.34444	1.12778	1.23611
Arpc5l	1	0.583505	0.83299	0.962887	0.897938
Pfas	1	0.211111	1.33333	0.522222	0.927778
Prkag1	1	0.857143	1.69048	1.61905	1.65476
B2m	1	0.766773	0.769968	1.32268	1.04633
Cacybp	1	1.23077	1.75641	1.17949	1.46795
Ppox	1	2.01026	0.948718	2.7641	1.85641
Snapin	1	0.701149	1.03448	1.09195	1.06322
Htra2	1	0.948718	0.730769	0.897436	0.814103
Bola2	1	0.919689	1.24093	2.15803	1.69948
Snw1	1	1.2	1.9	1	1.45
Fis1	1	0.989583	1.23264	1.43403	1.33333
2310044H10Rik	1	0.780488	1.90244	2.39024	2.14634
Man2c1	1	0.688172	1.1828	1.29032	1.23656
Dhrs11	1	0.810089	1.30564	0.988131	1.14688
Opa3	1	0.763566	0.868217	0.748062	0.80814
Dhcr7	1	0.626866	1.03198	0.575693	0.803838
Uba3	1	0.53125	2	5.125	3.5625
Psmg1	1	0.975904	2.16867	1.83133	2
Dynlrb1	1	1.1254	1.10611	1.46624	1.28617
Mrpl53	1	1.4058	1.78261	3.02899	2.4058
Lhpp	1	1.71154	1.46329	0.522727	0.993007
Mtpn	1	1.24746	0.852542	1.77966	1.3161
Slc22a18	1	2.85294	15.8235	2.61765	9.22059
Slc16a1	1	0.916667	1.25	1.27778	1.26389
Prorsd1	1	0.564516	0.564516	1.04032	0.802419
Abi1	1	35.2174	7.56522	4.3913	5.97826
Ahsg	1	0.710101	0.631313	0.649495	0.640404
Ccdc56	1	0.790179	1.11607	1.31696	1.21652
Stab1	1	0.888889	1.2963	1.55556	1.42593
Scfd2	1	1.06667	1.26667	0.866667	1.06667
Idnk	1	0.474308	0.640316	0.507905	0.574111
Fxn	1	0.5	0.262887	0.329897	0.296392
Isca2	1	0.103448	1.02299	1.23755	1.13027
Vps29	1	0.45469	0.697933	0.887122	0.792528
Mrps10	1	0.619048	0.190476	0.39881	0.294643
Mrpl15	1	0.490566	1.96226	1.50943	1.73585
Rabggta	1	2.26087	2.78261	3.21739	3
Cpne1	1	3.05769	3.13462	2.80769	2.97115
Itpa	1	2.30488	4.34959	4.34959	4.34959
Aga	1	1.59259	1.7963	1.68519	1.74074
Eef1e1	1	1.8625	1.25	2.2875	1.76875
Mrps26	1	1.45455	2.48485	1.42424	1.95455
Hint1	1	1.10949	1.82044	1.48905	1.65474
Lmf1	1	0.852459	1.4918	1.18033	1.33607
Crk	1	1.74026	3.66234	2.84416	3.25325
Cops5	1	2.64	5.68	13.32	9.5
Hmgb2	1	1.90099	5.31683	5.76238	5.5396
Slc7a2	1	1.89655	4.31034	4.48276	4.39655
Rtn4	1	1.8375	1.4125	1.8625	1.6375
Calu	1	1.22989	1.37931	1.22989	1.3046
BC003331	1	2.15789	3.89474	1.10526	2.5
Tfg	1	0.732704	1.00314	0.694969	0.849057
Timm17b	1	0.515942	0.637681	1.02029	0.828986
Dusp23	1	1.32468	0.844156	3.51948	2.18182
Cops8	1	2.62222	3.44444	4.41111	3.92778
Ap1s1	1	4.24	6.52	7.72	7.12
Klkb1	1	3.33333	2.66667	3.33333	3
Cutc	1	3.43636	4.89091	3.16364	4.02727
2810405K02Rik	1	1.20732	1.93902	1.92683	1.93293
Bola1	1	1.07453	1.3354	1.52174	1.42857
Plbd2	1	0.606061	1.24242	0.969697	1.10606
Fau	1	1.12104	0.998138	0.905028	0.951583
Taco1	1	0.5	2.07983	1.55462	1.81723
Glrx5	1	0.930818	0.872117	1.05451	0.963312
Ap3s1	1	0.315789	1.41353	1.76692	1.59023
Sae1	1	1.33333	1.26667	1.6	1.43333
Cdkn2c	1	3.56522	0.652174	0.565217	0.608696
2010305A19Rik	1	1.12791	0.364341	1.12016	0.742248
Mrpl14	1	1	0.525	1.3875	0.95625
Arl1	1	0.768421	0.497368	0.607895	0.552632
Sdr39u1	1	0.373206	0.449761	0.966507	0.708134
AU022252	1	3.09524	2.79365	2.04762	2.42063
Sec13	1	1.03361	2.96639	3.15126	3.05882
Ostf1	1	0.974227	9.38144	6.75258	8.06701
Mrrf	1	1.62821	4.69231	4.71795	4.70513
Sigmar1	1	1.22794	1.09559	1.58824	1.34191
Trappc3	1	0.726744	1.03488	1.61047	1.32267
Pxmp4	1	0.492958	3.50704	1.83099	2.66901
Nubpl	1	1.27907	0.697674	0.55814	0.627907
Gltpd2	1	1.34375	3.09375	2.21875	2.65625
Rps28	1	0.660517	0.376384	0.446494	0.411439
Tmco1	1	1.4	1.50667	1.00133	1.254
1190003J15Rik	1	0.672065	0.757085	0.894737	0.825911
Nucks1	1	2.1749	2.22433	1.28137	1.75285
Gadd45gip1	1	1.62025	1.34177	0.64557	0.993671
Ebp	1	0.893268	0.967159	0.674877	0.821018
Mpv17	1	0.263761	0.286697	0.779817	0.533257
Apoa5	1	1.33333	2.625	1.5	2.0625
Pex11c	1	32.5	30.7812	36.5625	33.6719
Col4a2	1	2	1.8	1.72	1.76
Lancl1	1	10.8072	2.27711	2.06024	2.16867
Eif6	1	0.745167	0.887522	0.899824	0.893673
Snrpe	1	0.487129	0.588119	0.723762	0.655941
Tcea1	1	1.52381	1.01587	1.4127	1.21429
Ddah2	1	1.65625	2.3125	3.71875	3.01562
Nfu1	1	1.33498	3.27094	3.33005	3.30049
0610007P14Rik	1	0.512821	0.402564	0.393162	0.397863
Atp5d	1	0.595941	0.736162	0.767528	0.751845
Sec61b	1	1.14198	1.41667	1.60802	1.51235
Sdhd	1	0.325503	0.216779	0.633557	0.425168
Necap1	1	2.03361	1.69748	1.32773	1.51261
Tmem85	1	0.640625	1.33594	0.804688	1.07031
Ptplb	1	2.91304	1.78261	1.69565	1.73913
Tinagl1	1	4.96667	1.26667	1.6	1.43333
Tmem56	1	0.916667	1.625	1.16667	1.39583
Hspa13	1	0.452381	1.2381	1.38095	1.30952
Sepsecs	1	0.763158	1.21053	1.10526	1.15789
Aox3l1	1	3.16848	3.52717	5.43478	4.48098
A2ld1	1	1.02041	0.830904	1.25073	1.04082
Tstd1	1	1.2355	0.558875	1.60808	1.08348
Lpgat1	1	0.91875	1.54688	1.10938	1.32812
Agmo	1	1.03333	2.3	1.56667	1.93333
Fads6	1	1.07692	1.38462	1.07692	1.23077
Cyp2c55	1	0.943089	1.05691	0.430894	0.743902
Bckdhb	1	1.11111	2.11111	4.48889	3.3
Nid1	1	1.51724	1.7931	1.86207	1.82759
Timm8b	1	1.12727	1.99091	3.58182	2.78636
Scamp1	1	0.137577	0.62423	0.478439	0.551335
Ccdc124	1	1.39583	0.25	1.22917	0.739583
Pigs	1	2.44444	2.16667	3.61111	2.88889
Psmb9	1	2.24204	1.04777	0.840764	0.944268
Mif	1	0.389326	0.324459	0.341582	0.333021
Ube2g2	1	3.94444	1.04701	1.20085	1.12393
Mrps21	1	0.724942	1.04196	0.986014	1.01399
Rnf181	1	0.670213	0.510638	0.723404	0.617021
1110067D22Rik	1	0.590164	2.57377	1.27869	1.92623
1810027O10Rik	1	0.789744	0.143077	0.106667	0.124872
6530401N04Rik	1	1.13178	0.744186	0.806202	0.775194
Ndufb7	1	0.360146	0.305302	0.449726	0.377514
Ndufaf1	1	2.45	18.3	2.65	10.475
Nt5c	1	1.78992	2.60924	1.82773	2.21849
Uba5	1	3.23529	3.17647	7.82353	5.5
Thumpd1	1	0.634146	0.609756	0.585366	0.597561
C1qbp	1	1.94737	4.84211	2.21053	3.52632
Nudcd2	1	1.29435	0.802419	1.49597	1.14919
Atp6v1g1	1	0.837607	1.50427	1.12821	1.31624
Nedd4l	1	0.405405	1.37838	1.08108	1.22973
Mrpl1	1	0.963636	0.963636	1.12727	1.04545
Tnpo3	1	0.843373	1.68675	1.3253	1.50602
Lyrm4	1	0.591304	0.857971	1.41739	1.13768
Csrp3	1	3.05556	3.30556	2.75	3.02778
Ndufab1	1	0.366667	0.22	1.06667	0.643333
Gabarapl1	1	0.630435	0.847826	0.695652	0.771739
1600014C10Rik	1	1.33698	0.752277	0.923497	0.837887
Slc10a1	1	0.421053	0.684211	0.508772	0.596491
Ccdc22	1	0.5	1.05172	0.87931	0.965517
Btf3l4	1	1.03614	1.46586	1.14859	1.30723
Gosr1	1	1.03226	1.25806	2.25806	1.75806
Fam63a	1	1.50602	1.22892	1.25904	1.24398
Sirt2	1	1.16667	1.83333	1.04762	1.44048
Cox7a2	1	0.718248	0.0340146	0.0286131	0.0313139
Cox7a2l	1	1.57647	0.964706	1.28235	1.12353
Psap	1	1.40088	0.295154	0.519824	0.407489
Sco1	1	2.23656	2.70968	3.17204	2.94086
Mrpl19	1	0.52	2.42	1.64	2.03
Pgrmc2	1	0.967391	1.82609	2.33696	2.08152
Arhgdib	1	1.28226	1.55645	1.19355	1.375
Btd	1	1.10526	1.33333	1.36842	1.35088
Timm23	1	0.982206	1.07473	1.03559	1.05516
Nudt14	1	0.71875	1.32292	1.19792	1.26042
Commd3	1	1.31765	2.23529	2.62353	2.42941
Rab33b	1	1.16209	1.8022	1.66209	1.73214
Sra1	1	1.42857	2.25	1.42857	1.83929
Yif1a	1	1.16541	39.5489	35.6391	37.594
Mtus1	1	2.72727	2.72727	1.40909	2.06818
Tmbim6	1	0.851574	0.785607	0.764618	0.775112
Dctn1	1	1.48387	1.16129	1.77419	1.46774
Lsm3	1	0.734831	0.45618	0.408989	0.432584
Tmem109	1	0.755853	1.56522	1.02676	1.29599
Zfand2b	1	1.24516	0.767742	0.993548	0.880645
Ssr1	1	3.01653	2.56198	1.66116	2.11157
Eif4e	1	5.65789	10.1579	12.3158	11.2368
Oxsr1	1	1	6.8125	4.4375	5.625
Atp6v1d	1	5.39326	9.32584	8.20225	8.76404
Acp5	1	0.534884	2.55814	1.2093	1.88372
A230051G13Rik	1	2.5	5.07143	6.10714	5.58929
Rab4b	1	1.16111	1.82778	1.67222	1.75
Fbxo6	1	1.65385	8.03846	3.26923	5.65385
Tmem19	1	2.28235	2.08824	2.36471	2.22647
0610037L13Rik	1	1.14062	1.98438	1.95312	1.96875
Mpp1	1	18.1818	18.1818	16.3636	17.2727
Commd2	1	0.835294	1.16471	0.529412	0.847059
Rer1	1	1.83271	2.72119	1.36803	2.04461
Mapre3	1	1.26667	2.06667	1.53333	1.8
Lyrm5	1	0.897778	1.27556	2.42667	1.85111
Adssl1	1	1.25	0.50625	0.75	0.628125
Exosc5	1	1.48276	1.34483	1.68966	1.51724
Ap1g2	1	2.23529	2.70588	2.47059	2.58824
Bet1	1	0.536774	0.540645	0.712258	0.626452
Car8	1	0.0548872	0.0654135	0.0526316	0.0590226
Cox6a1	1	2.33333	3.27273	6.70202	4.98737
Ei24	1	3.23077	1.34615	0.538462	0.942308
Ptk2	1	2.80255	1.89597	3.50318	2.69958
Mrps33	1	0.739938	1.16099	0.749226	0.955108
Lamp1	1	1.7	2.42	3.56	2.99
Lyz1	1	0.76569	0.41841	0.48954	0.453975
Pld3	1	0.416667	0.805556	0.916667	0.861111
Sept4	1	1	1	1.14286	1.07143
Rbp4	1	0.484536	1.19588	1.78351	1.48969
Wbp2	1	1.11615	0.484419	0.631728	0.558074
Map3k5	1	0.589744	2.05128	1.76923	1.91026
Hgsnat	1	0.770833	1.39583	1.27083	1.33333
Pabpn1	1	4.73006	2.47853	2.62577	2.55215
Gnpnat1	1	1.43182	2.35455	1.65455	2.00455
Srp19	1	1.30357	0.883929	1.98214	1.43304
Rabl3	1	0.271429	0.285714	0.185714	0.235714
Lzic	1	2.31288	3.80368	4.29448	4.04908
Mocs3	1	1.99776	1.54882	2.72727	2.13805
Rnf168	1	0.214286	2.14286	1.5	1.82143
2010107E04Rik	1	1.48103	0.575015	0.195563	0.385289
Pex13	1	0.461905	0.809524	0.857143	0.833333
Tmed5	1	0.253807	4.26904	5.22843	4.74873
2610029I01Rik	1	0.569231	0.738462	2.01538	1.37692
Yif1b	1	1.72727	2.18182	1.66667	1.92424
Rab15	1	1.17632	1.86842	1.71053	1.78947
Mal2	1	0.918919	1.35135	1.02703	1.18919
Derl2	1	1.19048	2.5873	0.857143	1.72222
Acsl6	1	0.259174	0.798165	0.658257	0.728211
Uba6	1	0.892857	0.321429	0.285714	0.303571
Mmgt1	1	1.84615	1.35897	2.67179	2.01538
Isg15	1	1.55621	0.893491	3.51479	2.20414
Ctsc	1	0.537037	0.696296	1.10741	0.901852
Hsd17b7	1	7.4	5.1	7.5	6.3
Mgst3	1	0.376	0.236	0.164	0.2
Mycbp	1	1.03731	1.21642	2.13433	1.67537
G6pc	1	2.28421	2.03158	1.62105	1.82632
Trappc6b	1	0.9	0.366667	0.666667	0.516667
Fam176a	1	0.686275	1	1.78431	1.39216
Pxn	1	0.54878	0.97561	1.34146	1.15854
Os9	1	1	1.18421	0.631579	0.907895
Cml5	1	1.57955	1.64773	1.35227	1.5
Srd5a1	1	0.169231	2.38462	4.46154	3.42308
Cd82	1	0.22449	1.08163	0.591837	0.836735
Mpdu1	1	2.48421	4.04211	1.61053	2.82632
Golim4	1	0.84	0.9	0.88	0.89
Ptrh2	1	0.146429	0.260714	0.246429	0.253571
Elmod2	1	1.16667	8.33333	7.08333	7.70833
Ptbp2	1	1.33795	3.68421	2.93629	3.31025
Cldn3	1	5.23256	6.04651	4.34884	5.19767
Glrx	1	4.09091	2.71023	0.556818	1.63352
Dtd1	1	0.7	2.36667	1.8	2.08333
Sfxn3	1	3.0678	1.85311	2.70621	2.27966
Polr2e	1	3.47059	4	3.47059	3.73529
Snrpd3	1	5.17564	5.83138	7.84543	6.83841
Fam96b	1	1.11111	1.44444	1.72222	1.58333
Snrpf	1	0.375	0.234375	0.3125	0.273438
Gm4832	1	0.802703	0.620721	0.936937	0.778829
Sec31b	1	0.866667	3.08	4.12	3.6
Cox4nb	1	0.927835	2.63918	3.08247	2.86082
Tspo	1	0.651515	0.616162	0.70202	0.659091
Rpe	1	3.90625	5.78125	3.53125	4.65625
Chmp3	1	1.60417	2.45833	1.85417	2.15625
2210010C04Rik	1	1.18058	1.25458	1.02172	1.13815
U2af1	1	1.4	2.7	3.2	2.95
Sssca1	1	0.252174	12.1739	8.6	10.387
Lsm7	1	1.18182	2.72727	3.06061	2.89394
Mrpl21	1	1.25	0.875	1	0.9375
Syngr2	1	3.09375	3.21875	6.21875	4.71875
Bmp7	1	0.644444	1.11667	0.7	0.908333
Cox17	1	2.09375	0.90625	2.0625	1.48438
Emb	1	0.561538	1.25385	0.638462	0.946154
Bloc1s1	1	0.923077	2.96154	2.11538	2.53846
Itsn1	1	1.22222	1	0.888889	0.944444
[truncated: 3,724 more rows]

## Sheet: S2-Lipid metabolism group
		Supplemental Table S9-2. Lipid metabolism group in HFD-fed S100A10 knockdown mice
Lipid metabolism	GI	Name	RC Liver	HFD Liver 18W	HFD 4W	S100A10-shRNA-sequence1-HFD-4W	S100A10-shRNA-sequence2-HFD-4W
ABCD1	gi|6671497	ATP-binding cassette sub-family D member 1 [Mus musculus]	1	2.96483	2.522	18	4.5
PITPNA	gi|6679337	phosphatidylinositol transfer protein alpha isoform [Mus musculus]	1	2.72898	3.83333	7.8	7.4
CD36	gi|227116353	platelet glycoprotein 4 [Mus musculus]	1	14.3219	3.23684	15.2632	13.3947
GPD1	gi|6753966	glycerol-3-phosphate dehydrogenase [NAD+], cytoplasmic [Mus musculus]	1	7.94328	2.02698	2.88849	2.32554
FABP4	gi|14149635	fatty acid-binding protein, adipocyte [Mus musculus]	1	6.60694	1.96532	2.31792	2.18208
BDH1	gi|170014725	D-beta-hydroxybutyrate dehydrogenase, mitochondrial precursor [Mus musculus]	1	2.70396	1.95633	3.48617	2.04803
HSD17B4	gi|31982273	peroxisomal multifunctional enzyme type 2 [Mus musculus]	1	5.3951	1.87571	2.47458	2.06215
FABP2	gi|6679737	fatty acid-binding protein, intestinal [Mus musculus]	1	24.6604	1.77901	3.65746	3.89503
APOA4	gi|110347473	apolipoprotein A-IV precursor [Mus musculus]	1	28.8403	1.72233	2.58252	1.86214
ACAT1	gi|21450129	acetyl-CoA acetyltransferase, mitochondrial precursor [Mus musculus]	1	3.22107	1.66114	3.01197	2.47238
ADH4	gi|121247379	alcohol dehydrogenase 4 [Mus musculus]	1	2.93765	1.62162	3.2973	2.52703
HADH	gi|111038118	hydroxyacyl-coenzyme A dehydrogenase, mitochondrial precursor [Mus musculus]	1	2.12814	1.43148	2.10926	1.31667
SCP2	gi|45476581	non-specific lipid-transfer protein [Mus musculus]	1	3.59749	1.41039	1.93905	2.31349
GPD2	gi|224922806	glycerol-3-phosphate dehydrogenase, mitochondrial precursor [Mus musculus]	1	7.17794	1.37305	1.89844	2.28516
ACOT8	gi|254587964	acyl-coenzyme A thioesterase 8 [Mus musculus]	1	2.65461	1.24719	1.51685	2.86517
PLIN2	gi|116235489	perilipin-2 [Mus musculus]	1	3.66438	1.21088	3.55782	4.08163
PCTP	gi|117320552	phosphatidylcholine transfer protein [Mus musculus]	1	8.16582	1.13265	2.89286	4.23469
PCYT2	gi|31980842	ethanolamine-phosphate cytidylyltransferase [Mus musculus]	1	2.29087	0.942748	2.0229	1.41031
PEX11A	gi|6755034	peroxisomal membrane protein 11A [Mus musculus]	1	3.56451	0.738318	2.48598	3.17757
ELOVL5	gi|31981653	elongation of very long chain fatty acids protein 5 [Mus musculus]	1	2.0893	0.583333	2.325	0.808333
BCO2	gi|18875374	beta,beta-carotene 9',10'-oxygenase [Mus musculus]	1	1.00925	33	60	32.5
HSD17B7	gi|87162470	3-keto-steroid reductase [Mus musculus]	1	1.01859	7.4	5.1	7.5
PI4K2A	gi|21703986	phosphatidylinositol 4-kinase type 2-alpha [Mus musculus]	1	1.10662	6.8	0	0
LGMN	gi|7242187	legumain precursor [Mus musculus]	1	0.559757	6.47059	4.41176	4.76471
PTGS1	gi|6679537	prostaglandin G/H synthase 1 precursor [Mus musculus]	1	1.04713	6	4.52632	5.89474
ABCG8	gi|17530789	ATP-binding cassette sub-family G member 8 [Mus musculus]	1	0.862979	6	8	4.16667
PTGES3	gi|9790017	prostaglandin E synthase 3 [Mus musculus]	1	1.1695	5.9375	3.0625	3.875
GNPAT	gi|160298207	dihydroxyacetone phosphate acyltransferase [Mus musculus]	1	1.18032	4.66667	8	4.33333
SGPP1	gi|13507712	sphingosine-1-phosphate phosphatase 1 [Mus musculus]	1	0.928967	4.6	1	1
PLCB3	gi|31982122	1-phosphatidylinositol-4,5-bisphosphate phosphodiesterase beta-3 [Mus musculus]	1	0.870963	4.55556	2.77778	2
OSBPL1A	gi|52345396	oxysterol-binding protein-related protein 1 [Mus musculus]	1	0.928967	4	1	0.75
CBR4	gi|269784762	carbonyl reductase family member 4 [Mus musculus]	1	0.457088	3.63351	4.60733	5.02618
FAAH	gi|226443015	fatty-acid amide hydrolase 1 [Mus musculus]	1	1.11686	3.44037	3.07339	1.88073
ASAH1	gi|9790019	acid ceramidase precursor [Mus musculus]	1	0.444631	3.33019	2.43396	2.03302
ACOX3	gi|34328334	peroxisomal acyl-coenzyme A oxidase 3 [Mus musculus]	1	1.78649	3.16216	2.45946	2.37838
CPNE1	gi|25141332	copine-1 [Mus musculus]	1	0.737904	3.05769	3.13462	2.80769
AGPAT2	gi|23956162	1-acyl-sn-glycerol-3-phosphate acyltransferase beta [Mus musculus]	1	0.912011	3.02075	2.49793	3.13278
PTPLB	gi|84872191	3-hydroxyacyl-CoA dehydratase 2 [Mus musculus]	1	0.937562	2.91304	1.78261	1.69565
GPX1	gi|84871986	glutathione peroxidase 1 [Mus musculus]	1	0.928967	2.89772	2.68515	2
HEXA	gi|67514549	beta-hexosaminidase subunit alpha precursor [Mus musculus]	1	0.801678	2.71429	4	2.22857
HSD17B6	gi|7305165	17-beta-hydroxysteroid dehydrogenase type 6 [Mus musculus]	1	0.586138	2.67391	3.02174	9.1087
HNF1A	gi|166295202	hepatocyte nuclear factor 1-alpha [Mus musculus]	1	0	2.63158	6.31579	3.94737
IMPA1	gi|31980942	inositol monophosphatase 1 [Mus musculus]	1	1.03753	2.61589	2.81457	2.18543
PTGR1	gi|13385466	prostaglandin reductase 1 [Mus musculus]	1	1.23595	2.55814	0.372093	1.46512
PTGR2	gi|85719320	prostaglandin reductase 2 [Mus musculus]	1	1.18032	2.52843	2.31773	3.11371
CYP7B1	gi|160707927	25-hydroxycholesterol 7-alpha-hydroxylase [Mus musculus]	1	0.107647	2.48963	1.42116	1.55394
ALDH1A2	gi|225735569	retinal dehydrogenase 2 [Mus musculus]	1	0.937562	2.39264	2.42331	2.99591
SLC25A20	gi|10048462	mitochondrial carnitine/acylcarnitine carrier protein [Mus musculus]	1	1.52757	2.35932	2.8339	1.83051
SLC27A4	gi|45597453	long-chain fatty acid transport protein 4 [Mus musculus]	1	1.38038	2.30769	0.788462	3.26923
NDUFA9	gi|254692859	NADH dehydrogenase [ubiquinone] 1 alpha subcomplex subunit 9, mitochondrial precursor [Mus musculus]	1	0.751623	2.28723	1.8883	2.39362
G6PC	gi|31982353	glucose-6-phosphatase [Mus musculus]	1	1.97697	2.28421	2.03158	1.62105
THNSL2	gi|76677925	threonine synthase-like 2 [Mus musculus]	1	1.19124	2.25907	2.19171	3.12953
MTTP	gi|254540223	microsomal triglyceride transfer protein large subunit isoform 2 [Mus musculus]	1	1.64437	2.24809	2.14122	2.61069
HSD17B12	gi|9789991	estradiol 17-beta-dehydrogenase 12 [Mus musculus]	1	1.85353	2.23729	4.32203	2.94915
APOH	gi|160358825	beta-2-glycoprotein 1 precursor [Mus musculus]	1	1.31826	2.19231	1.07692	1.80769
LYPLA2	gi|7242156	acyl-protein thioesterase 2 [Mus musculus]	1	0.954992	2.14696	3.17572	3.48243
PECR	gi|227908837	peroxisomal trans-2-enoyl-CoA reductase [Mus musculus]	1	1.09648	2.02265	3.29791	1.77875
FIG4	gi|19527220	polyphosphoinositide phosphatase [Mus musculus]	1	1.28233	2	7	0
PRKAA1	gi|94681061	5'-AMP-activated protein kinase catalytic subunit alpha-1 [Mus musculus]	1	1.18032	1.9403	2.38806	1.79104
SLC25A17	gi|29789024	peroxisomal membrane protein PMP34 [Mus musculus]	1	1.02802	1.9375	2.375	1.75
CPT1B	gi|162287165	carnitine O-palmitoyltransferase 1, muscle isoform [Mus musculus]	1	0.855067	1.92857	3.78571	3.14286
TPP1	gi|6753448	tripeptidyl-peptidase 1 precursor [Mus musculus]	1	0.559757	1.92481	1.92481	2.39098
VAPA	gi|94721328	vesicle-associated membrane protein-associated protein A [Mus musculus]	1	1.13763	1.90511	1.67883	1.17518
PCYT1A	gi|6753552	choline-phosphate cytidylyltransferase A [Mus musculus]	1	1.45881	1.89655	1.58621	1.17241
HSD17B11	gi|16716597	estradiol 17-beta-dehydrogenase 11 [Mus musculus]	1	1.05682	1.87931	1.84483	2.28448
LIPE	gi|87239970	hormone-sensitive lipase isoform 1 [Mus musculus]	1	0.809096	1.84615	1.03297	0.516484
PCCB	gi|13385310	propionyl-CoA carboxylase beta chain, mitochondrial precursor [Mus musculus]	1	1.03753	1.82667	1.72	1.67333
LYPLA1	gi|6678760	acyl-protein thioesterase 1 [Mus musculus]	1	1.03753	1.80916	2.80916	2.70229
SPHK2	gi|42544000	sphingosine kinase 2 [Mus musculus]	1	0.717794	1.80723	2.77108	0.662651
PCK1	gi|7110683	phosphoenolpyruvate carboxykinase, cytosolic [GTP] [Mus musculus]	1	0.272898	1.78832	2.22628	2.16058
ACSF2	gi|24418933	acyl-CoA synthetase family member 2, mitochondrial precursor [Mus musculus]	1	1	1.78498	1.88396	2.0256
STAT5A	gi|255759968	signal transducer and activator of transcription 5A isoform 2 [Mus musculus]	1	1.04713	1.75439	3.19298	2.10526
NANS	gi|16716467	sialic acid synthase [Mus musculus]	1	0.809096	1.71053	2.10526	2.89474
HADHB	gi|21704100	trifunctional enzyme subunit beta, mitochondrial precursor [Mus musculus]	1	1.47231	1.69741	2.01658	1.96788
PLAA	gi|114431250	phospholipase A-2-activating protein [Mus musculus]	1	1.19124	1.68182	2.38636	1.77273
NSDHL	gi|31982437	sterol-4-alpha-carboxylate 3-dehydrogenase, decarboxylating [Mus musculus]	1	0.60256	1.67382	0.364807	0.350501
MECR	gi|227116358	trans-2-enoyl-CoA reductase, mitochondrial precursor [Mus musculus]	1	1.48594	1.67249	2.26201	2.25764
PAFAH1B2	gi|40254624	platelet-activating factor acetylhydrolase IB subunit beta [Mus musculus]	1	0.787046	1.625	0.958333	1.29167
GPAM	gi|34536827	glycerol-3-phosphate acyltransferase 1, mitochondrial precursor [Mus musculus]	1	0.879023	1.59873	1.84713	1.9172
SGPL1	gi|31543694	sphingosine-1-phosphate lyase 1 [Mus musculus]	1	0.654636	1.58824	1.49412	1.38824
HMGCL	gi|171543858	hydroxymethylglutaryl-CoA lyase, mitochondrial precursor [Mus musculus]	1	1.61436	1.58755	2.40661	1.54669
VAPB	gi|31543940	vesicle-associated membrane protein-associated protein B [Mus musculus]	1	1.64437	1.57009	1.72897	1.15888
HSD17B10	gi|61888838	3-hydroxyacyl-CoA dehydrogenase type-2 [Mus musculus]	1	1.11686	1.55877	4.76756	2.47997
AMACR	gi|46518506	alpha-methylacyl-CoA racemase [Mus musculus]	1	0.801678	1.53873	1.99648	1.87324
PLD4	gi|30725764	phospholipase D4 [Mus musculus]	1	0.946237	1.53846	32.5	3.46154
COMT	gi|161484638	catechol O-methyltransferase [Mus musculus]	1	1.18032	1.53517	1.34404	1.08563
HSD3B7	gi|100817045	3 beta-hydroxysteroid dehydrogenase type 7 isoform a [Mus musculus]	1	1.38038	1.53383	0.922306	1.49624
PRKACA	gi|7110693	cAMP-dependent protein kinase catalytic subunit alpha [Mus musculus]	1	0.731139	1.52174	1.38164	2.63285
CPT2	gi|162138915	carnitine O-palmitoyltransferase 2, mitochondrial precursor [Mus musculus]	1	0.870963	1.51667	1.31667	1.26667
FDXR	gi|6679767	NADPH:adrenodoxin oxidoreductase, mitochondrial precursor [Mus musculus]	1	0.704693	1.5	1.80488	1.34756
STS	gi|6678175	steryl-sulfatase precursor [Mus musculus]	1	0.824138	1.49438	1.7191	2.19101
PRKACB	gi|6755076	cAMP-dependent protein kinase catalytic subunit beta isoform 1 [Mus musculus]	1	1.31826	1.48308	0.972308	1.91385
CPNE3	gi|25141335	copine-3 [Mus musculus]	1	0.679204	1.45562	1.73373	1.46154
BAAT	gi|110225339	bile acid-CoA:amino acid N-acyltransferase [Mus musculus]	1	1.1695	1.45217	1.54348	1.26522
FADS2	gi|9790071	fatty acid desaturase 2 [Mus musculus]	1	1.10662	1.43195	2.06509	1.84024
PSAP	gi|225735657	sulfated glycoprotein 1 isoform F preproprotein [Mus musculus]	1	1.47231	1.40088	0.295154	0.519824
YWHAH	gi|6756037	14-3-3 protein eta [Mus musculus]	1	1.95884	1.39759	1.04819	0.951807
CHKB	gi|6671748	choline/ethanolamine kinase [Mus musculus]	1	0.928967	1.38636	1.52273	1.31818
RDH16	gi|6677697	retinol dehydrogenase 16 [Mus musculus]	1	0	1.38255	1.5302	2.24832
SACM1L	gi|13507622	phosphatidylinositide phosphatase SAC1 [Mus musculus]	1	1.00925	1.35841	2.05752	1.61504
ACADS	gi|31982522	short-chain specific acyl-CoA dehydrogenase, mitochondrial precursor [Mus musculus]	1	1.1695	1.35154	2.49762	2.27435
HDLBP	gi|19527028	vigilin [Mus musculus]	1	0.972748	1.34722	1.11806	1.09722
MCEE	gi|58037329	methylmalonyl-CoA epimerase, mitochondrial precursor [Mus musculus]	1	0.912011	1.33501	0.153652	0.27204
APOA5	gi|31560003	apolipoprotein A-V precursor [Mus musculus]	1	0.672976	1.33333	2.625	1.5
MVK	gi|12963731	mevalonate kinase [Mus musculus]	1	0.194089	1.327	1.44106	0.695817
AKR1D1	gi|21703734	3-oxo-5-beta-steroid 4-dehydrogenase [Mus musculus]	1	1.05682	1.32088	2.12887	2.21778
PHYH	gi|6754564	phytanoyl-CoA dioxygenase, peroxisomal precursor [Mus musculus]	1	0.704693	1.3131	2.01278	0.979233
GLYAT	gi|22122359	glycine N-acyltransferase [Mus musculus]	1	0.510505	1.30383	1.97738	1.23206
HSD11B1	gi|113680741	corticosteroid 11-beta-dehydrogenase isozyme 1 [Mus musculus]	1	0.711213	1.30131	1.05056	1.4368
TXNRD1	gi|13569841	thioredoxin reductase 1, cytoplasmic isoform 2 [Mus musculus]	1	1.20226	1.301	1.19154	1.0995
ACOT9	gi|31980998	acyl-coenzyme A thioesterase 9, mitochondrial [Mus musculus]	1	1.31826	1.3	0.045	1.7
SMPD2	gi|6678031	sphingomyelin phosphodiesterase 2 [Mus musculus]	1	0.855067	1.3	2.2	1.9
IAH1	gi|27754071	isoamyl acetate-hydrolyzing esterase 1 homolog [Mus musculus]	1	0.60256	1.29143	2.84571	1.49714
CPT1A	gi|162287142	carnitine O-palmitoyltransferase 1, liver isoform [Mus musculus]	1	1.38038	1.28986	1.76087	1.21739
DECR1	gi|13385680	2,4-dienoyl-CoA reductase, mitochondrial precursor [Mus musculus]	1	1.6293	1.28695	1.88889	1.4671
GLT25D1	gi|170784829	procollagen galactosyltransferase 1 precursor [Mus musculus]	1	1.44544	1.28125	1	1
CYP7A1	gi|31542445	cholesterol 7-alpha-monooxygenase [Mus musculus]	1	0.648635	1.27451	0.718954	0.633987
SCARB1	gi|14389423	scavenger receptor class B member 1 [Mus musculus]	1	0.887156	1.2623	1.51913	1.61749
PAFAH1B1	gi|7305363	platelet-activating factor acetylhydrolase IB subunit alpha [Mus musculus]	1	1.64437	1.26166	1.04922	0.968912
RDH10	gi|25141231	retinol dehydrogenase 10 [Mus musculus]	1	1.85353	1.25714	1.1	0.885714
ACOX2	gi|239787090	peroxisomal acyl-coenzyme A oxidase 2 [Mus musculus]	1	1.1695	1.25714	1.25	1.03571
ACSF3	gi|113199775	acyl-CoA synthetase family member 3, mitochondrial precursor [Mus musculus]	1	1	1.25352	2.21127	1.97183
OXSM	gi|58037235	3-oxoacyl-[acyl-carrier-protein] synthase, mitochondrial precursor [Mus musculus]	1	0.928967	1.25352	2.21127	2.39437
HSD17B2	gi|123173870	estradiol 17-beta-dehydrogenase 2 [Mus musculus]	1	0.549541	1.2488	0.966507	1.2823
APOC2	gi|6753100	apolipoprotein C-II precursor [Mus musculus]	1	2.65461	2.27273	0.590909	0.240909
ECH1	gi|7949037	delta(3,5)-Delta(2,4)-dienoyl-CoA isomerase, mitochondrial precursor [Mus musculus]	1	2.14783	1.72656	1.90625	1.66406
MAPK14	gi|10092590	mitogen-activated protein kinase 14 isoform 1 [Mus musculus]	1	1.41906	1.2449	1.52041	1.22449
CYP2E1	gi|11276065	cytochrome P450 2E1 [Mus musculus]	1	1.80302	1.24251	1.45599	1.57678
P4HB	gi|42415475	protein disulfide-isomerase precursor [Mus musculus]	1	1.69044	1.24081	1.30517	1.23468
ACADM	gi|6680618	medium-chain specific acyl-CoA dehydrogenase, mitochondrial precursor [Mus musculus]	1	1.83654	1.24056	1.62657	1.68252
ACOX1	gi|66793429	peroxisomal acyl-coenzyme A oxidase 1 [Mus musculus]	1	1.64437	1.24017	1.49127	1.2016
SLC25A1	gi|23943838	solute carrier family 25, member 1 [Mus musculus]	1	0.787046	1.23846	1.75385	1.00769
DPM1	gi|6753670	dolichol-phosphate mannosyltransferase [Mus musculus]	1	0.340408	1.23585	1.32075	1.28302
SIGMAR1	gi|6754942	sigma non-opioid intracellular receptor 1 [Mus musculus]	1	1.0666	1.22794	1.09559	1.58824
APOE	gi|163644329	apolipoprotein E precursor [Mus musculus]	1	3.25087	1.57353	1.53186	1.37745
CYB5R1	gi|21312524	NADH-cytochrome b5 reductase 1 [Mus musculus]	1	0.816582	1.21212	0.454545	0
TTPA	gi|33468963	alpha-tocopherol transfer protein [Mus musculus]	1	2.58226	1.41958	1.93007	1.35664
ECHDC2	gi|225543400	enoyl-CoA hydratase domain-containing protein 2, mitochondrial precursor [Mus musculus]	1	0.619441	1.20603	1.94975	1.04523
PRDX6	gi|6671549	peroxiredoxin-6 [Mus musculus]	1	1.36773	1.20546	1.82612	1.23101
APOA1	gi|160333304	apolipoprotein A-I preproprotein [Mus musculus]	1	18.8799	1.38764	1.6333	1.11747
ADH5	gi|31982511	alcohol dehydrogenase class-3 [Mus musculus]	1	1.20226	1.1537	1.20556	1.32407
ACSM5	gi|30520215	acyl-coenzyme A synthetase ACSM5, mitochondrial precursor [Mus musculus]	1	0.660694	1.15178	1.09795	0.829925
SULT1B1	gi|9845263	sulfotransferase family cytosolic 1B member 1 [Mus musculus]	1	1.01859	1.14146	3.90732	2.76585
CLU	gi|214010170	clusterin precursor [Mus musculus]	1	1.04713	1.1374	1.24809	0.843511
PLBD1	gi|13385274	putative phospholipase B-like 1 precursor [Mus musculus]	1	0.654636	1.13333	1.24444	1.33333
HMGCS2	gi|31560689	hydroxymethylglutaryl-CoA synthase, mitochondrial precursor [Mus musculus]	1	3.56451	1.36865	1.81717	1.44578
AGPAT3	gi|27229278	1-acyl-sn-glycerol-3-phosphate acyltransferase gamma [Mus musculus]	1	1.78649	1.13043	1.82609	1.19565
DBT	gi|170172520	lipoamide acyltransferase component of branched-chain alpha-keto acid dehydrogenase complex, mitochondrial [Mus musculus]	1	0.608135	1.12401	0.907652	0.860158
CDIPT	gi|28076897	CDP-diacylglycerol--inositol 3-phosphatidyltransferase isoform 1 [Mus musculus]	1	0.816582	1.12397	1.78512	1.03306
HAO1	gi|6754156	hydroxyacid oxidase 1 [Mus musculus]	1	0.625173	1.11719	2.1875	1.71094
PPP1CB	gi|161484668	serine/threonine-protein phosphatase PP1-beta catalytic subunit [Mus musculus]	1	0.972748	1.1011	0.176176	0.173173
CYP8B1	gi|227497652	7-alpha-hydroxycholest-4-en-3-one 12-alpha-hydroxylase [Mus musculus]	1	1.13763	1.08929	1.59821	1.03571
PTPLAD1	gi|171184435	3-hydroxyacyl-CoA dehydratase 3 [Mus musculus]	1	1.28233	1.08696	1.35404	1.3913
FDPS	gi|19882207	farnesyl pyrophosphate synthase [Mus musculus]	1	0.448745	1.08411	1.13551	0.593458
PPP2CA	gi|9506983	serine/threonine-protein phosphatase 2A catalytic subunit alpha isoform [Mus musculus]	1	1.83654	1.07921	1.84158	2.20792
HADHA	gi|33859811	trifunctional enzyme subunit alpha, mitochondrial precursor [Mus musculus]	1	1.59956	1.07893	1.4131	1.12762
ECI1	gi|31981810	3,2-trans-enoyl-CoA isomerase, mitochondrial precursor [Mus musculus]	1	1.59956	1.07873	1.90503	1.12906
HMGCS1	gi|31981842	hydroxymethylglutaryl-CoA synthase, cytoplasmic [Mus musculus]	1	2.58226	1.24569	0.952586	1.10776
PON1	gi|261823995	serum paraoxonase/arylesterase 1 [Mus musculus]	1	0.428549	1.07317	1.19024	1.56341
PPT1	gi|121674797	palmitoyl-protein thioesterase 1 precursor [Mus musculus]	1	0.801678	1.07258	2.20565	2.00403
ACADVL	gi|23956084	very long-chain specific acyl-CoA dehydrogenase, mitochondrial precursor [Mus musculus]	1	1.52757	1.05789	1.01316	0.942105
SOAT2	gi|22122547	sterol O-acyltransferase 2 [Mus musculus]	1	0.765597	1.05747	1.13793	1.09195
ECHS1	gi|29789289	enoyl-CoA hydratase, mitochondrial precursor [Mus musculus]	1	1.10662	1.05707	1.63424	1.09239
LPCAT3	gi|21699058	lysophospholipid acyltransferase 5 [Mus musculus]	1	1.28233	1.05204	0.591078	0.460967
DHRS3	gi|6755380	short-chain dehydrogenase/reductase 3 isoform 1 [Mus musculus]	1	0.359749	1.04545	1.69697	1.30303
AGMO	gi|148540116	alkylglycerol monooxygenase [Mus musculus]	1	1.1695	1.03333	2.3	1.56667
ACAT2	gi|148747461	acetyl-CoA acetyltransferase, cytosolic [Mus musculus]	1	1.18032	1.02418	1.57143	0.958242
ACADSB	gi|17647119	short/branched chain specific acyl-CoA dehydrogenase, mitochondrial [Mus musculus]	1	0.356451	1.01942	1.53398	1.25243
ALDH5A1	gi|27369748	succinate-semialdehyde dehydrogenase, mitochondrial precursor [Mus musculus]	1	1.22462	1.01538	1.10769	0.992308
ACOT12	gi|18482377	acyl-coenzyme A thioesterase 12 [Mus musculus]	1	3.80189	1.21673	0.927757	0.745247
SLC27A2	gi|113374154	very long-chain acyl-CoA synthetase [Mus musculus]	1	1.25893	1.00462	1.1709	1.08314
ADIPOR2	gi|39841016	adiponectin receptor protein 2 [Mus musculus]	1	0.963829	1	1.66667	1.33333
GBA2	gi|240120073	non-lysosomal glucosylceramidase [Mus musculus]	1	0.870963	1	1.30233	1.53488
INPPL1	gi|170172577	phosphatidylinositol-3,4,5-trisphosphate 5-phosphatase 2 [Mus musculus]	1	1.19124	1	1.75	2.25
NCEH1	gi|30520239	neutral cholesterol ester hydrolase 1 [Mus musculus]	1	1.13763	1	0.490196	0.764706
SDC1	gi|6755438	syndecan-1 precursor [Mus musculus]	1	1.01859	1	0	1.33333
ALDH8A1	gi|30520135	aldehyde dehydrogenase family 8 member A1 [Mus musculus]	1	0.60256	0.992857	0.964286	0.9
ETFDH	gi|254588014	electron transfer flavoprotein-ubiquinone oxidoreductase, mitochondrial precursor [Mus musculus]	1	1.67494	0.991701	1.13278	1.04149
PPP2R1A	gi|8394027	serine/threonine-protein phosphatase 2A 65 kDa regulatory subunit A alpha isoform [Mus musculus]	1	1.2942	0.986301	2.21689	2.25114
AZGP1	gi|160415217	zinc-alpha-2-glycoprotein precursor [Mus musculus]	1	0.912011	0.984	0.7584	0.1848
LBR	gi|229608895	lamin-B receptor [Mus musculus]	1	0.47863	0.983051	1.05085	1.28814
PITPNB	gi|9790159	phosphatidylinositol transfer protein beta isoform [Mus musculus]	1	0.60256	0.970522	1.12698	0.995465
ACAA2	gi|29126205	3-ketoacyl-CoA thiolase, mitochondrial [Mus musculus]	1	0.870963	0.967854	1.41411	1.14101
PLA2G12B	gi|31980796	group XIIB secretory phospholipase A2-like protein precursor [Mus musculus]	1	0.559757	0.962406	0.954887	0.729323
GBA	gi|6679955	glucosylceramidase isoform 1 [Mus musculus]	1	0.231206	0.957983	1.29412	0.596639
MGLL	gi|261878516	monoglyceride lipase isoform a [Mus musculus]	1	5.91562	1.19061	0.507824	0.513514
PEX5	gi|113930737	peroxisomal biogenesis factor 5 isoform 1 [Mus musculus]	1	1.02802	0.95625	0.609375	2.09375
PEX5	gi|28565271	peroxisomal biogenesis factor 5 isoform 2 [Mus musculus]	1	0.625173	0.95625	0.609375	2.09375
FADS6	gi|267844885	fatty acid desaturase 6 [Mus musculus]	1	2.12814	1.07692	1.38462	1.07692
ALDH3A2	gi|75677435	fatty aldehyde dehydrogenase [Mus musculus]	1	7.24436	1.00803	1.22088	1.97189
CYB5R3	gi|19745150	NADH-cytochrome b5 reductase 3 [Mus musculus]	1	2.0893	0.956701	1.4756	1.04124
MVD	gi|256985114	diphosphomevalonate decarboxylase [Mus musculus]	1	0.758577	0.941176	0.764706	0.482353
CROT	gi|17157983	peroxisomal carnitine O-octanoyltransferase [Mus musculus]	1	2.83139	0.946475	1.05483	0.98564
PI4KA	gi|241982771	phosphatidylinositol 4-kinase type 3 alpha [Mus musculus]	1	1.87068	0.9375	1.5625	1.4375
MLYCD	gi|56797739	malonyl-CoA decarboxylase, mitochondrial precursor [Mus musculus]	1	0.981748	0.935551	1.18711	1.40748
ACADL	gi|31982520	long-chain specific acyl-CoA dehydrogenase, mitochondrial precursor [Mus musculus]	1	1.30617	0.93117	1.41986	1.44641
ATP5B	gi|31980648	ATP synthase subunit beta, mitochondrial precursor [Mus musculus]	1	0.787046	0.928331	1.17431	0.908579
GCDH	gi|113680427	glutaryl-CoA dehydrogenase, mitochondrial precursor [Mus musculus]	1	0.862979	0.925596	0.731905	0.570562
CPS1	gi|124248512	carbamoyl-phosphate synthase [ammonia], mitochondrial precursor [Mus musculus]	1	0.937562	0.92225	1.10913	0.99329
ACAD8	gi|118403322	isobutyryl-CoA dehydrogenase, mitochondrial precursor [Mus musculus]	1	0.981748	0.920281	0.867526	1.09496
GM2A	gi|6806917	ganglioside GM2 activator precursor [Mus musculus]	1	0.619441	0.919463	3.10738	3.14094
LPGAT1	gi|198386326	acyl-CoA:lysophosphatidylglycerol acyltransferase 1 isoform 1 [Mus musculus]	1	1.87068	0.91875	1.54688	1.10938
ACSM3	gi|85810992	acyl-coenzyme A synthetase ACSM3, mitochondrial [Mus musculus]	1	0.801678	0.906832	1.53416	1.02484
LIPA	gi|162287343	lysosomal acid lipase/cholesteryl ester hydrolase precursor [Mus musculus]	1	0.879023	0.906736	1.40155	1.21244
EBP	gi|6681255	3-beta-hydroxysteroid-Delta(8),Delta(7)-isomerase [Mus musculus]	1	0.912011	0.893268	0.967159	0.674877
FADS1	gi|22164784	fatty acid desaturase 1 [Mus musculus]	1	1.30617	0.892857	1.10714	1.02143
LPIN2	gi|31543129	phosphatidate phosphatase LPIN2 isoform 2 [Mus musculus]	1	3.31131	0.941176	0.882353	1.11765
PCCA	gi|254540162	propionyl-CoA carboxylase alpha chain, mitochondrial precursor [Mus musculus]	1	0.920449	0.880184	1.07373	0.926267
LTA4H	gi|116734870	leukotriene A-4 hydrolase [Mus musculus]	1	1.05682	0.875598	0.896332	0.786284
SLC27A5	gi|228008365	bile acyl-CoA synthetase [Mus musculus]	1	0.685488	0.874539	0.911439	0.523985
RETSAT	gi|52627143	all-trans-retinol 13,14-reductase precursor [Mus musculus]	1	0.787046	0.873333	1.58667	0.986667
ATP5A1	gi|6680748	ATP synthase subunit alpha, mitochondrial precursor [Mus musculus]	1	0.870963	0.870372	1.08103	1.00875
ACSM1	gi|16905127	acyl-coenzyme A synthetase ACSM1, mitochondrial [Mus musculus]	1	0.510505	0.868996	0.761281	0.6754
ALG9	gi|19527202	alpha-1,2-mannosyltransferase ALG9 [Mus musculus]	1	1.08643	0.866667	2	1.4
RNPEP	gi|227499103	aminopeptidase B isoform 1 [Mus musculus]	1	1.57036	0.865613	2.1502	1.65613
PAFAH2	gi|225579137	platelet-activating factor acetylhydrolase 2, cytoplasmic [Mus musculus]	1	0.954992	0.862069	2.06034	2.49138
HPGD	gi|124486706	15-hydroxyprostaglandin dehydrogenase [NAD+] [Mus musculus]	1	4.13047	0.940972	1.58507	1.47222
LIPT1	gi|158853994	lipoyltransferase 1, mitochondrial precursor [Mus musculus]	1	0.586138	0.859375	1.07812	1.01562
PRKAG1	gi|124107596	5'-AMP-activated protein kinase subunit gamma-1 [Mus musculus]	1	1.36773	0.857143	1.69048	1.61905
PIK3C2A	gi|145279206	phosphatidylinositol-4-phosphate 3-kinase C2 domain-containing subunit alpha [Mus musculus]	1	1.70608	0.857143	1.28571	1.21429
PLA2G6	gi|8393978	85 kDa calcium-independent phospholipase A2 isoform 1 [Mus musculus]	1	1.52757	0.845455	2.45455	2.54545
ACBD3	gi|229608928	Golgi resident protein GCP60 [Mus musculus]	1	5.10505	0.888889	0.722222	0.666667
DGAT1	gi|6753632	diacylglycerol O-acyltransferase 1 [Mus musculus]	1	0.570164	0.842105	1.57895	1.47368
PRPF19	gi|19527358	pre-mRNA-processing factor 19 [Mus musculus]	1	1.07647	0.823529	0.705882	0.647059
ORMDL2	gi|21313282	ORM1-like protein 2 [Mus musculus]	1	1.08643	0.820755	1.25472	1.78302
AGK	gi|37537518	acylglycerol kinase, mitochondrial precursor [Mus musculus]	1	0.356451	0.815217	1.19565	1.08696
ACSL5	gi|58218988	long-chain-fatty-acid--CoA ligase 5 [Mus musculus]	1	1.36773	0.814815	1.11111	1.05724
SLC2A2	gi|165377237	solute carrier family 2, facilitated glucose transporter member 2 [Mus musculus]	1	0.608135	0.811607	0.855357	0.888393
HACL1	gi|31560355	2-hydroxyacyl-CoA lyase 1 [Mus musculus]	1	0.981748	0.808917	0.88535	0.463057
HSPG2	gi|183979966	basement membrane-specific heparan sulfate proteoglycan core protein [Mus musculus]	1	1.08643	0.804348	1.32609	1.33333
DDHD1	gi|111955224	phospholipase DDHD1 isoform 2 [Mus musculus]	1	1.05682	0.8	2.6	3.4
PIK3C3	gi|42475974	phosphatidylinositol 3-kinase catalytic subunit type 3 [Mus musculus]	1	0.879023	0.8	2.8	4.2
ACSL4	gi|75992927	long-chain-fatty-acid--CoA ligase 4 isoform 2 [Mus musculus]	1	0.619441	0.794872	0.282051	0.461538
MUT	gi|148540106	methylmalonyl-CoA mutase, mitochondrial precursor [Mus musculus]	1	0.619441	0.790323	1.0841	0.960829
CHPT1	gi|226442815	cholinephosphotransferase 1 isoform 1 [Mus musculus]	1	1.22462	0.785714	2.03571	2.14286
ETNK2	gi|158303302	ethanolamine kinase 2 [Mus musculus]	1	0.461318	0.777778	0.944444	1.09259
ACOT7	gi|225690614	cytosolic acyl coenzyme A thioester hydrolase isoform 2 [Mus musculus]	1	1.22462	0.777778	0.611111	0.666667
ALB	gi|163310765	serum albumin precursor [Mus musculus]	1	2.208	0.861762	0.743209	0.918619
ABCB4	gi|161086924	multidrug resistance protein 2 [Mus musculus]	1	1.33045	0.767123	1.41096	1.45205
SULT1A1	gi|19526822	sulfotransferase 1A1 [Mus musculus]	1	0.313329	0.762004	1.40292	0.695198
UGT1A9	gi|145864463	UDP-glucuronosyltransferase 1-9 precursor [Mus musculus]	1	0.496592	0.757493	1.00272	0.844687
IDH1	gi|162417977	isocitrate dehydrogenase [NADP] cytoplasmic [Mus musculus]	1	1.39316	0.754614	0.976097	0.601815
CMAS	gi|247269309	N-acylneuraminate cytidylyltransferase [Mus musculus]	1	1.61436	0.754177	0.883055	0.706444
EHHADH	gi|31541815	peroxisomal bifunctional enzyme [Mus musculus]	1	2.05116	0.842615	0.958838	1.01453
RDH11	gi|19482172	retinol dehydrogenase 11 [Mus musculus]	1	0.218776	0.752562	0.831625	0.480234
GNE	gi|298676517	bifunctional UDP-N-acetylglucosamine 2-epimerase/N-acetylmannosamine kinase isoform 1 [Mus musculus]	1	0.619441	0.745455	1	0.669697
ACAD11	gi|74271799	acyl-CoA dehydrogenase family member 11 [Mus musculus]	1	2.07014	0.775956	1.37705	0.89071
TECR	gi|19923070	trans-2,3-enoyl-CoA reductase isoform 1 [Mus musculus]	1	1	0.737179	1.08974	0.640385
CARM1	gi|189409145	histone-arginine methyltransferase CARM1 isoform 2 [Mus musculus]	1	1.23595	0.733333	1.06667	0.666667
CYP1A2	gi|6753566	cytochrome P450 1A2 [Mus musculus]	1	0.293765	0.726519	0.389503	0.38674
CYP27A1	gi|30578401	sterol 26-hydroxylase, mitochondrial [Mus musculus]	1	0.698232	0.722874	0.717009	0.708211
CDS2	gi|20149726	phosphatidate cytidylyltransferase 2 [Mus musculus]	1	1.00925	0.722222	0.722222	0.777778
PLA2G15	gi|19527008	group XV phospholipase A2 precursor [Mus musculus]	1	0.539511	0.72	0.52	1.12
APOB	gi|161702988	apolipoprotein B precursor [Mus musculus]	1	1.49968	0.710744	0.983471	0.942149
HINT2	gi|110625719	histidine triad nucleotide-binding protein 2, mitochondrial precursor [Mus musculus]	1	0.60256	0.695652	0.971014	1.05797
APOC3	gi|15421856	apolipoprotein C-III precursor [Mus musculus]	1	1.90546	0.679012	0.374074	0.448148
FDFT1	gi|34328173	squalene synthase [Mus musculus]	1	0.912011	0.67867	0.00720222	0.00263158
POR	gi|6679421	NADPH--cytochrome P450 reductase [Mus musculus]	1	0.591562	0.677741	0.734219	0.561462
ACP6	gi|66773165	lysophosphatidic acid phosphatase type 6 precursor [Mus musculus]	1	0.704693	0.669377	0.737127	0.761518
BDH2	gi|285026426	3-hydroxybutyrate dehydrogenase type 2 isoform 1 [Mus musculus]	1	0.613762	0.668874	0.622517	1.70199
SYNJ1	gi|256773220	synaptojanin-1 isoform a [Mus musculus]	1	0.946237	0.666667	1.66667	2.33333
SMPD4	gi|257196247	sphingomyelin phosphodiesterase 4 isoform 2 [Mus musculus]	1	1.27057	0.661017	0.745763	1.0678
ANXA1	gi|124517663	annexin A1 [Mus musculus]	1	2.48886	0.753623	0.26087	0.637681
ACSL3	gi|75992920	long-chain-fatty-acid--CoA ligase 3 isoform a [Mus musculus]	1	0.937562	0.654545	0.181818	0
ASPG	gi|124487183	60 kDa lysophospholipase [Mus musculus]	1	0.625173	0.639053	1.77515	1.04734
ACSL1	gi|31560705	long-chain-fatty-acid--CoA ligase 1 [Mus musculus]	1	1.90546	0.634146	0.747672	0.639024
NPC1	gi|89242146	Niemann-Pick C1 protein [Mus musculus]	1	0.192309	0.627907	1.2093	1.02326
DHCR7	gi|6681179	7-dehydrocholesterol reductase [Mus musculus]	1	0.591562	0.626866	1.03198	0.575693
APOC1	gi|6680704	apolipoprotein C-I precursor [Mus musculus]	1	23.7684	0.65625	0.78125	0.8125
ACOT1	gi|6753550	acyl-coenzyme A thioesterase 1 [Mus musculus]	1	1.14815	0.620482	0.716867	0.53012
TM7SF2	gi|117414164	delta(14)-sterol reductase [Mus musculus]	1	0.390841	0.614865	0.542793	0.344595
PLBD2	gi|31560090	putative phospholipase B-like 2 [Mus musculus]	1	0.457088	0.606061	1.24242	0.969697
GC	gi|51172612	vitamin D-binding protein precursor [Mus musculus]	1	1.21339	0.601852	0.759259	0.701852
ACOT2	gi|238624114	acyl-coenzyme A thioesterase 2, mitochondrial precursor [Mus musculus]	1	6.72976	0.622517	0.715232	0.543046
STAT5B	gi|165932368	signal transducer and activator of transcription 5B [Mus musculus]	1	1.34276	0.59375	1.34375	0.625
CRYL1	gi|19525729	lambda-crystallin homolog [Mus musculus]	1	0.824138	0.593458	1.61215	0.995327
B4GALNT1	gi|6679929	beta-1,4 N-acetylgalactosaminyltransferase 1 isoform 1 [Mus musculus]	1	0.570164	0.591837	0.489796	0.387755
DBI	gi|6681137	acyl-CoA-binding protein isoform 2 [Mus musculus]	1	2.51189	0.594067	0.721961	0.541787
GPX4	gi|90903233	phospholipid hydroperoxide glutathione peroxidase, nuclear isoform 1 precursor [Mus musculus]	1	3.40408	0.580194	0.447793	0.428418
RBP1	gi|6755300	retinol-binding protein 1 [Mus musculus]	1	0.47863	0.56531	0.685225	0.809422
ABCB11	gi|120432047	bile salt export pump [Mus musculus]	1	0.613762	0.54386	0.754386	0.695906
UGT1A1	gi|145699099	UDP-glucuronosyltransferase 1-1 [Mus musculus]	1	0.691831	0.536181	0.773322	0.676548
HNF4A	gi|46575916	hepatocyte nuclear factor 4-alpha [Mus musculus]	1	1.0666	0.533333	1.53333	0.34
PNPLA8	gi|118130807	calcium-independent phospholipase A2-gamma [Mus musculus]	1	2.33346	0.509804	0.823529	0.666667
ACLY	gi|313151222	ATP-citrate synthase isoform 1 [Mus musculus]	1	1.09648	0.501114	0.844098	0.69265
ACLY	gi|29293809	ATP-citrate synthase isoform 2 [Mus musculus]	1	1.20226	0.501114	0.844098	0.69265
TBL1X	gi|33468969	F-box-like/WD repeat-containing protein TBL1X [Mus musculus]	1	1.03753	0.5	13	8
CEPT1	gi|31559983	choline/ethanolaminephosphotransferase 1 [Mus musculus]	1	1.0666	0.491525	0.483051	0.491525
RBP4	gi|226958688	retinol-binding protein 4 isoform 1 [Mus musculus]	1	2.72898	0.484536	1.19588	1.78351
MCAT	gi|71725343	malonyl-CoA-acyl carrier protein transacylase, mitochondrial precursor [Mus musculus]	1	0.954992	0.482759	1.41379	1.41379
PEX13	gi|31543471	peroxisomal membrane protein PEX13 [Mus musculus]	1	1.39316	0.461905	0.809524	0.857143
SCPEP1	gi|253970508	retinoid-inducible serine carboxypeptidase precursor [Mus musculus]	1	0.167494	0.453846	0.323077	0.482051
LCLAT1	gi|295789100	lysocardiolipin acyltransferase 1 [Mus musculus]	1	0.990832	0.45098	1.27451	1.11765
ABCC3	gi|90403595	canalicular multispecific organic anion transporter 2 [Mus musculus]	1	1.35519	0.447761	0.313433	0.208955
PMVK	gi|254588056	phosphomevalonate kinase isoform 1 [Mus musculus]	1	0.285759	0.43787	2.89349	2.93491
APOA2	gi|157951676	apolipoprotein A-II precursor [Mus musculus]	1	3.49945	0.434842	0.302262	0.104525
CRAT	gi|85662408	carnitine O-acetyltransferase [Mus musculus]	1	3.25087	0.425926	1.09259	0.222222
SLC10A1	gi|294774569	sodium/bile acid cotransporter isoform 1 [Mus musculus]	1	0.855067	0.421053	0.684211	0.508772
PLD3	gi|7242181	phospholipase D3 [Mus musculus]	1	0.862979	0.416667	0.805556	0.916667
LSS	gi|22122469	lanosterol synthase [Mus musculus]	1	0.313329	0.408451	0.28169	0.183099
DHCR24	gi|114155129	24-dehydrocholesterol reductase precursor [Mus musculus]	1	0.744732	0.4	2.03125	0.81875
MIF	gi|6754696	macrophage migration inhibitory factor [Mus musculus]	1	0.636795	0.389326	0.324459	0.341582
MGST3	gi|13385010	microsomal glutathione S-transferase 3 [Mus musculus]	1	0	0.376	0.236	0.164
PTGES2	gi|260763900	prostaglandin E synthase 2 [Mus musculus]	1	1.57036	0.368421	3.94737	1.04386
AACS	gi|21313520	acetoacetyl-CoA synthetase [Mus musculus]	1	1.6293	0.362676	0.39554	0.508216
ACSS2	gi|31980996	acetyl-coenzyme A synthetase, cytoplasmic [Mus musculus]	1	0.519996	0.349896	1.0559	0.355072
ACOT4	gi|269308227	acyl-coenzyme A thioesterase 4 [Mus musculus]	1	14.7231	0.346774	0.798387	0.653226
HEXB	gi|6754186	beta-hexosaminidase subunit beta precursor [Mus musculus]	1	0.711213	0.337879	0.179545	0.199242
NAGA	gi|168693635	alpha-N-acetylgalactosaminidase precursor [Mus musculus]	1	0.405509	0.337662	0.367965	0.52381
PLCG1	gi|41393059	1-phosphatidylinositol-4,5-bisphosphate phosphodiesterase gamma-1 [Mus musculus]	1	0.648635	0.333333	4	2.83333
FASN	gi|93102409	fatty acid synthase [Mus musculus]	1	5.19996	0.332308	0.624615	0.469231
ABCA1	gi|90568038	ATP-binding cassette sub-family A member 1 [Mus musculus]	1	0.990832	0.323529	0.617647	0.911765
LDLR	gi|113195700	low-density lipoprotein receptor [Mus musculus]	1	1.78649	0.32	1.2	2.06667
ACACA	gi|125656173	acetyl-CoA carboxylase 1 [Mus musculus]	1	4.52898	0.318681	0.708791	0.681319
ME1	gi|162139827	NADP-dependent malic enzyme isoform 1 [Mus musculus]	1	14.9968	0.317181	0.493392	0.5
COL4A3BP	gi|255982524	collagen type IV alpha-3-binding protein isoform 2 [Mus musculus]	1	1.44544	0.3	1.025	0.7
TEX2	gi|46430497	testis-expressed sequence 2 protein [Mus musculus]	1	4.28549	0.285714	1.71429	1.57143
PRKAA2	gi|227452236	5'-AMP-activated protein kinase catalytic subunit alpha-2 [Mus musculus]	1	0.887156	0.281046	0.490196	0.372549
ACOT11	gi|22165404	acyl-coenzyme A thioesterase 11 [Mus musculus]	1	3.16228	0.241935	1.40323	0.725806
PGAP1	gi|254028203	GPI inositol-deacylase [Mus musculus]	1	0.83946	0.233333	1.36667	1.86667
RARRES2	gi|21313658	retinoic acid receptor responder protein 2 precursor [Mus musculus]	1	1	0.222222	0	0.144444
ACACB	gi|157042798	acetyl-Coenzyme A carboxylase beta [Mus musculus]	1	4.28549	0.206522	0.684783	0.597826
DPM3	gi|58037125	dolichol-phosphate mannosyltransferase subunit 3 [Mus musculus]	1	1.13763	0.176471	1.11765	1.32353
AGT	gi|113461998	angiotensinogen [Mus musculus]	1	1.04713	0.175	1.41667	1.58333
PIK3CB	gi|269914109	phosphatidylinositol-4,5-bisphosphate 3-kinase catalytic subunit beta isoform [Mus musculus]	1	1.1272	0.166667	1.33333	1.5
SNCA	gi|6678047	alpha-synuclein [Mus musculus]	1	1.99526	0.148148	1.96296	2.69841
FABP5	gi|6754450	fatty acid-binding protein, epidermal [Mus musculus]	1	0.222844	0.14477	0.130544	0.090795
ELOVL2	gi|9507147	elongation of very long chain fatty acids protein 2 [Mus musculus]	1	0.963829	0.134653	0.350495	0.487129
THRSP	gi|6678345	thyroid hormone-inducible hepatic protein [Mus musculus]	1	1.43219	0.12292	0.363504	0.229197
MAPKAPK2	gi|45544580	MAP kinase-activated protein kinase 2 [Mus musculus]	1	1.43219	0.111111	1.14815	1.40741
IDI1	gi|281604088	isopentenyl-diphosphate Delta-isomerase 1 [Mus musculus]	1	0.448745	0.108597	0.393665	0.0467572
APOC4	gi|6671501	apolipoprotein C-IV precursor [Mus musculus]	1	1.41906	0.108571	0.434286	0.154286
PPP1CA	gi|13994195	serine/threonine-protein phosphatase PP1-alpha catalytic subunit [Mus musculus]	1	0.751623	0.0987603	0.541322	0.665289
MTM1	gi|255958302	myotubularin isoform 2 [Mus musculus]	1	0.816582	0.0909091	2.04545	0.0409091
GPCPD1	gi|111185947	putative glycerophosphocholine phosphodiesterase GPCPD1 isoform 3 [Mus musculus]	1	0.77983	0.0416667	0.0813492	0.0130952
ABCG5	gi|14141178	ATP-binding cassette sub-family G member 5 [Mus musculus]	1	1	0	1.14286	2
APOF	gi|19527216	apolipoprotein F [Mus musculus]	1	1.49968	0	0	0.305556
LDLRAP1	gi|160333775	low density lipoprotein receptor adapter protein 1 [Mus musculus]	1	1.64437	0	1.45455	1.72727
PAFAH1B3	gi|6679201	platelet-activating factor acetylhydrolase IB subunit gamma [Mus musculus]	1	1.07647	0	2.54237	3.38983
PISD	gi|126722757	phosphatidylserine decarboxylase proenzyme [Mus musculus]	1	1.03753	0	3.87097	1.29032
PNPLA2	gi|254826780	patatin-like phospholipase domain-containing protein 2 isoform 1 [Mus musculus]	1	2.35505	0	2	1.33333
PNPLA7	gi|225007615	patatin-like phospholipase domain-containing protein 7 [Mus musculus]	1	1.10662	0	4.5	1
PPAP2B	gi|18017590	lipid phosphate phosphohydrolase 3 [Mus musculus]	1	0.928967	0	2.84615	4.38462
SH3GLB1	gi|9507097	endophilin-B1 [Mus musculus]	1	1.52757	0	0.954545	1.86364
