# Supplementary material for: Differential proteomics profiling identifies LDPs and biological functions in high-fat diet-induced fatty livers
Source: J Lipid Res. 2017 Mar 29;58(4):681–94. doi: 10.1194/jlr.M071407 (PMC5392744; doi:10.1194/jlr.M071407)
Supplement: Supplemental Data [file 10.1194_M071407_jlr.M071407-10.xlsx]

## Sheet: GO BP for S100A10 interactome
Supplemental Table S10. Genes to GO BP test for S100A10 overexpression
GOBPID	Pvalue	Count	%	Term	Gene
GO:0006900	2.67e-07	19	2.60631	membrane budding	PPP6C, LRSAM1, CTSZ, SEC31A, CHMP5, VAPB, VTA1, PPP6R1, S100A10, PPP6R3, RAB1A, ANXA2, CHMP1A, ANKRD28, FOLR1, SEC16A, TRAPPC5, VPS4A, WASL
GO:0044248	1.39e-06	106	14.5405	cellular catabolic process	MAEA, PPP2R5C, CDKN2A, RPL26L1, VPS4A, PRKACA, FBXO22, ALDH6A1, SPTLC1, ANAPC5, ANAPC4, RNASEH2A, CLPX, PGM2, PSMA1, ARRB2, TRIM32, PELO, ACAA1, PHKA2, RAB7A, HMGB1, ENPP1, PNPT1, PHKA1, NEDD8, PSMA7, NAGK, ARNT, TPI1, UBE2D3, PSMB6, KBTBD4, PSMB3, HECTD3, IDH1, CDA, TAF9, GCDH, SMG9, NPLOC4, MAOB, UBE2L3, KCTD5, DVL1, HSPBP1, TNKS1BP1, PTPN1, SEL1L, ACOX1, PHKB, PRDX5, MLH1, SLIRP, AFMID, HMOX2,…
GO:0006461	3.87e-06	96	13.1687	protein complex assembly	SEC31A, AP2S1, MMP3, PRKCSH, SLC7A6, RAB1A, TRIM4, NDUFS6, NDE1, RALB, VPS16, NDUFS2, IMPDH2, AHNAK, PSMD9, DLG1, DBNL, BCL10, IRAK1, CTSZ, OPA1, ACADM, MPP6, MCM2, RBBP7, NDUFA10, BCL2L11, CARD10, ANKRD27, STOM, ADRM1, NME2, DHRS4, ANKRD28, TYSND1, MAPK3, FARSB, TRAPPC5, ADSL, WASL, OAT, TRAF2, PPP6C, HMGB1, HAX1, GRB2, PNPT1, PPP6R1, PML, NFS1, HAT1, ARPC4, PPP6R3, HPRT1, CALR, STUB1, LLGL1, TK…
GO:0006099	1.6e-05	9	1.23457	tricarboxylic acid cycle	SDHA, SDHB, SUCLG1, IDH1, IDH3B, PDHA1, SUCLA2, IDH3A, PDHB
GO:0016192	4.56e-05	93	12.7572	vesicle-mediated transport	CLTB, SEC31A, RAB9A, VAPB, CHMP5, AP2S1, VPS52, PIP5K1A, RAB1A, RAB3IP, VCL, DYNLL1, ACTR1A, RALB, VPS4A, VPS16, DYNC1H1, SAR1A, DBNL, CTSZ, KIF11, ACTN1, STXBP2, DCTN6, PCLO, CDK5, DCTN4, ARL3, ANKRD27, MIB1, CHMP1A, ANKRD28, ARRB2, TXNDC5, MAPK3, SDCCAG3, RAB5A, TRAPPC5, RIN1, TUBA4A, WASL, RAB13, VPS26A, SH3GL1, PACS1, PPP6C, RAB7A, HMGB1, ENPP1, GRB2, UBE3A, PPP6R1, ARPC4, PPP6R3, ARF5, CALR,…
GO:0048207	0.000834	10	1.37174	vesicle targeting, rough ER to cis-Golgi	PPP6C, CTSZ, SEC31A, ANKRD28, FOLR1, SEC16A, TRAPPC5, PPP6R1, PPP6R3, RAB1A
GO:0015031	0.00221243	103	14.1289	protein transport	RAB3GAP2, ATP1B1, GRPEL1, SEC31A, RAB9A, CHMP5, VPS52, RAB1A, CSNK2A2, CDKN2A, RPL26L1, VPS4A, PRKACA, GLE1, SAR1A, PCLO, ARRB2, MAPK3, TFAP2B, RAB13, VPS26A, PACS1, RAB7A, HMGB1, TRAF2, HAX1, ARF5, ATP6V1B2, CALR, LLGL1, UBE2D3, MACF1, CSE1L, NUP50, BTF3, SSX2IP, XPOT, NPLOC4, MYO1C, SMAD3, LIN7C, UBE2L3, ATG3, TRAF3IP2, ARF3, CD58, ARF4, MARCKS, HSPD1, PTPN1, TRIP6, SEL1L, CLTB, MYBPC1, AP2S1, …
